# Supplementary material for: Profiling the Spatial Expression Pattern and ceRNA Network of lncRNA, miRNA, and mRNA Associated with the Development of Intermuscular Bones in Zebrafish
Source: Biology (Basel). 2022 Dec 31;12(1):75. doi: 10.3390/biology12010075 (PMC9855694; doi:10.3390/biology12010075)
Supplement: Supplementary file 1 [file biology-12-00075-s001.zip]

Archive with 10 entries (10 files):
- Table S8. The genes associated with the formation of IBs.xlsx
- Table S6. The genes associated with the growth of IBs.xlsx
- Table S5. Functional enrichment of DEmRNAs.xlsx
- Table S4. Differential expression genes.xlsx
- Table S3. The normalized expression levels of genes.xlsx
- Table S2. Summary of RNA-seq data.xlsx
- Table S1. The primers used for RT-qPCR.xlsx
- Figure S1.pdf
- Table S9. Functional enrichment of the genes associated with the formation of IBs.xlsx
- Table S7. Functional enrichment of the genes associated with the formation of IBs.xlsx
