# Supplementary material for: Profiling the Spatial Expression Pattern and ceRNA Network of lncRNA, miRNA, and mRNA Associated with the Development of Intermuscular Bones in Zebrafish
Source: Biology (Basel). 2022 Dec 31;12(1):75. doi: 10.3390/biology12010075 (PMC9855694; doi:10.3390/biology12010075)
Supplement: Supplementary file 1 [file biology-12-00075-s001.zip › Table S8. The genes associated with the formation of IBs.xlsx]

## Sheet: mRNA_up
acot11b
acsl1a
aldoab
asip1
atpif1a
cbln20
ccdc160
eif4eb
esyt1a
etnppl
lta4h
mpeg1.1
mtp
mylpfb
ndufv1
notum2
parp2
pfkfb1
ppdpfa
rbm15b
rpl10a
rpl13a
rpl30
rpl36a
sec61g
si:dkey-21e2.13
si:dkey-40m6.14
si:dkey-4p15.5
si:dkeyp-94h10.5
thumpd2
tnni2a.4
tpk1
txn2
uqcrq
adamtsl2
adkb
apoda.1
apooa
atp5a1
atp5b
atp5c1
atp5f1
atp5g3b
atp5j
atp5j2
atp5l
atp5o
auh
bcl7bb
ckmt2a
coro1cb
cox5aa
cox5b2
cox7c
cox8b
cryl1
dldh
etfb
fgf18b
got2b
gstk1
hoxa10b
hoxa9a
hoxa9b
hoxd10a
hoxd9a
idh2
kin
LOC103910030
mccc1
minos1
mrpl16
mrpl34
mrpl37
mrpl41
mrps35
mrps36
nd6
ndufa10
ndufa11
ndufa2
ndufa9a
ndufa9b
ndufab1a
ndufab1b
ndufb10
ndufb2
ndufb6
ndufb8
ndufs8a
ndufv2
ociad1
plxdc1
si:ch211-229d2.5
si:ch211-235e9.6
si:ch211-287a12.9
slc25a14
slc25a20
slc25a3b
sod2
sucla2
suclg1
tnrc5
uqcrc2a
uqcrh
usp37
zgc:194312
abrab
acta1b
actn3b
afmid
aimp1
ak1
akt2l
aldh7a1
ampd1
anapc16
arrdc2
blcap
bysl
bzw2
capza1b
cav3
ccng1
cct3
cct4
cct6a
cct8
ckma
ckmb
cnot11
cutc
desma
dupd1
eef1a1l2
eef1b2
eef1db
eif2s3
eif3d
eif3ea
eif3ha
eif3hb
eif3m
eif3s6ip
fabp1a
fam192a
fbxo9
fdx1
fkbp3
fndc7rs1
fth1b
gnb2l1
gpx4b
gramd1bb
gyg1b
hif1an
hikeshi
ing2
kars
kcnb2
klhdc3
lamtor2
LOC100536887
LOC101883188
LOC101886608
LOC101886684
LOC110438300
LOC110439253
LOC110440169
LOC570526
maea
map2k1
map2k4b
mdh1ab
med22
mier3b
mtmr8
mybphb
myha
myl12.1
ndufaf3
ndufb5
nln
nt5c2a
nxt2
pabpc4
park7
polr2c
ppp1r3cb
prdx2
rbm20
recql5
rnf170
rpl10
rpl11
rpl13
rpl14
rpl15
rpl17
rpl19
rpl21
rpl22
rpl23
rpl23a
rpl24
rpl26
rpl27
rpl31
rpl34
rpl35a
rpl36
rpl37
rpl38
rpl4
rpl5b
rpl6
rpl7
rpl7a
rpl8
rplp0
rplp2l
rps10
rps14
rps15a
rps18
rps2
rps21
rps23
rps25
rps26
rps26l
rps27.1
rps27.2
rps28
rps3
rps4x
rps5
rps6
rps7
rps8a
rps9
si:ch211-163l21.11
si:ch211-236d3.4
si:dkey-19b23.12
si:dkey-20d21.12
si:dkey-260c8.8
si:dkey-6n6.2
slc25a39
slc25a4
smdt1b
smyd1a
smyd2b
snx16
srl
tcp1
tecrb
tnnc2
tpt1
trim55b
tusc2a
uba52
ube3a
utp23
vps52
wfikkn2b
ywhae1
zgc:114188
zgc:158482
zgc:171501

## Sheet: mRNA_down
acap1
adam19b
atp1a3b
cthrc1b
evpla
gfap
hapln1a
LOC559637
LOC565594
med12
mybpc1
myl2a
nedd9
ptn
ptprsb
sln
thbs1b
wu:fc34e06
ace
actn2b
adgrd1
angptl7
aspn
bglap
btbd11a
cacna1g
cilp2
col14a1a
cpe
dscamb
dspa
ecrg4a
egfra
ehd4
fam214a
fndc3bb
gdf10a
gli3
LOC100001051
LOC108179220
LOC572200
mgp
mkxb
mmp2
myl2b
ogn
phkg1a
piwil2
pkp1b
plcl1
ppfia2
prrx1a
scarf2
sema3gb
si:ch211-76l23.4
si:dkey-76i15.1
tnnt2b
ucmaa
vmhcl
vsg1
wipf1b
wisp1b
zgc:101560
zgc:112433
acsl6
agbl1
cacna2d2a
col9a1b
epha3
fhl2b
fhl5
frmd3
glulb
hmgcra
kif5aa
mab21l2
maptb
mybpc2a
neflb
nsfa
obscna
pacsin1a
rps13
scd
si:ch211-180a12.2
si:dkey-19b23.15
si:dkey-87o1.2
slc6a11b
stm
timd4
tnnt1
tubb2
zgc:171775
zgc:65851
zgc:65894

## Sheet: lncRNA_up
MSTRG.10194
MSTRG.10494
MSTRG.10992
MSTRG.11017
MSTRG.11082
MSTRG.11631
MSTRG.12107
MSTRG.12233
MSTRG.12259
MSTRG.12279
MSTRG.123
MSTRG.12481
MSTRG.12559
MSTRG.13458
MSTRG.13762
MSTRG.14875
MSTRG.15014
MSTRG.15143
MSTRG.15323
MSTRG.15365
MSTRG.15690
MSTRG.15885
MSTRG.16075
MSTRG.16289
MSTRG.16399
MSTRG.16623
MSTRG.17225
MSTRG.18313
MSTRG.18778
MSTRG.18818
MSTRG.19025
MSTRG.1937
MSTRG.20077
MSTRG.2096
MSTRG.21335
MSTRG.22211
MSTRG.22711
MSTRG.22912
MSTRG.23076
MSTRG.23098
MSTRG.23753
MSTRG.24067
MSTRG.24209
MSTRG.24419
MSTRG.2475
MSTRG.25364
MSTRG.25409
MSTRG.25824
MSTRG.2623
MSTRG.27112
MSTRG.27436
MSTRG.28373
MSTRG.2877
MSTRG.29268
MSTRG.29398
MSTRG.29527
MSTRG.29596
MSTRG.29999
MSTRG.30635
MSTRG.30636
MSTRG.30678
MSTRG.31471
MSTRG.3229
MSTRG.3686
MSTRG.4096
MSTRG.453
MSTRG.459
MSTRG.604
MSTRG.8961
MSTRG.9267
MSTRG.9876
MSTRG.10316
MSTRG.16457
MSTRG.18643
MSTRG.18721
MSTRG.21785
MSTRG.22936
MSTRG.24968
MSTRG.25814
MSTRG.26622
MSTRG.27988
MSTRG.28283
MSTRG.28319
MSTRG.31838
LOC110438541
MSTRG.10439
MSTRG.11562
MSTRG.12035
MSTRG.12811
MSTRG.12987
MSTRG.14083
MSTRG.16402
MSTRG.18752
MSTRG.20270
MSTRG.21602
MSTRG.27464
MSTRG.28059
MSTRG.32565
MSTRG.795

## Sheet: lncRNA_down
MSTRG.11761
MSTRG.28006
MSTRG.28008
MSTRG.28011
MSTRG.28013
MSTRG.28015
MSTRG.8907
MSTRG.9142
MSTRG.16937
MSTRG.1972
MSTRG.28002
MSTRG.28007
MSTRG.3825
MSTRG.5427

## Sheet: miRNA_up
dre-miR-1
dre-miR-10a-5p
dre-miR-130c-3p
dre-miR-133a-3p
dre-miR-133b-3p
dre-miR-133c-3p
dre-miR-133c-5p
dre-miR-18a
dre-miR-193a-3p
dre-miR-193b-3p
dre-miR-301a
dre-miR-301c-3p
dre-miR-365
dre-miR-454a
dre-miR-454b
dre-miR-96-5p
dre-miR-100-3p
dre-miR-203a-5p
dre-miR-2188-5p
dre-miR-457a

## Sheet: miRNA_down
dre-let-7c-5p
dre-miR-100-5p
dre-miR-125c-5p
dre-miR-16c-3p
dre-miR-181a-5-3p
dre-miR-181a-5p
dre-miR-214
dre-miR-22a-3p
dre-miR-22b-5p
dre-miR-301b-5p
dre-miR-456
dre-miR-212-5p
dre-miR-9-5p
dre-miR-1388-5p
dre-miR-724
dre-miR-9-4-3p
