# Supplementary material for: Profiling the Spatial Expression Pattern and ceRNA Network of lncRNA, miRNA, and mRNA Associated with the Development of Intermuscular Bones in Zebrafish
Source: Biology (Basel). 2022 Dec 31;12(1):75. doi: 10.3390/biology12010075 (PMC9855694; doi:10.3390/biology12010075)
Supplement: Supplementary file 1 [file biology-12-00075-s001.zip › Table S6. The genes associated with the growth of IBs.xlsx]

## Sheet: mRNA_up
aatkb
abcc8
adamts2
adamts3
adrb2a
angptl5
atp1b1a
bbs5
cacna1sa
ccl44
col27a1b
col6a1
col6a2
crabp1b
cygb1
ddr2a
dpp7
dpy19l3
dse
ehd2b
emc2
emilin2b
ephb2b
fgd5a
fgl2a
fgl2b
fkbp11
fli1a
flnca
fxyd1
gb:eh507706
gpr1
hoxc11b
hoxd12a
igsf10
inhbaa
itga11b
kcna4
LOC100330530
LOC100333538
LOC100334952
LOC101882679
LOC101882857
LOC101883894
LOC101886422
LOC101886896
LOC110439802
LOC110440212
LOC568792
LOC794432
loxl3a
lpar1
lrig1
lrp1aa
lsp1
lyve1a
map3k7cl
marcksl1a
mb
mettl24
mmp15a
mtmr11
mxra5b
myh7ba
myoz2b
narf
ndp
nes
ntn2
olfml2a
olfml2ba
omd
pald1b
pcdh10b
pdcd10b
pdgfbb
pleca
postna
postnb
pxna
rab13
raph1b
rcan2
rdh10a
rna-mir2184
rna-mir24-2
rxrga
sdk2b
sh3rf1
si:ch1073-459j12.1
si:ch211-186j3.6
si:ch211-204a13.2
si:ch211-204c21.1
si:ch211-223l2.4
si:ch211-243a20.3
si:ch211-246m6.5
si:ch211-57n23.1
si:ch73-380l3.3
si:ch73-54f23.4
si:dkey-163m14.2
si:dkey-1j5.4
si:dkey-238o13.4
si:dkey-261h17.1
si:dkey-71d15.2
slc16a2
smtnl1
sparc
srpx
ssh2b
stam
sulf1
svep1
synpo2lb
tbx3a
tgfbr3
thbs1a
thbs3a
thbs4a
thrap3a
tie1
tnni1al
tnw
ttyh2
twist3
vwa1
wasf3b
wnt10b
wnt4a
zgc:154093
zgc:172067
zgc:86709
zmp:0000000846
znf521
ackr4b
adamts5
adamts7
and1
ankra2
ankrd24
aoc1
arhgap6
atp6v1aa
bpgm
c1qtnf2
caskin1
ccdc69
ccdc80l1
cdh5
cdon
chia.4
clcf1
col15a1a
col16a1
col5a2a
coq9
cpa6
cpxm2
ctnnal1
dnajb6b
dpt
epgn
esrra
frmd5
golga7ba
gyg2
hlx1
igf2a
igfbp2b
irx1b
itga9
kif26ab
krt8
lca5
lhfpl2a
LOC100149015
LOC100331407
LOC100535716
LOC100537594
LOC101882826
LOC101883074
LOC101883522
LOC110438495
LOC563933
LOC570571
loxl2b
lum
myo1ca
npnt
nr2f6b
pde1ca
pdgfra
pdzrn3b
pfkfb2b
pfkfb4a
plce1
ppargc1b
ppfibp1a
pptc7a
ptprbl
ptx3a
pvalb4
rspo3
scara3
scarb2b
sfrp2
si:ch211-222f23.6
si:ch211-37e10.2
si:dkey-101k6.5
si:dkey-82f1.1
si:dkey-85k15.6
slc25a10
slc29a1a
tdh2
tmem108
tmem120b
tns2b
trak1
zgc:113142
znf219
abcb6a
ackr3b
adipoqb
akap12a
anos1b
apobec2b
arhgap12b
arl14
atp2a2a
bcl6b
bmpr1bb
bsg
ca4a
ccl25b
clu
coa3b
coq3
cox16
cox7a3
cpm
cpt1ab
crata
crispld2
crlf1b
cx39.4
edn3b
fam43b
gls2a
gpr156
has2
hhatlb
hk1
hoxa10ap
hoxa11a
hoxa13a
hoxb10a
hsdl2
igfbp7
igfn1.3
irs1
itgbl1
kcnf1a
kdrl
LOC100001114
LOC100329813
LOC100333266
LOC101884417
LOC101885033
LOC103911819
LOC108179272
LOC110438406
LOC559664
mbnl2
mterf2
mybpc3
myl13
myom3
ndufa8
nt5e
pdk1
pfkmb
ppargc1a
ppip5k1a
prkg1b
ptprb
pygmb
rbp4
rhot1a
rna-mir21-1-2
ryr1a
si:ch211-28p3.4
si:dkey-238i5.2
slc16a1b
slc25a5
tnnc1b
tnni1c
tnnt2e
tpm3
vldlr
zfhx4
zgc:172076
zgc:172271
zgc:56235
zgc:56585

## Sheet: mRNA_down
adgrf8
adgrg1
alcamb
angptl3
ano5a
aox5
apnl
arhgap28
arid3a
basp1
bscl2l
c3a.4
cd81b
cfh
cfhl2
col6a4a
colq
crispld1b
cst14b.2
cx32.3
eevs
eml2
fabp1b.2
fam83c
fam98a
fstl3
gch2
gprc5ba
grap2b
grk5
hoxa1a
hoxa2b
hoxb3a
hoxb4a
kcnma1a
krt15
LOC100332592
LOC100334356
LOC101885516
LOC108190590
LOC110437886
LOC110438378
LOC798043
loxl4
lrfn4a
lrp2a
lyz
mdka
mybpc2b
pknox2
pnpla1
rasd1
rhbg
runx2a
sbk3
si:ch1073-110a20.3
si:ch1073-376c22.1
si:ch211-14a17.10
si:ch211-171h4.3
si:ch211-194m7.8
si:ch211-201h21.5
si:ch211-202f3.3
si:ch73-306e8.2
si:ch73-329n5.6
si:dkey-151j17.4
si:dkey-162h11.3
si:dkey-183i3.5
si:dkey-65b12.6
si:dkey-74k8.4
si:dkey-77g12.4
si:dkeyp-69b9.3
six2a
slc8a4b
smpd3
sncga
spink4
stoml3a
syt4
sytl3
tmem119a
trhde.1
trpn1
wu:fc46h12
wu:fk65c09
zgc:114181
zgc:136254
zgc:158463
zgc:92380
zmp:0000000930
actc1a
acy3.2
agtpbp1
atp1a1a.3
b3gnt5a
cers4b
clcn1b
cldnh
col10a1a
cthrc1a
ctnnbip1
enah
enc1
fhod3b
fmr1
fuca1.1
gja5b
gramd2aa
grn2
hoxb7a
krtt1c19e
lama5
LOC100151196
LOC100334314
LOC103909874
LOC555374
mafaa
metap1
mettl11b
moto
myhz1.1
myoz1b
npsn
padi2
pde4ca
prob1
prodha
rna-mir187
rtn2a
sepw2a
sfrp5
si:busm1-104n07.3
si:ch211-194m7.5
si:ch211-1f22.12
si:ch73-181m17.1
si:ch73-359m17.2
si:dkey-203a12.3
si:dkey-203a12.8
si:dkey-77g12.1
si:dkeyp-75b4.10
slc4a2a
sox4b
tgm2a
tspan5a
wu:fb77a09
zgc:100868
zgc:172270
zgc:194686
zgc:92518
abcf2b
ache
actn3a
arl6ip1
atp1b3b
bhmt
calm3a
cfi
chac1
col17a1a
csnk1da
cx39.9
dhrs7ca
dyrk4
efemp2a
entpd5b
fam13a
fam214b
fkbp1b
galnt16
gdap1
gpc5b
gstk2
gtf2a1l
gulp1b
hipk3b
im:7140347
im:7148385
jph1a
kif21a
ktn1
LOC100007086
LOC100332229
LOC108179047
LOC560010
LOC564564
LOC570903
lrfn5b
map7d2a
mtcl1
mycb
nucb2a
nudt4a
pacs2
pde6h
pebp4
ppp2r3a
ppp3r1b
prkag2b
pvalb2
radil
rbfox1l
rtn2b
rtn4b
scn4bb
si:ch211-106a19.1
si:ch211-220i18.4
si:ch211-225p5.8
si:ch211-266g18.10
si:ch73-21k16.1
si:ch73-52e5.1
si:dkey-203a12.7
si:dkey-21c1.1
si:dkey-37o8.1
si:dkeyp-50f7.2
si:rp71-1g18.1
six1b
smad3b
tarsl2
tecra
tecrl2b
timp4.2
tmem182b
twf2
vwa10.1
zgc:103678
zgc:110339
znf648
zp3a.2

## Sheet: lncRNA_up
LOC103909788
LOC103912051
LOC110437955
MSTRG.10638
MSTRG.12208
MSTRG.12209
MSTRG.13551
MSTRG.14269
MSTRG.15096
MSTRG.15505
MSTRG.15761
MSTRG.1705
MSTRG.18440
MSTRG.20460
MSTRG.21925
MSTRG.23795
MSTRG.24024
MSTRG.24028
MSTRG.24034
MSTRG.2497
MSTRG.25661
MSTRG.27679
MSTRG.28181
MSTRG.28182
MSTRG.28183
MSTRG.28225
MSTRG.28983
MSTRG.28984
MSTRG.30023
MSTRG.31266
MSTRG.31502
MSTRG.31534
MSTRG.32102
MSTRG.32320
MSTRG.32325
MSTRG.10637
MSTRG.10957
MSTRG.12206
MSTRG.13380
MSTRG.14424
MSTRG.14931
MSTRG.16089
MSTRG.17836
MSTRG.19835
MSTRG.22250
MSTRG.22494
MSTRG.24031
MSTRG.25211
MSTRG.32103
MSTRG.32324
MSTRG.839
MSTRG.89
LOC101882775
MSTRG.12395
MSTRG.12402
MSTRG.12613
MSTRG.15855
MSTRG.20610
MSTRG.20614
MSTRG.23937
MSTRG.27652
MSTRG.27719
MSTRG.29187
MSTRG.32095
MSTRG.3990
MSTRG.7327
MSTRG.84
MSTRG.91
MSTRG.93

## Sheet: lncRNA_down
MSTRG.10378
MSTRG.10515
MSTRG.11211
MSTRG.13473
MSTRG.15279
MSTRG.15688
MSTRG.18322
MSTRG.20826
MSTRG.2536
MSTRG.2700
MSTRG.28699
MSTRG.29070
MSTRG.566
MSTRG.569
LOC100535225
LOC103908986
MSTRG.12527
MSTRG.13498
MSTRG.14729
MSTRG.14844
MSTRG.15689
MSTRG.19986
MSTRG.25851
MSTRG.28039
MSTRG.29519
MSTRG.8882
si:dkey-203a12.9
LOC108182459
MSTRG.15150
MSTRG.1628
MSTRG.16495
MSTRG.17212
MSTRG.18912
MSTRG.19062
MSTRG.24667
MSTRG.26472
MSTRG.26706
MSTRG.27690
MSTRG.28988
MSTRG.29182
MSTRG.29379
MSTRG.2957
MSTRG.29808
MSTRG.29955
MSTRG.30773
MSTRG.30950
MSTRG.3323
MSTRG.7115
si:ch211-210C8.7

## Sheet: miRNA_up
dre-miR-152
dre-miR-196a-5p
dre-miR-2192
dre-miR-23a-3p
dre-let-7a
dre-miR-196B
dre-miR-196C
dre-miR-24B-3p
dre-miR-499-5p

## Sheet: miRNA_down
dre-miR-10c-5p
dre-miR-187
dre-miR-192
dre-miR-223
dre-miR-7133-3p
dre-miR-7b
dre-miR-133b-5p
dre-miR-142a-3p
