# Supplementary material for: Profiling the Spatial Expression Pattern and ceRNA Network of lncRNA, miRNA, and mRNA Associated with the Development of Intermuscular Bones in Zebrafish
Source: Biology (Basel). 2022 Dec 31;12(1):75. doi: 10.3390/biology12010075 (PMC9855694; doi:10.3390/biology12010075)
Supplement: Supplementary file 1 [file biology-12-00075-s001.zip › Table S5. Functional enrichment of DEmRNAs.xlsx]

## Sheet: S1vsS2_GO
ONTOLOGY	ID	Description	GeneRatio	BgRatio	pvalue	p.adjust	qvalue	geneID	Count
BP	GO:0009060	aerobic respiration	37/291	100/18042	6.52076e-41	5.06349e-38	4.57622e-38	aco2/cox5aa/cox5ab/cox5b2/cox6c/cox7b/cox7c/cox8a/cox8b/cs/cyc1/idh2/idh3a/idh3b/mdh1aa/mdh2/ND6/ndufa10/ndufa7/ndufa8/ndufb6/ndufb8/ndufc2/ndufs1/ndufs2/ndufs6/ndufs8a/ndufv1/ndufv2/sdha/sdhb/sdhdb/sucla2/suclg1/uqcr10/uqcrb/uqcrh	37
BP	GO:0045333	cellular respiration	39/291	118/18042	7.82611e-41	5.06349e-38	4.57622e-38	aco2/cox5aa/cox5ab/cox5b2/cox6c/cox7b/cox7c/cox8a/cox8b/cs/cyc1/etfdh/idh2/idh3a/idh3b/mdh1aa/mdh2/ND6/ndufa10/ndufa7/ndufa8/ndufb6/ndufb8/ndufc2/ndufs1/ndufs2/ndufs6/ndufs8a/ndufv1/ndufv2/sdha/sdhb/sdhdb/slc25a12/sucla2/suclg1/uqcr10/uqcrb/uqcrh	39
BP	GO:0006091	generation of precursor metabolites and energy	46/291	224/18042	1.29995e-37	5.60712e-35	5.06753e-35	aco2/bpgm/cox5aa/cox5ab/cox5b2/cox6c/cox7b/cox7c/cox8a/cox8b/cs/cyc1/etfdh/idh2/idh3a/idh3b/mdh1aa/mdh2/ND6/ndufa10/ndufa7/ndufa8/ndufb6/ndufb8/ndufc2/ndufs1/ndufs2/ndufs6/ndufs8a/ndufv1/ndufv2/nnt/oxct1b/pfkmb/pklr/pygmb/sdha/sdhb/sdhdb/slc25a12/sucla2/suclg1/ugp2a/uqcr10/uqcrb/uqcrh	46
BP	GO:0015980	energy derivation by oxidation of organic compounds	41/291	163/18042	2.01629e-37	6.52271e-35	5.89501e-35	aco2/cox5aa/cox5ab/cox5b2/cox6c/cox7b/cox7c/cox8a/cox8b/cs/cyc1/etfdh/idh2/idh3a/idh3b/mdh1aa/mdh2/ND6/ndufa10/ndufa7/ndufa8/ndufb6/ndufb8/ndufc2/ndufs1/ndufs2/ndufs6/ndufs8a/ndufv1/ndufv2/pygmb/sdha/sdhb/sdhdb/slc25a12/sucla2/suclg1/ugp2a/uqcr10/uqcrb/uqcrh	41
BP	GO:0022904	respiratory electron transport chain	26/291	62/18042	1.01008e-30	2.61409e-28	2.36253e-28	cox5aa/cox5ab/cox5b2/cox7c/cyc1/etfdh/ND6/ndufa10/ndufa7/ndufa8/ndufb6/ndufb8/ndufc2/ndufs1/ndufs2/ndufs6/ndufs8a/ndufv1/ndufv2/sdha/sdhb/sdhdb/slc25a12/uqcr10/uqcrb/uqcrh	26
BP	GO:0006119	oxidative phosphorylation	27/291	72/18042	2.93237e-30	6.32415e-28	5.71555e-28	cox5aa/cox5ab/cox5b2/cox6c/cox7b/cox7c/cox8a/cox8b/cyc1/ND6/ndufa10/ndufa7/ndufa8/ndufb6/ndufb8/ndufc2/ndufs1/ndufs2/ndufs6/ndufs8a/ndufv1/ndufv2/sdha/sdhdb/uqcr10/uqcrb/uqcrh	27
BP	GO:0022900	electron transport chain	26/291	66/18042	7.52334e-30	1.39074e-27	1.25691e-27	cox5aa/cox5ab/cox5b2/cox7c/cyc1/etfdh/ND6/ndufa10/ndufa7/ndufa8/ndufb6/ndufb8/ndufc2/ndufs1/ndufs2/ndufs6/ndufs8a/ndufv1/ndufv2/sdha/sdhb/sdhdb/slc25a12/uqcr10/uqcrb/uqcrh	26
BP	GO:0042773	ATP synthesis coupled electron transport	23/291	49/18042	9.93588e-29	1.60713e-26	1.45247e-26	cox5aa/cox5ab/cox5b2/cox7c/cyc1/ND6/ndufa10/ndufa7/ndufa8/ndufb6/ndufb8/ndufc2/ndufs1/ndufs2/ndufs6/ndufs8a/ndufv1/ndufv2/sdha/sdhdb/uqcr10/uqcrb/uqcrh	23
BP	GO:0019646	aerobic electron transport chain	22/291	44/18042	2.54095e-28	3.65333e-26	3.30175e-26	cox5aa/cox5ab/cox5b2/cox7c/cyc1/ND6/ndufa10/ndufa7/ndufa8/ndufb6/ndufb8/ndufc2/ndufs2/ndufs6/ndufs8a/ndufv1/ndufv2/sdha/sdhdb/uqcr10/uqcrb/uqcrh	22
BP	GO:0042775	mitochondrial ATP synthesis coupled electron transport	22/291	45/18042	4.90041e-28	6.34113e-26	5.7309e-26	cox5aa/cox5ab/cox5b2/cox7c/cyc1/ND6/ndufa10/ndufa7/ndufa8/ndufb6/ndufb8/ndufc2/ndufs2/ndufs6/ndufs8a/ndufv1/ndufv2/sdha/sdhdb/uqcr10/uqcrb/uqcrh	22
BP	GO:0046034	ATP metabolic process	31/291	143/18042	2.60865e-26	3.06872e-24	2.77341e-24	atp5l/bpgm/cox5aa/cox5ab/cox5b2/cox6c/cox7b/cox7c/cox8a/cox8b/cyc1/ND6/ndufa10/ndufa7/ndufa8/ndufb6/ndufb8/ndufc2/ndufs1/ndufs2/ndufs6/ndufs8a/ndufv1/ndufv2/pfkmb/pklr/sdha/sdhdb/uqcr10/uqcrb/uqcrh	31
BP	GO:0006120	mitochondrial electron transport, NADH to ubiquinone	12/291	21/18042	6.38387e-17	6.88394e-15	6.22147e-15	ND6/ndufa10/ndufa7/ndufa8/ndufb6/ndufb8/ndufc2/ndufs2/ndufs6/ndufs8a/ndufv1/ndufv2	12
BP	GO:0006099	tricarboxylic acid cycle	12/291	29/18042	1.00464e-14	1e-12	9.0377e-13	aco2/cs/idh2/idh3a/idh3b/mdh1aa/mdh2/sdha/sdhb/sdhdb/sucla2/suclg1	12
BP	GO:0046395	carboxylic acid catabolic process	19/291	153/18042	5.81454e-12	5.37429e-10	4.85711e-10	acadm/acads/auh/cpt2/echs1/eci1/etfa/got2a/got2b/hadhaa/hadhab/hadhb/hibch/hpda/mccc2/pck1/tdh2/tdo2a/uroc1	19
BP	GO:0032787	monocarboxylic acid metabolic process	25/291	285/18042	6.69055e-12	5.77171e-10	5.21628e-10	acadm/acads/acot20/acss2l/auh/bpgm/cpt2/cryl1/dlat/echs1/eci1/etfa/hadhaa/hadhab/hadhb/hsd17b8/idh2/ndufab1a/ndufab1b/pck1/pdhb/pfkmb/pklr/scd/uroc1	25
BP	GO:0016054	organic acid catabolic process	19/291	155/18042	7.34396e-12	5.93943e-10	5.36785e-10	acadm/acads/auh/cpt2/echs1/eci1/etfa/got2a/got2b/hadhaa/hadhab/hadhb/hibch/hpda/mccc2/pck1/tdh2/tdo2a/uroc1	19
BP	GO:0044282	small molecule catabolic process	21/291	220/18042	7.0929e-11	5.39895e-09	4.87939e-09	acadm/acads/auh/cpt2/echs1/eci1/etfa/got2a/got2b/hadhaa/hadhab/hadhb/hibch/hpda/mccc2/oxct1b/pck1/pfkmb/tdh2/tdo2a/uroc1	21
BP	GO:0006635	fatty acid beta-oxidation	10/291	35/18042	1.31313e-10	9.43996e-09	8.53152e-09	acadm/acads/auh/cpt2/echs1/eci1/etfa/hadhaa/hadhab/hadhb	10
BP	GO:0009062	fatty acid catabolic process	11/291	51/18042	4.27532e-10	2.91172e-08	2.63151e-08	acadm/acads/auh/cpt2/echs1/eci1/etfa/hadhaa/hadhab/hadhb/pck1	11
BP	GO:0019395	fatty acid oxidation	10/291	44/18042	1.56137e-09	1.01021e-07	9.12991e-08	acadm/acads/auh/cpt2/echs1/eci1/etfa/hadhaa/hadhab/hadhb	10
BP	GO:0072329	monocarboxylic acid catabolic process	11/291	59/18042	2.24074e-09	1.38072e-07	1.24785e-07	acadm/acads/auh/cpt2/echs1/eci1/etfa/hadhaa/hadhab/hadhb/pck1	11
BP	GO:0006631	fatty acid metabolic process	17/291	182/18042	6.67619e-09	3.92681e-07	3.54892e-07	acadm/acads/acot20/auh/cpt2/cryl1/echs1/eci1/etfa/hadhaa/hadhab/hadhb/hsd17b8/ndufab1a/ndufab1b/pck1/scd	17
BP	GO:0034440	lipid oxidation	10/291	51/18042	7.27832e-09	4.09485e-07	3.70078e-07	acadm/acads/auh/cpt2/echs1/eci1/etfa/hadhaa/hadhab/hadhb	10
BP	GO:0006936	muscle contraction	14/291	123/18042	1.18068e-08	6.36584e-07	5.75323e-07	casq2/ryr1a/tnnc1b/tnni1c/tnni2a.1/tnni2a.2/tnni2a.4/tnni2b.1/tnnt1/tnnt2d/tnnt2e/tpm1/tpm2/tpm3	14
BP	GO:0003009	skeletal muscle contraction	8/291	30/18042	1.78951e-08	9.26248e-07	8.37112e-07	ryr1a/tnnc1b/tnni1c/tnni2a.1/tnni2a.2/tnni2a.4/tnni2b.1/tnnt1	8
BP	GO:0003012	muscle system process	14/291	130/18042	2.41822e-08	1.20353e-06	1.08771e-06	casq2/ryr1a/tnnc1b/tnni1c/tnni2a.1/tnni2a.2/tnni2a.4/tnni2b.1/tnnt1/tnnt2d/tnnt2e/tpm1/tpm2/tpm3	14
BP	GO:0050879	multicellular organismal movement	8/291	33/18042	4.07037e-08	1.88109e-06	1.70007e-06	ryr1a/tnnc1b/tnni1c/tnni2a.1/tnni2a.2/tnni2a.4/tnni2b.1/tnnt1	8
BP	GO:0050881	musculoskeletal movement	8/291	33/18042	4.07037e-08	1.88109e-06	1.70007e-06	ryr1a/tnnc1b/tnni1c/tnni2a.1/tnni2a.2/tnni2a.4/tnni2b.1/tnnt1	8
BP	GO:0006941	striated muscle contraction	9/291	62/18042	6.26455e-07	2.79528e-05	2.52628e-05	casq2/ryr1a/tnnc1b/tnni1c/tnni2a.1/tnni2a.2/tnni2a.4/tnni2b.1/tnnt1	9
BP	GO:0016042	lipid catabolic process	14/291	180/18042	1.3781e-06	5.93446e-05	5.36337e-05	acadm/acads/apoc1/auh/cpt2/echs1/eci1/etfa/hadhaa/hadhab/hadhb/pck1/pla2g12b/plch2a	14
BP	GO:0030258	lipid modification	12/291	131/18042	1.4217e-06	5.93446e-05	5.36337e-05	acadm/acads/apoa1b/auh/cpt2/echs1/eci1/etfa/hadhaa/hadhab/hadhb/si:dkey-172j4.3	12
BP	GO:0050905	neuromuscular process	8/291	52/18042	1.69148e-06	6.83991e-05	6.18168e-05	ryr1a/tnnc1b/tnni1c/tnni2a.1/tnni2a.2/tnni2a.4/tnni2b.1/tnnt1	8
BP	GO:0044242	cellular lipid catabolic process	11/291	124/18042	5.35575e-06	0.00021001	0.0001898	acadm/acads/auh/cpt2/echs1/eci1/etfa/hadhaa/hadhab/hadhb/pck1	11
BP	GO:0043648	dicarboxylic acid metabolic process	7/291	44/18042	6.07289e-06	0.000231127	0.000208885	got1/got2a/got2b/mdh1aa/mdh2/mrps36/uroc1	7
BP	GO:0001501	skeletal system development	19/291	369/18042	9.39664e-06	0.000343746	0.000310666	acana/acanb/col11a2/col2a1a/col9a2/col9a3/hapln1a/hoxa9a/hoxa9b/hoxb3a/hoxb4a/hoxd3a/hoxd4a/hoxd9a/mab21l2/matn1/med12/ucmaa/ucmab	19
BP	GO:0060048	cardiac muscle contraction	7/291	47/18042	9.56325e-06	0.000343746	0.000310666	casq2/tnnc1b/tnni1c/tnni2a.1/tnni2a.2/tnni2a.4/tnni2b.1	7
BP	GO:0006123	mitochondrial electron transport, cytochrome c to oxygen	4/291	11/18042	2.00085e-05	0.000681342	0.000615774	cox5aa/cox5ab/cox5b2/cox7c	4
BP	GO:0072350	tricarboxylic acid metabolic process	4/291	11/18042	2.00085e-05	0.000681342	0.000615774	cs/idh2/idh3a/idh3b	4
BP	GO:0044283	small molecule biosynthetic process	16/291	314/18042	5.42293e-05	0.0017993	0.00162615	adkb/apoa1b/coq3/coq9/gch2/glulb/got1/hmgcra/hsd17b8/ndufa9a/ndufa9b/ndufab1a/ndufab1b/pck1/scd/tpk1	16
BP	GO:0009063	cellular amino acid catabolic process	8/291	88/18042	8.75177e-05	0.0028312	0.00255874	got2a/got2b/hibch/hpda/mccc2/tdh2/tdo2a/uroc1	8
BP	GO:0048706	embryonic skeletal system development	12/291	202/18042	0.000112315	0.00354477	0.00320364	col2a1a/hoxa9a/hoxa9b/hoxb3a/hoxb4a/hoxd3a/hoxd4a/hoxd9a/mab21l2/med12/ucmaa/ucmab	12
BP	GO:0033865	nucleoside bisphosphate metabolic process	7/291	74/18042	0.000188856	0.0055541	0.00501961	acot20/acss2l/dlat/hmgcra/pdhb/sucla2/tdo2a	7
BP	GO:0033875	ribonucleoside bisphosphate metabolic process	7/291	74/18042	0.000188856	0.0055541	0.00501961	acot20/acss2l/dlat/hmgcra/pdhb/sucla2/tdo2a	7
BP	GO:0034032	purine nucleoside bisphosphate metabolic process	7/291	74/18042	0.000188856	0.0055541	0.00501961	acot20/acss2l/dlat/hmgcra/pdhb/sucla2/tdo2a	7
BP	GO:0006084	acetyl-CoA metabolic process	4/291	19/18042	0.000212232	0.00572143	0.00517083	acss2l/dlat/pdhb/tdo2a	4
BP	GO:0006743	ubiquinone metabolic process	4/291	19/18042	0.000212232	0.00572143	0.00517083	coq3/coq9/ndufa9a/ndufa9b	4
BP	GO:0006744	ubiquinone biosynthetic process	4/291	19/18042	0.000212232	0.00572143	0.00517083	coq3/coq9/ndufa9a/ndufa9b	4
BP	GO:1901663	quinone biosynthetic process	4/291	19/18042	0.000212232	0.00572143	0.00517083	coq3/coq9/ndufa9a/ndufa9b	4
BP	GO:0006638	neutral lipid metabolic process	6/291	54/18042	0.000225406	0.0058335	0.00527212	apobb.1/apobb.2/apoc1/ctdnep1a/pck1/si:dkey-172j4.3	6
BP	GO:0006639	acylglycerol metabolic process	6/291	54/18042	0.000225406	0.0058335	0.00527212	apobb.1/apobb.2/apoc1/ctdnep1a/pck1/si:dkey-172j4.3	6
BP	GO:0006090	pyruvate metabolic process	6/291	55/18042	0.000249622	0.00633355	0.00572405	bpgm/dlat/pck1/pdhb/pfkmb/pklr	6
BP	GO:0060047	heart contraction	10/291	160/18042	0.000276955	0.00689191	0.00622868	atp2a2a/casq2/dldh/mybpc3/tnnc1b/tnni1c/tnni2a.1/tnni2a.2/tnni2a.4/tnni2b.1	10
BP	GO:0006641	triglyceride metabolic process	5/291	37/18042	0.000301165	0.00735298	0.00664538	apobb.1/apobb.2/apoc1/ctdnep1a/pck1	5
BP	GO:0010257	NADH dehydrogenase complex assembly	4/291	21/18042	0.000319486	0.00738241	0.00667198	ND6/ndufa11/ndufs5/ndufs8a	4
BP	GO:0032981	mitochondrial respiratory chain complex I assembly	4/291	21/18042	0.000319486	0.00738241	0.00667198	ND6/ndufa11/ndufs5/ndufs8a	4
BP	GO:1901661	quinone metabolic process	4/291	21/18042	0.000319486	0.00738241	0.00667198	coq3/coq9/ndufa9a/ndufa9b	4
BP	GO:0003015	heart process	10/291	164/18042	0.000337528	0.00763607	0.00690122	atp2a2a/casq2/dldh/mybpc3/tnnc1b/tnni1c/tnni2a.1/tnni2a.2/tnni2a.4/tnni2b.1	10
BP	GO:0006937	regulation of muscle contraction	5/291	38/18042	0.000342266	0.00763607	0.00690122	casq2/tnnc1b/tnnt1/tnnt2d/tnnt2e	5
BP	GO:0042632	cholesterol homeostasis	4/291	22/18042	0.000385555	0.00831515	0.00751495	apoa1b/apobb.1/apobb.2/pla2g12b	4
BP	GO:0055092	sterol homeostasis	4/291	22/18042	0.000385555	0.00831515	0.00751495	apoa1b/apobb.1/apobb.2/pla2g12b	4
BP	GO:0006637	acyl-CoA metabolic process	6/291	60/18042	0.000403037	0.00841177	0.00760227	acot20/acss2l/dlat/pdhb/sucla2/tdo2a	6
BP	GO:0035383	thioester metabolic process	6/291	60/18042	0.000403037	0.00841177	0.00760227	acot20/acss2l/dlat/pdhb/sucla2/tdo2a	6
BP	GO:0009150	purine ribonucleotide metabolic process	12/291	234/18042	0.000435815	0.0089515	0.00809007	acot20/acss2l/adkb/atp5l/bpgm/dlat/hmgcra/pdhb/pfkmb/pklr/sucla2/tdo2a	12
BP	GO:0006085	acetyl-CoA biosynthetic process	3/291	10/18042	0.000458196	0.00926416	0.00837263	acss2l/dlat/pdhb	3
BP	GO:0055001	muscle cell development	11/291	208/18042	0.000580723	0.0115609	0.0104483	acta1a/mybpc1/pygmb/ryr1a/scube1/tnni2a.4/tnnt1/tnnt2d/tnnt2e/tpm3/zgc:165653	11
BP	GO:0090257	regulation of muscle system process	5/291	43/18042	0.000614655	0.012051	0.0108913	casq2/tnnc1b/tnnt1/tnnt2d/tnnt2e	5
BP	GO:0006163	purine nucleotide metabolic process	12/291	248/18042	0.000729429	0.0140878	0.0127321	acot20/acss2l/adkb/atp5l/bpgm/dlat/hmgcra/pdhb/pfkmb/pklr/sucla2/tdo2a	12
BP	GO:0042181	ketone biosynthetic process	4/291	26/18042	0.000748998	0.014253	0.0128814	coq3/coq9/ndufa9a/ndufa9b	4
BP	GO:0006520	cellular amino acid metabolic process	11/291	217/18042	0.000824272	0.0154581	0.0139705	glulb/got1/got2a/got2b/hibch/hpda/mccc2/si:ch211-256m1.8/tdh2/tdo2a/uroc1	11
BP	GO:0009259	ribonucleotide metabolic process	12/291	252/18042	0.000838739	0.0155047	0.0140126	acot20/acss2l/adkb/atp5l/bpgm/dlat/hmgcra/pdhb/pfkmb/pklr/sucla2/tdo2a	12
BP	GO:1902652	secondary alcohol metabolic process	6/291	71/18042	0.00099469	0.0181286	0.016384	apoa1b/cyp8b2/hmgcra/idh2/idh3a/idh3b	6
BP	GO:0019693	ribose phosphate metabolic process	12/291	258/18042	0.00102813	0.0184778	0.0166996	acot20/acss2l/adkb/atp5l/bpgm/dlat/hmgcra/pdhb/pfkmb/pklr/sucla2/tdo2a	12
BP	GO:0042180	cellular ketone metabolic process	6/291	73/18042	0.00115103	0.0204032	0.0184397	coq3/coq9/etfa/ndufa9a/ndufa9b/tdo2a	6
BP	GO:0010951	negative regulation of endopeptidase activity	5/291	51/18042	0.0013507	0.023408	0.0211554	agt/ahsg2/fetub/serpina1/si:ch211-284e20.8	5
BP	GO:0061061	muscle structure development	15/291	380/18042	0.00135672	0.023408	0.0211554	acta1a/hmgcra/mybpc1/mybpc3/obscna/ppargc1a/pygmb/ryr1a/scube1/tnni2a.4/tnnt1/tnnt2d/tnnt2e/tpm3/zgc:165653	15
BP	GO:0030301	cholesterol transport	4/291	31/18042	0.00147976	0.0251949	0.0227703	apoa1b/apobb.1/apobb.2/apoc1	4
BP	GO:0072521	purine-containing compound metabolic process	12/291	272/18042	0.0016115	0.0270815	0.0244754	acot20/acss2l/adkb/atp5l/bpgm/dlat/hmgcra/pdhb/pfkmb/pklr/sucla2/tdo2a	12
BP	GO:0009068	aspartate family amino acid catabolic process	3/291	15/18042	0.00163646	0.0271485	0.0245359	got2a/got2b/tdh2	3
BP	GO:0015918	sterol transport	4/291	32/18042	0.00166993	0.027353	0.0247208	apoa1b/apobb.1/apobb.2/apoc1	4
BP	GO:0006066	alcohol metabolic process	9/291	169/18042	0.00172285	0.027867	0.0251853	apoa1b/cyp8b2/gch2/hmgcra/idh2/idh3a/idh3b/pck1/tpk1	9
BP	GO:0009066	aspartate family amino acid metabolic process	4/291	33/18042	0.00187643	0.0299765	0.0270917	got1/got2a/got2b/tdh2	4
BP	GO:1901605	alpha-amino acid metabolic process	8/291	141/18042	0.0020721	0.0326988	0.0295521	glulb/got1/got2a/got2b/hpda/tdh2/tdo2a/uroc1	8
BP	GO:0009952	anterior/posterior pattern specification	11/291	248/18042	0.00239066	0.0372712	0.0336845	epha3/hoxa9a/hoxa9b/hoxb3a/hoxb4a/hoxb5a/hoxb6a/hoxd3a/hoxd4a/hoxd9a/myhz1.1	11
BP	GO:0048704	embryonic skeletal system morphogenesis	9/291	181/18042	0.00274409	0.0422721	0.0382041	hoxa9a/hoxa9b/hoxb3a/hoxb4a/hoxd3a/hoxd4a/hoxd9a/mab21l2/med12	9
BP	GO:0051346	negative regulation of hydrolase activity	7/291	117/18042	0.00289669	0.0440978	0.0398541	agt/ahsg2/apoc1/fetub/itih2/serpina1/si:ch211-284e20.8	7
BP	GO:0008015	blood circulation	11/291	258/18042	0.00323725	0.0487092	0.0440218	agt/atp2a2a/casq2/dldh/mybpc3/tnnc1b/tnni1c/tnni2a.1/tnni2a.2/tnni2a.4/tnni2b.1	11
BP	GO:0042692	muscle cell differentiation	11/291	259/18042	0.00333369	0.049327	0.0445801	acta1a/mybpc1/pygmb/ryr1a/scube1/tnni2a.4/tnnt1/tnnt2d/tnnt2e/tpm3/zgc:165653	11
BP	GO:0010466	negative regulation of peptidase activity	6/291	90/18042	0.00335454	0.049327	0.0445801	agt/ahsg2/fetub/itih2/serpina1/si:ch211-284e20.8	6
BP	GO:1901615	organic hydroxy compound metabolic process	10/291	224/18042	0.00355077	0.0516258	0.0466577	apoa1b/asip1/cyp8b2/gch2/hmgcra/idh2/idh3a/idh3b/pck1/tpk1	10
BP	GO:0003013	circulatory system process	11/291	264/18042	0.00385108	0.05537	0.0500416	agt/atp2a2a/casq2/dldh/mybpc3/tnnc1b/tnni1c/tnni2a.1/tnni2a.2/tnni2a.4/tnni2b.1	11
BP	GO:0055086	nucleobase-containing small molecule metabolic process	14/291	391/18042	0.00465246	0.0661569	0.0597904	acot20/acss2l/adkb/atp5l/bpgm/dlat/hmgcra/pdhb/pfkmb/pklr/pnp4b/sucla2/tdo2a/ugp2a	14
BP	GO:1901606	alpha-amino acid catabolic process	5/291	68/18042	0.00480234	0.0674897	0.060995	got2a/got2b/hpda/tdh2/tdo2a	5
BP	GO:0006959	humoral immune response	6/291	97/18042	0.0048505	0.0674897	0.060995	c3a.1/c3a.4/c8a/c9/si:ch211-180a12.2/tfa	6
BP	GO:0045861	negative regulation of proteolysis	6/291	98/18042	0.00509861	0.0701873	0.0634329	agt/ahsg2/fetub/itih2/serpina1/si:ch211-284e20.8	6
BP	GO:0009117	nucleotide metabolic process	12/291	317/18042	0.00555353	0.0756449	0.0683653	acot20/acss2l/adkb/atp5l/bpgm/dlat/hmgcra/pdhb/pfkmb/pklr/sucla2/tdo2a	12
BP	GO:0051146	striated muscle cell differentiation	9/291	203/18042	0.00581059	0.0783219	0.0707847	acta1a/mybpc1/pygmb/ryr1a/tnni2a.4/tnnt1/tnnt2d/tnnt2e/tpm3	9
BP	GO:0021591	ventricular system development	4/291	46/18042	0.00635438	0.0842244	0.0761192	atp1a3b/med12/zic1/zic4	4
BP	GO:0048705	skeletal system morphogenesis	9/291	206/18042	0.00637867	0.0842244	0.0761192	hoxa9a/hoxa9b/hoxb3a/hoxb4a/hoxd3a/hoxd4a/hoxd9a/mab21l2/med12	9
BP	GO:0006956	complement activation	5/291	74/18042	0.00686541	0.0897357	0.0811001	c3a.1/c3a.4/c8a/c9/si:ch211-180a12.2	5
BP	GO:0005975	carbohydrate metabolic process	13/291	370/18042	0.00731101	0.0946045	0.0855004	bpgm/chia.4/cs/idh2/ldhba/mdh1aa/mdh2/pck1/pdhb/pfkmb/pklr/pygmb/ugp2a	13
BP	GO:0006753	nucleoside phosphate metabolic process	12/291	330/18042	0.00755485	0.0967919	0.0874772	acot20/acss2l/adkb/atp5l/bpgm/dlat/hmgcra/pdhb/pfkmb/pklr/sucla2/tdo2a	12
BP	GO:0030198	extracellular matrix organization	8/291	176/18042	0.00787542	0.0989398	0.0894184	adamtsl2/col11a2/col2a1a/col9a1a/col9a2/col9a3/si:dkey-14d8.7/si:dkey-6n6.1	8
BP	GO:0043062	extracellular structure organization	8/291	176/18042	0.00787542	0.0989398	0.0894184	adamtsl2/col11a2/col2a1a/col9a1a/col9a2/col9a3/si:dkey-14d8.7/si:dkey-6n6.1	8
BP	GO:0045229	external encapsulating structure organization	8/291	177/18042	0.00813645	0.100166	0.0905265	adamtsl2/col11a2/col2a1a/col9a1a/col9a2/col9a3/si:dkey-14d8.7/si:dkey-6n6.1	8
BP	GO:0035384	thioester biosynthetic process	3/291	26/18042	0.00820524	0.100166	0.0905265	acss2l/dlat/pdhb	3
BP	GO:0071616	acyl-CoA biosynthetic process	3/291	26/18042	0.00820524	0.100166	0.0905265	acss2l/dlat/pdhb	3
BP	GO:0044057	regulation of system process	7/291	144/18042	0.00890951	0.107747	0.0973779	atp2a2a/casq2/mybpc3/tnnc1b/tnnt1/tnnt2d/tnnt2e	7
BP	GO:0033108	mitochondrial respiratory chain complex assembly	4/291	51/18042	0.00914093	0.109522	0.0989822	ND6/ndufa11/ndufs5/ndufs8a	4
BP	GO:0030199	collagen fibril organization	3/291	28/18042	0.010097	0.119542	0.108038	col11a2/col2a1a/si:dkey-14d8.7	3
BP	GO:0050776	regulation of immune response	9/291	222/18042	0.010162	0.119542	0.108038	c3a.1/c3a.4/c8a/c9/coch/fgl1/si:ch211-180a12.2/themis/tnxba	9
BP	GO:0042953	lipoprotein transport	2/291	10/18042	0.0107109	0.122654	0.11085	apobb.1/apobb.2	2
BP	GO:0044872	lipoprotein localization	2/291	10/18042	0.0107109	0.122654	0.11085	apobb.1/apobb.2	2
BP	GO:0045667	regulation of osteoblast differentiation	2/291	10/18042	0.0107109	0.122654	0.11085	ucmaa/ucmab	2
BP	GO:0050778	positive regulation of immune response	7/291	150/18042	0.0110033	0.124897	0.112877	c3a.1/c3a.4/c8a/c9/coch/si:ch211-180a12.2/themis	7
BP	GO:0042398	cellular modified amino acid biosynthetic process	3/291	29/18042	0.0111299	0.125236	0.113184	ckmt2a/gch2/zgc:172076	3
BP	GO:0055088	lipid homeostasis	4/291	55/18042	0.0118678	0.132387	0.119647	apoa1b/apobb.1/apobb.2/pla2g12b	4
BP	GO:0055090	acylglycerol homeostasis	2/291	11/18042	0.0129527	0.140847	0.127293	apoa1b/pla2g12b	2
BP	GO:0070328	triglyceride homeostasis	2/291	11/18042	0.0129527	0.140847	0.127293	apoa1b/pla2g12b	2
BP	GO:0097006	regulation of plasma lipoprotein particle levels	2/291	11/18042	0.0129527	0.140847	0.127293	apoa1b/apoc1	2
BP	GO:0007517	muscle organ development	8/291	195/18042	0.0140289	0.151278	0.13672	acta1a/hmgcra/mybpc1/mybpc3/obscna/ppargc1a/pygmb/ryr1a	8
BP	GO:0042742	defense response to bacterium	6/291	124/18042	0.0153338	0.161795	0.146225	coch/defbl1/mpeg1.1/pglyrp6/si:ch211-180a12.2/tfa	6
BP	GO:0006734	NADH metabolic process	2/291	12/18042	0.0153793	0.161795	0.146225	mdh1aa/pfkmb	2
BP	GO:0050994	regulation of lipid catabolic process	2/291	12/18042	0.0153793	0.161795	0.146225	apoc1/etfa	2
BP	GO:0098656	anion transmembrane transport	6/291	125/18042	0.0158962	0.165884	0.149921	slc22a7a/slc25a12/slc25a14/slc25a3b/slc25a5/zgc:162193	6
BP	GO:0030239	myofibril assembly	5/291	92/18042	0.0166139	0.171987	0.155436	tnni2a.4/tnnt1/tnnt2d/tnnt2e/tpm3	5
BP	GO:0052548	regulation of endopeptidase activity	5/291	93/18042	0.0173336	0.178014	0.160883	agt/ahsg2/fetub/serpina1/si:ch211-284e20.8	5
BP	GO:0003002	regionalization	13/291	415/18042	0.017649	0.179825	0.16252	ccl19a.1/epha3/hoxa9a/hoxa9b/hoxb3a/hoxb4a/hoxb5a/hoxb6a/hoxd3a/hoxd4a/hoxd9a/myhz1.1/ryr1a	13
BP	GO:0006835	dicarboxylic acid transport	2/291	13/18042	0.0179839	0.181806	0.16431	slc25a12/slc25a14	2
BP	GO:0032543	mitochondrial translation	3/291	35/18042	0.0185763	0.186339	0.168407	mrpl16/mrps24/mrps35	3
BP	GO:0002253	activation of immune response	6/291	131/18042	0.0195725	0.193335	0.174729	c3a.1/c3a.4/c8a/c9/si:ch211-180a12.2/themis	6
BP	GO:0007519	skeletal muscle tissue development	6/291	131/18042	0.0195725	0.193335	0.174729	acta1a/hmgcra/mybpc1/ppargc1a/pygmb/ryr1a	6
BP	GO:0006869	lipid transport	8/291	209/18042	0.0204055	0.200036	0.180786	apoa1b/apoa4b.1/apobb.1/apobb.2/apoc1/apoda.1/esyt1a/pla2g12b	8
BP	GO:0035435	phosphate ion transmembrane transport	2/291	14/18042	0.0207604	0.200478	0.181185	slc25a14/slc25a3b	2
BP	GO:0046889	positive regulation of lipid biosynthetic process	2/291	14/18042	0.0207604	0.200478	0.181185	apoa1b/ctdnep1a	2
BP	GO:0052547	regulation of peptidase activity	6/291	133/18042	0.0209166	0.20049	0.181196	agt/ahsg2/fetub/itih2/serpina1/si:ch211-284e20.8	6
BP	GO:0033866	nucleoside bisphosphate biosynthetic process	3/291	37/18042	0.0215417	0.201993	0.182554	acss2l/dlat/pdhb	3
BP	GO:0034030	ribonucleoside bisphosphate biosynthetic process	3/291	37/18042	0.0215417	0.201993	0.182554	acss2l/dlat/pdhb	3
BP	GO:0034033	purine nucleoside bisphosphate biosynthetic process	3/291	37/18042	0.0215417	0.201993	0.182554	acss2l/dlat/pdhb	3
BP	GO:0010927	cellular component assembly involved in morphogenesis	5/291	100/18042	0.0229536	0.209916	0.189715	tnni2a.4/tnnt1/tnnt2d/tnnt2e/tpm3	5
BP	GO:0014904	myotube cell development	4/291	67/18042	0.0229786	0.209916	0.189715	acta1a/mybpc1/pygmb/ryr1a	4
BP	GO:0048741	skeletal muscle fiber development	4/291	67/18042	0.0229786	0.209916	0.189715	acta1a/mybpc1/pygmb/ryr1a	4
BP	GO:0098542	defense response to other organism	11/291	341/18042	0.0230356	0.209916	0.189715	c8a/c9/ccl19a.1/ccl20a.3/coch/defbl1/mpeg1.1/pglyrp6/si:ch211-180a12.2/sod2/tfa	11
BP	GO:0006790	sulfur compound metabolic process	8/291	215/18042	0.0236864	0.214246	0.193628	acot20/acss2l/dlat/gstk1/pdhb/sucla2/tdo2a/tpk1	8
BP	GO:0055002	striated muscle cell development	5/291	101/18042	0.0238419	0.214246	0.193628	tnni2a.4/tnnt1/tnnt2d/tnnt2e/tpm3	5
BP	GO:0019216	regulation of lipid metabolic process	4/291	68/18042	0.0241147	0.215203	0.194493	apoa1b/apoc1/ctdnep1a/etfa	4
BP	GO:0031032	actomyosin structure organization	6/291	140/18042	0.0261102	0.231415	0.209145	frmd3/tnni2a.4/tnnt1/tnnt2d/tnnt2e/tpm3	6
BP	GO:0042541	hemoglobin biosynthetic process	2/291	16/18042	0.0268044	0.235951	0.213245	rpl10a/tfa	2
BP	GO:0002684	positive regulation of immune system process	8/291	221/18042	0.0273217	0.238881	0.215892	c3a.1/c3a.4/c8a/c9/coch/si:ch211-180a12.2/themis/vegfab	8
BP	GO:0046165	alcohol biosynthetic process	4/291	71/18042	0.0277241	0.240772	0.217602	apoa1b/gch2/hmgcra/pck1	4
BP	GO:0045214	sarcomere organization	3/291	41/18042	0.0282027	0.243296	0.219882	tnnt1/tnnt2d/tnnt2e	3
BP	GO:1901617	organic hydroxy compound biosynthetic process	5/291	106/18042	0.0286147	0.245214	0.221617	apoa1b/asip1/gch2/hmgcra/pck1	5
BP	GO:0016052	carbohydrate catabolic process	4/291	72/18042	0.028995	0.246839	0.223085	bpgm/pfkmb/pklr/pygmb	4
BP	GO:0060538	skeletal muscle organ development	6/291	144/18042	0.0294317	0.247755	0.223912	acta1a/hmgcra/mybpc1/ppargc1a/pygmb/ryr1a	6
BP	GO:0006096	glycolytic process	3/291	42/18042	0.0300197	0.247755	0.223912	bpgm/pfkmb/pklr	3
BP	GO:0014823	response to activity	2/291	17/18042	0.0300599	0.247755	0.223912	cs/mb	2
BP	GO:0019835	cytolysis	2/291	17/18042	0.0300599	0.247755	0.223912	c8a/c9	2
BP	GO:0020027	hemoglobin metabolic process	2/291	17/18042	0.0300599	0.247755	0.223912	rpl10a/tfa	2
BP	GO:0007005	mitochondrion organization	8/291	226/18042	0.0306335	0.250885	0.226741	apooa/chchd6b/etfa/ND6/ndufa11/ndufs5/ndufs8a/ppargc1a	8
BP	GO:0006757	ATP generation from ADP	3/291	43/18042	0.0318969	0.259061	0.234131	bpgm/pfkmb/pklr	3
BP	GO:0010876	lipid localization	8/291	228/18042	0.0320323	0.259061	0.234131	apoa1b/apoa4b.1/apobb.1/apobb.2/apoc1/apoda.1/esyt1a/pla2g12b	8
BP	GO:0045087	innate immune response	8/291	229/18042	0.0327478	0.263202	0.237873	c8a/c9/ccl19a.1/ccl20a.3/coch/defbl1/si:ch211-180a12.2/sod2	8
BP	GO:0009074	aromatic amino acid family catabolic process	2/291	18/18042	0.0334634	0.264119	0.238702	hpda/tdo2a	2
BP	GO:0019432	triglyceride biosynthetic process	2/291	18/18042	0.0334634	0.264119	0.238702	ctdnep1a/pck1	2
BP	GO:0060537	muscle tissue development	8/291	230/18042	0.0334741	0.264119	0.238702	acta1a/hmgcra/mybpc1/mybpc2b/mybpc3/ppargc1a/pygmb/ryr1a	8
BP	GO:0043086	negative regulation of catalytic activity	7/291	189/18042	0.0339396	0.266169	0.240555	agt/ahsg2/apoc1/fetub/itih2/serpina1/si:ch211-284e20.8	7
BP	GO:0044272	sulfur compound biosynthetic process	4/291	76/18042	0.0344202	0.268312	0.242491	acss2l/dlat/pdhb/tpk1	4
BP	GO:0002455	humoral immune response mediated by circulating immunoglobulin	3/291	45/18042	0.0358313	0.274776	0.248333	c8a/c9/si:ch211-180a12.2	3
BP	GO:0006958	complement activation, classical pathway	3/291	45/18042	0.0358313	0.274776	0.248333	c8a/c9/si:ch211-180a12.2	3
BP	GO:0002682	regulation of immune system process	11/291	366/18042	0.0358865	0.274776	0.248333	c3a.1/c3a.4/c8a/c9/coch/fgl1/med12/si:ch211-180a12.2/themis/tnxba/vegfab	11
BP	GO:0006817	phosphate ion transport	2/291	19/18042	0.0370093	0.278431	0.251636	slc25a14/slc25a3b	2
BP	GO:0046460	neutral lipid biosynthetic process	2/291	19/18042	0.0370093	0.278431	0.251636	ctdnep1a/pck1	2
BP	GO:0046463	acylglycerol biosynthetic process	2/291	19/18042	0.0370093	0.278431	0.251636	ctdnep1a/pck1	2
BP	GO:0006575	cellular modified amino acid metabolic process	5/291	116/18042	0.0398707	0.297497	0.268867	ckmt2a/gch2/gstk1/zgc:154046/zgc:172076	5
BP	GO:0046031	ADP metabolic process	3/291	47/18042	0.0400034	0.297497	0.268867	bpgm/pfkmb/pklr	3
BP	GO:0009135	purine nucleoside diphosphate metabolic process	3/291	48/18042	0.0421777	0.309994	0.280162	bpgm/pfkmb/pklr	3
BP	GO:0009179	purine ribonucleoside diphosphate metabolic process	3/291	48/18042	0.0421777	0.309994	0.280162	bpgm/pfkmb/pklr	3
BP	GO:0021953	central nervous system neuron differentiation	5/291	118/18042	0.0424026	0.309994	0.280162	cox5aa/cox5ab/maptb/med12/nsfa	5
BP	GO:0006695	cholesterol biosynthetic process	2/291	21/18042	0.0445069	0.321742	0.29078	apoa1b/hmgcra	2
BP	GO:1902653	secondary alcohol biosynthetic process	2/291	21/18042	0.0445069	0.321742	0.29078	apoa1b/hmgcra	2
BP	GO:0021954	central nervous system neuron development	3/291	50/18042	0.0467004	0.333631	0.301524	maptb/med12/nsfa	3
BP	GO:0006633	fatty acid biosynthetic process	4/291	84/18042	0.0469249	0.333631	0.301524	hsd17b8/ndufab1a/ndufab1b/scd	4
BP	GO:0014902	myotube differentiation	4/291	84/18042	0.0469249	0.333631	0.301524	acta1a/mybpc1/pygmb/ryr1a	4
BP	GO:0009185	ribonucleoside diphosphate metabolic process	3/291	51/18042	0.0490478	0.346819	0.313444	bpgm/pfkmb/pklr	3
BP	GO:0015850	organic hydroxy compound transport	4/291	86/18042	0.0503962	0.354417	0.32031	apoa1b/apobb.1/apobb.2/apoc1	4
BP	GO:0006026	aminoglycan catabolic process	2/291	23/18042	0.0525105	0.365315	0.330159	chia.4/pglyrp6	2
BP	GO:0045834	positive regulation of lipid metabolic process	2/291	23/18042	0.0525105	0.365315	0.330159	apoa1b/ctdnep1a	2
BP	GO:0140053	mitochondrial gene expression	3/291	54/18042	0.0564282	0.388129	0.350778	mrpl16/mrps24/mrps35	3
BP	GO:0007007	inner mitochondrial membrane organization	2/291	24/18042	0.0566896	0.388129	0.350778	apooa/chchd6b	2
BP	GO:0051209	release of sequestered calcium ion into cytosol	2/291	24/18042	0.0566896	0.388129	0.350778	casq2/ryr1a	2
BP	GO:0001649	osteoblast differentiation	2/291	25/18042	0.0609804	0.415309	0.375342	ucmaa/ucmab	2
BP	GO:0009072	aromatic amino acid family metabolic process	2/291	26/18042	0.0653783	0.43608	0.394115	hpda/tdo2a	2
BP	GO:0051208	sequestering of calcium ion	2/291	26/18042	0.0653783	0.43608	0.394115	casq2/ryr1a	2
BP	GO:0051282	regulation of sequestering of calcium ion	2/291	26/18042	0.0653783	0.43608	0.394115	casq2/ryr1a	2
BP	GO:0051283	negative regulation of sequestering of calcium ion	2/291	26/18042	0.0653783	0.43608	0.394115	casq2/ryr1a	2
BP	GO:0046394	carboxylic acid biosynthetic process	6/291	177/18042	0.0674499	0.446133	0.4032	glulb/got1/hsd17b8/ndufab1a/ndufab1b/scd	6
BP	GO:0014706	striated muscle tissue development	7/291	221/18042	0.0675751	0.446133	0.4032	acta1a/hmgcra/mybpc1/mybpc3/ppargc1a/pygmb/ryr1a	7
BP	GO:0044092	negative regulation of molecular function	7/291	222/18042	0.0688647	0.45234	0.40881	agt/ahsg2/apoc1/fetub/itih2/serpina1/si:ch211-284e20.8	7
BP	GO:0016053	organic acid biosynthetic process	6/291	179/18042	0.0703851	0.459303	0.415103	glulb/got1/hsd17b8/ndufab1a/ndufab1b/scd	6
BP	GO:0051336	regulation of hydrolase activity	10/291	363/18042	0.0706347	0.459303	0.415103	agt/ahsg2/apoc1/ccl19a.1/ccl20a.3/fetub/itih2/serpina1/si:ch211-284e20.8/si:dkey-91m11.5	10
BP	GO:0009152	purine ribonucleotide biosynthetic process	5/291	137/18042	0.0712141	0.460755	0.416415	acss2l/adkb/atp5l/dlat/pdhb	5
BP	GO:0043207	response to external biotic stimulus	12/291	462/18042	0.0721797	0.462379	0.417883	c8a/c9/ccl19a.1/ccl20a.3/coch/defbl1/hadhaa/mpeg1.1/pglyrp6/si:ch211-180a12.2/sod2/tfa	12
BP	GO:0051707	response to other organism	12/291	462/18042	0.0721797	0.462379	0.417883	c8a/c9/ccl19a.1/ccl20a.3/coch/defbl1/hadhaa/mpeg1.1/pglyrp6/si:ch211-180a12.2/sod2/tfa	12
BP	GO:0006165	nucleoside diphosphate phosphorylation	3/291	60/18042	0.0726538	0.463123	0.418555	bpgm/pfkmb/pklr	3
BP	GO:0009607	response to biotic stimulus	12/291	465/18042	0.0749203	0.47523	0.429497	c8a/c9/ccl19a.1/ccl20a.3/coch/defbl1/hadhaa/mpeg1.1/pglyrp6/si:ch211-180a12.2/sod2/tfa	12
BP	GO:0046939	nucleotide phosphorylation	3/291	61/18042	0.0755401	0.476824	0.430937	bpgm/pfkmb/pklr	3
BP	GO:0009617	response to bacterium	7/291	228/18042	0.0769116	0.483124	0.436631	coch/defbl1/hadhaa/mpeg1.1/pglyrp6/si:ch211-180a12.2/tfa	7
BP	GO:0044419	biological process involved in interspecies interaction between organisms	12/291	469/18042	0.0786771	0.491827	0.444497	c8a/c9/ccl19a.1/ccl20a.3/coch/defbl1/hadhaa/mpeg1.1/pglyrp6/si:ch211-180a12.2/sod2/tfa	12
BP	GO:0006164	purine nucleotide biosynthetic process	5/291	143/18042	0.0820916	0.508261	0.459349	acss2l/adkb/atp5l/dlat/pdhb	5
BP	GO:0043473	pigmentation	5/291	143/18042	0.0820916	0.508261	0.459349	asip1/gch2/med12/nsfa/pdhb	5
BP	GO:0000302	response to reactive oxygen species	2/291	30/18042	0.0839518	0.510017	0.460937	apoda.1/sod2	2
BP	GO:0002548	monocyte chemotaxis	2/291	30/18042	0.0839518	0.510017	0.460937	ccl19a.1/ccl20a.3	2
BP	GO:0048247	lymphocyte chemotaxis	2/291	30/18042	0.0839518	0.510017	0.460937	ccl19a.1/ccl20a.3	2
BP	GO:0071391	cellular response to estrogen stimulus	2/291	30/18042	0.0839518	0.510017	0.460937	c9/fkbp11	2
BP	GO:0006952	defense response	12/291	476/18042	0.0855357	0.517211	0.467438	c8a/c9/ccl19a.1/ccl20a.3/coch/defbl1/mpeg1.1/pglyrp6/si:ch211-180a12.2/sod2/tfa/thbs1b	12
BP	GO:0008203	cholesterol metabolic process	3/291	65/18042	0.0875778	0.527096	0.476372	apoa1b/cyp8b2/hmgcra	3
BP	GO:0021522	spinal cord motor neuron differentiation	2/291	31/18042	0.0888194	0.527212	0.476477	cox5aa/cox5ab	2
BP	GO:0050868	negative regulation of T cell activation	2/291	31/18042	0.0888194	0.527212	0.476477	fgl1/tnxba	2
BP	GO:1903038	negative regulation of leukocyte cell-cell adhesion	2/291	31/18042	0.0888194	0.527212	0.476477	fgl1/tnxba	2
BP	GO:0072330	monocarboxylic acid biosynthetic process	4/291	105/18042	0.0900667	0.532175	0.480962	hsd17b8/ndufab1a/ndufab1b/scd	4
BP	GO:0048562	embryonic organ morphogenesis	11/291	433/18042	0.0930684	0.547411	0.494732	atp2a2a/hoxa9a/hoxa9b/hoxb3a/hoxb4a/hoxd3a/hoxd4a/hoxd9a/mab21l2/med12/stm	11
BP	GO:0016126	sterol biosynthetic process	2/291	32/18042	0.0937685	0.549034	0.496198	apoa1b/hmgcra	2
BP	GO:0072522	purine-containing compound biosynthetic process	5/291	151/18042	0.0978829	0.570543	0.515637	acss2l/adkb/atp5l/dlat/pdhb	5
BP	GO:0002250	adaptive immune response	4/291	109/18042	0.0998881	0.57962	0.523841	c8a/c9/si:ch211-180a12.2/themis	4
BP	GO:0009260	ribonucleotide biosynthetic process	5/291	153/18042	0.102055	0.58708	0.530583	acss2l/adkb/atp5l/dlat/pdhb	5
BP	GO:0032269	negative regulation of cellular protein metabolic process	8/291	293/18042	0.102897	0.58708	0.530583	agt/ahsg2/fetub/hhatlb/itih2/rpl13a/serpina1/si:ch211-284e20.8	8
BP	GO:0006826	iron ion transport	2/291	34/18042	0.103896	0.58708	0.530583	cp/tfa	2
BP	GO:0043627	response to estrogen	2/291	34/18042	0.103896	0.58708	0.530583	c9/fkbp11	2
BP	GO:0051250	negative regulation of lymphocyte activation	2/291	34/18042	0.103896	0.58708	0.530583	fgl1/tnxba	2
BP	GO:0071347	cellular response to interleukin-1	2/291	34/18042	0.103896	0.58708	0.530583	ccl19a.1/ccl20a.3	2
BP	GO:0030162	regulation of proteolysis	6/291	200/18042	0.105547	0.593814	0.53667	agt/ahsg2/fetub/itih2/serpina1/si:ch211-284e20.8	6
BP	GO:0016064	immunoglobulin mediated immune response	3/291	71/18042	0.107024	0.596937	0.539492	c8a/c9/si:ch211-180a12.2	3
BP	GO:0019724	B cell mediated immunity	3/291	71/18042	0.107024	0.596937	0.539492	c8a/c9/si:ch211-180a12.2	3
BP	GO:0071346	cellular response to interferon-gamma	2/291	35/18042	0.109067	0.601654	0.543755	ccl19a.1/ccl20a.3	2
BP	GO:0042157	lipoprotein metabolic process	4/291	113/18042	0.110183	0.601654	0.543755	apoa1b/apoa4b.1/apoc1/hhatlb	4
BP	GO:0006006	glucose metabolic process	3/291	72/18042	0.110417	0.601654	0.543755	pck1/pdhb/pfkmb	3
BP	GO:0008016	regulation of heart contraction	3/291	72/18042	0.110417	0.601654	0.543755	atp2a2a/casq2/mybpc3	3
BP	GO:0002252	immune effector process	5/291	157/18042	0.11066	0.601654	0.543755	c3a.1/c3a.4/c8a/c9/si:ch211-180a12.2	5
BP	GO:0046390	ribose phosphate biosynthetic process	5/291	157/18042	0.11066	0.601654	0.543755	acss2l/adkb/atp5l/dlat/pdhb	5
BP	GO:0002695	negative regulation of leukocyte activation	2/291	36/18042	0.114304	0.611198	0.55238	fgl1/tnxba	2
BP	GO:0034341	response to interferon-gamma	2/291	36/18042	0.114304	0.611198	0.55238	ccl19a.1/ccl20a.3	2
BP	GO:0050866	negative regulation of cell activation	2/291	36/18042	0.114304	0.611198	0.55238	fgl1/tnxba	2
BP	GO:0097553	calcium ion transmembrane import into cytosol	2/291	36/18042	0.114304	0.611198	0.55238	casq2/ryr1a	2
BP	GO:0051248	negative regulation of protein metabolic process	8/291	301/18042	0.115154	0.613204	0.554194	agt/ahsg2/fetub/hhatlb/itih2/rpl13a/serpina1/si:ch211-284e20.8	8
BP	GO:0032103	positive regulation of response to external stimulus	2/291	37/18042	0.119605	0.634299	0.573258	coch/vegfab	2
BP	GO:0001666	response to hypoxia	3/291	75/18042	0.120837	0.638218	0.5768	mb/ndufa9a/vegfab	3
BP	GO:0002449	lymphocyte mediated immunity	3/291	76/18042	0.124389	0.639152	0.577644	c8a/c9/si:ch211-180a12.2	3
BP	GO:0006022	aminoglycan metabolic process	3/291	76/18042	0.124389	0.639152	0.577644	chia.4/itih2/pglyrp6	3
BP	GO:0009132	nucleoside diphosphate metabolic process	3/291	76/18042	0.124389	0.639152	0.577644	bpgm/pfkmb/pklr	3
BP	GO:0016125	sterol metabolic process	3/291	76/18042	0.124389	0.639152	0.577644	apoa1b/cyp8b2/hmgcra	3
BP	GO:0036293	response to decreased oxygen levels	3/291	76/18042	0.124389	0.639152	0.577644	mb/ndufa9a/vegfab	3
BP	GO:0060402	calcium ion transport into cytosol	2/291	38/18042	0.124966	0.639152	0.577644	casq2/ryr1a	2
BP	GO:0061351	neural precursor cell proliferation	2/291	38/18042	0.124966	0.639152	0.577644	zic1/zic4	2
BP	GO:0070555	response to interleukin-1	2/291	38/18042	0.124966	0.639152	0.577644	ccl19a.1/ccl20a.3	2
BP	GO:0070482	response to oxygen levels	3/291	77/18042	0.127977	0.65198	0.589237	mb/ndufa9a/vegfab	3
BP	GO:0046890	regulation of lipid biosynthetic process	2/291	39/18042	0.130383	0.661628	0.597957	apoa1b/ctdnep1a	2
BP	GO:0007006	mitochondrial membrane organization	2/291	40/18042	0.135853	0.663558	0.599702	apooa/chchd6b	2
BP	GO:0048484	enteric nervous system development	2/291	40/18042	0.135853	0.663558	0.599702	mab21l2/ryr1a	2
BP	GO:0070098	chemokine-mediated signaling pathway	2/291	40/18042	0.135853	0.663558	0.599702	ccl19a.1/ccl20a.3	2
BP	GO:0071466	cellular response to xenobiotic stimulus	3/291	80/18042	0.13896	0.663558	0.599702	apobb.1/cpb1/cyp2ad2	3
BP	GO:0046173	polyol biosynthetic process	2/291	41/18042	0.141373	0.663558	0.599702	gch2/pck1	2
BP	GO:0042074	cell migration involved in gastrulation	3/291	81/18042	0.142691	0.663558	0.599702	afp4/apoc1/epha3	3
BP	GO:1902600	proton transmembrane transport	3/291	81/18042	0.142691	0.663558	0.599702	atp1a3b/atp5l/nnt	3
BP	GO:0090407	organophosphate biosynthetic process	9/291	370/18042	0.14558	0.663558	0.599702	acss2l/adkb/atp5l/ckmt2a/dlat/gch2/pdhb/tpk1/zgc:172076	9
BP	GO:0044262	cellular carbohydrate metabolic process	4/291	126/18042	0.146657	0.663558	0.599702	idh2/pck1/pygmb/ugp2a	4
BP	GO:0005977	glycogen metabolic process	2/291	42/18042	0.146941	0.663558	0.599702	pygmb/ugp2a	2
BP	GO:0006073	cellular glucan metabolic process	2/291	42/18042	0.146941	0.663558	0.599702	pygmb/ugp2a	2
BP	GO:0044042	glucan metabolic process	2/291	42/18042	0.146941	0.663558	0.599702	pygmb/ugp2a	2
BP	GO:1990868	response to chemokine	2/291	42/18042	0.146941	0.663558	0.599702	ccl19a.1/ccl20a.3	2
BP	GO:1990869	cellular response to chemokine	2/291	42/18042	0.146941	0.663558	0.599702	ccl19a.1/ccl20a.3	2
BP	GO:0006820	anion transport	7/291	270/18042	0.147649	0.663558	0.599702	pla2g12b/slc22a7a/slc25a12/slc25a14/slc25a3b/slc25a5/zgc:162193	7
BP	GO:0002690	positive regulation of leukocyte chemotaxis	1/291	10/18042	0.150108	0.663558	0.599702	vegfab	1
BP	GO:0003229	ventricular cardiac muscle tissue development	1/291	10/18042	0.150108	0.663558	0.599702	mybpc3	1
BP	GO:0006558	L-phenylalanine metabolic process	1/291	10/18042	0.150108	0.663558	0.599702	hpda	1
BP	GO:0006559	L-phenylalanine catabolic process	1/291	10/18042	0.150108	0.663558	0.599702	hpda	1
BP	GO:0006729	tetrahydrobiopterin biosynthetic process	1/291	10/18042	0.150108	0.663558	0.599702	gch2	1
BP	GO:0016540	protein autoprocessing	1/291	10/18042	0.150108	0.663558	0.599702	si:ch211-256m1.8	1
BP	GO:0031960	response to corticosteroid	1/291	10/18042	0.150108	0.663558	0.599702	pck1	1
BP	GO:0032368	regulation of lipid transport	1/291	10/18042	0.150108	0.663558	0.599702	apoc1	1
BP	GO:0034643	establishment of mitochondrion localization, microtubule-mediated	1/291	10/18042	0.150108	0.663558	0.599702	kif5aa	1
BP	GO:0046146	tetrahydrobiopterin metabolic process	1/291	10/18042	0.150108	0.663558	0.599702	gch2	1
BP	GO:0046339	diacylglycerol metabolic process	1/291	10/18042	0.150108	0.663558	0.599702	si:dkey-172j4.3	1
BP	GO:0046365	monosaccharide catabolic process	1/291	10/18042	0.150108	0.663558	0.599702	pfkmb	1
BP	GO:0047497	mitochondrion transport along microtubule	1/291	10/18042	0.150108	0.663558	0.599702	kif5aa	1
BP	GO:0048895	lateral line nerve glial cell differentiation	1/291	10/18042	0.150108	0.663558	0.599702	nsfa	1
BP	GO:0048937	lateral line nerve glial cell development	1/291	10/18042	0.150108	0.663558	0.599702	nsfa	1
BP	GO:0051384	response to glucocorticoid	1/291	10/18042	0.150108	0.663558	0.599702	pck1	1
BP	GO:0051654	establishment of mitochondrion localization	1/291	10/18042	0.150108	0.663558	0.599702	kif5aa	1
BP	GO:0070189	kynurenine metabolic process	1/291	10/18042	0.150108	0.663558	0.599702	tdo2a	1
BP	GO:0097320	plasma membrane tubulation	1/291	10/18042	0.150108	0.663558	0.599702	pacsin1a	1
BP	GO:1901072	glucosamine-containing compound catabolic process	1/291	10/18042	0.150108	0.663558	0.599702	chia.4	1
BP	GO:1902221	erythrose 4-phosphate/phosphoenolpyruvate family amino acid metabolic process	1/291	10/18042	0.150108	0.663558	0.599702	hpda	1
BP	GO:1902222	erythrose 4-phosphate/phosphoenolpyruvate family amino acid catabolic process	1/291	10/18042	0.150108	0.663558	0.599702	hpda	1
BP	GO:0002460	adaptive immune response based on somatic recombination of immune receptors built from immunoglobulin superfamily domains	3/291	83/18042	0.150249	0.663558	0.599702	c8a/c9/si:ch211-180a12.2	3
BP	GO:0071356	cellular response to tumor necrosis factor	2/291	43/18042	0.152553	0.666971	0.602786	ccl19a.1/ccl20a.3	2
BP	GO:0072676	lymphocyte migration	2/291	43/18042	0.152553	0.666971	0.602786	ccl19a.1/ccl20a.3	2
BP	GO:0021510	spinal cord development	3/291	84/18042	0.154076	0.666971	0.602786	cox5aa/cox5ab/neflb	3
BP	GO:0009116	nucleoside metabolic process	2/291	44/18042	0.158206	0.666971	0.602786	adkb/pnp4b	2
BP	GO:0001780	neutrophil homeostasis	1/291	11/18042	0.163824	0.666971	0.602786	sod2	1
BP	GO:0006002	fructose 6-phosphate metabolic process	1/291	11/18042	0.163824	0.666971	0.602786	pfkmb	1
BP	GO:0006570	tyrosine metabolic process	1/291	11/18042	0.163824	0.666971	0.602786	hpda	1
BP	GO:0006825	copper ion transport	1/291	11/18042	0.163824	0.666971	0.602786	cp	1
BP	GO:0008156	negative regulation of DNA replication	1/291	11/18042	0.163824	0.666971	0.602786	pds5a	1
BP	GO:0015936	coenzyme A metabolic process	1/291	11/18042	0.163824	0.666971	0.602786	hmgcra	1
BP	GO:0032309	icosanoid secretion	1/291	11/18042	0.163824	0.666971	0.602786	pla2g12b	1
BP	GO:0042407	cristae formation	1/291	11/18042	0.163824	0.666971	0.602786	apooa	1
BP	GO:0043650	dicarboxylic acid biosynthetic process	1/291	11/18042	0.163824	0.666971	0.602786	got1	1
BP	GO:0045833	negative regulation of lipid metabolic process	1/291	11/18042	0.163824	0.666971	0.602786	apoc1	1
BP	GO:0050482	arachidonic acid secretion	1/291	11/18042	0.163824	0.666971	0.602786	pla2g12b	1
BP	GO:0050926	regulation of positive chemotaxis	1/291	11/18042	0.163824	0.666971	0.602786	vegfab	1
BP	GO:0050927	positive regulation of positive chemotaxis	1/291	11/18042	0.163824	0.666971	0.602786	vegfab	1
BP	GO:0050930	induction of positive chemotaxis	1/291	11/18042	0.163824	0.666971	0.602786	vegfab	1
BP	GO:0051123	RNA polymerase II preinitiation complex assembly	1/291	11/18042	0.163824	0.666971	0.602786	dr1	1
BP	GO:0051597	response to methylmercury	1/291	11/18042	0.163824	0.666971	0.602786	sod2	1
BP	GO:0072132	mesenchyme morphogenesis	1/291	11/18042	0.163824	0.666971	0.602786	acta1a	1
BP	GO:1903035	negative regulation of response to wounding	1/291	11/18042	0.163824	0.666971	0.602786	f7i	1
BP	GO:1903963	arachidonate transport	1/291	11/18042	0.163824	0.666971	0.602786	pla2g12b	1
BP	GO:0006112	energy reserve metabolic process	2/291	45/18042	0.163898	0.666971	0.602786	pygmb/ugp2a	2
BP	GO:0048878	chemical homeostasis	11/291	486/18042	0.163908	0.666971	0.602786	apoa1b/apobb.1/apobb.2/atp1a3b/atp2a2a/casq2/cp/pck1/pla2g12b/ryr1a/tfa	11
BP	GO:0030902	hindbrain development	4/291	133/18042	0.168002	0.680861	0.615339	med12/neflb/zic1/zic4	4
BP	GO:0002443	leukocyte mediated immunity	3/291	89/18042	0.17365	0.680861	0.615339	c8a/c9/si:ch211-180a12.2	3
BP	GO:0060401	cytosolic calcium ion transport	2/291	47/18042	0.175387	0.680861	0.615339	casq2/ryr1a	2
BP	GO:0002833	positive regulation of response to biotic stimulus	1/291	12/18042	0.177319	0.680861	0.615339	coch	1
BP	GO:0006740	NADPH regeneration	1/291	12/18042	0.177319	0.680861	0.615339	nnt	1
BP	GO:0009081	branched-chain amino acid metabolic process	1/291	12/18042	0.177319	0.680861	0.615339	hibch	1
BP	GO:0009110	vitamin biosynthetic process	1/291	12/18042	0.177319	0.680861	0.615339	tpk1	1
BP	GO:0009437	carnitine metabolic process	1/291	12/18042	0.177319	0.680861	0.615339	zgc:154046	1
BP	GO:0019674	NAD metabolic process	1/291	12/18042	0.177319	0.680861	0.615339	pfkmb	1
BP	GO:0021654	rhombomere boundary formation	1/291	12/18042	0.177319	0.680861	0.615339	med12	1
BP	GO:0032261	purine nucleotide salvage	1/291	12/18042	0.177319	0.680861	0.615339	adkb	1
BP	GO:0042551	neuron maturation	1/291	12/18042	0.177319	0.680861	0.615339	nsfa	1
BP	GO:0045089	positive regulation of innate immune response	1/291	12/18042	0.177319	0.680861	0.615339	coch	1
BP	GO:0046348	amino sugar catabolic process	1/291	12/18042	0.177319	0.680861	0.615339	chia.4	1
BP	GO:0048918	posterior lateral line nerve development	1/291	12/18042	0.177319	0.680861	0.615339	nsfa	1
BP	GO:0055117	regulation of cardiac muscle contraction	1/291	12/18042	0.177319	0.680861	0.615339	casq2	1
BP	GO:0060191	regulation of lipase activity	1/291	12/18042	0.177319	0.680861	0.615339	apoc1	1
BP	GO:0061548	ganglion development	1/291	12/18042	0.177319	0.680861	0.615339	ryr1a	1
BP	GO:0106380	purine ribonucleotide salvage	1/291	12/18042	0.177319	0.680861	0.615339	adkb	1
BP	GO:1903522	regulation of blood circulation	3/291	92/18042	0.185714	0.693168	0.626462	atp2a2a/casq2/mybpc3	3
BP	GO:0071674	mononuclear cell migration	2/291	49/18042	0.186999	0.693168	0.626462	ccl19a.1/ccl20a.3	2
BP	GO:0001678	cellular glucose homeostasis	1/291	13/18042	0.190596	0.693168	0.626462	pck1	1
BP	GO:0001990	regulation of systemic arterial blood pressure by hormone	1/291	13/18042	0.190596	0.693168	0.626462	agt	1
BP	GO:0002089	lens morphogenesis in camera-type eye	1/291	13/18042	0.190596	0.693168	0.626462	mab21l2	1
BP	GO:0002761	regulation of myeloid leukocyte differentiation	1/291	13/18042	0.190596	0.693168	0.626462	med12	1
BP	GO:0009163	nucleoside biosynthetic process	1/291	13/18042	0.190596	0.693168	0.626462	adkb	1
BP	GO:0010811	positive regulation of cell-substrate adhesion	1/291	13/18042	0.190596	0.693168	0.626462	si:dkey-6n6.1	1
BP	GO:0021551	central nervous system morphogenesis	1/291	13/18042	0.190596	0.693168	0.626462	usp37	1
BP	GO:0034404	nucleobase-containing small molecule biosynthetic process	1/291	13/18042	0.190596	0.693168	0.626462	adkb	1
BP	GO:0042451	purine nucleoside biosynthetic process	1/291	13/18042	0.190596	0.693168	0.626462	adkb	1
BP	GO:0042455	ribonucleoside biosynthetic process	1/291	13/18042	0.190596	0.693168	0.626462	adkb	1
BP	GO:0042537	benzene-containing compound metabolic process	1/291	13/18042	0.190596	0.693168	0.626462	tdo2a	1
BP	GO:0046129	purine ribonucleoside biosynthetic process	1/291	13/18042	0.190596	0.693168	0.626462	adkb	1
BP	GO:0048898	anterior lateral line system development	1/291	13/18042	0.190596	0.693168	0.626462	nsfa	1
BP	GO:0071715	icosanoid transport	1/291	13/18042	0.190596	0.693168	0.626462	pla2g12b	1
BP	GO:0090316	positive regulation of intracellular protein transport	1/291	13/18042	0.190596	0.693168	0.626462	zgc:162193	1
BP	GO:1901655	cellular response to ketone	1/291	13/18042	0.190596	0.693168	0.626462	pck1	1
BP	GO:0009165	nucleotide biosynthetic process	5/291	189/18042	0.190726	0.693168	0.626462	acss2l/adkb/atp5l/dlat/pdhb	5
BP	GO:0046486	glycerolipid metabolic process	6/291	240/18042	0.192481	0.693168	0.626462	apobb.1/apobb.2/apoc1/ctdnep1a/pck1/si:dkey-172j4.3	6
BP	GO:0009308	amine metabolic process	2/291	50/18042	0.192844	0.693168	0.626462	aoc1/tdo2a	2
BP	GO:0034612	response to tumor necrosis factor	2/291	50/18042	0.192844	0.693168	0.626462	ccl19a.1/ccl20a.3	2
BP	GO:0055072	iron ion homeostasis	2/291	50/18042	0.192844	0.693168	0.626462	cp/tfa	2
BP	GO:0015711	organic anion transport	4/291	141/18042	0.193636	0.694084	0.62729	pla2g12b/slc25a12/slc25a14/slc25a5	4
BP	GO:0030595	leukocyte chemotaxis	3/291	96/18042	0.202126	0.704644	0.636834	ccl19a.1/ccl20a.3/vegfab	3
BP	GO:0001938	positive regulation of endothelial cell proliferation	1/291	14/18042	0.203661	0.704644	0.636834	vegfab	1
BP	GO:0006577	amino-acid betaine metabolic process	1/291	14/18042	0.203661	0.704644	0.636834	zgc:154046	1
BP	GO:0016082	synaptic vesicle priming	1/291	14/18042	0.203661	0.704644	0.636834	snap25a	1
BP	GO:0019748	secondary metabolic process	1/291	14/18042	0.203661	0.704644	0.636834	asip1	1
BP	GO:0021594	rhombomere formation	1/291	14/18042	0.203661	0.704644	0.636834	med12	1
BP	GO:0033344	cholesterol efflux	1/291	14/18042	0.203661	0.704644	0.636834	apoa1b	1
BP	GO:0042559	pteridine-containing compound biosynthetic process	1/291	14/18042	0.203661	0.704644	0.636834	gch2	1
BP	GO:0043001	Golgi to plasma membrane protein transport	1/291	14/18042	0.203661	0.704644	0.636834	nsfa	1
BP	GO:0043101	purine-containing compound salvage	1/291	14/18042	0.203661	0.704644	0.636834	adkb	1
BP	GO:0048892	lateral line nerve development	1/291	14/18042	0.203661	0.704644	0.636834	nsfa	1
BP	GO:0060384	innervation	1/291	14/18042	0.203661	0.704644	0.636834	en1b	1
BP	GO:1905477	positive regulation of protein localization to membrane	1/291	14/18042	0.203661	0.704644	0.636834	zgc:162193	1
BP	GO:1901293	nucleoside phosphate biosynthetic process	5/291	195/18042	0.207622	0.707144	0.639093	acss2l/adkb/atp5l/dlat/pdhb	5
BP	GO:0009410	response to xenobiotic stimulus	3/291	98/18042	0.210457	0.707144	0.639093	apobb.1/cpb1/cyp2ad2	3
BP	GO:0048483	autonomic nervous system development	2/291	53/18042	0.210514	0.707144	0.639093	mab21l2/ryr1a	2
BP	GO:1901657	glycosyl compound metabolic process	2/291	53/18042	0.210514	0.707144	0.639093	adkb/pnp4b	2
BP	GO:0002011	morphogenesis of an epithelial sheet	3/291	99/18042	0.214651	0.707144	0.639093	afp4/apoa2/mab21l2	3
BP	GO:0007605	sensory perception of sound	2/291	54/18042	0.21644	0.707144	0.639093	col11a2/otos	2
BP	GO:0022408	negative regulation of cell-cell adhesion	2/291	54/18042	0.21644	0.707144	0.639093	fgl1/tnxba	2
BP	GO:0033059	cellular pigmentation	2/291	54/18042	0.21644	0.707144	0.639093	asip1/nsfa	2
BP	GO:0008078	mesodermal cell migration	1/291	15/18042	0.216515	0.707144	0.639093	epha3	1
BP	GO:0008272	sulfate transport	1/291	15/18042	0.216515	0.707144	0.639093	slc25a14	1
BP	GO:0030007	cellular potassium ion homeostasis	1/291	15/18042	0.216515	0.707144	0.639093	atp1a3b	1
BP	GO:0030193	regulation of blood coagulation	1/291	15/18042	0.216515	0.707144	0.639093	f7i	1
BP	GO:0030388	fructose 1,6-bisphosphate metabolic process	1/291	15/18042	0.216515	0.707144	0.639093	pfkmb	1
BP	GO:0036376	sodium ion export across plasma membrane	1/291	15/18042	0.216515	0.707144	0.639093	atp1a3b	1
BP	GO:0046686	response to cadmium ion	1/291	15/18042	0.216515	0.707144	0.639093	sod2	1
BP	GO:0048859	formation of anatomical boundary	1/291	15/18042	0.216515	0.707144	0.639093	med12	1
BP	GO:0070365	hepatocyte differentiation	1/291	15/18042	0.216515	0.707144	0.639093	pck1	1
BP	GO:1900046	regulation of hemostasis	1/291	15/18042	0.216515	0.707144	0.639093	f7i	1
BP	GO:0019318	hexose metabolic process	3/291	100/18042	0.218862	0.707144	0.639093	pck1/pdhb/pfkmb	3
BP	GO:0021517	ventral spinal cord development	2/291	55/18042	0.222381	0.707144	0.639093	cox5aa/cox5ab	2
BP	GO:1901607	alpha-amino acid biosynthetic process	2/291	55/18042	0.222381	0.707144	0.639093	glulb/got1	2
BP	GO:0007626	locomotory behavior	3/291	101/18042	0.22309	0.707144	0.639093	atp1a3b/snap25a/ugp2a	3
BP	GO:0043624	cellular protein complex disassembly	3/291	101/18042	0.22309	0.707144	0.639093	nsfa/scin/stmn4	3
BP	GO:0046942	carboxylic acid transport	3/291	102/18042	0.227335	0.707144	0.639093	pla2g12b/slc25a12/slc25a14	3
BP	GO:0001570	vasculogenesis	2/291	56/18042	0.228335	0.707144	0.639093	hoxd4a/mb	2
BP	GO:0030203	glycosaminoglycan metabolic process	2/291	56/18042	0.228335	0.707144	0.639093	itih2/pglyrp6	2
BP	GO:0034637	cellular carbohydrate biosynthetic process	2/291	56/18042	0.228335	0.707144	0.639093	pck1/ugp2a	2
BP	GO:0001776	leukocyte homeostasis	1/291	16/18042	0.229162	0.707144	0.639093	sod2	1
BP	GO:0006027	glycosaminoglycan catabolic process	1/291	16/18042	0.229162	0.707144	0.639093	pglyrp6	1
BP	GO:0006883	cellular sodium ion homeostasis	1/291	16/18042	0.229162	0.707144	0.639093	atp1a3b	1
BP	GO:0006942	regulation of striated muscle contraction	1/291	16/18042	0.229162	0.707144	0.639093	casq2	1
BP	GO:0009067	aspartate family amino acid biosynthetic process	1/291	16/18042	0.229162	0.707144	0.639093	got1	1
BP	GO:0009584	detection of visible light	1/291	16/18042	0.229162	0.707144	0.639093	dlat	1
BP	GO:0015807	L-amino acid transport	1/291	16/18042	0.229162	0.707144	0.639093	slc25a12	1
BP	GO:0032438	melanosome organization	1/291	16/18042	0.229162	0.707144	0.639093	asip1	1
BP	GO:0034614	cellular response to reactive oxygen species	1/291	16/18042	0.229162	0.707144	0.639093	sod2	1
BP	GO:0046653	tetrahydrofolate metabolic process	1/291	16/18042	0.229162	0.707144	0.639093	gch2	1
BP	GO:0050921	positive regulation of chemotaxis	1/291	16/18042	0.229162	0.707144	0.639093	vegfab	1
BP	GO:0050935	iridophore differentiation	1/291	16/18042	0.229162	0.707144	0.639093	med12	1
BP	GO:0060030	dorsal convergence	1/291	16/18042	0.229162	0.707144	0.639093	afp4	1
BP	GO:0097237	cellular response to toxic substance	1/291	16/18042	0.229162	0.707144	0.639093	sod2	1
BP	GO:1901659	glycosyl compound biosynthetic process	1/291	16/18042	0.229162	0.707144	0.639093	adkb	1
BP	GO:1990748	cellular detoxification	1/291	16/18042	0.229162	0.707144	0.639093	sod2	1
BP	GO:0009064	glutamine family amino acid metabolic process	2/291	57/18042	0.2343	0.707144	0.639093	glulb/uroc1	2
BP	GO:0021515	cell differentiation in spinal cord	2/291	57/18042	0.2343	0.707144	0.639093	cox5aa/cox5ab	2
BP	GO:1903037	regulation of leukocyte cell-cell adhesion	2/291	57/18042	0.2343	0.707144	0.639093	fgl1/tnxba	2
BP	GO:0001889	liver development	4/291	155/18042	0.241065	0.707144	0.639093	leg1.1/leg1.2/pck1/pklr	4
BP	GO:0001757	somite specification	1/291	17/18042	0.241606	0.707144	0.639093	myhz1.1	1
BP	GO:0006536	glutamate metabolic process	1/291	17/18042	0.241606	0.707144	0.639093	uroc1	1
BP	GO:0006767	water-soluble vitamin metabolic process	1/291	17/18042	0.241606	0.707144	0.639093	tpk1	1
BP	GO:0019217	regulation of fatty acid metabolic process	1/291	17/18042	0.241606	0.707144	0.639093	etfa	1
BP	GO:0030212	hyaluronan metabolic process	1/291	17/18042	0.241606	0.707144	0.639093	itih2	1
BP	GO:0031349	positive regulation of defense response	1/291	17/18042	0.241606	0.707144	0.639093	coch	1
BP	GO:0034312	diol biosynthetic process	1/291	17/18042	0.241606	0.707144	0.639093	gch2	1
BP	GO:0042430	indole-containing compound metabolic process	1/291	17/18042	0.241606	0.707144	0.639093	tdo2a	1
BP	GO:0046189	phenol-containing compound biosynthetic process	1/291	17/18042	0.241606	0.707144	0.639093	asip1	1
BP	GO:0048753	pigment granule organization	1/291	17/18042	0.241606	0.707144	0.639093	asip1	1
BP	GO:0050886	endocrine process	1/291	17/18042	0.241606	0.707144	0.639093	agt	1
BP	GO:0050918	positive chemotaxis	1/291	17/18042	0.241606	0.707144	0.639093	vegfab	1
BP	GO:0051646	mitochondrion localization	1/291	17/18042	0.241606	0.707144	0.639093	kif5aa	1
BP	GO:0070897	transcription preinitiation complex assembly	1/291	17/18042	0.241606	0.707144	0.639093	dr1	1
BP	GO:0071108	protein K48-linked deubiquitination	1/291	17/18042	0.241606	0.707144	0.639093	usp37	1
BP	GO:0060215	primitive hemopoiesis	2/291	59/18042	0.246254	0.707144	0.639093	hoxd4a/scube1	2
BP	GO:0001578	microtubule bundle formation	2/291	60/18042	0.252241	0.707144	0.639093	maptb/tppp2	2
BP	GO:0031109	microtubule polymerization or depolymerization	2/291	60/18042	0.252241	0.707144	0.639093	stmn4/tppp2	2
BP	GO:0050931	pigment cell differentiation	2/291	60/18042	0.252241	0.707144	0.639093	gch2/med12	2
BP	GO:1903825	organic acid transmembrane transport	2/291	60/18042	0.252241	0.707144	0.639093	slc25a12/slc25a14	2
BP	GO:1905039	carboxylic acid transmembrane transport	2/291	60/18042	0.252241	0.707144	0.639093	slc25a12/slc25a14	2
BP	GO:0005996	monosaccharide metabolic process	3/291	108/18042	0.253098	0.707144	0.639093	pck1/pdhb/pfkmb	3
BP	GO:0002027	regulation of heart rate	1/291	18/18042	0.25385	0.707144	0.639093	mybpc3	1
BP	GO:0003208	cardiac ventricle morphogenesis	1/291	18/18042	0.25385	0.707144	0.639093	mybpc3	1
BP	GO:0006739	NADP metabolic process	1/291	18/18042	0.25385	0.707144	0.639093	nnt	1
BP	GO:0007064	mitotic sister chromatid cohesion	1/291	18/18042	0.25385	0.707144	0.639093	pds5a	1
BP	GO:0007379	segment specification	1/291	18/18042	0.25385	0.707144	0.639093	myhz1.1	1
BP	GO:0008345	larval locomotory behavior	1/291	18/18042	0.25385	0.707144	0.639093	ugp2a	1
BP	GO:0009310	amine catabolic process	1/291	18/18042	0.25385	0.707144	0.639093	tdo2a	1
BP	GO:0019730	antimicrobial humoral response	1/291	18/18042	0.25385	0.707144	0.639093	tfa	1
BP	GO:0030537	larval behavior	1/291	18/18042	0.25385	0.707144	0.639093	ugp2a	1
BP	GO:0031365	N-terminal protein amino acid modification	1/291	18/18042	0.25385	0.707144	0.639093	hhatlb	1
BP	GO:0032388	positive regulation of intracellular transport	1/291	18/18042	0.25385	0.707144	0.639093	zgc:162193	1
BP	GO:0042402	cellular biogenic amine catabolic process	1/291	18/18042	0.25385	0.707144	0.639093	tdo2a	1
BP	GO:0046128	purine ribonucleoside metabolic process	1/291	18/18042	0.25385	0.707144	0.639093	adkb	1
BP	GO:0050818	regulation of coagulation	1/291	18/18042	0.25385	0.707144	0.639093	f7i	1
BP	GO:0051963	regulation of synapse assembly	1/291	18/18042	0.25385	0.707144	0.639093	clstn3	1
BP	GO:0055008	cardiac muscle tissue morphogenesis	1/291	18/18042	0.25385	0.707144	0.639093	mybpc3	1
BP	GO:1902475	L-alpha-amino acid transmembrane transport	1/291	18/18042	0.25385	0.707144	0.639093	slc25a12	1
BP	GO:0061008	hepaticobiliary system development	4/291	159/18042	0.255088	0.707144	0.639093	leg1.1/leg1.2/pck1/pklr	4
BP	GO:0008652	cellular amino acid biosynthetic process	2/291	61/18042	0.258231	0.707144	0.639093	glulb/got1	2
BP	GO:0022406	membrane docking	2/291	61/18042	0.258231	0.707144	0.639093	esyt1a/nsfa	2
BP	GO:0140056	organelle localization by membrane tethering	2/291	61/18042	0.258231	0.707144	0.639093	esyt1a/nsfa	2
BP	GO:0007159	leukocyte cell-cell adhesion	2/291	62/18042	0.264222	0.707144	0.639093	fgl1/tnxba	2
BP	GO:0044264	cellular polysaccharide metabolic process	2/291	62/18042	0.264222	0.707144	0.639093	pygmb/ugp2a	2
BP	GO:0051651	maintenance of location in cell	2/291	62/18042	0.264222	0.707144	0.639093	casq2/ryr1a	2
BP	GO:0006760	folic acid-containing compound metabolic process	1/291	19/18042	0.265897	0.707144	0.639093	gch2	1
BP	GO:0009084	glutamine family amino acid biosynthetic process	1/291	19/18042	0.265897	0.707144	0.639093	glulb	1
BP	GO:0009749	response to glucose	1/291	19/18042	0.265897	0.707144	0.639093	pck1	1
BP	GO:0015671	oxygen transport	1/291	19/18042	0.265897	0.707144	0.639093	mb	1
BP	GO:0021593	rhombomere morphogenesis	1/291	19/18042	0.265897	0.707144	0.639093	med12	1
BP	GO:0021986	habenula development	1/291	19/18042	0.265897	0.707144	0.639093	med12	1
BP	GO:0031629	synaptic vesicle fusion to presynaptic active zone membrane	1/291	19/18042	0.265897	0.707144	0.639093	snap25a	1
BP	GO:0033157	regulation of intracellular protein transport	1/291	19/18042	0.265897	0.707144	0.639093	zgc:162193	1
BP	GO:0044275	cellular carbohydrate catabolic process	1/291	19/18042	0.265897	0.707144	0.639093	pygmb	1
BP	GO:0045454	cell redox homeostasis	1/291	19/18042	0.265897	0.707144	0.639093	dldh	1
BP	GO:0046033	AMP metabolic process	1/291	19/18042	0.265897	0.707144	0.639093	adkb	1
BP	GO:0048489	synaptic vesicle transport	1/291	19/18042	0.265897	0.707144	0.639093	kif5aa	1
BP	GO:0051014	actin filament severing	1/291	19/18042	0.265897	0.707144	0.639093	scin	1
BP	GO:0051289	protein homotetramerization	1/291	19/18042	0.265897	0.707144	0.639093	tdo2a	1
BP	GO:0097479	synaptic vesicle localization	1/291	19/18042	0.265897	0.707144	0.639093	kif5aa	1
BP	GO:0099500	vesicle fusion to plasma membrane	1/291	19/18042	0.265897	0.707144	0.639093	snap25a	1
BP	GO:0106027	neuron projection organization	1/291	19/18042	0.265897	0.707144	0.639093	kif5aa	1
BP	GO:1901654	response to ketone	1/291	19/18042	0.265897	0.707144	0.639093	pck1	1
BP	GO:1905952	regulation of lipid localization	1/291	19/18042	0.265897	0.707144	0.639093	apoc1	1
BP	GO:0097529	myeloid leukocyte migration	3/291	111/18042	0.266136	0.707144	0.639093	ccl19a.1/ccl20a.3/vegfab	3
BP	GO:0005976	polysaccharide metabolic process	2/291	63/18042	0.270214	0.715046	0.646235	pygmb/ugp2a	2
BP	GO:0050954	sensory perception of mechanical stimulus	2/291	63/18042	0.270214	0.715046	0.646235	col11a2/otos	2
BP	GO:0001936	regulation of endothelial cell proliferation	1/291	20/18042	0.277749	0.721702	0.65225	vegfab	1
BP	GO:0006998	nuclear envelope organization	1/291	20/18042	0.277749	0.721702	0.65225	ctdnep1a	1
BP	GO:0009743	response to carbohydrate	1/291	20/18042	0.277749	0.721702	0.65225	pck1	1
BP	GO:0009746	response to hexose	1/291	20/18042	0.277749	0.721702	0.65225	pck1	1
BP	GO:0034284	response to monosaccharide	1/291	20/18042	0.277749	0.721702	0.65225	pck1	1
BP	GO:0034311	diol metabolic process	1/291	20/18042	0.277749	0.721702	0.65225	gch2	1
BP	GO:0038084	vascular endothelial growth factor signaling pathway	1/291	20/18042	0.277749	0.721702	0.65225	vegfab	1
BP	GO:0042278	purine nucleoside metabolic process	1/291	20/18042	0.277749	0.721702	0.65225	adkb	1
BP	GO:0048499	synaptic vesicle membrane organization	1/291	20/18042	0.277749	0.721702	0.65225	snap25a	1
BP	GO:0006839	mitochondrial transport	3/291	114/18042	0.279252	0.722703	0.653155	slc25a12/slc25a14/slc25a5	3
BP	GO:0051249	regulation of lymphocyte activation	3/291	114/18042	0.279252	0.722703	0.653155	fgl1/si:ch211-180a12.2/tnxba	3
BP	GO:0002683	negative regulation of immune system process	2/291	65/18042	0.282194	0.725772	0.655929	fgl1/tnxba	2
BP	GO:0070374	positive regulation of ERK1 and ERK2 cascade	2/291	65/18042	0.282194	0.725772	0.655929	ccl19a.1/ccl20a.3	2
BP	GO:0008202	steroid metabolic process	3/291	115/18042	0.283638	0.725772	0.655929	apoa1b/cyp8b2/hmgcra	3
BP	GO:0098662	inorganic cation transmembrane transport	10/291	499/18042	0.286701	0.725772	0.655929	atp1a3b/atp2a2a/atp5l/casq2/kcnf1a/kcnma1a/nnt/ryr1a/slc6a11b/slc6a8	10
BP	GO:0042110	T cell activation	3/291	116/18042	0.28803	0.725772	0.655929	fgl1/themis/tnxba	3
BP	GO:0098661	inorganic anion transmembrane transport	2/291	66/18042	0.288178	0.725772	0.655929	slc25a14/slc25a3b	2
BP	GO:0003044	regulation of systemic arterial blood pressure mediated by a chemical signal	1/291	21/18042	0.289412	0.725772	0.655929	agt	1
BP	GO:0006541	glutamine metabolic process	1/291	21/18042	0.289412	0.725772	0.655929	glulb	1
BP	GO:0007568	aging	1/291	21/18042	0.289412	0.725772	0.655929	apoda.1	1
BP	GO:0014866	skeletal myofibril assembly	1/291	21/18042	0.289412	0.725772	0.655929	tpm3	1
BP	GO:0021546	rhombomere development	1/291	21/18042	0.289412	0.725772	0.655929	med12	1
BP	GO:0043173	nucleotide salvage	1/291	21/18042	0.289412	0.725772	0.655929	adkb	1
BP	GO:0050773	regulation of dendrite development	1/291	21/18042	0.289412	0.725772	0.655929	pacsin1a	1
BP	GO:0061386	closure of optic fissure	1/291	21/18042	0.289412	0.725772	0.655929	mab21l2	1
BP	GO:1901071	glucosamine-containing compound metabolic process	1/291	21/18042	0.289412	0.725772	0.655929	chia.4	1
BP	GO:1903829	positive regulation of cellular protein localization	1/291	21/18042	0.289412	0.725772	0.655929	zgc:162193	1
BP	GO:0006612	protein targeting to membrane	2/291	67/18042	0.294156	0.734083	0.663439	sec61g/zgc:162193	2
BP	GO:0007162	negative regulation of cell adhesion	2/291	67/18042	0.294156	0.734083	0.663439	fgl1/tnxba	2
BP	GO:0030593	neutrophil chemotaxis	2/291	68/18042	0.300127	0.734083	0.663439	ccl19a.1/ccl20a.3	2
BP	GO:0002688	regulation of leukocyte chemotaxis	1/291	22/18042	0.300886	0.734083	0.663439	vegfab	1
BP	GO:0006801	superoxide metabolic process	1/291	22/18042	0.300886	0.734083	0.663439	sod2	1
BP	GO:0010810	regulation of cell-substrate adhesion	1/291	22/18042	0.300886	0.734083	0.663439	si:dkey-6n6.1	1
BP	GO:0021538	epithalamus development	1/291	22/18042	0.300886	0.734083	0.663439	med12	1
BP	GO:0048702	embryonic neurocranium morphogenesis	1/291	22/18042	0.300886	0.734083	0.663439	med12	1
BP	GO:0050679	positive regulation of epithelial cell proliferation	1/291	22/18042	0.300886	0.734083	0.663439	vegfab	1
BP	GO:0060415	muscle tissue morphogenesis	1/291	22/18042	0.300886	0.734083	0.663439	mybpc3	1
BP	GO:0061041	regulation of wound healing	1/291	22/18042	0.300886	0.734083	0.663439	f7i	1
BP	GO:0098930	axonal transport	1/291	22/18042	0.300886	0.734083	0.663439	kif5aa	1
BP	GO:0140115	export across plasma membrane	1/291	22/18042	0.300886	0.734083	0.663439	atp1a3b	1
BP	GO:0035725	sodium ion transmembrane transport	3/291	119/18042	0.301235	0.734083	0.663439	atp1a3b/slc6a11b/slc6a8	3
BP	GO:0090150	establishment of protein localization to membrane	3/291	119/18042	0.301235	0.734083	0.663439	nsfa/sec61g/zgc:162193	3
BP	GO:0000165	MAPK cascade	5/291	227/18042	0.304343	0.740263	0.669025	ccl19a.1/ccl20a.3/mapk8ip2/sbk3/si:ch211-171h4.3	5
BP	GO:0006694	steroid biosynthetic process	2/291	69/18042	0.30609	0.742565	0.671106	apoa1b/hmgcra	2
BP	GO:0008610	lipid biosynthetic process	8/291	395/18042	0.306678	0.742565	0.671106	apoa1b/ctdnep1a/hmgcra/hsd17b8/ndufab1a/ndufab1b/pck1/scd	8
BP	GO:0050863	regulation of T cell activation	2/291	70/18042	0.312044	0.742565	0.671106	fgl1/tnxba	2
BP	GO:0009119	ribonucleoside metabolic process	1/291	23/18042	0.312176	0.742565	0.671106	adkb	1
BP	GO:0014044	Schwann cell development	1/291	23/18042	0.312176	0.742565	0.671106	nsfa	1
BP	GO:0015669	gas transport	1/291	23/18042	0.312176	0.742565	0.671106	mb	1
BP	GO:0015909	long-chain fatty acid transport	1/291	23/18042	0.312176	0.742565	0.671106	pla2g12b	1
BP	GO:0032474	otolith morphogenesis	1/291	23/18042	0.312176	0.742565	0.671106	stm	1
BP	GO:0043049	otic placode formation	1/291	23/18042	0.312176	0.742565	0.671106	stm	1
BP	GO:0043524	negative regulation of neuron apoptotic process	1/291	23/18042	0.312176	0.742565	0.671106	neflb	1
BP	GO:0048644	muscle organ morphogenesis	1/291	23/18042	0.312176	0.742565	0.671106	mybpc3	1
BP	GO:0061951	establishment of protein localization to plasma membrane	1/291	23/18042	0.312176	0.742565	0.671106	nsfa	1
BP	GO:0006412	translation	9/291	455/18042	0.314084	0.745282	0.673561	mrpl16/mrpl34/mrpl41/mrps24/mrps35/rpl10a/rpl13a/rps13/si:ch211-256m1.8	9
BP	GO:0060326	cell chemotaxis	3/291	122/18042	0.31447	0.745282	0.673561	ccl19a.1/ccl20a.3/vegfab	3
BP	GO:0019751	polyol metabolic process	2/291	71/18042	0.317986	0.747475	0.675542	gch2/pck1	2
BP	GO:0055076	transition metal ion homeostasis	2/291	71/18042	0.317986	0.747475	0.675542	cp/tfa	2
BP	GO:0002694	regulation of leukocyte activation	3/291	123/18042	0.318885	0.747475	0.675542	fgl1/si:ch211-180a12.2/tnxba	3
BP	GO:0001525	angiogenesis	7/291	345/18042	0.322861	0.747475	0.675542	angpt1/hoxd4a/mtbl/plxdc1/thbs1b/uqcrb/vegfab	7
BP	GO:0002072	optic cup morphogenesis involved in camera-type eye development	1/291	24/18042	0.323284	0.747475	0.675542	mab21l2	1
BP	GO:0002687	positive regulation of leukocyte migration	1/291	24/18042	0.323284	0.747475	0.675542	vegfab	1
BP	GO:0006891	intra-Golgi vesicle-mediated transport	1/291	24/18042	0.323284	0.747475	0.675542	nsfa	1
BP	GO:0006893	Golgi to plasma membrane transport	1/291	24/18042	0.323284	0.747475	0.675542	nsfa	1
BP	GO:0007019	microtubule depolymerization	1/291	24/18042	0.323284	0.747475	0.675542	stmn4	1
BP	GO:0010976	positive regulation of neuron projection development	1/291	24/18042	0.323284	0.747475	0.675542	pacsin1a	1
BP	GO:0014037	Schwann cell differentiation	1/291	24/18042	0.323284	0.747475	0.675542	nsfa	1
BP	GO:0070839	metal ion export	1/291	24/18042	0.323284	0.747475	0.675542	atp1a3b	1
BP	GO:0098754	detoxification	1/291	24/18042	0.323284	0.747475	0.675542	sod2	1
BP	GO:0046649	lymphocyte activation	4/291	178/18042	0.323482	0.747475	0.675542	fgl1/si:ch211-180a12.2/themis/tnxba	4
BP	GO:0043043	peptide biosynthetic process	9/291	460/18042	0.325265	0.750254	0.678054	mrpl16/mrpl34/mrpl41/mrps24/mrps35/rpl10a/rpl13a/rps13/si:ch211-256m1.8	9
BP	GO:0006816	calcium ion transport	4/291	179/18042	0.327133	0.753221	0.680736	atp2a2a/cacna2d2a/casq2/ryr1a	4
BP	GO:0050865	regulation of cell activation	3/291	125/18042	0.327718	0.753227	0.680741	fgl1/si:ch211-180a12.2/tnxba	3
BP	GO:0050851	antigen receptor-mediated signaling pathway	2/291	73/18042	0.329834	0.753435	0.68093	si:ch211-180a12.2/themis	2
BP	GO:0015849	organic acid transport	3/291	126/18042	0.332134	0.753435	0.68093	pla2g12b/slc25a12/slc25a14	3
BP	GO:0006094	gluconeogenesis	1/291	25/18042	0.334213	0.753435	0.68093	pck1	1
BP	GO:0046785	microtubule polymerization	1/291	25/18042	0.334213	0.753435	0.68093	tppp2	1
BP	GO:0048794	swim bladder development	1/291	25/18042	0.334213	0.753435	0.68093	nsfa	1
BP	GO:0050830	defense response to Gram-positive bacterium	1/291	25/18042	0.334213	0.753435	0.68093	pglyrp6	1
BP	GO:0051222	positive regulation of protein transport	1/291	25/18042	0.334213	0.753435	0.68093	zgc:162193	1
BP	GO:0072348	sulfur compound transport	1/291	25/18042	0.334213	0.753435	0.68093	slc25a14	1
BP	GO:1901215	negative regulation of neuron death	1/291	25/18042	0.334213	0.753435	0.68093	neflb	1
BP	GO:1901568	fatty acid derivative metabolic process	1/291	25/18042	0.334213	0.753435	0.68093	oxct1b	1
BP	GO:1904951	positive regulation of establishment of protein localization	1/291	25/18042	0.334213	0.753435	0.68093	zgc:162193	1
BP	GO:0021675	nerve development	2/291	74/18042	0.335737	0.754243	0.68166	en1b/nsfa	2
BP	GO:1990542	mitochondrial transmembrane transport	2/291	74/18042	0.335737	0.754243	0.68166	slc25a12/slc25a5	2
BP	GO:0003231	cardiac ventricle development	1/291	26/18042	0.344967	0.756588	0.683779	mybpc3	1
BP	GO:0006275	regulation of DNA replication	1/291	26/18042	0.344967	0.756588	0.683779	pds5a	1
BP	GO:0006636	unsaturated fatty acid biosynthetic process	1/291	26/18042	0.344967	0.756588	0.683779	scd	1
BP	GO:0009225	nucleotide-sugar metabolic process	1/291	26/18042	0.344967	0.756588	0.683779	ugp2a	1
BP	GO:0015985	energy coupled proton transport, down electrochemical gradient	1/291	26/18042	0.344967	0.756588	0.683779	atp5l	1
BP	GO:0015986	ATP synthesis coupled proton transport	1/291	26/18042	0.344967	0.756588	0.683779	atp5l	1
BP	GO:0019319	hexose biosynthetic process	1/291	26/18042	0.344967	0.756588	0.683779	pck1	1
BP	GO:0021955	central nervous system neuron axonogenesis	1/291	26/18042	0.344967	0.756588	0.683779	nsfa	1
BP	GO:0034308	primary alcohol metabolic process	1/291	26/18042	0.344967	0.756588	0.683779	tpk1	1
BP	GO:0035118	embryonic pectoral fin morphogenesis	1/291	26/18042	0.344967	0.756588	0.683779	med12	1
BP	GO:0045047	protein targeting to ER	1/291	26/18042	0.344967	0.756588	0.683779	sec61g	1
BP	GO:0045637	regulation of myeloid cell differentiation	1/291	26/18042	0.344967	0.756588	0.683779	med12	1
BP	GO:0072080	nephron tubule development	1/291	26/18042	0.344967	0.756588	0.683779	ppargc1a	1
BP	GO:0072599	establishment of protein localization to endoplasmic reticulum	1/291	26/18042	0.344967	0.756588	0.683779	sec61g	1
BP	GO:0007224	smoothened signaling pathway	2/291	76/18042	0.347496	0.757004	0.684154	ryr1a/scube1	2
BP	GO:0070372	regulation of ERK1 and ERK2 cascade	2/291	76/18042	0.347496	0.757004	0.684154	ccl19a.1/ccl20a.3	2
BP	GO:0071621	granulocyte chemotaxis	2/291	76/18042	0.347496	0.757004	0.684154	ccl19a.1/ccl20a.3	2
BP	GO:0090504	epiboly	2/291	76/18042	0.347496	0.757004	0.684154	afp4/apoa2	2
BP	GO:0008088	axo-dendritic transport	1/291	27/18042	0.355547	0.757953	0.685013	kif5aa	1
BP	GO:0009127	purine nucleoside monophosphate biosynthetic process	1/291	27/18042	0.355547	0.757953	0.685013	adkb	1
BP	GO:0009168	purine ribonucleoside monophosphate biosynthetic process	1/291	27/18042	0.355547	0.757953	0.685013	adkb	1
BP	GO:0015908	fatty acid transport	1/291	27/18042	0.355547	0.757953	0.685013	pla2g12b	1
BP	GO:0021854	hypothalamus development	1/291	27/18042	0.355547	0.757953	0.685013	nsfa	1
BP	GO:0030916	otic vesicle formation	1/291	27/18042	0.355547	0.757953	0.685013	stm	1
BP	GO:0035924	cellular response to vascular endothelial growth factor stimulus	1/291	27/18042	0.355547	0.757953	0.685013	vegfab	1
BP	GO:0045088	regulation of innate immune response	1/291	27/18042	0.355547	0.757953	0.685013	coch	1
BP	GO:0046364	monosaccharide biosynthetic process	1/291	27/18042	0.355547	0.757953	0.685013	pck1	1
BP	GO:0048920	posterior lateral line neuromast primordium migration	1/291	27/18042	0.355547	0.757953	0.685013	hoxb8a	1
BP	GO:0060536	cartilage morphogenesis	1/291	27/18042	0.355547	0.757953	0.685013	col11a2	1
BP	GO:0061326	renal tubule development	1/291	27/18042	0.355547	0.757953	0.685013	ppargc1a	1
BP	GO:0071383	cellular response to steroid hormone stimulus	1/291	27/18042	0.355547	0.757953	0.685013	pck1	1
BP	GO:0140694	non-membrane-bounded organelle assembly	5/291	244/18042	0.358342	0.758891	0.685861	tnni2a.4/tnnt1/tnnt2d/tnnt2e/tpm3	5
BP	GO:0032984	protein-containing complex disassembly	3/291	132/18042	0.358592	0.758891	0.685861	nsfa/scin/stmn4	3
BP	GO:0000041	transition metal ion transport	2/291	78/18042	0.359186	0.758891	0.685861	cp/tfa	2
BP	GO:0015748	organophosphate ester transport	2/291	78/18042	0.359186	0.758891	0.685861	apoa1b/slc25a5	2
BP	GO:0070371	ERK1 and ERK2 cascade	2/291	78/18042	0.359186	0.758891	0.685861	ccl19a.1/ccl20a.3	2
BP	GO:0032870	cellular response to hormone stimulus	4/291	188/18042	0.360066	0.758891	0.685861	asip1/c9/fkbp11/pck1	4
BP	GO:0048066	developmental pigmentation	2/291	79/18042	0.365002	0.758891	0.685861	gch2/med12	2
BP	GO:0048915	posterior lateral line system development	2/291	79/18042	0.365002	0.758891	0.685861	hoxb8a/nsfa	2
BP	GO:0090130	tissue migration	2/291	79/18042	0.365002	0.758891	0.685861	acta1a/epha3	2
BP	GO:0003073	regulation of systemic arterial blood pressure	1/291	28/18042	0.365957	0.758891	0.685861	agt	1
BP	GO:0003206	cardiac chamber morphogenesis	1/291	28/18042	0.365957	0.758891	0.685861	mybpc3	1
BP	GO:0005978	glycogen biosynthetic process	1/291	28/18042	0.365957	0.758891	0.685861	ugp2a	1
BP	GO:0009250	glucan biosynthetic process	1/291	28/18042	0.365957	0.758891	0.685861	ugp2a	1
BP	GO:0010565	regulation of cellular ketone metabolic process	1/291	28/18042	0.365957	0.758891	0.685861	etfa	1
BP	GO:0021761	limbic system development	1/291	28/18042	0.365957	0.758891	0.685861	nsfa	1
BP	GO:0048883	neuromast primordium migration	1/291	28/18042	0.365957	0.758891	0.685861	hoxb8a	1
BP	GO:1905475	regulation of protein localization to membrane	1/291	28/18042	0.365957	0.758891	0.685861	zgc:162193	1
BP	GO:0048514	blood vessel morphogenesis	8/291	421/18042	0.369411	0.764828	0.691226	angpt1/hoxd4a/mb/mtbl/plxdc1/thbs1b/uqcrb/vegfab	8
BP	GO:0051261	protein depolymerization	2/291	80/18042	0.370798	0.766473	0.692712	scin/stmn4	2
BP	GO:0043547	positive regulation of GTPase activity	3/291	135/18042	0.371772	0.767262	0.693426	ccl19a.1/ccl20a.3/si:dkey-91m11.5	3
BP	GO:0000470	maturation of LSU-rRNA	1/291	29/18042	0.376199	0.767826	0.693936	rpl10a	1
BP	GO:0042558	pteridine-containing compound metabolic process	1/291	29/18042	0.376199	0.767826	0.693936	gch2	1
BP	GO:0043094	cellular metabolic compound salvage	1/291	29/18042	0.376199	0.767826	0.693936	adkb	1
BP	GO:0051016	barbed-end actin filament capping	1/291	29/18042	0.376199	0.767826	0.693936	scin	1
BP	GO:0055078	sodium ion homeostasis	1/291	29/18042	0.376199	0.767826	0.693936	atp1a3b	1
BP	GO:0060059	embryonic retina morphogenesis in camera-type eye	1/291	29/18042	0.376199	0.767826	0.693936	zic1	1
BP	GO:0072384	organelle transport along microtubule	1/291	29/18042	0.376199	0.767826	0.693936	kif5aa	1
BP	GO:0002429	immune response-activating cell surface receptor signaling pathway	2/291	82/18042	0.382325	0.776153	0.701461	si:ch211-180a12.2/themis	2
BP	GO:0048881	mechanosensory lateral line system development	2/291	82/18042	0.382325	0.776153	0.701461	hoxb8a/nsfa	2
BP	GO:0008299	isoprenoid biosynthetic process	1/291	30/18042	0.386277	0.776153	0.701461	hmgcra	1
BP	GO:0046328	regulation of JNK cascade	1/291	30/18042	0.386277	0.776153	0.701461	mapk8ip2	1
BP	GO:0048010	vascular endothelial growth factor receptor signaling pathway	1/291	30/18042	0.386277	0.776153	0.701461	vegfab	1
BP	GO:0048854	brain morphogenesis	1/291	30/18042	0.386277	0.776153	0.701461	zic1	1
BP	GO:0050852	T cell receptor signaling pathway	1/291	30/18042	0.386277	0.776153	0.701461	themis	1
BP	GO:0055075	potassium ion homeostasis	1/291	30/18042	0.386277	0.776153	0.701461	atp1a3b	1
BP	GO:0060788	ectodermal placode formation	1/291	30/18042	0.386277	0.776153	0.701461	stm	1
BP	GO:1901264	carbohydrate derivative transport	1/291	30/18042	0.386277	0.776153	0.701461	slc25a5	1
BP	GO:0031101	fin regeneration	2/291	83/18042	0.388056	0.778518	0.703598	acanb/hapln1a	2
BP	GO:0030900	forebrain development	3/291	140/18042	0.39362	0.784931	0.709394	med12/nsfa/zic1	3
BP	GO:0050900	leukocyte migration	3/291	140/18042	0.39362	0.784931	0.709394	ccl19a.1/ccl20a.3/vegfab	3
BP	GO:0055123	digestive system development	3/291	140/18042	0.39362	0.784931	0.709394	leg1.1/leg1.2/mb	3
BP	GO:0002757	immune response-activating signal transduction	2/291	84/18042	0.393763	0.784931	0.709394	si:ch211-180a12.2/themis	2
BP	GO:0006754	ATP biosynthetic process	1/291	31/18042	0.396192	0.784931	0.709394	atp5l	1
BP	GO:0072528	pyrimidine-containing compound biosynthetic process	1/291	31/18042	0.396192	0.784931	0.709394	tpk1	1
BP	GO:1901888	regulation of cell junction assembly	1/291	31/18042	0.396192	0.784931	0.709394	clstn3	1
BP	GO:1902105	regulation of leukocyte differentiation	1/291	31/18042	0.396192	0.784931	0.709394	med12	1
BP	GO:0048732	gland development	5/291	256/18042	0.396712	0.784931	0.709394	leg1.1/leg1.2/med12/pck1/pklr	5
BP	GO:0021536	diencephalon development	2/291	85/18042	0.399445	0.789133	0.713192	med12/nsfa	2
BP	GO:0009581	detection of external stimulus	2/291	86/18042	0.405103	0.791109	0.714978	dlat/stm	2
BP	GO:0009582	detection of abiotic stimulus	2/291	86/18042	0.405103	0.791109	0.714978	dlat/stm	2
BP	GO:0016485	protein processing	2/291	86/18042	0.405103	0.791109	0.714978	cpz/si:ch211-256m1.8	2
BP	GO:0051235	maintenance of location	2/291	86/18042	0.405103	0.791109	0.714978	casq2/ryr1a	2
BP	GO:0009636	response to toxic substance	1/291	32/18042	0.405948	0.791109	0.714978	sod2	1
BP	GO:0016525	negative regulation of angiogenesis	1/291	32/18042	0.405948	0.791109	0.714978	thbs1b	1
BP	GO:0035138	pectoral fin morphogenesis	1/291	32/18042	0.405948	0.791109	0.714978	med12	1
BP	GO:0051262	protein tetramerization	1/291	32/18042	0.405948	0.791109	0.714978	tdo2a	1
BP	GO:2000181	negative regulation of blood vessel morphogenesis	1/291	32/18042	0.405948	0.791109	0.714978	thbs1b	1
BP	GO:0002768	immune response-regulating cell surface receptor signaling pathway	2/291	87/18042	0.410735	0.797799	0.721024	si:ch211-180a12.2/themis	2
BP	GO:0006367	transcription initiation from RNA polymerase II promoter	1/291	33/18042	0.415546	0.797799	0.721024	dr1	1
BP	GO:0009126	purine nucleoside monophosphate metabolic process	1/291	33/18042	0.415546	0.797799	0.721024	adkb	1
BP	GO:0009167	purine ribonucleoside monophosphate metabolic process	1/291	33/18042	0.415546	0.797799	0.721024	adkb	1
BP	GO:0035113	embryonic appendage morphogenesis	1/291	33/18042	0.415546	0.797799	0.721024	med12	1
BP	GO:0045766	positive regulation of angiogenesis	1/291	33/18042	0.415546	0.797799	0.721024	vegfab	1
BP	GO:0050678	regulation of epithelial cell proliferation	1/291	33/18042	0.415546	0.797799	0.721024	vegfab	1
BP	GO:1901343	negative regulation of vasculature development	1/291	33/18042	0.415546	0.797799	0.721024	thbs1b	1
BP	GO:1902749	regulation of cell cycle G2/M phase transition	1/291	33/18042	0.415546	0.797799	0.721024	stmn4	1
BP	GO:1904018	positive regulation of vasculature development	1/291	33/18042	0.415546	0.797799	0.721024	vegfab	1
BP	GO:1990266	neutrophil migration	2/291	88/18042	0.416341	0.798141	0.721333	ccl19a.1/ccl20a.3	2
BP	GO:0006979	response to oxidative stress	2/291	89/18042	0.42192	0.804001	0.726629	apoda.1/sod2	2
BP	GO:0045765	regulation of angiogenesis	2/291	89/18042	0.42192	0.804001	0.726629	thbs1b/vegfab	2
BP	GO:0002831	regulation of response to biotic stimulus	1/291	34/18042	0.42499	0.804001	0.726629	coch	1
BP	GO:0006040	amino sugar metabolic process	1/291	34/18042	0.42499	0.804001	0.726629	chia.4	1
BP	GO:0006910	phagocytosis, recognition	1/291	34/18042	0.42499	0.804001	0.726629	si:ch211-180a12.2	1
BP	GO:0018958	phenol-containing compound metabolic process	1/291	34/18042	0.42499	0.804001	0.726629	asip1	1
BP	GO:0043523	regulation of neuron apoptotic process	1/291	34/18042	0.42499	0.804001	0.726629	neflb	1
BP	GO:0060900	embryonic camera-type eye formation	1/291	34/18042	0.42499	0.804001	0.726629	mab21l2	1
BP	GO:0071600	otic vesicle morphogenesis	1/291	34/18042	0.42499	0.804001	0.726629	stm	1
BP	GO:0045321	leukocyte activation	4/291	206/18042	0.425611	0.804001	0.726629	fgl1/si:ch211-180a12.2/themis/tnxba	4
BP	GO:0051260	protein homooligomerization	2/291	90/18042	0.427472	0.806046	0.728477	kcnf1a/tdo2a	2
BP	GO:0061024	membrane organization	7/291	385/18042	0.427939	0.806046	0.728477	apooa/chchd6b/ctdnep1a/nsfa/pacsin1a/si:ch211-180a12.2/snap25a	7
BP	GO:0055065	metal ion homeostasis	6/291	326/18042	0.429972	0.808577	0.730765	atp1a3b/atp2a2a/casq2/cp/ryr1a/tfa	6
BP	GO:0030155	regulation of cell adhesion	3/291	149/18042	0.432411	0.808577	0.730765	fgl1/si:dkey-6n6.1/tnxba	3
BP	GO:0007062	sister chromatid cohesion	1/291	35/18042	0.434282	0.808577	0.730765	pds5a	1
BP	GO:0032386	regulation of intracellular transport	1/291	35/18042	0.434282	0.808577	0.730765	zgc:162193	1
BP	GO:0050806	positive regulation of synaptic transmission	1/291	35/18042	0.434282	0.808577	0.730765	clstn3	1
BP	GO:0051875	pigment granule localization	1/291	35/18042	0.434282	0.808577	0.730765	nsfa	1
BP	GO:0071697	ectodermal placode morphogenesis	1/291	35/18042	0.434282	0.808577	0.730765	stm	1
BP	GO:1903169	regulation of calcium ion transmembrane transport	1/291	35/18042	0.434282	0.808577	0.730765	casq2	1
BP	GO:0033993	response to lipid	3/291	150/18042	0.436668	0.811851	0.733724	fabp1b.2/pck1/scd	3
BP	GO:0030901	midbrain development	1/291	36/18042	0.443424	0.82186	0.742769	med12	1
BP	GO:1903034	regulation of response to wounding	1/291	36/18042	0.443424	0.82186	0.742769	f7i	1
BP	GO:0035162	embryonic hemopoiesis	2/291	93/18042	0.443957	0.82186	0.742769	hoxd4a/scube1	2
BP	GO:0070588	calcium ion transmembrane transport	3/291	152/18042	0.445146	0.822885	0.743696	atp2a2a/casq2/ryr1a	3
BP	GO:0007015	actin filament organization	6/291	332/18042	0.447097	0.825311	0.745889	coro1cb/pacsin1a/scin/tpm1/tpm2/tpm3	6
BP	GO:0001503	ossification	2/291	94/18042	0.449393	0.826879	0.747306	ucmaa/ucmab	2
BP	GO:0001935	endothelial cell proliferation	1/291	37/18042	0.452419	0.826879	0.747306	vegfab	1
BP	GO:0032872	regulation of stress-activated MAPK cascade	1/291	37/18042	0.452419	0.826879	0.747306	mapk8ip2	1
BP	GO:0033500	carbohydrate homeostasis	1/291	37/18042	0.452419	0.826879	0.747306	pck1	1
BP	GO:0042593	glucose homeostasis	1/291	37/18042	0.452419	0.826879	0.747306	pck1	1
BP	GO:0050807	regulation of synapse organization	1/291	37/18042	0.452419	0.826879	0.747306	clstn3	1
BP	GO:0070302	regulation of stress-activated protein kinase signaling cascade	1/291	37/18042	0.452419	0.826879	0.747306	mapk8ip2	1
BP	GO:0050801	ion homeostasis	7/291	395/18042	0.454167	0.828903	0.749135	atp1a3b/atp2a2a/casq2/cp/pck1/ryr1a/tfa	7
BP	GO:0016051	carbohydrate biosynthetic process	2/291	96/18042	0.460176	0.833775	0.753538	pck1/ugp2a	2
BP	GO:0097530	granulocyte migration	2/291	96/18042	0.460176	0.833775	0.753538	ccl19a.1/ccl20a.3	2
BP	GO:1901342	regulation of vasculature development	2/291	96/18042	0.460176	0.833775	0.753538	thbs1b/vegfab	2
BP	GO:0000281	mitotic cytokinesis	1/291	38/18042	0.461269	0.833775	0.753538	snap25a	1
BP	GO:0006418	tRNA aminoacylation for protein translation	1/291	38/18042	0.461269	0.833775	0.753538	si:ch211-256m1.8	1
BP	GO:0033559	unsaturated fatty acid metabolic process	1/291	38/18042	0.461269	0.833775	0.753538	scd	1
BP	GO:0051606	detection of stimulus	4/291	216/18042	0.461347	0.833775	0.753538	dlat/pglyrp6/stm/zgc:194312	4
BP	GO:0031110	regulation of microtubule polymerization or depolymerization	1/291	39/18042	0.469977	0.841148	0.760201	stmn4	1
BP	GO:0042178	xenobiotic catabolic process	1/291	39/18042	0.469977	0.841148	0.760201	cyp2ad2	1
BP	GO:0042310	vasoconstriction	1/291	39/18042	0.469977	0.841148	0.760201	agt	1
BP	GO:0046148	pigment biosynthetic process	1/291	39/18042	0.469977	0.841148	0.760201	asip1	1
BP	GO:0050871	positive regulation of B cell activation	1/291	39/18042	0.469977	0.841148	0.760201	si:ch211-180a12.2	1
BP	GO:0070972	protein localization to endoplasmic reticulum	1/291	39/18042	0.469977	0.841148	0.760201	sec61g	1
BP	GO:1903510	mucopolysaccharide metabolic process	1/291	39/18042	0.469977	0.841148	0.760201	itih2	1
BP	GO:0060341	regulation of cellular localization	2/291	98/18042	0.470835	0.841519	0.760537	casq2/zgc:162193	2
BP	GO:0006836	neurotransmitter transport	2/291	99/18042	0.476117	0.848269	0.766637	snap25a/sv2bb	2
BP	GO:0022407	regulation of cell-cell adhesion	2/291	99/18042	0.476117	0.848269	0.766637	fgl1/tnxba	2
BP	GO:0006081	cellular aldehyde metabolic process	1/291	40/18042	0.478544	0.848269	0.766637	idh2	1
BP	GO:0006766	vitamin metabolic process	1/291	40/18042	0.478544	0.848269	0.766637	tpk1	1
BP	GO:0007254	JNK cascade	1/291	40/18042	0.478544	0.848269	0.766637	mapk8ip2	1
BP	GO:0018345	protein palmitoylation	1/291	40/18042	0.478544	0.848269	0.766637	hhatlb	1
BP	GO:0006814	sodium ion transport	3/291	162/18042	0.486731	0.855012	0.772731	atp1a3b/slc6a11b/slc6a8	3
BP	GO:0006997	nucleus organization	1/291	41/18042	0.486973	0.855012	0.772731	ctdnep1a	1
BP	GO:0009156	ribonucleoside monophosphate biosynthetic process	1/291	41/18042	0.486973	0.855012	0.772731	adkb	1
BP	GO:0030100	regulation of endocytosis	1/291	41/18042	0.486973	0.855012	0.772731	pacsin1a	1
BP	GO:0043038	amino acid activation	1/291	41/18042	0.486973	0.855012	0.772731	si:ch211-256m1.8	1
BP	GO:0043039	tRNA aminoacylation	1/291	41/18042	0.486973	0.855012	0.772731	si:ch211-256m1.8	1
BP	GO:0097120	receptor localization to synapse	1/291	41/18042	0.486973	0.855012	0.772731	kif5aa	1
BP	GO:0003333	amino acid transmembrane transport	1/291	42/18042	0.495267	0.863713	0.780595	slc25a12	1
BP	GO:0009145	purine nucleoside triphosphate biosynthetic process	1/291	42/18042	0.495267	0.863713	0.780595	atp5l	1
BP	GO:0009206	purine ribonucleoside triphosphate biosynthetic process	1/291	42/18042	0.495267	0.863713	0.780595	atp5l	1
BP	GO:0044839	cell cycle G2/M phase transition	1/291	42/18042	0.495267	0.863713	0.780595	stmn4	1
BP	GO:1901214	regulation of neuron death	1/291	42/18042	0.495267	0.863713	0.780595	neflb	1
BP	GO:0001568	blood vessel development	8/291	473/18042	0.496108	0.864015	0.780868	angpt1/hoxd4a/mb/mtbl/plxdc1/thbs1b/uqcrb/vegfab	8
BP	GO:1901136	carbohydrate derivative catabolic process	2/291	104/18042	0.50204	0.868579	0.784992	chia.4/pglyrp6	2
BP	GO:0071805	potassium ion transmembrane transport	3/291	166/18042	0.502945	0.868579	0.784992	atp1a3b/kcnf1a/kcnma1a	3
BP	GO:0030217	T cell differentiation	1/291	43/18042	0.503427	0.868579	0.784992	themis	1
BP	GO:0048663	neuron fate commitment	1/291	43/18042	0.503427	0.868579	0.784992	en1b	1
BP	GO:0050864	regulation of B cell activation	1/291	43/18042	0.503427	0.868579	0.784992	si:ch211-180a12.2	1
BP	GO:0051693	actin filament capping	1/291	43/18042	0.503427	0.868579	0.784992	scin	1
BP	GO:0071696	ectodermal placode development	1/291	43/18042	0.503427	0.868579	0.784992	stm	1
BP	GO:0000082	G1/S transition of mitotic cell cycle	1/291	44/18042	0.511455	0.872989	0.788978	usp37	1
BP	GO:0006730	one-carbon metabolic process	1/291	44/18042	0.511455	0.872989	0.788978	ca4a	1
BP	GO:0006892	post-Golgi vesicle-mediated transport	1/291	44/18042	0.511455	0.872989	0.788978	nsfa	1
BP	GO:0009124	nucleoside monophosphate biosynthetic process	1/291	44/18042	0.511455	0.872989	0.788978	adkb	1
BP	GO:0048596	embryonic camera-type eye morphogenesis	1/291	44/18042	0.511455	0.872989	0.788978	mab21l2	1
BP	GO:0050803	regulation of synapse structure or activity	1/291	44/18042	0.511455	0.872989	0.788978	clstn3	1
BP	GO:0051402	neuron apoptotic process	1/291	44/18042	0.511455	0.872989	0.788978	neflb	1
BP	GO:0051924	regulation of calcium ion transport	1/291	44/18042	0.511455	0.872989	0.788978	casq2	1
BP	GO:0001756	somitogenesis	2/291	106/18042	0.512177	0.872989	0.788978	epha3/myhz1.1	2
BP	GO:0032990	cell part morphogenesis	8/291	480/18042	0.51276	0.872989	0.788978	col2a1a/en1b/epha3/etfa/kif5aa/nsfa/pacsin1a/tppp2	8
BP	GO:0001775	cell activation	4/291	231/18042	0.513404	0.872989	0.788978	fgl1/si:ch211-180a12.2/themis/tnxba	4
BP	GO:0003205	cardiac chamber development	1/291	45/18042	0.519354	0.876198	0.791879	mybpc3	1
BP	GO:0006576	cellular biogenic amine metabolic process	1/291	45/18042	0.519354	0.876198	0.791879	tdo2a	1
BP	GO:0030834	regulation of actin filament depolymerization	1/291	45/18042	0.519354	0.876198	0.791879	scin	1
BP	GO:0030835	negative regulation of actin filament depolymerization	1/291	45/18042	0.519354	0.876198	0.791879	scin	1
BP	GO:0065002	intracellular protein transmembrane transport	1/291	45/18042	0.519354	0.876198	0.791879	sec61g	1
BP	GO:0071806	protein transmembrane transport	1/291	45/18042	0.519354	0.876198	0.791879	sec61g	1
BP	GO:0009725	response to hormone	4/291	234/18042	0.523543	0.878996	0.794407	asip1/c9/fkbp11/pck1	4
BP	GO:0009628	response to abiotic stimulus	6/291	360/18042	0.525168	0.878996	0.794407	dlat/kcnma1a/mb/ndufa9a/stm/vegfab	6
BP	GO:0051259	protein complex oligomerization	2/291	109/18042	0.527125	0.878996	0.794407	kcnf1a/tdo2a	2
BP	GO:0006749	glutathione metabolic process	1/291	46/18042	0.527126	0.878996	0.794407	gstk1	1
BP	GO:0009205	purine ribonucleoside triphosphate metabolic process	1/291	46/18042	0.527126	0.878996	0.794407	atp5l	1
BP	GO:0034599	cellular response to oxidative stress	1/291	46/18042	0.527126	0.878996	0.794407	sod2	1
BP	GO:0044843	cell cycle G1/S phase transition	1/291	46/18042	0.527126	0.878996	0.794407	usp37	1
BP	GO:0048545	response to steroid hormone	1/291	46/18042	0.527126	0.878996	0.794407	pck1	1
BP	GO:0050853	B cell receptor signaling pathway	1/291	46/18042	0.527126	0.878996	0.794407	si:ch211-180a12.2	1
BP	GO:0009161	ribonucleoside monophosphate metabolic process	1/291	47/18042	0.534772	0.889454	0.803859	adkb	1
BP	GO:0072527	pyrimidine-containing compound metabolic process	1/291	47/18042	0.534772	0.889454	0.803859	tpk1	1
BP	GO:0009144	purine nucleoside triphosphate metabolic process	1/291	48/18042	0.542296	0.898503	0.812036	atp5l	1
BP	GO:0033692	cellular polysaccharide biosynthetic process	1/291	48/18042	0.542296	0.898503	0.812036	ugp2a	1
BP	GO:0044106	cellular amine metabolic process	1/291	48/18042	0.542296	0.898503	0.812036	tdo2a	1
BP	GO:0010256	endomembrane system organization	4/291	240/18042	0.543515	0.899062	0.812542	ctdnep1a/esyt1a/pacsin1a/snap25a	4
BP	GO:0000226	microtubule cytoskeleton organization	6/291	367/18042	0.544023	0.899062	0.812542	maptb/stmn4/tppp2/tuba2/tubb2/zgc:65894	6
BP	GO:0051648	vesicle localization	2/291	113/18042	0.546571	0.902121	0.815306	kif5aa/nsfa	2
BP	GO:0055080	cation homeostasis	6/291	369/18042	0.54935	0.903076	0.81617	atp1a3b/atp2a2a/casq2/cp/ryr1a/tfa	6
BP	GO:0000271	polysaccharide biosynthetic process	1/291	49/18042	0.549698	0.903076	0.81617	ugp2a	1
BP	GO:0051091	positive regulation of DNA-binding transcription factor activity	1/291	49/18042	0.549698	0.903076	0.81617	ppargc1a	1
BP	GO:0051241	negative regulation of multicellular organismal process	3/291	178/18042	0.549941	0.903076	0.81617	apoc1/f7i/thbs1b	3
BP	GO:0001707	mesoderm formation	1/291	50/18042	0.55698	0.903174	0.816258	epha3	1
BP	GO:0009612	response to mechanical stimulus	1/291	50/18042	0.55698	0.903174	0.816258	kcnma1a	1
BP	GO:0015718	monocarboxylic acid transport	1/291	50/18042	0.55698	0.903174	0.816258	pla2g12b	1
BP	GO:0031098	stress-activated protein kinase signaling cascade	1/291	50/18042	0.55698	0.903174	0.816258	mapk8ip2	1
BP	GO:0042440	pigment metabolic process	1/291	50/18042	0.55698	0.903174	0.816258	asip1	1
BP	GO:0051223	regulation of protein transport	1/291	50/18042	0.55698	0.903174	0.816258	zgc:162193	1
BP	GO:0051403	stress-activated MAPK cascade	1/291	50/18042	0.55698	0.903174	0.816258	mapk8ip2	1
BP	GO:0062197	cellular response to chemical stress	1/291	50/18042	0.55698	0.903174	0.816258	sod2	1
BP	GO:0070201	regulation of establishment of protein localization	1/291	50/18042	0.55698	0.903174	0.816258	zgc:162193	1
BP	GO:1903706	regulation of hemopoiesis	1/291	50/18042	0.55698	0.903174	0.816258	med12	1
BP	GO:0015698	inorganic anion transport	2/291	116/18042	0.560785	0.904598	0.817545	slc25a14/slc25a3b	2
BP	GO:0006805	xenobiotic metabolic process	1/291	51/18042	0.564146	0.904598	0.817545	cyp2ad2	1
BP	GO:0009123	nucleoside monophosphate metabolic process	1/291	51/18042	0.564146	0.904598	0.817545	adkb	1
BP	GO:0009201	ribonucleoside triphosphate biosynthetic process	1/291	51/18042	0.564146	0.904598	0.817545	atp5l	1
BP	GO:0031214	biomineral tissue development	1/291	51/18042	0.564146	0.904598	0.817545	stm	1
BP	GO:0110148	biomineralization	1/291	51/18042	0.564146	0.904598	0.817545	stm	1
BP	GO:1901880	negative regulation of protein depolymerization	1/291	51/18042	0.564146	0.904598	0.817545	scin	1
BP	GO:0001708	cell fate specification	2/291	117/18042	0.565452	0.904598	0.817545	hoxb5a/tbx15	2
BP	GO:0061564	axon development	7/291	439/18042	0.565479	0.904598	0.817545	col2a1a/en1b/epha3/kif5aa/neflb/nsfa/tppp2	7
BP	GO:0032101	regulation of response to external stimulus	3/291	183/18042	0.568739	0.904598	0.817545	coch/f7i/vegfab	3
BP	GO:0043087	regulation of GTPase activity	3/291	183/18042	0.568739	0.904598	0.817545	ccl19a.1/ccl20a.3/si:dkey-91m11.5	3
BP	GO:0002685	regulation of leukocyte migration	1/291	52/18042	0.571196	0.904598	0.817545	vegfab	1
BP	GO:0032869	cellular response to insulin stimulus	1/291	52/18042	0.571196	0.904598	0.817545	pck1	1
BP	GO:0048278	vesicle docking	1/291	52/18042	0.571196	0.904598	0.817545	nsfa	1
BP	GO:0055113	epiboly involved in gastrulation with mouth forming second	1/291	52/18042	0.571196	0.904598	0.817545	apoa2	1
BP	GO:0072593	reactive oxygen species metabolic process	1/291	52/18042	0.571196	0.904598	0.817545	sod2	1
BP	GO:0140029	exocytic process	1/291	52/18042	0.571196	0.904598	0.817545	snap25a	1
BP	GO:0098771	inorganic ion homeostasis	6/291	379/18042	0.575558	0.904598	0.817545	atp1a3b/atp2a2a/casq2/cp/ryr1a/tfa	6
BP	GO:0022411	cellular component disassembly	3/291	185/18042	0.576122	0.904598	0.817545	nsfa/scin/stmn4	3
BP	GO:0045165	cell fate commitment	3/291	185/18042	0.576122	0.904598	0.817545	en1b/hoxb5a/tbx15	3
BP	GO:0000381	regulation of alternative mRNA splicing, via spliceosome	1/291	53/18042	0.578132	0.904598	0.817545	rbm15b	1
BP	GO:0007029	endoplasmic reticulum organization	1/291	53/18042	0.578132	0.904598	0.817545	esyt1a	1
BP	GO:0030042	actin filament depolymerization	1/291	53/18042	0.578132	0.904598	0.817545	scin	1
BP	GO:0031076	embryonic camera-type eye development	1/291	53/18042	0.578132	0.904598	0.817545	mab21l2	1
BP	GO:0048015	phosphatidylinositol-mediated signaling	1/291	53/18042	0.578132	0.904598	0.817545	plch2a	1
BP	GO:0048840	otolith development	1/291	53/18042	0.578132	0.904598	0.817545	stm	1
BP	GO:0070997	neuron death	1/291	53/18042	0.578132	0.904598	0.817545	neflb	1
BP	GO:0071599	otic vesicle development	1/291	53/18042	0.578132	0.904598	0.817545	stm	1
BP	GO:1903827	regulation of cellular protein localization	1/291	53/18042	0.578132	0.904598	0.817545	zgc:162193	1
BP	GO:0002521	leukocyte differentiation	2/291	120/18042	0.579239	0.905237	0.818122	med12/themis	2
BP	GO:0007610	behavior	3/291	187/18042	0.583426	0.908683	0.821237	atp1a3b/snap25a/ugp2a	3
BP	GO:0051345	positive regulation of hydrolase activity	3/291	187/18042	0.583426	0.908683	0.821237	ccl19a.1/ccl20a.3/si:dkey-91m11.5	3
BP	GO:0006352	DNA-templated transcription, initiation	1/291	54/18042	0.584956	0.908683	0.821237	dr1	1
BP	GO:0045664	regulation of neuron differentiation	1/291	54/18042	0.584956	0.908683	0.821237	stmn4	1
BP	GO:0048048	embryonic eye morphogenesis	1/291	54/18042	0.584956	0.908683	0.821237	mab21l2	1
BP	GO:0006813	potassium ion transport	3/291	189/18042	0.59065	0.914721	0.826694	atp1a3b/kcnf1a/kcnma1a	3
BP	GO:0009199	ribonucleoside triphosphate metabolic process	1/291	55/18042	0.59167	0.914721	0.826694	atp5l	1
BP	GO:0016079	synaptic vesicle exocytosis	1/291	55/18042	0.59167	0.914721	0.826694	snap25a	1
BP	GO:0043242	negative regulation of protein-containing complex disassembly	1/291	55/18042	0.59167	0.914721	0.826694	scin	1
BP	GO:0035282	segmentation	2/291	123/18042	0.592704	0.915226	0.82715	epha3/myhz1.1	2
BP	GO:0009583	detection of light stimulus	1/291	56/18042	0.598277	0.9165	0.828302	dlat	1
BP	GO:0016358	dendrite development	1/291	56/18042	0.598277	0.9165	0.828302	pacsin1a	1
BP	GO:0021532	neural tube patterning	1/291	56/18042	0.598277	0.9165	0.828302	ryr1a	1
BP	GO:0021545	cranial nerve development	1/291	56/18042	0.598277	0.9165	0.828302	nsfa	1
BP	GO:0045785	positive regulation of cell adhesion	1/291	56/18042	0.598277	0.9165	0.828302	si:dkey-6n6.1	1
BP	GO:0072009	nephron epithelium development	1/291	56/18042	0.598277	0.9165	0.828302	ppargc1a	1
BP	GO:0019725	cellular homeostasis	6/291	388/18042	0.598487	0.9165	0.828302	atp1a3b/atp2a2a/casq2/dldh/pck1/ryr1a	6
BP	GO:0007204	positive regulation of cytosolic calcium ion concentration	2/291	125/18042	0.601501	0.91894	0.830507	casq2/ryr1a	2
BP	GO:0051604	protein maturation	2/291	125/18042	0.601501	0.91894	0.830507	cpz/si:ch211-256m1.8	2
BP	GO:0008217	regulation of blood pressure	1/291	57/18042	0.604776	0.919599	0.831103	agt	1
BP	GO:0030004	cellular monovalent inorganic cation homeostasis	1/291	57/18042	0.604776	0.919599	0.831103	atp1a3b	1
BP	GO:0032868	response to insulin	1/291	57/18042	0.604776	0.919599	0.831103	pck1	1
BP	GO:0048017	inositol lipid-mediated signaling	1/291	57/18042	0.604776	0.919599	0.831103	plch2a	1
BP	GO:0043408	regulation of MAPK cascade	3/291	194/18042	0.608355	0.919599	0.831103	ccl19a.1/ccl20a.3/mapk8ip2	3
BP	GO:0030837	negative regulation of actin filament polymerization	1/291	58/18042	0.611171	0.919599	0.831103	scin	1
BP	GO:0032272	negative regulation of protein polymerization	1/291	58/18042	0.611171	0.919599	0.831103	scin	1
BP	GO:0035150	regulation of tube size	1/291	58/18042	0.611171	0.919599	0.831103	agt	1
BP	GO:0035296	regulation of tube diameter	1/291	58/18042	0.611171	0.919599	0.831103	agt	1
BP	GO:0048332	mesoderm morphogenesis	1/291	58/18042	0.611171	0.919599	0.831103	epha3	1
BP	GO:0061640	cytoskeleton-dependent cytokinesis	1/291	58/18042	0.611171	0.919599	0.831103	snap25a	1
BP	GO:0097746	blood vessel diameter maintenance	1/291	58/18042	0.611171	0.919599	0.831103	agt	1
BP	GO:1901879	regulation of protein depolymerization	1/291	58/18042	0.611171	0.919599	0.831103	scin	1
BP	GO:0033334	fin morphogenesis	1/291	59/18042	0.617463	0.925356	0.836306	med12	1
BP	GO:0055082	cellular chemical homeostasis	5/291	330/18042	0.617918	0.925356	0.836306	atp1a3b/atp2a2a/casq2/pck1/ryr1a	5
BP	GO:0045017	glycerolipid biosynthetic process	2/291	129/18042	0.618664	0.925356	0.836306	ctdnep1a/pck1	2
BP	GO:0048925	lateral line system development	2/291	129/18042	0.618664	0.925356	0.836306	hoxb8a/nsfa	2
BP	GO:0043410	positive regulation of MAPK cascade	2/291	130/18042	0.622866	0.925356	0.836306	ccl19a.1/ccl20a.3	2
BP	GO:0002573	myeloid leukocyte differentiation	1/291	60/18042	0.623653	0.925356	0.836306	med12	1
BP	GO:0006720	isoprenoid metabolic process	1/291	60/18042	0.623653	0.925356	0.836306	hmgcra	1
BP	GO:0042273	ribosomal large subunit biogenesis	1/291	60/18042	0.623653	0.925356	0.836306	rpl10a	1
BP	GO:0050673	epithelial cell proliferation	1/291	60/18042	0.623653	0.925356	0.836306	vegfab	1
BP	GO:0002764	immune response-regulating signaling pathway	2/291	131/18042	0.627031	0.925356	0.836306	si:ch211-180a12.2/themis	2
BP	GO:0007369	gastrulation	4/291	267/18042	0.627652	0.925356	0.836306	afp4/apoa2/apoc1/epha3	4
BP	GO:0006954	inflammatory response	3/291	200/18042	0.628921	0.925356	0.836306	ccl19a.1/ccl20a.3/thbs1b	3
BP	GO:0019722	calcium-mediated signaling	1/291	61/18042	0.629743	0.925356	0.836306	casq2	1
BP	GO:0030098	lymphocyte differentiation	1/291	61/18042	0.629743	0.925356	0.836306	themis	1
BP	GO:0051051	negative regulation of transport	1/291	61/18042	0.629743	0.925356	0.836306	apoc1	1
BP	GO:0060216	definitive hemopoiesis	1/291	61/18042	0.629743	0.925356	0.836306	hoxd4a	1
BP	GO:1990573	potassium ion import across plasma membrane	1/291	61/18042	0.629743	0.925356	0.836306	atp1a3b	1
BP	GO:0006260	DNA replication	2/291	132/18042	0.631161	0.925356	0.836306	kin/pds5a	2
BP	GO:0008284	positive regulation of cell population proliferation	2/291	132/18042	0.631161	0.925356	0.836306	fgf18b/vegfab	2
BP	GO:0006935	chemotaxis	6/291	402/18042	0.632806	0.925356	0.836306	ccl19a.1/ccl20a.3/col2a1a/epha3/kif5aa/vegfab	6
BP	GO:0048812	neuron projection morphogenesis	7/291	468/18042	0.632886	0.925356	0.836306	col2a1a/en1b/epha3/kif5aa/nsfa/pacsin1a/tppp2	7
BP	GO:0006875	cellular metal ion homeostasis	4/291	269/18042	0.633479	0.925356	0.836306	atp1a3b/atp2a2a/casq2/ryr1a	4
BP	GO:0120039	plasma membrane bounded cell projection morphogenesis	7/291	469/18042	0.635103	0.925356	0.836306	col2a1a/en1b/epha3/kif5aa/nsfa/pacsin1a/tppp2	7
BP	GO:0001702	gastrulation with mouth forming second	1/291	62/18042	0.635735	0.925356	0.836306	apoa2	1
BP	GO:0007416	synapse assembly	1/291	62/18042	0.635735	0.925356	0.836306	clstn3	1
BP	GO:0009142	nucleoside triphosphate biosynthetic process	1/291	62/18042	0.635735	0.925356	0.836306	atp5l	1
BP	GO:0009895	negative regulation of catabolic process	1/291	62/18042	0.635735	0.925356	0.836306	apoc1	1
BP	GO:0035107	appendage morphogenesis	1/291	62/18042	0.635735	0.925356	0.836306	med12	1
BP	GO:0042113	B cell activation	1/291	62/18042	0.635735	0.925356	0.836306	si:ch211-180a12.2	1
BP	GO:0000380	alternative mRNA splicing, via spliceosome	1/291	63/18042	0.641631	0.930796	0.841222	rbm15b	1
BP	GO:0006911	phagocytosis, engulfment	1/291	63/18042	0.641631	0.930796	0.841222	si:ch211-180a12.2	1
BP	GO:0009880	embryonic pattern specification	1/291	63/18042	0.641631	0.930796	0.841222	myhz1.1	1
BP	GO:0048858	cell projection morphogenesis	7/291	473/18042	0.643898	0.933039	0.843249	col2a1a/en1b/epha3/kif5aa/nsfa/pacsin1a/tppp2	7
BP	GO:0007596	blood coagulation	1/291	64/18042	0.647431	0.935018	0.845038	f7i	1
BP	GO:0009755	hormone-mediated signaling pathway	1/291	64/18042	0.647431	0.935018	0.845038	asip1	1
BP	GO:0015914	phospholipid transport	1/291	64/18042	0.647431	0.935018	0.845038	apoa1b	1
BP	GO:0007409	axonogenesis	6/291	409/18042	0.649311	0.936687	0.846546	col2a1a/en1b/epha3/kif5aa/nsfa/tppp2	6
BP	GO:0006874	cellular calcium ion homeostasis	3/291	207/18042	0.651961	0.936985	0.846816	atp2a2a/casq2/ryr1a	3
BP	GO:0007599	hemostasis	1/291	65/18042	0.653138	0.936985	0.846816	f7i	1
BP	GO:0016331	morphogenesis of embryonic epithelium	1/291	65/18042	0.653138	0.936985	0.846816	mab21l2	1
BP	GO:0033339	pectoral fin development	1/291	65/18042	0.653138	0.936985	0.846816	med12	1
BP	GO:0050920	regulation of chemotaxis	1/291	65/18042	0.653138	0.936985	0.846816	vegfab	1
BP	GO:0042246	tissue regeneration	2/291	138/18042	0.655195	0.937856	0.847603	acanb/hapln1a	2
BP	GO:0044089	positive regulation of cellular component biogenesis	2/291	138/18042	0.655195	0.937856	0.847603	clstn3/tppp2	2
BP	GO:0031333	negative regulation of protein-containing complex assembly	1/291	66/18042	0.658753	0.938795	0.848452	scin	1
BP	GO:0048916	posterior lateral line development	1/291	66/18042	0.658753	0.938795	0.848452	hoxb8a	1
BP	GO:0051962	positive regulation of nervous system development	1/291	66/18042	0.658753	0.938795	0.848452	clstn3	1
BP	GO:0098876	vesicle-mediated transport to the plasma membrane	1/291	66/18042	0.658753	0.938795	0.848452	nsfa	1
BP	GO:0050817	coagulation	1/291	67/18042	0.664277	0.942516	0.851814	f7i	1
BP	GO:0051090	regulation of DNA-binding transcription factor activity	1/291	67/18042	0.664277	0.942516	0.851814	ppargc1a	1
BP	GO:0072073	kidney epithelium development	1/291	67/18042	0.664277	0.942516	0.851814	ppargc1a	1
BP	GO:0072175	epithelial tube formation	1/291	67/18042	0.664277	0.942516	0.851814	stm	1
BP	GO:0006865	amino acid transport	1/291	68/18042	0.669712	0.946078	0.855033	slc25a12	1
BP	GO:0007422	peripheral nervous system development	1/291	68/18042	0.669712	0.946078	0.855033	nsfa	1
BP	GO:0042594	response to starvation	1/291	68/18042	0.669712	0.946078	0.855033	pck1	1
BP	GO:1903131	mononuclear cell differentiation	1/291	68/18042	0.669712	0.946078	0.855033	themis	1
BP	GO:0042330	taxis	6/291	419/18042	0.672098	0.947426	0.856252	ccl19a.1/ccl20a.3/col2a1a/epha3/kif5aa/vegfab	6
BP	GO:0006605	protein targeting	2/291	143/18042	0.674257	0.947426	0.856252	sec61g/zgc:162193	2
BP	GO:0007009	plasma membrane organization	1/291	69/18042	0.675059	0.947426	0.856252	pacsin1a	1
BP	GO:0007492	endoderm development	1/291	69/18042	0.675059	0.947426	0.856252	med12	1
BP	GO:0099024	plasma membrane invagination	1/291	69/18042	0.675059	0.947426	0.856252	si:ch211-180a12.2	1
BP	GO:1902904	negative regulation of supramolecular fiber organization	1/291	69/18042	0.675059	0.947426	0.856252	scin	1
BP	GO:0055074	calcium ion homeostasis	3/291	216/18042	0.680062	0.94966	0.858271	atp2a2a/casq2/ryr1a	3
BP	GO:0009141	nucleoside triphosphate metabolic process	1/291	70/18042	0.680321	0.94966	0.858271	atp5l	1
BP	GO:0010324	membrane invagination	1/291	70/18042	0.680321	0.94966	0.858271	si:ch211-180a12.2	1
BP	GO:0042552	myelination	1/291	70/18042	0.680321	0.94966	0.858271	nsfa	1
BP	GO:0048469	cell maturation	1/291	70/18042	0.680321	0.94966	0.858271	nsfa	1
BP	GO:0019221	cytokine-mediated signaling pathway	2/291	146/18042	0.685279	0.951675	0.860092	ccl19a.1/ccl20a.3	2
BP	GO:0008543	fibroblast growth factor receptor signaling pathway	1/291	71/18042	0.685497	0.951675	0.860092	fgf18b	1
BP	GO:1904888	cranial skeletal system development	3/291	218/18042	0.686074	0.951675	0.860092	mab21l2/med12/usp37	3
BP	GO:0007272	ensheathment of neurons	1/291	72/18042	0.690589	0.951675	0.860092	nsfa	1
BP	GO:0008366	axon ensheathment	1/291	72/18042	0.690589	0.951675	0.860092	nsfa	1
BP	GO:0010970	transport along microtubule	1/291	72/18042	0.690589	0.951675	0.860092	kif5aa	1
BP	GO:0030903	notochord development	1/291	72/18042	0.690589	0.951675	0.860092	col2a1a	1
BP	GO:0044344	cellular response to fibroblast growth factor stimulus	1/291	72/18042	0.690589	0.951675	0.860092	fgf18b	1
BP	GO:0071375	cellular response to peptide hormone stimulus	1/291	72/18042	0.690589	0.951675	0.860092	pck1	1
BP	GO:0071396	cellular response to lipid	1/291	72/18042	0.690589	0.951675	0.860092	pck1	1
BP	GO:0071774	response to fibroblast growth factor	1/291	72/18042	0.690589	0.951675	0.860092	fgf18b	1
BP	GO:1901653	cellular response to peptide	1/291	72/18042	0.690589	0.951675	0.860092	pck1	1
BP	GO:0050906	detection of stimulus involved in sensory perception	2/291	148/18042	0.692457	0.953233	0.8615	dlat/zgc:194312	2
BP	GO:0048592	eye morphogenesis	3/291	221/18042	0.694934	0.953502	0.861743	mab21l2/nsfa/zic1	3
BP	GO:0035148	tube formation	1/291	73/18042	0.6956	0.953502	0.861743	stm	1
BP	GO:0051494	negative regulation of cytoskeleton organization	1/291	73/18042	0.6956	0.953502	0.861743	scin	1
BP	GO:0062012	regulation of small molecule metabolic process	1/291	73/18042	0.6956	0.953502	0.861743	etfa	1
BP	GO:0072503	cellular divalent inorganic cation homeostasis	3/291	222/18042	0.697845	0.955568	0.86361	atp2a2a/casq2/ryr1a	3
BP	GO:0043244	regulation of protein-containing complex disassembly	1/291	74/18042	0.70053	0.957218	0.865101	scin	1
BP	GO:0048024	regulation of mRNA splicing, via spliceosome	1/291	74/18042	0.70053	0.957218	0.865101	rbm15b	1
BP	GO:0003018	vascular process in circulatory system	1/291	75/18042	0.70538	0.958783	0.866516	agt	1
BP	GO:0007269	neurotransmitter secretion	1/291	75/18042	0.70538	0.958783	0.866516	snap25a	1
BP	GO:0060173	limb development	1/291	75/18042	0.70538	0.958783	0.866516	med12	1
BP	GO:0070507	regulation of microtubule cytoskeleton organization	1/291	75/18042	0.70538	0.958783	0.866516	stmn4	1
BP	GO:0099643	signal release from synapse	1/291	75/18042	0.70538	0.958783	0.866516	snap25a	1
BP	GO:0032271	regulation of protein polymerization	2/291	153/18042	0.709812	0.962785	0.870133	scin/tppp2	2
BP	GO:0071345	cellular response to cytokine stimulus	2/291	153/18042	0.709812	0.962785	0.870133	ccl19a.1/ccl20a.3	2
BP	GO:0051480	regulation of cytosolic calcium ion concentration	2/291	154/18042	0.713184	0.9656	0.872676	casq2/ryr1a	2
BP	GO:0001704	formation of primary germ layer	1/291	77/18042	0.714846	0.9656	0.872676	epha3	1
BP	GO:0034765	regulation of ion transmembrane transport	3/291	228/18042	0.714872	0.9656	0.872676	casq2/kcnf1a/zgc:162193	3
BP	GO:0051094	positive regulation of developmental process	3/291	228/18042	0.714872	0.9656	0.872676	clstn3/pacsin1a/vegfab	3
BP	GO:0061053	somite development	2/291	155/18042	0.716523	0.96682	0.873779	epha3/myhz1.1	2
BP	GO:0042327	positive regulation of phosphorylation	3/291	230/18042	0.720381	0.971013	0.877569	epha3/fgf18b/vegfab	3
BP	GO:0072657	protein localization to membrane	3/291	231/18042	0.723104	0.97367	0.87997	nsfa/sec61g/zgc:162193	3
BP	GO:0006497	protein lipidation	1/291	80/18042	0.728481	0.976843	0.882838	hhatlb	1
BP	GO:0006906	vesicle fusion	1/291	80/18042	0.728481	0.976843	0.882838	snap25a	1
BP	GO:0050878	regulation of body fluid levels	1/291	80/18042	0.728481	0.976843	0.882838	f7i	1
BP	GO:0051251	positive regulation of lymphocyte activation	1/291	80/18042	0.728481	0.976843	0.882838	si:ch211-180a12.2	1
BP	GO:0090596	sensory organ morphogenesis	4/291	306/18042	0.730441	0.978406	0.884251	mab21l2/nsfa/stm/zic1	4
BP	GO:0072507	divalent inorganic cation homeostasis	3/291	235/18042	0.733792	0.978406	0.884251	atp2a2a/casq2/ryr1a	3
BP	GO:0030003	cellular cation homeostasis	4/291	308/18042	0.73509	0.978406	0.884251	atp1a3b/atp2a2a/casq2/ryr1a	4
BP	GO:0034762	regulation of transmembrane transport	3/291	236/18042	0.736413	0.978406	0.884251	casq2/kcnf1a/zgc:162193	3
BP	GO:0048667	cell morphogenesis involved in neuron differentiation	6/291	450/18042	0.736565	0.978406	0.884251	col2a1a/en1b/epha3/kif5aa/nsfa/tppp2	6
BP	GO:0000070	mitotic sister chromatid segregation	1/291	82/18042	0.737207	0.978406	0.884251	pds5a	1
BP	GO:0032102	negative regulation of response to external stimulus	1/291	82/18042	0.737207	0.978406	0.884251	f7i	1
BP	GO:0032273	positive regulation of protein polymerization	1/291	82/18042	0.737207	0.978406	0.884251	tppp2	1
BP	GO:0042158	lipoprotein biosynthetic process	1/291	82/18042	0.737207	0.978406	0.884251	hhatlb	1
BP	GO:0090174	organelle membrane fusion	1/291	82/18042	0.737207	0.978406	0.884251	snap25a	1
BP	GO:0002696	positive regulation of leukocyte activation	1/291	83/18042	0.741465	0.979841	0.885547	si:ch211-180a12.2	1
BP	GO:0031347	regulation of defense response	1/291	83/18042	0.741465	0.979841	0.885547	coch	1
BP	GO:0050867	positive regulation of cell activation	1/291	83/18042	0.741465	0.979841	0.885547	si:ch211-180a12.2	1
BP	GO:0055067	monovalent inorganic cation homeostasis	1/291	83/18042	0.741465	0.979841	0.885547	atp1a3b	1
BP	GO:0051216	cartilage development	2/291	163/18042	0.742074	0.979841	0.885547	col11a2/matn1	2
BP	GO:0001934	positive regulation of protein phosphorylation	2/291	164/18042	0.745126	0.981932	0.887437	fgf18b/vegfab	2
BP	GO:0031346	positive regulation of cell projection organization	1/291	84/18042	0.745654	0.981932	0.887437	pacsin1a	1
BP	GO:0010562	positive regulation of phosphorus metabolic process	3/291	240/18042	0.746693	0.981932	0.887437	epha3/fgf18b/vegfab	3
BP	GO:0045937	positive regulation of phosphate metabolic process	3/291	240/18042	0.746693	0.981932	0.887437	epha3/fgf18b/vegfab	3
BP	GO:0048701	embryonic cranial skeleton morphogenesis	2/291	165/18042	0.748147	0.981994	0.887493	mab21l2/med12	2
BP	GO:0006873	cellular ion homeostasis	4/291	314/18042	0.748677	0.981994	0.887493	atp1a3b/atp2a2a/casq2/ryr1a	4
BP	GO:0003007	heart morphogenesis	3/291	241/18042	0.749213	0.981994	0.887493	acana/atp2a2a/mybpc3	3
BP	GO:0031334	positive regulation of protein-containing complex assembly	1/291	85/18042	0.749776	0.981994	0.887493	tppp2	1
BP	GO:0019932	second-messenger-mediated signaling	1/291	86/18042	0.753831	0.985087	0.890288	casq2	1
BP	GO:0043434	response to peptide hormone	1/291	86/18042	0.753831	0.985087	0.890288	pck1	1
BP	GO:0000910	cytokinesis	1/291	87/18042	0.75782	0.985087	0.890288	snap25a	1
BP	GO:0010038	response to metal ion	1/291	87/18042	0.75782	0.985087	0.890288	sod2	1
BP	GO:0050684	regulation of mRNA processing	1/291	87/18042	0.75782	0.985087	0.890288	rbm15b	1
BP	GO:1901652	response to peptide	1/291	87/18042	0.75782	0.985087	0.890288	pck1	1
BP	GO:0016050	vesicle organization	2/291	169/18042	0.759926	0.985087	0.890288	asip1/snap25a	2
BP	GO:0061025	membrane fusion	1/291	88/18042	0.761745	0.985087	0.890288	snap25a	1
BP	GO:0071695	anatomical structure maturation	1/291	88/18042	0.761745	0.985087	0.890288	nsfa	1
BP	GO:0072006	nephron development	1/291	88/18042	0.761745	0.985087	0.890288	ppargc1a	1
BP	GO:0098659	inorganic cation import across plasma membrane	1/291	88/18042	0.761745	0.985087	0.890288	atp1a3b	1
BP	GO:0099587	inorganic ion import across plasma membrane	1/291	88/18042	0.761745	0.985087	0.890288	atp1a3b	1
BP	GO:0044770	cell cycle phase transition	2/291	170/18042	0.762795	0.985087	0.890288	stmn4/usp37	2
BP	GO:0061448	connective tissue development	2/291	170/18042	0.762795	0.985087	0.890288	col11a2/matn1	2
BP	GO:0060027	convergent extension involved in gastrulation	1/291	89/18042	0.765607	0.986651	0.891702	afp4	1
BP	GO:0001667	ameboidal-type cell migration	3/291	248/18042	0.766294	0.986651	0.891702	afp4/apoc1/epha3	3
BP	GO:0080134	regulation of response to stress	3/291	248/18042	0.766294	0.986651	0.891702	coch/f7i/mapk8ip2	3
BP	GO:0051130	positive regulation of cellular component organization	3/291	249/18042	0.768655	0.988691	0.893546	clstn3/pacsin1a/tppp2	3
BP	GO:0016579	protein deubiquitination	1/291	90/18042	0.769406	0.988691	0.893546	usp37	1
BP	GO:0043254	regulation of protein-containing complex assembly	2/291	173/18042	0.771226	0.990046	0.89477	scin/tppp2	2
BP	GO:0008037	cell recognition	1/291	91/18042	0.773144	0.990543	0.89522	si:ch211-180a12.2	1
BP	GO:0017148	negative regulation of translation	1/291	91/18042	0.773144	0.990543	0.89522	rpl13a	1
BP	GO:0032412	regulation of ion transmembrane transporter activity	1/291	92/18042	0.776822	0.991329	0.89593	zgc:162193	1
BP	GO:0032880	regulation of protein localization	1/291	92/18042	0.776822	0.991329	0.89593	zgc:162193	1
BP	GO:0042472	inner ear morphogenesis	1/291	92/18042	0.776822	0.991329	0.89593	stm	1
BP	GO:0045055	regulated exocytosis	1/291	92/18042	0.776822	0.991329	0.89593	snap25a	1
BP	GO:0007169	transmembrane receptor protein tyrosine kinase signaling pathway	4/291	329/18042	0.78031	0.992572	0.897053	angpt1/epha3/fgf18b/vegfab	4
BP	GO:0042471	ear morphogenesis	1/291	93/18042	0.78044	0.992572	0.897053	stm	1
BP	GO:0051050	positive regulation of transport	1/291	93/18042	0.78044	0.992572	0.897053	zgc:162193	1
BP	GO:0034097	response to cytokine	2/291	177/18042	0.782061	0.992572	0.897053	ccl19a.1/ccl20a.3	2
BP	GO:0010959	regulation of metal ion transport	1/291	94/18042	0.783999	0.992572	0.897053	casq2	1
BP	GO:0034249	negative regulation of cellular amide metabolic process	1/291	94/18042	0.783999	0.992572	0.897053	rpl13a	1
BP	GO:0071407	cellular response to organic cyclic compound	1/291	94/18042	0.783999	0.992572	0.897053	pck1	1
BP	GO:0072659	protein localization to plasma membrane	1/291	94/18042	0.783999	0.992572	0.897053	nsfa	1
BP	GO:0048593	camera-type eye morphogenesis	2/291	178/18042	0.784699	0.992572	0.897053	mab21l2/zic1	2
BP	GO:0022898	regulation of transmembrane transporter activity	1/291	95/18042	0.787502	0.994173	0.8985	zgc:162193	1
BP	GO:0098739	import across plasma membrane	1/291	95/18042	0.787502	0.994173	0.8985	atp1a3b	1
BP	GO:0043583	ear development	2/291	180/18042	0.789891	0.994641	0.898923	med12/stm	2
BP	GO:0032409	regulation of transporter activity	1/291	96/18042	0.790947	0.994641	0.898923	zgc:162193	1
BP	GO:0099003	vesicle-mediated transport in synapse	1/291	96/18042	0.790947	0.994641	0.898923	snap25a	1
BP	GO:0099504	synaptic vesicle cycle	1/291	96/18042	0.790947	0.994641	0.898923	snap25a	1
BP	GO:0044093	positive regulation of molecular function	5/291	411/18042	0.795875	0.998929	0.902798	ccl19a.1/ccl20a.3/epha3/ppargc1a/si:dkey-91m11.5	5
BP	GO:0021700	developmental maturation	1/291	98/18042	0.797672	0.998929	0.902798	nsfa	1
BP	GO:0021782	glial cell development	1/291	98/18042	0.797672	0.998929	0.902798	nsfa	1
BP	GO:0048284	organelle fusion	1/291	98/18042	0.797672	0.998929	0.902798	snap25a	1
BP	GO:0051258	protein polymerization	2/291	184/18042	0.799945	0.998929	0.902798	scin/tppp2	2
BP	GO:0000819	sister chromatid segregation	1/291	99/18042	0.800953	0.998929	0.902798	pds5a	1
BP	GO:0030335	positive regulation of cell migration	1/291	99/18042	0.800953	0.998929	0.902798	vegfab	1
BP	GO:0048565	digestive tract development	1/291	99/18042	0.800953	0.998929	0.902798	mb	1
BP	GO:0007411	axon guidance	3/291	264/18042	0.801797	0.998929	0.902798	col2a1a/epha3/kif5aa	3
BP	GO:0097485	neuron projection guidance	3/291	265/18042	0.803858	0.998929	0.902798	col2a1a/epha3/kif5aa	3
BP	GO:0001505	regulation of neurotransmitter levels	1/291	101/18042	0.807357	0.998929	0.902798	snap25a	1
BP	GO:0043269	regulation of ion transport	3/291	267/18042	0.807927	0.998929	0.902798	casq2/kcnf1a/zgc:162193	3
BP	GO:0043085	positive regulation of catalytic activity	4/291	344/18042	0.808718	0.998929	0.902798	ccl19a.1/ccl20a.3/epha3/si:dkey-91m11.5	4
BP	GO:0010628	positive regulation of gene expression	2/291	188/18042	0.809571	0.998929	0.902798	acta1a/fgf18b	2
BP	GO:0033333	fin development	1/291	102/18042	0.810482	0.998929	0.902798	med12	1
BP	GO:0048738	cardiac muscle tissue development	1/291	102/18042	0.810482	0.998929	0.902798	mybpc3	1
BP	GO:0099111	microtubule-based transport	1/291	102/18042	0.810482	0.998929	0.902798	kif5aa	1
BP	GO:0008283	cell population proliferation	5/291	420/18042	0.810909	0.998929	0.902798	fgf18b/hoxb8a/vegfab/zic1/zic4	5
BP	GO:0015931	nucleobase-containing compound transport	1/291	103/18042	0.813556	0.998929	0.902798	slc25a5	1
BP	GO:0031667	response to nutrient levels	1/291	103/18042	0.813556	0.998929	0.902798	pck1	1
BP	GO:0042060	wound healing	1/291	103/18042	0.813556	0.998929	0.902798	f7i	1
BP	GO:0000280	nuclear division	2/291	191/18042	0.816519	0.998929	0.902798	apoa2/pds5a	2
BP	GO:0009991	response to extracellular stimulus	1/291	105/18042	0.819556	0.998929	0.902798	pck1	1
BP	GO:0031400	negative regulation of protein modification process	1/291	105/18042	0.819556	0.998929	0.902798	hhatlb	1
BP	GO:0065004	protein-DNA complex assembly	1/291	105/18042	0.819556	0.998929	0.902798	dr1	1
BP	GO:0051640	organelle localization	3/291	273/18042	0.819711	0.998929	0.902798	esyt1a/kif5aa/nsfa	3
BP	GO:0030705	cytoskeleton-dependent intracellular transport	1/291	106/18042	0.822483	0.998929	0.902798	kif5aa	1
BP	GO:1904062	regulation of cation transmembrane transport	1/291	106/18042	0.822483	0.998929	0.902798	casq2	1
BP	GO:2000147	positive regulation of cell motility	1/291	106/18042	0.822483	0.998929	0.902798	vegfab	1
BP	GO:0001822	kidney development	2/291	194/18042	0.823239	0.998929	0.902798	med12/ppargc1a	2
BP	GO:0072001	renal system development	2/291	194/18042	0.823239	0.998929	0.902798	med12/ppargc1a	2
BP	GO:0002088	lens development in camera-type eye	1/291	107/18042	0.825364	0.998929	0.902798	mab21l2	1
BP	GO:0043484	regulation of RNA splicing	1/291	107/18042	0.825364	0.998929	0.902798	rbm15b	1
BP	GO:0051272	positive regulation of cellular component movement	1/291	107/18042	0.825364	0.998929	0.902798	vegfab	1
BP	GO:0070646	protein modification by small protein removal	1/291	107/18042	0.825364	0.998929	0.902798	usp37	1
BP	GO:1901700	response to oxygen-containing compound	4/291	354/18042	0.825948	0.998929	0.902798	apoda.1/pck1/scd/sod2	4
BP	GO:0007498	mesoderm development	1/291	108/18042	0.828197	0.998929	0.902798	epha3	1
BP	GO:0021915	neural tube development	1/291	108/18042	0.828197	0.998929	0.902798	ryr1a	1
BP	GO:0032886	regulation of microtubule-based process	1/291	108/18042	0.828197	0.998929	0.902798	stmn4	1
BP	GO:0098657	import into cell	1/291	108/18042	0.828197	0.998929	0.902798	atp1a3b	1
BP	GO:0051668	localization within membrane	3/291	278/18042	0.829057	0.998929	0.902798	nsfa/sec61g/zgc:162193	3
BP	GO:0006909	phagocytosis	1/291	109/18042	0.830985	0.998929	0.902798	si:ch211-180a12.2	1
BP	GO:0031589	cell-substrate adhesion	1/291	109/18042	0.830985	0.998929	0.902798	si:dkey-6n6.1	1
BP	GO:0048675	axon extension	1/291	109/18042	0.830985	0.998929	0.902798	tppp2	1
BP	GO:0051650	establishment of vesicle localization	1/291	109/18042	0.830985	0.998929	0.902798	kif5aa	1
BP	GO:1990778	protein localization to cell periphery	1/291	109/18042	0.830985	0.998929	0.902798	nsfa	1
BP	GO:0001655	urogenital system development	2/291	198/18042	0.831857	0.998929	0.902798	med12/ppargc1a	2
BP	GO:0010035	response to inorganic substance	1/291	110/18042	0.833727	0.998929	0.902798	sod2	1
BP	GO:0040017	positive regulation of locomotion	1/291	110/18042	0.833727	0.998929	0.902798	vegfab	1
BP	GO:0048703	embryonic viscerocranium morphogenesis	1/291	110/18042	0.833727	0.998929	0.902798	med12	1
BP	GO:0048736	appendage development	1/291	110/18042	0.833727	0.998929	0.902798	med12	1
BP	GO:0051321	meiotic cell cycle	1/291	111/18042	0.836426	0.999729	0.903521	moto	1
BP	GO:0031099	regeneration	2/291	203/18042	0.842096	0.999729	0.903521	acanb/hapln1a	2
BP	GO:0033674	positive regulation of kinase activity	1/291	114/18042	0.844261	0.999729	0.903521	epha3	1
BP	GO:0048882	lateral line development	1/291	114/18042	0.844261	0.999729	0.903521	hoxb8a	1
BP	GO:0051301	cell division	3/291	287/18042	0.844838	0.999729	0.903521	pds5a/snap25a/usp37	3
BP	GO:0010639	negative regulation of organelle organization	1/291	115/18042	0.846789	0.999729	0.903521	scin	1
BP	GO:0034976	response to endoplasmic reticulum stress	1/291	116/18042	0.849276	0.999729	0.903521	pdia2	1
BP	GO:1990138	neuron projection extension	1/291	117/18042	0.851723	0.999729	0.903521	tppp2	1
BP	GO:0050911	detection of chemical stimulus involved in sensory perception of smell	1/291	118/18042	0.85413	0.999729	0.903521	zgc:194312	1
BP	GO:0043543	protein acylation	1/291	120/18042	0.858828	0.999729	0.903521	hhatlb	1
BP	GO:0050907	detection of chemical stimulus involved in sensory perception	1/291	120/18042	0.858828	0.999729	0.903521	zgc:194312	1
BP	GO:0048285	organelle fission	2/291	213/18042	0.8609	0.999729	0.903521	apoa2/pds5a	2
BP	GO:0031401	positive regulation of protein modification process	2/291	214/18042	0.862664	0.999729	0.903521	fgf18b/vegfab	2
BP	GO:0035270	endocrine system development	1/291	122/18042	0.863376	0.999729	0.903521	med12	1
BP	GO:0071363	cellular response to growth factor stimulus	3/291	300/18042	0.865403	0.999729	0.903521	fgf18b/scube1/vegfab	3
BP	GO:0009593	detection of chemical stimulus	1/291	123/18042	0.865594	0.999729	0.903521	zgc:194312	1
BP	GO:0060042	retina morphogenesis in camera-type eye	1/291	123/18042	0.865594	0.999729	0.903521	zic1	1
BP	GO:0070848	response to growth factor	3/291	301/18042	0.866881	0.999729	0.903521	fgf18b/scube1/vegfab	3
BP	GO:1901987	regulation of cell cycle phase transition	1/291	124/18042	0.867777	0.999729	0.903521	stmn4	1
BP	GO:0071824	protein-DNA complex subunit organization	1/291	127/18042	0.874116	0.999729	0.903521	dr1	1
BP	GO:0051049	regulation of transport	5/291	467/18042	0.875614	0.999729	0.903521	apoc1/casq2/kcnf1a/pacsin1a/zgc:162193	5
BP	GO:0002262	myeloid cell homeostasis	1/291	128/18042	0.87616	0.999729	0.903521	sod2	1
BP	GO:0007608	sensory perception of smell	1/291	128/18042	0.87616	0.999729	0.903521	zgc:194312	1
BP	GO:0051240	positive regulation of multicellular organismal process	2/291	223/18042	0.877639	0.999729	0.903521	clstn3/vegfab	2
BP	GO:0007600	sensory perception	4/291	390/18042	0.877665	0.999729	0.903521	col11a2/dlat/otos/zgc:194312	4
BP	GO:0006457	protein folding	1/291	129/18042	0.878172	0.999729	0.903521	pdia2	1
BP	GO:0031503	protein-containing complex localization	1/291	130/18042	0.880151	0.999729	0.903521	kif5aa	1
BP	GO:0051347	positive regulation of transferase activity	1/291	131/18042	0.882098	0.999729	0.903521	epha3	1
BP	GO:0044087	regulation of cellular component biogenesis	3/291	313/18042	0.883538	0.999729	0.903521	clstn3/scin/tppp2	3
BP	GO:0030334	regulation of cell migration	2/291	227/18042	0.8838	0.999729	0.903521	fgf18b/vegfab	2
BP	GO:0098813	nuclear chromosome segregation	1/291	132/18042	0.884014	0.999729	0.903521	pds5a	1
BP	GO:1901137	carbohydrate derivative biosynthetic process	5/291	476/18042	0.885597	0.999729	0.903521	acss2l/adkb/atp5l/dlat/pdhb	5
BP	GO:0001947	heart looping	1/291	133/18042	0.885898	0.999729	0.903521	atp2a2a	1
BP	GO:0044772	mitotic cell cycle phase transition	1/291	133/18042	0.885898	0.999729	0.903521	usp37	1
BP	GO:0048588	developmental cell growth	1/291	133/18042	0.885898	0.999729	0.903521	tppp2	1
BP	GO:0060485	mesenchyme development	2/291	229/18042	0.886772	0.999729	0.903521	acta1a/med12	2
BP	GO:2000026	regulation of multicellular organismal development	4/291	398/18042	0.887172	0.999729	0.903521	clstn3/med12/thbs1b/vegfab	4
BP	GO:0002040	sprouting angiogenesis	1/291	135/18042	0.889576	0.999729	0.903521	vegfab	1
BP	GO:0010001	glial cell differentiation	1/291	135/18042	0.889576	0.999729	0.903521	nsfa	1
BP	GO:0014031	mesenchymal cell development	1/291	137/18042	0.893136	0.999729	0.903521	med12	1
BP	GO:0014032	neural crest cell development	1/291	137/18042	0.893136	0.999729	0.903521	med12	1
BP	GO:0023061	signal release	1/291	137/18042	0.893136	0.999729	0.903521	snap25a	1
BP	GO:0030509	BMP signaling pathway	1/291	137/18042	0.893136	0.999729	0.903521	scube1	1
BP	GO:0048864	stem cell development	1/291	137/18042	0.893136	0.999729	0.903521	med12	1
BP	GO:0071772	response to BMP	1/291	137/18042	0.893136	0.999729	0.903521	scube1	1
BP	GO:0071773	cellular response to BMP stimulus	1/291	137/18042	0.893136	0.999729	0.903521	scube1	1
BP	GO:0009416	response to light stimulus	1/291	139/18042	0.896582	0.999729	0.903521	dlat	1
BP	GO:0060627	regulation of vesicle-mediated transport	1/291	139/18042	0.896582	0.999729	0.903521	pacsin1a	1
BP	GO:1903047	mitotic cell cycle process	3/291	324/18042	0.897154	0.999729	0.903521	pds5a/snap25a/usp37	3
BP	GO:0050804	modulation of chemical synaptic transmission	1/291	140/18042	0.898263	0.999729	0.903521	clstn3	1
BP	GO:0099177	regulation of trans-synaptic signaling	1/291	140/18042	0.898263	0.999729	0.903521	clstn3	1
BP	GO:0140014	mitotic nuclear division	1/291	140/18042	0.898263	0.999729	0.903521	pds5a	1
BP	GO:1901701	cellular response to oxygen-containing compound	2/291	239/18042	0.900606	0.999729	0.903521	pck1/sod2	2
BP	GO:0030833	regulation of actin filament polymerization	1/291	142/18042	0.901543	0.999729	0.903521	scin	1
BP	GO:0002009	morphogenesis of an epithelium	5/291	492/18042	0.901661	0.999729	0.903521	afp4/apoa2/atp2a2a/mab21l2/stm	5
BP	GO:0050808	synapse organization	1/291	144/18042	0.904719	0.999729	0.903521	clstn3	1
BP	GO:0071417	cellular response to organonitrogen compound	1/291	144/18042	0.904719	0.999729	0.903521	pck1	1
BP	GO:1902533	positive regulation of intracellular signal transduction	2/291	243/18042	0.905686	0.999729	0.903521	ccl19a.1/ccl20a.3	2
BP	GO:0008064	regulation of actin polymerization or depolymerization	1/291	145/18042	0.906268	0.999729	0.903521	scin	1
BP	GO:0030832	regulation of actin filament length	1/291	145/18042	0.906268	0.999729	0.903521	scin	1
BP	GO:0080135	regulation of cellular response to stress	1/291	145/18042	0.906268	0.999729	0.903521	mapk8ip2	1
BP	GO:0045595	regulation of cell differentiation	4/291	417/18042	0.907212	0.999729	0.903521	med12/stmn4/ucmaa/ucmab	4
BP	GO:0007606	sensory perception of chemical stimulus	1/291	146/18042	0.907792	0.999729	0.903521	zgc:194312	1
BP	GO:2000145	regulation of cell motility	2/291	245/18042	0.908134	0.999729	0.903521	fgf18b/vegfab	2
BP	GO:0003143	embryonic heart tube morphogenesis	1/291	147/18042	0.909291	0.999729	0.903521	atp2a2a	1
BP	GO:0006338	chromatin remodeling	1/291	147/18042	0.909291	0.999729	0.903521	dr1	1
BP	GO:0048872	homeostasis of number of cells	1/291	147/18042	0.909291	0.999729	0.903521	sod2	1
BP	GO:0010975	regulation of neuron projection development	1/291	148/18042	0.910766	0.999729	0.903521	pacsin1a	1
BP	GO:0042063	gliogenesis	1/291	149/18042	0.912217	0.999729	0.903521	nsfa	1
BP	GO:0014033	neural crest cell differentiation	1/291	151/18042	0.91505	0.999729	0.903521	med12	1
BP	GO:0006399	tRNA metabolic process	1/291	152/18042	0.916431	0.999729	0.903521	si:ch211-256m1.8	1
BP	GO:0009953	dorsal/ventral pattern formation	1/291	154/18042	0.919128	0.999729	0.903521	ccl19a.1	1
BP	GO:0030041	actin filament polymerization	1/291	154/18042	0.919128	0.999729	0.903521	scin	1
BP	GO:0060562	epithelial tube morphogenesis	2/291	255/18042	0.91951	0.999729	0.903521	atp2a2a/stm	2
BP	GO:0019439	aromatic compound catabolic process	2/291	257/18042	0.921621	0.999729	0.903521	hpda/tdo2a	2
BP	GO:0006364	rRNA processing	1/291	156/18042	0.921738	0.999729	0.903521	rpl10a	1
BP	GO:0014070	response to organic cyclic compound	1/291	156/18042	0.921738	0.999729	0.903521	pck1	1
BP	GO:1901699	cellular response to nitrogen compound	1/291	156/18042	0.921738	0.999729	0.903521	pck1	1
BP	GO:0040012	regulation of locomotion	2/291	258/18042	0.922657	0.999729	0.903521	fgf18b/vegfab	2
BP	GO:0051270	regulation of cellular component movement	2/291	258/18042	0.922657	0.999729	0.903521	fgf18b/vegfab	2
BP	GO:2000113	negative regulation of cellular macromolecule biosynthetic process	4/291	437/18042	0.924847	0.999729	0.903521	dr1/hhatlb/pds5a/rpl13a	4
BP	GO:0009611	response to wounding	1/291	159/18042	0.925496	0.999729	0.903521	f7i	1
BP	GO:0010558	negative regulation of macromolecule biosynthetic process	4/291	438/18042	0.925644	0.999729	0.903521	dr1/hhatlb/pds5a/rpl13a	4
BP	GO:0009894	regulation of catabolic process	2/291	262/18042	0.926672	0.999729	0.903521	apoc1/etfa	2
BP	GO:0060026	convergent extension	1/291	161/18042	0.927901	0.999729	0.903521	afp4	1
BP	GO:0016049	cell growth	1/291	162/18042	0.929075	0.999729	0.903521	tppp2	1
BP	GO:0110053	regulation of actin filament organization	1/291	162/18042	0.929075	0.999729	0.903521	scin	1
BP	GO:1903311	regulation of mRNA metabolic process	1/291	162/18042	0.929075	0.999729	0.903521	rbm15b	1
BP	GO:0034329	cell junction assembly	1/291	163/18042	0.930229	0.999729	0.903521	clstn3	1
BP	GO:0016072	rRNA metabolic process	1/291	164/18042	0.931364	0.999729	0.903521	rpl10a	1
BP	GO:0007601	visual perception	1/291	166/18042	0.933581	0.999729	0.903521	dlat	1
BP	GO:0031327	negative regulation of cellular biosynthetic process	4/291	450/18042	0.934638	0.999729	0.903521	dr1/hhatlb/pds5a/rpl13a	4
BP	GO:0042325	regulation of phosphorylation	3/291	363/18042	0.934645	0.999729	0.903521	epha3/fgf18b/vegfab	3
BP	GO:1901361	organic cyclic compound catabolic process	2/291	271/18042	0.935002	0.999729	0.903521	hpda/tdo2a	2
BP	GO:0009890	negative regulation of biosynthetic process	4/291	454/18042	0.93741	0.999729	0.903521	dr1/hhatlb/pds5a/rpl13a	4
BP	GO:0006417	regulation of translation	1/291	170/18042	0.937801	0.999729	0.903521	rpl13a	1
BP	GO:0008154	actin polymerization or depolymerization	1/291	171/18042	0.938814	0.999729	0.903521	scin	1
BP	GO:0051960	regulation of nervous system development	1/291	171/18042	0.938814	0.999729	0.903521	clstn3	1
BP	GO:0060041	retina development in camera-type eye	2/291	276/18042	0.939234	0.999729	0.903521	mab21l2/zic1	2
BP	GO:0007156	homophilic cell adhesion via plasma membrane adhesion molecules	1/291	172/18042	0.939811	0.999729	0.903521	clstn3	1
BP	GO:0009314	response to radiation	1/291	172/18042	0.939811	0.999729	0.903521	dlat	1
BP	GO:0050953	sensory perception of light stimulus	1/291	172/18042	0.939811	0.999729	0.903521	dlat	1
BP	GO:0001932	regulation of protein phosphorylation	2/291	277/18042	0.940049	0.999729	0.903521	fgf18b/vegfab	2
BP	GO:0048762	mesenchymal cell differentiation	1/291	173/18042	0.940791	0.999729	0.903521	med12	1
BP	GO:0006470	protein dephosphorylation	1/291	174/18042	0.941755	0.999729	0.903521	ctdnep1a	1
BP	GO:0007268	chemical synaptic transmission	3/291	375/18042	0.943361	0.999729	0.903521	clstn3/snap25a/sv2bb	3
BP	GO:0098916	anterograde trans-synaptic signaling	3/291	375/18042	0.943361	0.999729	0.903521	clstn3/snap25a/sv2bb	3
BP	GO:0007059	chromosome segregation	1/291	176/18042	0.943637	0.999729	0.903521	pds5a	1
BP	GO:0035050	embryonic heart tube development	1/291	176/18042	0.943637	0.999729	0.903521	atp2a2a	1
BP	GO:0034248	regulation of cellular amide metabolic process	1/291	177/18042	0.944555	0.999729	0.903521	rpl13a	1
BP	GO:0048193	Golgi vesicle transport	1/291	177/18042	0.944555	0.999729	0.903521	nsfa	1
BP	GO:0048589	developmental growth	3/291	377/18042	0.944704	0.999729	0.903521	acanb/hapln1a/tppp2	3
BP	GO:0099537	trans-synaptic signaling	3/291	378/18042	0.945365	0.999729	0.903521	clstn3/snap25a/sv2bb	3
BP	GO:0048839	inner ear development	1/291	178/18042	0.945458	0.999729	0.903521	stm	1
BP	GO:0046903	secretion	2/291	284/18042	0.945468	0.999729	0.903521	pla2g12b/snap25a	2
BP	GO:0140352	export from cell	2/291	287/18042	0.947646	0.999729	0.903521	atp1a3b/snap25a	2
BP	GO:0031399	regulation of protein modification process	3/291	383/18042	0.94856	0.999729	0.903521	fgf18b/hhatlb/vegfab	3
BP	GO:0098609	cell-cell adhesion	3/291	385/18042	0.949789	0.999729	0.903521	clstn3/fgl1/tnxba	3
BP	GO:0051129	negative regulation of cellular component organization	1/291	184/18042	0.950577	0.999729	0.903521	scin	1
BP	GO:0006887	exocytosis	1/291	185/18042	0.951382	0.999729	0.903521	snap25a	1
BP	GO:0072594	establishment of protein localization to organelle	1/291	185/18042	0.951382	0.999729	0.903521	sec61g	1
BP	GO:0099536	synaptic signaling	3/291	389/18042	0.952165	0.999729	0.903521	clstn3/snap25a/sv2bb	3
BP	GO:1902903	regulation of supramolecular fiber organization	1/291	186/18042	0.952175	0.999729	0.903521	scin	1
BP	GO:0006897	endocytosis	2/291	294/18042	0.952409	0.999729	0.903521	pacsin1a/si:ch211-180a12.2	2
BP	GO:0060560	developmental growth involved in morphogenesis	1/291	187/18042	0.952954	0.999729	0.903521	tppp2	1
BP	GO:0051093	negative regulation of developmental process	1/291	190/18042	0.955217	0.999729	0.903521	thbs1b	1
BP	GO:0061371	determination of heart left/right asymmetry	1/291	190/18042	0.955217	0.999729	0.903521	atp2a2a	1
BP	GO:0051656	establishment of organelle localization	1/291	192/18042	0.956665	0.999729	0.903521	kif5aa	1
BP	GO:0000122	negative regulation of transcription by RNA polymerase II	1/291	196/18042	0.959423	0.999729	0.903521	dr1	1
BP	GO:0051493	regulation of cytoskeleton organization	2/291	306/18042	0.959629	0.999729	0.903521	scin/stmn4	2
BP	GO:0019220	regulation of phosphate metabolic process	3/291	405/18042	0.960662	0.999729	0.903521	epha3/fgf18b/vegfab	3
BP	GO:0051174	regulation of phosphorus metabolic process	3/291	405/18042	0.960662	0.999729	0.903521	epha3/fgf18b/vegfab	3
BP	GO:0090066	regulation of anatomical structure size	2/291	308/18042	0.960726	0.999729	0.903521	agt/scin	2
BP	GO:0045944	positive regulation of transcription by RNA polymerase II	2/291	309/18042	0.961264	0.999729	0.903521	dr1/ppargc1a	2
BP	GO:0042127	regulation of cell population proliferation	2/291	310/18042	0.961794	0.999729	0.903521	fgf18b/vegfab	2
BP	GO:0098742	cell-cell adhesion via plasma-membrane adhesion molecules	1/291	202/18042	0.963235	0.999729	0.903521	clstn3	1
BP	GO:0120035	regulation of plasma membrane bounded cell projection organization	1/291	205/18042	0.965005	0.999729	0.903521	pacsin1a	1
BP	GO:0031344	regulation of cell projection organization	1/291	207/18042	0.966138	0.999729	0.903521	pacsin1a	1
BP	GO:0030099	myeloid cell differentiation	1/291	211/18042	0.968294	0.999729	0.903521	med12	1
BP	GO:0040007	growth	3/291	423/18042	0.968524	0.999729	0.903521	acanb/hapln1a/tppp2	3
BP	GO:0032270	positive regulation of cellular protein metabolic process	2/291	324/18042	0.968529	0.999729	0.903521	fgf18b/vegfab	2
BP	GO:0010564	regulation of cell cycle process	1/291	213/18042	0.969321	0.999729	0.903521	stmn4	1
BP	GO:0007178	transmembrane receptor protein serine/threonine kinase signaling pathway	1/291	214/18042	0.969822	0.999729	0.903521	scube1	1
BP	GO:0043549	regulation of kinase activity	1/291	216/18042	0.970799	0.999729	0.903521	epha3	1
BP	GO:0032956	regulation of actin cytoskeleton organization	1/291	221/18042	0.973106	0.999729	0.903521	scin	1
BP	GO:0000375	RNA splicing, via transesterification reactions	1/291	222/18042	0.973545	0.999729	0.903521	rbm15b	1
BP	GO:0000377	RNA splicing, via transesterification reactions with bulged adenosine as nucleophile	1/291	222/18042	0.973545	0.999729	0.903521	rbm15b	1
BP	GO:0000398	mRNA splicing, via spliceosome	1/291	222/18042	0.973545	0.999729	0.903521	rbm15b	1
BP	GO:0007018	microtubule-based movement	1/291	223/18042	0.973977	0.999729	0.903521	kif5aa	1
BP	GO:0032259	methylation	1/291	223/18042	0.973977	0.999729	0.903521	coq3	1
BP	GO:0032970	regulation of actin filament-based process	1/291	224/18042	0.974402	0.999729	0.903521	scin	1
BP	GO:0042254	ribosome biogenesis	1/291	226/18042	0.975231	0.999729	0.903521	rpl10a	1
BP	GO:0022603	regulation of anatomical structure morphogenesis	2/291	342/18042	0.975528	0.999729	0.903521	thbs1b/vegfab	2
BP	GO:0051247	positive regulation of protein metabolic process	2/291	345/18042	0.976538	0.999729	0.903521	fgf18b/vegfab	2
BP	GO:0034660	ncRNA metabolic process	2/291	346/18042	0.976866	0.999729	0.903521	rpl10a/si:ch211-256m1.8	2
BP	GO:0031329	regulation of cellular catabolic process	1/291	232/18042	0.977562	0.999729	0.903521	etfa	1
BP	GO:0051338	regulation of transferase activity	1/291	239/18042	0.980006	0.999729	0.903521	epha3	1
BP	GO:0046700	heterocycle catabolic process	1/291	240/18042	0.980333	0.999729	0.903521	tdo2a	1
BP	GO:0045893	positive regulation of transcription, DNA-templated	3/291	463/18042	0.981018	0.999729	0.903521	dr1/med12/ppargc1a	3
BP	GO:1902680	positive regulation of RNA biosynthetic process	3/291	463/18042	0.981018	0.999729	0.903521	dr1/med12/ppargc1a	3
BP	GO:1903508	positive regulation of nucleic acid-templated transcription	3/291	463/18042	0.981018	0.999729	0.903521	dr1/med12/ppargc1a	3
BP	GO:0044270	cellular nitrogen compound catabolic process	1/291	243/18042	0.981282	0.999729	0.903521	tdo2a	1
BP	GO:0043066	negative regulation of apoptotic process	1/291	244/18042	0.981588	0.999729	0.903521	neflb	1
BP	GO:0048863	stem cell differentiation	1/291	248/18042	0.982763	0.999729	0.903521	med12	1
BP	GO:0010243	response to organonitrogen compound	1/291	249/18042	0.983045	0.999729	0.903521	pck1	1
BP	GO:0043069	negative regulation of programmed cell death	1/291	249/18042	0.983045	0.999729	0.903521	neflb	1
BP	GO:0032535	regulation of cellular component size	1/291	250/18042	0.983322	0.999729	0.903521	scin	1
BP	GO:0016311	dephosphorylation	1/291	254/18042	0.984387	0.999729	0.903521	ctdnep1a	1
BP	GO:0010647	positive regulation of cell communication	3/291	485/18042	0.985707	0.999729	0.903521	ccl19a.1/ccl20a.3/clstn3	3
BP	GO:0023056	positive regulation of signaling	3/291	486/18042	0.985891	0.999729	0.903521	ccl19a.1/ccl20a.3/clstn3	3
BP	GO:0034330	cell junction organization	1/291	263/18042	0.986541	0.999729	0.903521	clstn3	1
BP	GO:0030855	epithelial cell differentiation	1/291	264/18042	0.986762	0.999729	0.903521	pck1	1
BP	GO:0032940	secretion by cell	1/291	265/18042	0.986978	0.999729	0.903521	snap25a	1
BP	GO:0006644	phospholipid metabolic process	1/291	266/18042	0.987191	0.999729	0.903521	pla2g12b	1
BP	GO:0060548	negative regulation of cell death	1/291	270/18042	0.98801	0.999729	0.903521	neflb	1
BP	GO:1901698	response to nitrogen compound	1/291	272/18042	0.988399	0.999729	0.903521	pck1	1
BP	GO:0007368	determination of left/right symmetry	1/291	275/18042	0.98896	0.999729	0.903521	atp2a2a	1
BP	GO:0034470	ncRNA processing	1/291	283/18042	0.990327	0.999729	0.903521	rpl10a	1
BP	GO:0006325	chromatin organization	1/291	291/18042	0.991524	0.999729	0.903521	dr1	1
BP	GO:0008380	RNA splicing	1/291	292/18042	0.991663	0.999729	0.903521	rbm15b	1
BP	GO:0006974	cellular response to DNA damage stimulus	2/291	428/18042	0.992853	0.999729	0.903521	kin/pds5a	2
BP	GO:0042981	regulation of apoptotic process	2/291	429/18042	0.992956	0.999729	0.903521	agt/neflb	2
BP	GO:0009799	specification of symmetry	1/291	303/18042	0.99305	0.999729	0.903521	atp2a2a	1
BP	GO:0009855	determination of bilateral symmetry	1/291	303/18042	0.99305	0.999729	0.903521	atp2a2a	1
BP	GO:0010608	posttranscriptional regulation of gene expression	1/291	305/18042	0.993276	0.999729	0.903521	rpl13a	1
BP	GO:0043067	regulation of programmed cell death	2/291	436/18042	0.99364	0.999729	0.903521	agt/neflb	2
BP	GO:0009967	positive regulation of signal transduction	2/291	438/18042	0.993823	0.999729	0.903521	ccl19a.1/ccl20a.3	2
BP	GO:0033365	protein localization to organelle	1/291	315/18042	0.994301	0.999729	0.903521	sec61g	1
BP	GO:0022414	reproductive process	1/291	316/18042	0.994395	0.999729	0.903521	moto	1
BP	GO:0000003	reproduction	1/291	320/18042	0.994754	0.999729	0.903521	moto	1
BP	GO:0022613	ribonucleoprotein complex biogenesis	1/291	324/18042	0.99509	0.999729	0.903521	rpl10a	1
BP	GO:0045892	negative regulation of transcription, DNA-templated	1/291	324/18042	0.99509	0.999729	0.903521	dr1	1
BP	GO:1902679	negative regulation of RNA biosynthetic process	1/291	325/18042	0.995171	0.999729	0.903521	dr1	1
BP	GO:1903507	negative regulation of nucleic acid-templated transcription	1/291	325/18042	0.995171	0.999729	0.903521	dr1	1
BP	GO:0006281	DNA repair	1/291	329/18042	0.99548	0.999729	0.903521	pds5a	1
BP	GO:0033043	regulation of organelle organization	2/291	460/18042	0.995526	0.999729	0.903521	scin/stmn4	2
BP	GO:0010941	regulation of cell death	2/291	464/18042	0.995782	0.999729	0.903521	agt/neflb	2
BP	GO:0043010	camera-type eye development	2/291	464/18042	0.995782	0.999729	0.903521	mab21l2/zic1	2
BP	GO:0010629	negative regulation of gene expression	1/291	343/18042	0.996416	0.999729	0.903521	rpl13a	1
BP	GO:0006397	mRNA processing	1/291	344/18042	0.996475	0.999729	0.903521	rbm15b	1
BP	GO:0051253	negative regulation of RNA metabolic process	1/291	351/18042	0.996861	0.999729	0.903521	dr1	1
BP	GO:0006886	intracellular protein transport	2/291	494/18042	0.997294	0.999729	0.903521	sec61g/zgc:162193	2
BP	GO:0051276	chromosome organization	2/291	494/18042	0.997294	0.999729	0.903521	dr1/pds5a	2
BP	GO:0030031	cell projection assembly	1/291	382/18042	0.998124	0.999729	0.903521	scin	1
BP	GO:0045934	negative regulation of nucleobase-containing compound metabolic process	1/291	392/18042	0.998411	0.999729	0.903521	dr1	1
BP	GO:0006511	ubiquitin-dependent protein catabolic process	1/291	424/18042	0.999067	0.999729	0.903521	usp37	1
BP	GO:0019941	modification-dependent protein catabolic process	1/291	435/18042	0.999223	0.999729	0.903521	usp37	1
BP	GO:0043632	modification-dependent macromolecule catabolic process	1/291	442/18042	0.999309	0.999729	0.903521	usp37	1
BP	GO:0016071	mRNA metabolic process	1/291	458/18042	0.999471	0.999729	0.903521	rbm15b	1
BP	GO:0051726	regulation of cell cycle	1/291	463/18042	0.999513	0.999729	0.903521	stmn4	1
BP	GO:0006259	DNA metabolic process	1/291	473/18042	0.999588	0.999729	0.903521	pds5a	1
BP	GO:0051603	proteolysis involved in cellular protein catabolic process	1/291	494/18042	0.99971	0.999729	0.903521	usp37	1
BP	GO:0016567	protein ubiquitination	1/291	495/18042	0.999715	0.999729	0.903521	si:ch211-14a17.10	1
BP	GO:0044257	cellular protein catabolic process	1/291	498/18042	0.999729	0.999729	0.903521	usp37	1
CC	GO:0070469	respirasome	35/307	81/18361	4.67921e-41	8.2822e-39	5.95984e-39	cox5aa/cox5ab/cox6b1/cox7b/cox8a/cox8b/cyc1/ND6/ndufa10/ndufa11/ndufa2/ndufa7/ndufa8/ndufab1a/ndufab1b/ndufb10/ndufb11/ndufb2/ndufb6/ndufb8/ndufc2/ndufs2/ndufs3/ndufs5/ndufs6/ndufs8a/ndufv1/ndufv2/sdha/sdhb/sdhdb/uqcr10/uqcrb/uqcrfs1/uqcrh	35
CC	GO:0098803	respiratory chain complex	33/307	69/18361	1.25924e-40	1.11443e-38	8.01938e-39	cox5aa/cox5ab/cox6b1/cox8a/cox8b/cyc1/ndufa10/ndufa11/ndufa2/ndufa7/ndufa8/ndufab1a/ndufab1b/ndufb10/ndufb11/ndufb2/ndufb6/ndufb8/ndufc2/ndufs2/ndufs3/ndufs5/ndufs6/ndufs8a/ndufv1/ndufv2/sdha/sdhb/sdhdb/uqcr10/uqcrb/uqcrfs1/uqcrh	33
CC	GO:0005746	mitochondrial respirasome	31/307	66/18361	6.82155e-38	4.02471e-36	2.89617e-36	cox5aa/cox5ab/cox7b/cyc1/ndufa10/ndufa11/ndufa2/ndufa7/ndufa8/ndufab1a/ndufab1b/ndufb10/ndufb11/ndufb2/ndufb6/ndufb8/ndufc2/ndufs2/ndufs3/ndufs5/ndufs6/ndufs8a/ndufv1/ndufv2/sdha/sdhb/sdhdb/uqcr10/uqcrb/uqcrfs1/uqcrh	31
CC	GO:1990204	oxidoreductase complex	32/307	79/18361	1.76965e-36	7.83071e-35	5.63494e-35	cyc1/dlat/dldh/mrps36/ndufa10/ndufa11/ndufa2/ndufa7/ndufa8/ndufab1a/ndufab1b/ndufb10/ndufb11/ndufb2/ndufb6/ndufb8/ndufc2/ndufs2/ndufs3/ndufs5/ndufs6/ndufs8a/ndufv1/ndufv2/pdhb/sdha/sdhb/sdhdb/uqcr10/uqcrb/uqcrfs1/uqcrh	32
CC	GO:0098798	mitochondrial protein-containing complex	44/307	203/18361	2.38657e-36	8.44845e-35	6.07947e-35	apooa/atp5l/chchd6b/cox5aa/cox5ab/cyc1/dlat/hadhaa/hadhab/mrpl16/mrpl34/mrpl41/mrps24/mrps35/mrps36/ndufa10/ndufa11/ndufa2/ndufa7/ndufa8/ndufab1a/ndufab1b/ndufb10/ndufb11/ndufb2/ndufb6/ndufb8/ndufc2/ndufs2/ndufs3/ndufs5/ndufs6/ndufs8a/ndufv1/ndufv2/pdhb/sdha/sdhb/sdhdb/tomm5/uqcr10/uqcrb/uqcrfs1/uqcrh	44
CC	GO:0005743	mitochondrial inner membrane	48/307	285/18361	3.37744e-34	9.96346e-33	7.16966e-33	apooa/atp5l/chchd6b/coq3/coq9/cox5aa/cox5ab/cox5b2/cox6c/cox7b/cox7c/cox8a/cox8b/cpt2/cyc1/etfdh/ND6/ndufa10/ndufa11/ndufa2/ndufa7/ndufa8/ndufab1a/ndufab1b/ndufb10/ndufb11/ndufb2/ndufb6/ndufb8/ndufc2/ndufs2/ndufs3/ndufs5/ndufs6/ndufs8a/ndufv1/ndufv2/sdha/sdhb/sdhdb/slc25a12/slc25a14/slc25a3b/slc25a5/uqcr10/uqcrb/uqcrfs1/uqcrh	48
CC	GO:0019866	organelle inner membrane	48/307	315/18361	4.11502e-32	1.04051e-30	7.48748e-31	apooa/atp5l/chchd6b/coq3/coq9/cox5aa/cox5ab/cox5b2/cox6c/cox7b/cox7c/cox8a/cox8b/cpt2/cyc1/etfdh/ND6/ndufa10/ndufa11/ndufa2/ndufa7/ndufa8/ndufab1a/ndufab1b/ndufb10/ndufb11/ndufb2/ndufb6/ndufb8/ndufc2/ndufs2/ndufs3/ndufs5/ndufs6/ndufs8a/ndufv1/ndufv2/sdha/sdhb/sdhdb/slc25a12/slc25a14/slc25a3b/slc25a5/uqcr10/uqcrb/uqcrfs1/uqcrh	48
CC	GO:0098800	inner mitochondrial membrane protein complex	33/307	119/18361	3.0275e-31	6.69835e-30	4.8201e-30	apooa/atp5l/chchd6b/cox5aa/cox5ab/cyc1/ndufa10/ndufa11/ndufa2/ndufa7/ndufa8/ndufab1a/ndufab1b/ndufb10/ndufb11/ndufb2/ndufb6/ndufb8/ndufc2/ndufs2/ndufs3/ndufs5/ndufs6/ndufs8a/ndufv1/ndufv2/sdha/sdhb/sdhdb/uqcr10/uqcrb/uqcrfs1/uqcrh	33
CC	GO:0031966	mitochondrial membrane	50/307	413/18361	1.3324e-28	2.62038e-27	1.88561e-27	apooa/atp5l/chchd6b/coq3/coq9/cox5aa/cox5ab/cox5b2/cox6c/cox7b/cox7c/cox8a/cox8b/cpt2/cyc1/etfdh/ND6/ndufa10/ndufa11/ndufa2/ndufa7/ndufa8/ndufab1a/ndufab1b/ndufb10/ndufb11/ndufb2/ndufb6/ndufb8/ndufc2/ndufs2/ndufs3/ndufs5/ndufs6/ndufs8a/ndufv1/ndufv2/sdha/sdhb/sdhdb/slc25a12/slc25a14/slc25a3b/slc25a5/tmx2a/tomm5/uqcr10/uqcrb/uqcrfs1/uqcrh	50
CC	GO:0005740	mitochondrial envelope	50/307	437/18361	1.90953e-27	3.37987e-26	2.43214e-26	apooa/atp5l/chchd6b/coq3/coq9/cox5aa/cox5ab/cox5b2/cox6c/cox7b/cox7c/cox8a/cox8b/cpt2/cyc1/etfdh/ND6/ndufa10/ndufa11/ndufa2/ndufa7/ndufa8/ndufab1a/ndufab1b/ndufb10/ndufb11/ndufb2/ndufb6/ndufb8/ndufc2/ndufs2/ndufs3/ndufs5/ndufs6/ndufs8a/ndufv1/ndufv2/sdha/sdhb/sdhdb/slc25a12/slc25a14/slc25a3b/slc25a5/tmx2a/tomm5/uqcr10/uqcrb/uqcrfs1/uqcrh	50
CC	GO:0005747	mitochondrial respiratory chain complex I	20/307	38/18361	4.01178e-26	5.46219e-25	3.93057e-25	ndufa10/ndufa11/ndufa2/ndufa7/ndufa8/ndufab1a/ndufab1b/ndufb10/ndufb11/ndufb2/ndufb6/ndufb8/ndufc2/ndufs2/ndufs3/ndufs5/ndufs6/ndufs8a/ndufv1/ndufv2	20
CC	GO:0030964	NADH dehydrogenase complex	20/307	38/18361	4.01178e-26	5.46219e-25	3.93057e-25	ndufa10/ndufa11/ndufa2/ndufa7/ndufa8/ndufab1a/ndufab1b/ndufb10/ndufb11/ndufb2/ndufb6/ndufb8/ndufc2/ndufs2/ndufs3/ndufs5/ndufs6/ndufs8a/ndufv1/ndufv2	20
CC	GO:0045271	respiratory chain complex I	20/307	38/18361	4.01178e-26	5.46219e-25	3.93057e-25	ndufa10/ndufa11/ndufa2/ndufa7/ndufa8/ndufab1a/ndufab1b/ndufb10/ndufb11/ndufb2/ndufb6/ndufb8/ndufc2/ndufs2/ndufs3/ndufs5/ndufs6/ndufs8a/ndufv1/ndufv2	20
CC	GO:1902495	transmembrane transporter complex	28/307	263/18361	6.59175e-15	8.33385e-14	5.997e-14	cacna2d2a/cyc1/kcnf1a/ndufa10/ndufa11/ndufa2/ndufa7/ndufa8/ndufab1a/ndufab1b/ndufb10/ndufb11/ndufb2/ndufb6/ndufb8/ndufc2/ndufs2/ndufs3/ndufs5/ndufs6/ndufs8a/ndufv1/ndufv2/ryr1a/uqcr10/uqcrb/uqcrfs1/uqcrh	28
CC	GO:1990351	transporter complex	28/307	269/18361	1.17326e-14	1.38444e-13	9.96238e-14	cacna2d2a/cyc1/kcnf1a/ndufa10/ndufa11/ndufa2/ndufa7/ndufa8/ndufab1a/ndufab1b/ndufb10/ndufb11/ndufb2/ndufb6/ndufb8/ndufc2/ndufs2/ndufs3/ndufs5/ndufs6/ndufs8a/ndufv1/ndufv2/ryr1a/uqcr10/uqcrb/uqcrfs1/uqcrh	28
CC	GO:0030017	sarcomere	18/307	121/18361	1.71558e-12	1.89786e-11	1.36569e-11	casq2/fhl2b/fhl5/myoz1b/myoz2b/obscna/ryr1a/tnnc1b/tnni1c/tnni2a.1/tnni2a.2/tnni2a.4/tnni2b.1/tnnt1/tnnt2d/tnnt2e/tpm2/zgc:165653	18
CC	GO:0030016	myofibril	18/307	127/18361	4.00136e-12	4.16613e-11	2.99793e-11	casq2/fhl2b/fhl5/myoz1b/myoz2b/obscna/ryr1a/tnnc1b/tnni1c/tnni2a.1/tnni2a.2/tnni2a.4/tnni2b.1/tnnt1/tnnt2d/tnnt2e/tpm2/zgc:165653	18
CC	GO:0043292	contractile fiber	18/307	128/18361	4.58659e-12	4.51015e-11	3.24548e-11	casq2/fhl2b/fhl5/myoz1b/myoz2b/obscna/ryr1a/tnnc1b/tnni1c/tnni2a.1/tnni2a.2/tnni2a.4/tnni2b.1/tnnt1/tnnt2d/tnnt2e/tpm2/zgc:165653	18
CC	GO:0070069	cytochrome complex	10/307	26/18361	6.18669e-12	5.76339e-11	4.14731e-11	cox5aa/cox5ab/cox6b1/cox8a/cox8b/cyc1/uqcr10/uqcrb/uqcrfs1/uqcrh	10
CC	GO:0005865	striated muscle thin filament	10/307	34/18361	1.35674e-10	1.14354e-09	8.22887e-10	tnnc1b/tnni1c/tnni2a.1/tnni2a.2/tnni2a.4/tnni2b.1/tnnt1/tnnt2d/tnnt2e/tpm2	10
CC	GO:0036379	myofilament	10/307	34/18361	1.35674e-10	1.14354e-09	8.22887e-10	tnnc1b/tnni1c/tnni2a.1/tnni2a.2/tnni2a.4/tnni2b.1/tnnt1/tnnt2d/tnnt2e/tpm2	10
CC	GO:0005861	troponin complex	9/307	26/18361	2.21213e-10	1.77976e-09	1.28071e-09	tnnc1b/tnni1c/tnni2a.1/tnni2a.2/tnni2a.4/tnni2b.1/tnnt1/tnnt2d/tnnt2e	9
CC	GO:0005759	mitochondrial matrix	17/307	151/18361	6.48919e-10	4.99386e-09	3.59356e-09	acadm/cs/dlat/etfa/etfb/got2a/hadhaa/hadhab/mrpl16/mrpl34/mrpl41/mrps24/mrps35/mrps36/ndufa10/pdhb/sod2	17
CC	GO:0030312	external encapsulating structure	22/307	325/18361	3.16553e-08	2.24119e-07	1.61275e-07	acana/acanb/adamtsl2/ahsg2/angpt1/angptl7/coch/col11a1a/col11a2/col2a1a/col9a1a/col9a2/col9a3/fgl1/hapln1a/hpse2/matn1/si:dkey-6n6.1/thbs1b/tnxba/ucmaa/ucmab	22
CC	GO:0031012	extracellular matrix	22/307	325/18361	3.16553e-08	2.24119e-07	1.61275e-07	acana/acanb/adamtsl2/ahsg2/angpt1/angptl7/coch/col11a1a/col11a2/col2a1a/col9a1a/col9a2/col9a3/fgl1/hapln1a/hpse2/matn1/si:dkey-6n6.1/thbs1b/tnxba/ucmaa/ucmab	22
CC	GO:0015629	actin cytoskeleton	20/307	309/18361	2.7988e-07	1.90534e-06	1.37107e-06	acta1a/coro1cb/myhb/myhz1.1/myoz1b/myoz2b/scin/tnnc1b/tnni1c/tnni2a.1/tnni2a.2/tnni2a.4/tnni2b.1/tnnt1/tnnt2d/tnnt2e/tpm1/tpm2/tpm3/zgc:165653	20
CC	GO:0030018	Z disc	8/307	62/18361	8.60851e-06	5.64335e-05	4.06093e-05	casq2/fhl2b/fhl5/myoz1b/myoz2b/obscna/ryr1a/zgc:165653	8
CC	GO:0045277	respiratory chain complex IV	5/307	19/18361	1.21337e-05	7.67024e-05	5.51947e-05	cox5aa/cox5ab/cox6b1/cox8a/cox8b	5
CC	GO:0031674	I band	8/307	67/18361	1.54477e-05	9.42843e-05	6.78466e-05	casq2/fhl2b/fhl5/myoz1b/myoz2b/obscna/ryr1a/zgc:165653	8
CC	GO:0045239	tricarboxylic acid cycle enzyme complex	4/307	11/18361	2.30545e-05	0.000136022	9.78806e-05	dldh/mrps36/sucla2/suclg1	4
CC	GO:0032994	protein-lipid complex	4/307	15/18361	9.04452e-05	0.000485115	0.000349087	apoa1b/apobb.1/apobb.2/apoc1	4
CC	GO:0034358	plasma lipoprotein particle	4/307	15/18361	9.04452e-05	0.000485115	0.000349087	apoa1b/apobb.1/apobb.2/apoc1	4
CC	GO:1990777	lipoprotein particle	4/307	15/18361	9.04452e-05	0.000485115	0.000349087	apoa1b/apobb.1/apobb.2/apoc1	4
CC	GO:0005882	intermediate filament	7/307	76/18361	0.000278094	0.00144773	0.00104178	gfap/krt96/neflb/si:dkey-183i3.5/wu:fk65c09/zgc:136930/zgc:65851	7
CC	GO:0045111	intermediate filament cytoskeleton	7/307	78/18361	0.000326654	0.00165194	0.00118873	gfap/krt96/neflb/si:dkey-183i3.5/wu:fk65c09/zgc:136930/zgc:65851	7
CC	GO:0005581	collagen trimer	6/307	60/18361	0.00048792	0.00239894	0.00172627	adipoqb/col11a1a/col11a2/col2a1a/col9a1b/col9a2	6
CC	GO:0099513	polymeric cytoskeletal fiber	16/307	388/18361	0.000877386	0.00419722	0.0030203	gfap/kif5aa/krt96/maptb/neflb/si:dkey-183i3.5/tpm1/tpm2/tpm3/tppp2/tuba2/tubb2/wu:fk65c09/zgc:136930/zgc:65851/zgc:65894	16
CC	GO:0044391	ribosomal subunit	8/307	144/18361	0.00294957	0.0137388	0.00988635	mrpl16/mrpl34/mrpl41/mrps24/mrps35/rpl10a/rpl13a/rps13	8
CC	GO:0000313	organellar ribosome	5/307	60/18361	0.00325933	0.0144225	0.0103784	mrpl16/mrpl34/mrpl41/mrps24/mrps35	5
CC	GO:0005761	mitochondrial ribosome	5/307	60/18361	0.00325933	0.0144225	0.0103784	mrpl16/mrpl34/mrpl41/mrps24/mrps35	5
CC	GO:0062023	collagen-containing extracellular matrix	8/307	161/18361	0.00577695	0.0249395	0.0179464	angpt1/angptl7/coch/col11a1a/fgl1/matn1/thbs1b/tnxba	8
CC	GO:0031305	integral component of mitochondrial inner membrane	4/307	47/18361	0.00777098	0.0327491	0.0235661	apooa/chchd6b/etfdh/slc25a3b	4
CC	GO:0031304	intrinsic component of mitochondrial inner membrane	4/307	49/18361	0.00899456	0.0370241	0.0266424	apooa/chchd6b/etfdh/slc25a3b	4
CC	GO:0061617	MICOS complex	2/307	10/18361	0.0114761	0.0461653	0.0332203	apooa/chchd6b	2
CC	GO:0015934	large ribosomal subunit	5/307	82/18361	0.0121129	0.0471906	0.0339582	mrpl16/mrpl34/mrpl41/rpl10a/rpl13a	5
CC	GO:0016529	sarcoplasmic reticulum	3/307	29/18361	0.0122642	0.0471906	0.0339582	atp2a2a/casq2/ryr1a	3
CC	GO:0005840	ribosome	8/307	185/18361	0.0127952	0.0481861	0.0346745	mrpl16/mrpl34/mrpl41/mrps24/mrps35/rpl10a/rpl13a/rps13	8
CC	GO:0005751	mitochondrial respiratory chain complex IV	2/307	11/18361	0.0138727	0.0511556	0.0368114	cox5aa/cox5ab	2
CC	GO:0016528	sarcoplasm	3/307	31/18361	0.0147226	0.0531818	0.0382694	atp2a2a/casq2/ryr1a	3
CC	GO:0032592	integral component of mitochondrial membrane	4/307	62/18361	0.020022	0.070878	0.0510035	apooa/chchd6b/etfdh/slc25a3b	4
CC	GO:0000315	organellar large ribosomal subunit	3/307	37/18361	0.0236561	0.0805217	0.0579431	mrpl16/mrpl34/mrpl41	3
CC	GO:0005762	mitochondrial large ribosomal subunit	3/307	37/18361	0.0236561	0.0805217	0.0579431	mrpl16/mrpl34/mrpl41	3
CC	GO:0098573	intrinsic component of mitochondrial membrane	4/307	66/18361	0.0245725	0.082063	0.0590522	apooa/chchd6b/etfdh/slc25a3b	4
CC	GO:0046930	pore complex	2/307	15/18361	0.0253467	0.0830809	0.0597847	c8a/c9	2
CC	GO:0000314	organellar small ribosomal subunit	2/307	20/18361	0.0434316	0.137275	0.0987825	mrps24/mrps35	2
CC	GO:0005763	mitochondrial small ribosomal subunit	2/307	20/18361	0.0434316	0.137275	0.0987825	mrps24/mrps35	2
CC	GO:0005777	peroxisome	4/307	86/18361	0.056114	0.171244	0.123227	gstk1/hmgcra/hsdl2/zgc:154046	4
CC	GO:0042579	microbody	4/307	86/18361	0.056114	0.171244	0.123227	gstk1/hmgcra/hsdl2/zgc:154046	4
CC	GO:0005884	actin filament	3/307	61/18361	0.0821342	0.246403	0.17731	tpm1/tpm2/tpm3	3
CC	GO:0015935	small ribosomal subunit	3/307	62/18361	0.0852925	0.251613	0.181059	mrps24/mrps35/rps13	3
CC	GO:0022626	cytosolic ribosome	3/307	80/18361	0.149963	0.435138	0.313123	rpl10a/rpl13a/rps13	3
CC	GO:0031314	extrinsic component of mitochondrial inner membrane	1/307	10/18361	0.155202	0.436043	0.313775	coq3	1
CC	GO:0033017	sarcoplasmic reticulum membrane	1/307	10/18361	0.155202	0.436043	0.313775	ryr1a	1
CC	GO:0022625	cytosolic large ribosomal subunit	2/307	43/18361	0.161457	0.446529	0.32132	rpl10a/rpl13a	2
CC	GO:0005869	dynactin complex	1/307	11/18361	0.169335	0.454125	0.326786	acta1a	1
CC	GO:0031430	M band	1/307	11/18361	0.169335	0.454125	0.326786	obscna	1
CC	GO:0005788	endoplasmic reticulum lumen	2/307	46/18361	0.179337	0.473772	0.340924	casq2/pdia2	2
CC	GO:0034704	calcium channel complex	2/307	47/18361	0.185364	0.475498	0.342167	cacna2d2a/ryr1a	2
CC	GO:0042383	sarcolemma	2/307	47/18361	0.185364	0.475498	0.342167	obscna/ryr1a	2
CC	GO:0005742	mitochondrial outer membrane translocase complex	1/307	13/18361	0.196897	0.490857	0.353219	tomm5	1
CC	GO:0098799	outer mitochondrial membrane protein complex	1/307	13/18361	0.196897	0.490857	0.353219	tomm5	1
CC	GO:0000276	mitochondrial proton-transporting ATP synthase complex, coupling factor F(o)	1/307	14/18361	0.210335	0.50999	0.366987	atp5l	1
CC	GO:0017053	transcription repressor complex	1/307	14/18361	0.210335	0.50999	0.366987	dr1	1
CC	GO:0030867	rough endoplasmic reticulum membrane	1/307	16/18361	0.236542	0.565782	0.407134	sec61g	1
CC	GO:0031672	A band	1/307	17/18361	0.249318	0.580648	0.417832	obscna	1
CC	GO:0045263	proton-transporting ATP synthase complex, coupling factor F(o)	1/307	17/18361	0.249318	0.580648	0.417832	atp5l	1
CC	GO:0005874	microtubule	6/307	254/18361	0.252607	0.580669	0.417847	kif5aa/maptb/tppp2/tuba2/tubb2/zgc:65894	6
CC	GO:0016459	myosin complex	2/307	59/18361	0.259203	0.588192	0.42326	myhb/myhz1.1	2
CC	GO:0031300	intrinsic component of organelle membrane	6/307	260/18361	0.269482	0.603777	0.434475	apooa/chchd6b/esyt1a/etfdh/scd/slc25a3b	6
CC	GO:0031312	extrinsic component of organelle membrane	1/307	20/18361	0.286382	0.633621	0.455951	coq3	1
CC	GO:0005753	mitochondrial proton-transporting ATP synthase complex	1/307	23/18361	0.321622	0.701634	0.504893	atp5l	1
CC	GO:0005791	rough endoplasmic reticulum	1/307	24/18361	0.332979	0.701634	0.504893	sec61g	1
CC	GO:0016605	PML body	1/307	24/18361	0.332979	0.701634	0.504893	ppargc1a	1
CC	GO:0045259	proton-transporting ATP synthase complex	1/307	24/18361	0.332979	0.701634	0.504893	atp5l	1
CC	GO:0032587	ruffle membrane	1/307	29/18361	0.386983	0.805835	0.579875	pacsin1a	1
CC	GO:0031301	integral component of organelle membrane	5/307	246/18361	0.39357	0.808196	0.581574	apooa/chchd6b/etfdh/scd/slc25a3b	5
CC	GO:0033177	proton-transporting two-sector ATPase complex, proton-transporting domain	1/307	30/18361	0.397249	0.808196	0.581574	atp5l	1
CC	GO:0001725	stress fiber	1/307	31/18361	0.407343	0.81011	0.582952	zgc:165653	1
CC	GO:0097517	contractile actin filament bundle	1/307	31/18361	0.407343	0.81011	0.582952	zgc:165653	1
CC	GO:0005778	peroxisomal membrane	1/307	32/18361	0.41727	0.811612	0.584033	hmgcra	1
CC	GO:0031903	microbody membrane	1/307	32/18361	0.41727	0.811612	0.584033	hmgcra	1
CC	GO:0042571	immunoglobulin complex, circulating	1/307	33/18361	0.42703	0.812734	0.58484	si:ch211-180a12.2	1
CC	GO:0042641	actomyosin	1/307	33/18361	0.42703	0.812734	0.58484	zgc:165653	1
CC	GO:0030864	cortical actin cytoskeleton	1/307	35/18361	0.446065	0.836065	0.601629	zgc:165653	1
CC	GO:0005758	mitochondrial intermembrane space	1/307	37/18361	0.464469	0.836065	0.601629	ndufa8	1
CC	GO:0022627	cytosolic small ribosomal subunit	1/307	37/18361	0.464469	0.836065	0.601629	rps13	1
CC	GO:0031970	organelle envelope lumen	1/307	37/18361	0.464469	0.836065	0.601629	ndufa8	1
CC	GO:0005891	voltage-gated calcium channel complex	1/307	38/18361	0.473441	0.836065	0.601629	cacna2d2a	1
CC	GO:0019814	immunoglobulin complex	1/307	38/18361	0.473441	0.836065	0.601629	si:ch211-180a12.2	1
CC	GO:0030175	filopodium	1/307	38/18361	0.473441	0.836065	0.601629	acta1a	1
CC	GO:0034703	cation channel complex	3/307	154/18361	0.477077	0.836065	0.601629	cacna2d2a/kcnf1a/ryr1a	3
CC	GO:0032432	actin filament bundle	1/307	39/18361	0.482264	0.836869	0.602207	zgc:165653	1
CC	GO:0016592	mediator complex	1/307	42/18361	0.507857	0.872724	0.628009	med12	1
CC	GO:0008076	voltage-gated potassium channel complex	1/307	46/18361	0.54003	0.887053	0.63832	kcnf1a	1
CC	GO:0008287	protein serine/threonine phosphatase complex	1/307	46/18361	0.54003	0.887053	0.63832	ctdnep1a	1
CC	GO:1903293	phosphatase complex	1/307	46/18361	0.54003	0.887053	0.63832	ctdnep1a	1
CC	GO:0030863	cortical cytoskeleton	1/307	47/18361	0.54774	0.887053	0.63832	zgc:165653	1
CC	GO:0034705	potassium channel complex	1/307	49/18361	0.562776	0.887053	0.63832	kcnf1a	1
CC	GO:0031227	intrinsic component of endoplasmic reticulum membrane	2/307	113/18361	0.566145	0.887053	0.63832	esyt1a/scd	2
CC	GO:1990904	ribonucleoprotein complex	8/307	487/18361	0.570197	0.887053	0.63832	mrpl16/mrpl34/mrpl41/mrps24/mrps35/rpl10a/rpl13a/rps13	8
CC	GO:0030672	synaptic vesicle membrane	1/307	51/18361	0.577313	0.887053	0.63832	sv2bb	1
CC	GO:0043197	dendritic spine	1/307	51/18361	0.577313	0.887053	0.63832	si:dkey-91m11.5	1
CC	GO:0044309	neuron spine	1/307	51/18361	0.577313	0.887053	0.63832	si:dkey-91m11.5	1
CC	GO:0099501	exocytic vesicle membrane	1/307	51/18361	0.577313	0.887053	0.63832	sv2bb	1
CC	GO:0001726	ruffle	1/307	53/18361	0.591369	0.887053	0.63832	pacsin1a	1
CC	GO:0005871	kinesin complex	1/307	53/18361	0.591369	0.887053	0.63832	kif5aa	1
CC	GO:0031225	anchored component of membrane	1/307	53/18361	0.591369	0.887053	0.63832	ca4a	1
CC	GO:0031514	motile cilium	1/307	53/18361	0.591369	0.887053	0.63832	dldh	1
CC	GO:0016469	proton-transporting two-sector ATPase complex	1/307	55/18361	0.604959	0.899813	0.647501	atp5l	1
CC	GO:0005875	microtubule associated complex	2/307	126/18361	0.625477	0.91518	0.658559	acta1a/kif5aa	2
CC	GO:0030141	secretory granule	1/307	59/18361	0.630802	0.91518	0.658559	dldh	1
CC	GO:0031256	leading edge membrane	1/307	59/18361	0.630802	0.91518	0.658559	pacsin1a	1
CC	GO:0031201	SNARE complex	1/307	64/18361	0.660748	0.938461	0.675312	snap25a	1
CC	GO:0031965	nuclear membrane	1/307	64/18361	0.660748	0.938461	0.675312	ctdnep1a	1
CC	GO:0031252	cell leading edge	2/307	135/18361	0.662755	0.938461	0.675312	acta1a/pacsin1a	2
CC	GO:0030027	lamellipodium	1/307	67/18361	0.677541	0.950578	0.684032	acta1a	1
CC	GO:0034702	ion channel complex	3/307	209/18361	0.682053	0.950578	0.684032	cacna2d2a/kcnf1a/ryr1a	3
CC	GO:0098858	actin-based cell projection	1/307	71/18361	0.698649	0.965552	0.694807	acta1a	1
CC	GO:0005795	Golgi stack	1/307	72/18361	0.703707	0.965552	0.694807	nsfa	1
CC	GO:0140534	endoplasmic reticulum protein-containing complex	1/307	78/18361	0.732328	0.994407	0.715571	sec61g	1
CC	GO:0055037	recycling endosome	1/307	80/18361	0.741242	0.994407	0.715571	tfa	1
CC	GO:0009986	cell surface	4/307	300/18361	0.741898	0.994407	0.715571	clstn3/scube1/si:ch211-180a12.2/si:ch211-229d2.5	4
CC	GO:0044297	cell body	1/307	86/18361	0.766247	0.994407	0.715571	acta1a	1
CC	GO:0045211	postsynaptic membrane	2/307	169/18361	0.777241	0.994407	0.715571	clstn3/kcnma1a	2
CC	GO:0031234	extrinsic component of cytoplasmic side of plasma membrane	1/307	90/18361	0.781564	0.994407	0.715571	esyt1a	1
CC	GO:0031253	cell projection membrane	1/307	90/18361	0.781564	0.994407	0.715571	pacsin1a	1
CC	GO:0005741	mitochondrial outer membrane	1/307	95/18361	0.799311	0.994407	0.715571	tomm5	1
CC	GO:0030658	transport vesicle membrane	1/307	97/18361	0.806001	0.994407	0.715571	sv2bb	1
CC	GO:0099503	secretory vesicle	2/307	183/18361	0.813561	0.994407	0.715571	dldh/sv2bb	2
CC	GO:0098794	postsynapse	3/307	263/18361	0.818993	0.994407	0.715571	clstn3/kcnma1a/si:dkey-91m11.5	3
CC	GO:0019867	outer membrane	1/307	103/18361	0.824765	0.994407	0.715571	tomm5	1
CC	GO:0031968	organelle outer membrane	1/307	103/18361	0.824765	0.994407	0.715571	tomm5	1
CC	GO:0030176	integral component of endoplasmic reticulum membrane	1/307	106/18361	0.833457	0.994407	0.715571	scd	1
CC	GO:0019898	extrinsic component of membrane	2/307	192/18361	0.834032	0.994407	0.715571	coq3/esyt1a	2
CC	GO:0009898	cytoplasmic side of plasma membrane	1/307	110/18361	0.844382	0.994407	0.715571	esyt1a	1
CC	GO:0008021	synaptic vesicle	1/307	116/18361	0.859444	0.994407	0.715571	sv2bb	1
CC	GO:0098562	cytoplasmic side of membrane	1/307	116/18361	0.859444	0.994407	0.715571	esyt1a	1
CC	GO:0030659	cytoplasmic vesicle membrane	4/307	364/18361	0.861149	0.994407	0.715571	mpeg1.1/pacsin1a/ryr1a/sv2bb	4
CC	GO:0012506	vesicle membrane	4/307	367/18361	0.865356	0.994407	0.715571	mpeg1.1/pacsin1a/ryr1a/sv2bb	4
CC	GO:0097060	synaptic membrane	2/307	210/18361	0.869003	0.994407	0.715571	clstn3/kcnma1a	2
CC	GO:0048471	perinuclear region of cytoplasm	1/307	122/18361	0.873052	0.994407	0.715571	zgc:162879	1
CC	GO:0016604	nuclear body	1/307	127/18361	0.883384	0.994407	0.715571	ppargc1a	1
CC	GO:0019897	extrinsic component of plasma membrane	1/307	128/18361	0.885347	0.994407	0.715571	esyt1a	1
CC	GO:0005769	early endosome	1/307	130/18361	0.889176	0.994407	0.715571	tfa	1
CC	GO:0070382	exocytic vesicle	1/307	136/18361	0.899913	0.994407	0.715571	sv2bb	1
CC	GO:0005635	nuclear envelope	1/307	150/18361	0.921106	0.994407	0.715571	ctdnep1a	1
CC	GO:0098797	plasma membrane protein complex	4/307	422/18361	0.925152	0.994407	0.715571	c8a/c9/cacna2d2a/kcnf1a	4
CC	GO:0005938	cell cortex	1/307	168/18361	0.941913	0.994407	0.715571	zgc:165653	1
CC	GO:0098791	Golgi apparatus subcompartment	1/307	170/18361	0.943857	0.994407	0.715571	nsfa	1
CC	GO:0009897	external side of plasma membrane	1/307	175/18361	0.948438	0.994407	0.715571	si:ch211-180a12.2	1
CC	GO:0098552	side of membrane	2/307	292/18361	0.957737	0.994407	0.715571	esyt1a/si:ch211-180a12.2	2
CC	GO:0030424	axon	1/307	192/18361	0.961401	0.994407	0.715571	si:dkey-91m11.5	1
CC	GO:0030133	transport vesicle	1/307	200/18361	0.966321	0.994407	0.715571	sv2bb	1
CC	GO:0098793	presynapse	1/307	200/18361	0.966321	0.994407	0.715571	sv2bb	1
CC	GO:0000139	Golgi membrane	2/307	309/18361	0.966861	0.994407	0.715571	clstn3/hpda	2
CC	GO:0061695	transferase complex, transferring phosphorus-containing groups	1/307	205/18361	0.969073	0.994407	0.715571	pfkmb	1
CC	GO:0005768	endosome	3/307	414/18361	0.970825	0.994407	0.715571	ociad1/pacsin1a/tfa	3
CC	GO:0030425	dendrite	1/307	214/18361	0.973475	0.994407	0.715571	si:dkey-91m11.5	1
CC	GO:0097447	dendritic tree	1/307	214/18361	0.973475	0.994407	0.715571	si:dkey-91m11.5	1
CC	GO:0005730	nucleolus	1/307	237/18361	0.982089	0.994407	0.715571	rps13	1
CC	GO:0005911	cell-cell junction	1/307	244/18361	0.984108	0.994407	0.715571	obscna	1
CC	GO:0005667	transcription regulator complex	1/307	251/18361	0.9859	0.994407	0.715571	dr1	1
CC	GO:0036477	somatodendritic compartment	1/307	253/18361	0.986374	0.994407	0.715571	si:dkey-91m11.5	1
CC	GO:0000785	chromatin	1/307	263/18361	0.988516	0.994407	0.715571	pds5a	1
CC	GO:0043235	receptor complex	1/307	280/18361	0.991415	0.994407	0.715571	epha3	1
CC	GO:0005929	cilium	1/307	294/18361	0.993246	0.994407	0.715571	dldh	1
CC	GO:0070161	anchoring junction	1/307	305/18361	0.994407	0.994407	0.715571	obscna	1
MF	GO:0009055	electron transfer activity	25/302	69/17745	4.62912e-27	1.58779e-24	1.37412e-24	cox4i1l/cox5aa/cox5ab/cox5b2/cox6c/cox7b/cox7c/cox8a/cox8b/cyc1/etfa/etfb/etfdh/ND6/ndufa7/ndufb8/ndufc2/ndufs1/ndufs2/ndufs3/ndufv1/sdha/sdhb/uqcrfs1/uqcrh	25
MF	GO:0015453	oxidoreduction-driven active transmembrane transporter activity	19/302	51/17745	4.10884e-21	7.04665e-19	6.09838e-19	cox4i1l/cox5aa/cox5ab/cox5b2/cox6c/cox7b/cox7c/cox8a/cox8b/ND6/ndufa7/ndufb8/ndufc2/ndufs1/ndufs2/ndufs3/ndufv1/uqcrfs1/uqcrh	19
MF	GO:0015399	primary active transmembrane transporter activity	22/302	157/17745	2.75609e-14	3.15113e-12	2.72708e-12	atp1a3b/atp2a2a/cox4i1l/cox5aa/cox5ab/cox5b2/cox6c/cox7b/cox7c/cox8a/cox8b/ND6/ndufa7/ndufb8/ndufc2/ndufs1/ndufs2/ndufs3/ndufv1/sec61g/uqcrfs1/uqcrh	22
MF	GO:0003954	NADH dehydrogenase activity	9/302	24/17745	1.11154e-10	6.35433e-09	5.49922e-09	ND6/ndufa7/ndufb8/ndufc2/ndufs1/ndufs2/ndufs3/ndufs8a/ndufv1	9
MF	GO:0004129	cytochrome-c oxidase activity	9/302	24/17745	1.11154e-10	6.35433e-09	5.49922e-09	cox4i1l/cox5aa/cox5ab/cox5b2/cox6c/cox7b/cox7c/cox8a/cox8b	9
MF	GO:0016675	oxidoreductase activity, acting on a heme group of donors	9/302	24/17745	1.11154e-10	6.35433e-09	5.49922e-09	cox4i1l/cox5aa/cox5ab/cox5b2/cox6c/cox7b/cox7c/cox8a/cox8b	9
MF	GO:0022804	active transmembrane transporter activity	27/302	380/17745	4.02529e-10	1.97239e-08	1.70697e-08	atp1a3b/atp2a2a/cox4i1l/cox5aa/cox5ab/cox5b2/cox6c/cox7b/cox7c/cox8a/cox8b/ND6/ndufa7/ndufb8/ndufc2/ndufs1/ndufs2/ndufs3/ndufv1/sec61g/slc25a14/slc25a3b/slc25a5/slc6a11b/slc6a8/uqcrfs1/uqcrh	27
MF	GO:0008137	NADH dehydrogenase (ubiquinone) activity	8/302	21/17745	1.07731e-09	4.10574e-08	3.55322e-08	ND6/ndufa7/ndufb8/ndufc2/ndufs1/ndufs2/ndufs3/ndufv1	8
MF	GO:0050136	NADH dehydrogenase (quinone) activity	8/302	21/17745	1.07731e-09	4.10574e-08	3.55322e-08	ND6/ndufa7/ndufb8/ndufc2/ndufs1/ndufs2/ndufs3/ndufv1	8
MF	GO:0003955	NAD(P)H dehydrogenase (quinone) activity	8/302	22/17745	1.66801e-09	5.72128e-08	4.95136e-08	ND6/ndufa7/ndufb8/ndufc2/ndufs1/ndufs2/ndufs3/ndufv1	8
MF	GO:0016655	oxidoreductase activity, acting on NAD(P)H, quinone or similar compound as acceptor	8/302	23/17745	2.52001e-09	7.85785e-08	6.80041e-08	ND6/ndufa7/ndufb8/ndufc2/ndufs1/ndufs2/ndufs3/ndufv1	8
MF	GO:0016651	oxidoreductase activity, acting on NAD(P)H	10/302	52/17745	1.47769e-08	4.22372e-07	3.65533e-07	ND6/ndufa7/ndufb8/ndufc2/ndufs1/ndufs2/ndufs3/ndufs8a/ndufv1/nnt	10
MF	GO:0015078	proton transmembrane transporter activity	12/302	105/17745	2.25931e-07	5.96111e-06	5.15892e-06	atp5l/cox4i1l/cox5aa/cox5ab/cox5b2/cox6c/cox7b/cox7c/cox8a/cox8b/uqcrfs1/uqcrh	12
MF	GO:0016616	oxidoreductase activity, acting on the CH-OH group of donors, NAD or NADP as acceptor	12/302	117/17745	7.39865e-07	1.81267e-05	1.56874e-05	cryl1/hadhaa/hadhab/hmgcra/hsd17b8/idh2/idh3a/idh3b/ldhba/mdh1aa/mdh2/tdh2	12
MF	GO:0016614	oxidoreductase activity, acting on CH-OH group of donors	12/302	127/17745	1.78432e-06	4.08014e-05	3.53107e-05	cryl1/hadhaa/hadhab/hmgcra/hsd17b8/idh2/idh3a/idh3b/ldhba/mdh1aa/mdh2/tdh2	12
MF	GO:0051536	iron-sulfur cluster binding	9/302	70/17745	2.78356e-06	5.61624e-05	4.86045e-05	aco2/etfdh/ndufs1/ndufs2/ndufs8a/ndufv1/ndufv2/sdhb/uqcrfs1	9
MF	GO:0051540	metal cluster binding	9/302	70/17745	2.78356e-06	5.61624e-05	4.86045e-05	aco2/etfdh/ndufs1/ndufs2/ndufs8a/ndufv1/ndufv2/sdhb/uqcrfs1	9
MF	GO:0022853	active ion transmembrane transporter activity	15/302	219/17745	5.46545e-06	0.000104147	9.0132e-05	atp1a3b/atp2a2a/cox4i1l/cox5aa/cox5ab/cox5b2/cox6c/cox7b/cox7c/cox8a/cox8b/slc25a5/slc6a11b/uqcrfs1/uqcrh	15
MF	GO:0016836	hydro-lyase activity	8/302	58/17745	5.874e-06	0.000106041	9.17711e-05	aco2/auh/ca4a/echs1/eci1/hadhaa/hadhab/uroc1	8
MF	GO:0048038	quinone binding	5/302	17/17745	7.22641e-06	0.000123933	0.000107255	aoc1/hsd17b8/ndufs2/sdhb/sdhdb	5
MF	GO:0016835	carbon-oxygen lyase activity	8/302	68/17745	1.95518e-05	0.000319347	0.000276372	aco2/auh/ca4a/echs1/eci1/hadhaa/hadhab/uroc1	8
MF	GO:0051287	NAD binding	7/302	50/17745	2.05816e-05	0.000320885	0.000277704	cryl1/idh2/idh3a/idh3b/ndufs2/ndufv1/nnt	7
MF	GO:0003995	acyl-CoA dehydrogenase activity	4/302	11/17745	2.46978e-05	0.00036832	0.000318755	acad9/acadm/acads/acadvl	4
MF	GO:0051539	4 iron, 4 sulfur cluster binding	6/302	42/17745	7.24228e-05	0.00103504	0.000895756	aco2/ndufs1/ndufs2/ndufs8a/ndufv1/sdhb	6
MF	GO:0005201	extracellular matrix structural constituent	8/302	93/17745	0.000186639	0.00256069	0.00221609	col11a1a/col11a2/col2a1a/col9a1a/col9a2/col9a3/matn1/si:ch211-229d2.5	8
MF	GO:0016627	oxidoreductase activity, acting on the CH-CH group of donors	6/302	54/17745	0.000300551	0.00396496	0.00343139	acad9/acadm/acads/acadvl/sdha/sdhb	6
MF	GO:0004866	endopeptidase inhibitor activity	9/302	130/17745	0.000387406	0.00492149	0.0042592	agt/ahsg2/c3a.1/c3a.4/c5/fetub/itih2/serpina1/si:ch211-284e20.8	9
MF	GO:0061135	endopeptidase regulator activity	9/302	134/17745	0.000483902	0.00592779	0.00513008	agt/ahsg2/c3a.1/c3a.4/c5/fetub/itih2/serpina1/si:ch211-284e20.8	9
MF	GO:0050660	flavin adenine dinucleotide binding	7/302	83/17745	0.000530517	0.00627474	0.00543034	acad9/acadm/acads/acadvl/dldh/etfa/sdha	7
MF	GO:0030414	peptidase inhibitor activity	9/302	139/17745	0.00063144	0.00721947	0.00624793	agt/ahsg2/c3a.1/c3a.4/c5/fetub/itih2/serpina1/si:ch211-284e20.8	9
MF	GO:0061134	peptidase regulator activity	9/302	147/17745	0.000942527	0.0104286	0.00902521	agt/ahsg2/c3a.1/c3a.4/c5/fetub/itih2/serpina1/si:ch211-284e20.8	9
MF	GO:0016829	lyase activity	10/302	191/17745	0.0016454	0.0176366	0.0152632	aco2/auh/ca4a/echs1/eci1/hadhaa/hadhab/hpda/pck1/uroc1	10
MF	GO:0005523	tropomyosin binding	3/302	16/17745	0.00231882	0.0241017	0.0208583	tnnt1/tnnt2d/tnnt2e	3
MF	GO:0005539	glycosaminoglycan binding	7/302	108/17745	0.00248699	0.0250893	0.021713	acana/acanb/hapln1a/pglyrp6/si:dkey-6n6.1/thbs1b/vegfab	7
MF	GO:0000062	fatty-acyl-CoA binding	3/302	17/17745	0.00278051	0.025776	0.0223073	acad9/acadvl/eci2	3
MF	GO:0120227	acyl-CoA binding	3/302	17/17745	0.00278051	0.025776	0.0223073	acad9/acadvl/eci2	3
MF	GO:1901567	fatty acid derivative binding	3/302	17/17745	0.00278051	0.025776	0.0223073	acad9/acadvl/eci2	3
MF	GO:1901681	sulfur compound binding	7/302	118/17745	0.00407534	0.0367853	0.0318351	acad9/acadvl/eci2/si:dkey-6n6.1/thbs1b/tpk1/vegfab	7
MF	GO:0004181	metallocarboxypeptidase activity	3/302	22/17745	0.00591402	0.0509706	0.0441114	cpa2/cpb1/cpz	3
MF	GO:0003735	structural constituent of ribosome	8/302	159/17745	0.00594409	0.0509706	0.0441114	mrpl16/mrpl34/mrpl41/mrps24/mrps35/rpl10a/rpl13a/rps13	8
MF	GO:0005540	hyaluronic acid binding	3/302	24/17745	0.00758062	0.0619084	0.0535773	acana/acanb/hapln1a	3
MF	GO:0008483	transaminase activity	3/302	24/17745	0.00758062	0.0619084	0.0535773	got1/got2a/got2b	3
MF	GO:0016769	transferase activity, transferring nitrogenous groups	3/302	25/17745	0.00850736	0.0678611	0.0587289	got1/got2a/got2b	3
MF	GO:0051537	2 iron, 2 sulfur cluster binding	3/302	26/17745	0.0094977	0.0738672	0.0639268	ndufv2/sdhb/uqcrfs1	3
MF	GO:0030170	pyridoxal phosphate binding	4/302	50/17745	0.0102466	0.0738672	0.0639268	got1/got2a/got2b/pygmb	4
MF	GO:0070279	vitamin B6 binding	4/302	50/17745	0.0102466	0.0738672	0.0639268	got1/got2a/got2b/pygmb	4
MF	GO:0004869	cysteine-type endopeptidase inhibitor activity	3/302	27/17745	0.0105525	0.0738672	0.0639268	ahsg2/fetub/si:ch211-284e20.8	3
MF	GO:0016878	acid-thiol ligase activity	3/302	27/17745	0.0105525	0.0738672	0.0639268	acss2l/sucla2/suclg1	3
MF	GO:0033293	monocarboxylic acid binding	3/302	27/17745	0.0105525	0.0738672	0.0639268	apoc1/fabp10a/fabp1b.2	3
MF	GO:0051015	actin filament binding	9/302	223/17745	0.014406	0.098825	0.085526	coro1cb/myhb/myhz1.1/scin/tnnc1b/tpm1/tpm2/tpm3/zgc:165653	9
MF	GO:0005504	fatty acid binding	2/302	12/17745	0.0170243	0.114496	0.0990885	apoc1/fabp1b.2	2
MF	GO:0004180	carboxypeptidase activity	3/302	33/17745	0.0182684	0.120501	0.104285	cpa2/cpb1/cpz	3
MF	GO:0016874	ligase activity	7/302	160/17745	0.0198451	0.126376	0.10937	acss2l/glulb/mccc1/mccc2/si:ch211-256m1.8/sucla2/suclg1	7
MF	GO:0015556	C4-dicarboxylate transmembrane transporter activity	2/302	13/17745	0.019896	0.126376	0.10937	slc25a12/slc25a14	2
MF	GO:0016208	AMP binding	2/302	14/17745	0.0229543	0.143152	0.123888	acss2l/pfkmb	2
MF	GO:0016877	ligase activity, forming carbon-sulfur bonds	3/302	37/17745	0.0247597	0.151653	0.131245	acss2l/sucla2/suclg1	3
MF	GO:0004708	MAP kinase kinase activity	2/302	15/17745	0.0261922	0.157613	0.136403	sbk3/si:ch211-171h4.3	2
MF	GO:0005200	structural constituent of cytoskeleton	3/302	40/17745	0.0303393	0.17942	0.155276	tuba2/tubb2/zgc:65894	3
MF	GO:0016289	CoA hydrolase activity	2/302	18/17745	0.0369145	0.213397	0.18468	acot20/hibch	2
MF	GO:0000287	magnesium ion binding	5/302	108/17745	0.0373289	0.213397	0.18468	idh2/idh3a/idh3b/pklr/sucla2	5
MF	GO:0019842	vitamin binding	5/302	111/17745	0.0412257	0.23181	0.200615	got1/got2a/got2b/pygmb/tpk1	5
MF	GO:0008235	metalloexopeptidase activity	3/302	49/17745	0.0506617	0.280274	0.242557	cpa2/cpb1/cpz	3
MF	GO:0020037	heme binding	6/302	159/17745	0.0547994	0.298352	0.258203	cyc1/cyp2ad2/cyp8b2/mb/sdhdb/tdo2a	6
MF	GO:0015248	sterol transporter activity	2/302	23/17745	0.0577617	0.309567	0.267908	apobb.1/apobb.2	2
MF	GO:0005310	dicarboxylic acid transmembrane transporter activity	2/302	24/17745	0.0623236	0.31906	0.276123	slc25a12/slc25a14	2
MF	GO:0015662	P-type ion transporter activity	2/302	24/17745	0.0623236	0.31906	0.276123	atp1a3b/atp2a2a	2
MF	GO:0140358	P-type transmembrane transporter activity	2/302	24/17745	0.0623236	0.31906	0.276123	atp1a3b/atp2a2a	2
MF	GO:0046906	tetrapyrrole binding	6/302	167/17745	0.0662625	0.333074	0.288252	cyc1/cyp2ad2/cyp8b2/mb/sdhdb/tdo2a	6
MF	GO:0004712	protein serine/threonine/tyrosine kinase activity	2/302	25/17745	0.0670033	0.333074	0.288252	sbk3/si:ch211-171h4.3	2
MF	GO:0030145	manganese ion binding	2/302	26/17745	0.0717954	0.351797	0.304456	pck1/sod2	2
MF	GO:0140104	molecular carrier activity	3/302	59/17745	0.0791604	0.382423	0.33096	mb/ndufab1a/ndufab1b	3
MF	GO:0004252	serine-type endopeptidase activity	6/302	177/17745	0.0824163	0.392622	0.339786	ctrl/ela2/f7i/si:dkey-21e2.13/zgc:165423/zgc:92590	6
MF	GO:0048020	CCR chemokine receptor binding	2/302	29/17745	0.0867957	0.407821	0.35294	ccl19a.1/ccl20a.3	2
MF	GO:0003779	actin binding	11/302	407/17745	0.0891365	0.41316	0.35756	coro1cb/myhb/myhz1.1/myoz1b/myoz2b/scin/tnnc1b/tpm1/tpm2/tpm3/zgc:165653	11
MF	GO:0120013	lipid transfer activity	2/302	31/17745	0.0972674	0.444836	0.384974	apobb.1/apobb.2	2
MF	GO:0008236	serine-type peptidase activity	6/302	191/17745	0.108374	0.482758	0.417793	ctrl/ela2/f7i/si:dkey-21e2.13/zgc:165423/zgc:92590	6
MF	GO:0017171	serine hydrolase activity	6/302	191/17745	0.108374	0.482758	0.417793	ctrl/ela2/f7i/si:dkey-21e2.13/zgc:165423/zgc:92590	6
MF	GO:0050661	NADP binding	2/302	35/17745	0.11918	0.524087	0.45356	hmgcra/nnt	2
MF	GO:0016702	oxidoreductase activity, acting on single donors with incorporation of molecular oxygen, incorporation of two atoms of oxygen	2/302	36/17745	0.124836	0.535233	0.463206	hpda/tdo2a	2
MF	GO:0019829	ATPase-coupled cation transmembrane transporter activity	2/302	36/17745	0.124836	0.535233	0.463206	atp1a3b/atp2a2a	2
MF	GO:0016701	oxidoreductase activity, acting on single donors with incorporation of molecular oxygen	2/302	37/17745	0.130554	0.544835	0.471516	hpda/tdo2a	2
MF	GO:0016903	oxidoreductase activity, acting on the aldehyde or oxo group of donors	2/302	37/17745	0.130554	0.544835	0.471516	dlat/pdhb	2
MF	GO:0008201	heparin binding	3/302	74/17745	0.13184	0.544835	0.471516	si:dkey-6n6.1/thbs1b/vegfab	3
MF	GO:0019843	rRNA binding	2/302	38/17745	0.136332	0.55669	0.481776	mrpl16/rps13	2
MF	GO:0005507	copper ion binding	2/302	39/17745	0.142166	0.573681	0.49648	aoc1/cp	2
MF	GO:0031406	carboxylic acid binding	3/302	78/17745	0.147542	0.588453	0.509264	apoc1/fabp10a/fabp1b.2	3
MF	GO:0008307	structural constituent of muscle	1/302	10/17745	0.157766	0.60496	0.52355	obscna	1
MF	GO:0016868	intramolecular transferase activity, phosphotransferases	1/302	10/17745	0.157766	0.60496	0.52355	bpgm	1
MF	GO:0008374	O-acyltransferase activity	2/302	42/17745	0.159965	0.60496	0.52355	cpt2/zgc:154046	2
MF	GO:0016746	acyltransferase activity	7/302	262/17745	0.160575	0.60496	0.52355	cpt2/cs/dlat/hadhb/hhatlb/si:ch211-256m1.8/zgc:154046	7
MF	GO:0005347	ATP transmembrane transporter activity	1/302	11/17745	0.172108	0.60496	0.52355	slc25a5	1
MF	GO:0008061	chitin binding	1/302	11/17745	0.172108	0.60496	0.52355	chia.4	1
MF	GO:0015269	calcium-activated potassium channel activity	1/302	11/17745	0.172108	0.60496	0.52355	kcnma1a	1
MF	GO:0070403	NAD+ binding	1/302	11/17745	0.172108	0.60496	0.52355	cryl1	1
MF	GO:0008238	exopeptidase activity	3/302	84/17745	0.172143	0.60496	0.52355	cpa2/cpb1/cpz	3
MF	GO:0016790	thiolester hydrolase activity	2/302	45/17745	0.178143	0.60496	0.52355	acot20/hibch	2
MF	GO:0004867	serine-type endopeptidase inhibitor activity	3/302	86/17745	0.18059	0.60496	0.52355	agt/itih2/serpina1	3
MF	GO:0003756	protein disulfide isomerase activity	1/302	12/17745	0.186207	0.60496	0.52355	pdia2	1
MF	GO:0005005	transmembrane-ephrin receptor activity	1/302	12/17745	0.186207	0.60496	0.52355	epha3	1
MF	GO:0005313	L-glutamate transmembrane transporter activity	1/302	12/17745	0.186207	0.60496	0.52355	slc25a12	1
MF	GO:0015172	acidic amino acid transmembrane transporter activity	1/302	12/17745	0.186207	0.60496	0.52355	slc25a12	1
MF	GO:0016668	oxidoreductase activity, acting on a sulfur group of donors, NAD(P) as acceptor	1/302	12/17745	0.186207	0.60496	0.52355	dldh	1
MF	GO:0016864	intramolecular oxidoreductase activity, transposing S-S bonds	1/302	12/17745	0.186207	0.60496	0.52355	pdia2	1
MF	GO:0140296	general transcription initiation factor binding	1/302	12/17745	0.186207	0.60496	0.52355	dr1	1
MF	GO:0008514	organic anion transmembrane transporter activity	4/302	133/17745	0.191421	0.60496	0.52355	slc25a12/slc25a14/slc25a5/slc6a11b	4
MF	GO:0005332	gamma-aminobutyric acid:sodium symporter activity	1/302	13/17745	0.200066	0.60496	0.52355	slc6a11b	1
MF	GO:0005388	P-type calcium transporter activity	1/302	13/17745	0.200066	0.60496	0.52355	atp2a2a	1
MF	GO:0008320	protein transmembrane transporter activity	1/302	13/17745	0.200066	0.60496	0.52355	sec61g	1
MF	GO:0008443	phosphofructokinase activity	1/302	13/17745	0.200066	0.60496	0.52355	pfkmb	1
MF	GO:0017075	syntaxin-1 binding	1/302	13/17745	0.200066	0.60496	0.52355	snap25a	1
MF	GO:0019206	nucleoside kinase activity	1/302	13/17745	0.200066	0.60496	0.52355	adkb	1
MF	GO:0042056	chemoattractant activity	1/302	13/17745	0.200066	0.60496	0.52355	vegfab	1
MF	GO:0140318	protein transporter activity	1/302	13/17745	0.200066	0.60496	0.52355	sec61g	1
MF	GO:0008009	chemokine activity	2/302	49/17745	0.202829	0.60496	0.52355	ccl19a.1/ccl20a.3	2
MF	GO:0042379	chemokine receptor binding	2/302	49/17745	0.202829	0.60496	0.52355	ccl19a.1/ccl20a.3	2
MF	GO:0016667	oxidoreductase activity, acting on a sulfur group of donors	2/302	50/17745	0.209062	0.615929	0.533043	dldh/tmx2a	2
MF	GO:0010181	FMN binding	1/302	14/17745	0.21369	0.615929	0.533043	ndufv1	1
MF	GO:0015185	gamma-aminobutyric acid transmembrane transporter activity	1/302	14/17745	0.21369	0.615929	0.533043	slc6a11b	1
MF	GO:0022884	macromolecule transmembrane transporter activity	1/302	14/17745	0.21369	0.615929	0.533043	sec61g	1
MF	GO:0000295	adenine nucleotide transmembrane transporter activity	1/302	15/17745	0.227083	0.618169	0.534981	slc25a5	1
MF	GO:0005003	ephrin receptor activity	1/302	15/17745	0.227083	0.618169	0.534981	epha3	1
MF	GO:0005346	purine ribonucleotide transmembrane transporter activity	1/302	15/17745	0.227083	0.618169	0.534981	slc25a5	1
MF	GO:0015116	sulfate transmembrane transporter activity	1/302	15/17745	0.227083	0.618169	0.534981	slc25a14	1
MF	GO:0015216	purine nucleotide transmembrane transporter activity	1/302	15/17745	0.227083	0.618169	0.534981	slc25a5	1
MF	GO:0015278	calcium-release channel activity	1/302	15/17745	0.227083	0.618169	0.534981	ryr1a	1
MF	GO:0016846	carbon-sulfur lyase activity	1/302	15/17745	0.227083	0.618169	0.534981	hpda	1
MF	GO:0003951	NAD+ kinase activity	1/302	16/17745	0.240248	0.620156	0.536701	si:dkey-172j4.3	1
MF	GO:0004602	glutathione peroxidase activity	1/302	16/17745	0.240248	0.620156	0.536701	gstk1	1
MF	GO:0005283	amino acid:sodium symporter activity	1/302	16/17745	0.240248	0.620156	0.536701	slc6a11b	1
MF	GO:0008574	plus-end-directed microtubule motor activity	1/302	16/17745	0.240248	0.620156	0.536701	kif5aa	1
MF	GO:0031210	phosphatidylcholine binding	1/302	16/17745	0.240248	0.620156	0.536701	esyt1a	1
MF	GO:0047617	acyl-CoA hydrolase activity	1/302	16/17745	0.240248	0.620156	0.536701	acot20	1
MF	GO:0043178	alcohol binding	2/302	55/17745	0.240469	0.620156	0.536701	apoa1b/tpk1	2
MF	GO:0004435	phosphatidylinositol phospholipase C activity	1/302	17/17745	0.25319	0.638559	0.552627	plch2a	1
MF	GO:0004629	phospholipase C activity	1/302	17/17745	0.25319	0.638559	0.552627	plch2a	1
MF	GO:0140161	monocarboxylate:sodium symporter activity	1/302	17/17745	0.25319	0.638559	0.552627	slc6a11b	1
MF	GO:0016811	hydrolase activity, acting on carbon-nitrogen (but not peptide) bonds, in linear amides	2/302	58/17745	0.259425	0.64951	0.562104	pglyrp6/si:ch211-256m1.8	2
MF	GO:0008289	lipid binding	10/302	462/17745	0.263415	0.651484	0.563813	apoa1b/apoa4b.1/apoc1/apoda.1/coq9/esyt1a/fabp10a/fabp1b.2/pacsin1a/scin	10
MF	GO:0005416	amino acid:cation symporter activity	1/302	18/17745	0.265912	0.651484	0.563813	slc6a11b	1
MF	GO:0099604	ligand-gated calcium channel activity	1/302	18/17745	0.265912	0.651484	0.563813	ryr1a	1
MF	GO:0042626	ATPase-coupled transmembrane transporter activity	3/302	106/17745	0.269817	0.656364	0.568036	atp1a3b/atp2a2a/sec61g	3
MF	GO:0004089	carbonate dehydratase activity	1/302	20/17745	0.290711	0.661085	0.572122	ca4a	1
MF	GO:0004707	MAP kinase activity	1/302	20/17745	0.290711	0.661085	0.572122	zgc:171775	1
MF	GO:0005344	oxygen carrier activity	1/302	20/17745	0.290711	0.661085	0.572122	mb	1
MF	GO:0015215	nucleotide transmembrane transporter activity	1/302	20/17745	0.290711	0.661085	0.572122	slc25a5	1
MF	GO:0015355	secondary active monocarboxylate transmembrane transporter activity	1/302	20/17745	0.290711	0.661085	0.572122	slc6a11b	1
MF	GO:0016641	oxidoreductase activity, acting on the CH-NH2 group of donors, oxygen as acceptor	1/302	20/17745	0.290711	0.661085	0.572122	aoc1	1
MF	GO:0019825	oxygen binding	1/302	20/17745	0.290711	0.661085	0.572122	mb	1
MF	GO:0030374	nuclear receptor coactivator activity	1/302	20/17745	0.290711	0.661085	0.572122	ppargc1a	1
MF	GO:0048306	calcium-dependent protein binding	1/302	20/17745	0.290711	0.661085	0.572122	tnnc1b	1
MF	GO:0070851	growth factor receptor binding	2/302	63/17745	0.291032	0.661085	0.572122	fgf18b/vegfab	2
MF	GO:0008395	steroid hydroxylase activity	2/302	64/17745	0.297339	0.667188	0.577403	cyp2ad2/cyp8b2	2
MF	GO:0016810	hydrolase activity, acting on carbon-nitrogen (but not peptide) bonds	3/302	112/17745	0.297608	0.667188	0.577403	gch2/pglyrp6/si:ch211-256m1.8	3
MF	GO:0005227	calcium activated cation channel activity	1/302	21/17745	0.302796	0.670059	0.579888	kcnma1a	1
MF	GO:0015301	anion:anion antiporter activity	1/302	21/17745	0.302796	0.670059	0.579888	slc25a5	1
MF	GO:0017022	myosin binding	1/302	22/17745	0.314676	0.686439	0.594064	mybpc3	1
MF	GO:0061783	peptidoglycan muralytic activity	1/302	22/17745	0.314676	0.686439	0.594064	pglyrp6	1
MF	GO:0016209	antioxidant activity	2/302	67/17745	0.316202	0.686439	0.594064	gstk1/sod2	2
MF	GO:0004623	phospholipase A2 activity	1/302	23/17745	0.326354	0.689743	0.596924	pla2g12b	1
MF	GO:0005518	collagen binding	1/302	23/17745	0.326354	0.689743	0.596924	si:dkey-6n6.1	1
MF	GO:0005126	cytokine receptor binding	3/302	120/17745	0.334876	0.689743	0.596924	ccl19a.1/ccl20a.3/vegfab	3
MF	GO:0005217	intracellular ligand-gated ion channel activity	1/302	24/17745	0.337834	0.689743	0.596924	ryr1a	1
MF	GO:0016405	CoA-ligase activity	1/302	24/17745	0.337834	0.689743	0.596924	acss2l	1
MF	GO:0016638	oxidoreductase activity, acting on the CH-NH2 group of donors	1/302	24/17745	0.337834	0.689743	0.596924	aoc1	1
MF	GO:0016866	intramolecular transferase activity	1/302	24/17745	0.337834	0.689743	0.596924	bpgm	1
MF	GO:0050840	extracellular matrix binding	1/302	24/17745	0.337834	0.689743	0.596924	thbs1b	1
MF	GO:0050997	quaternary ammonium group binding	1/302	24/17745	0.337834	0.689743	0.596924	esyt1a	1
MF	GO:0140323	solute:anion antiporter activity	1/302	24/17745	0.337834	0.689743	0.596924	slc25a5	1
MF	GO:0015079	potassium ion transmembrane transporter activity	4/302	173/17745	0.340088	0.690238	0.597352	atp1a3b/kcnf1a/kcnma1a/snap25a	4
MF	GO:0008237	metallopeptidase activity	4/302	174/17745	0.343951	0.693971	0.600583	adamtsl2/cpa2/cpb1/cpz	4
MF	GO:0015297	antiporter activity	2/302	72/17745	0.347363	0.696758	0.602995	slc25a14/slc25a5	2
MF	GO:0015291	secondary active transmembrane transporter activity	5/302	231/17745	0.357522	0.710071	0.614516	slc25a14/slc25a3b/slc25a5/slc6a11b/slc6a8	5
MF	GO:0005343	organic acid:sodium symporter activity	1/302	26/17745	0.360211	0.710071	0.614516	slc6a11b	1
MF	GO:0015605	organophosphate ester transmembrane transporter activity	1/302	26/17745	0.360211	0.710071	0.614516	slc25a5	1
MF	GO:0016887	ATP hydrolysis activity	2/302	75/17745	0.365838	0.716738	0.620286	kif5aa/nsfa	2
MF	GO:0004364	glutathione transferase activity	1/302	27/17745	0.371115	0.716738	0.620286	gstk1	1
MF	GO:0019200	carbohydrate kinase activity	1/302	27/17745	0.371115	0.716738	0.620286	pfkmb	1
MF	GO:0015171	amino acid transmembrane transporter activity	2/302	76/17745	0.371952	0.716738	0.620286	slc25a12/slc6a11b	2
MF	GO:0016407	acetyltransferase activity	2/302	77/17745	0.378042	0.723587	0.626213	dlat/zgc:154046	2
MF	GO:0070003	threonine-type peptidase activity	1/302	28/17745	0.381835	0.723587	0.626213	si:ch211-256m1.8	1
MF	GO:1901682	sulfur compound transmembrane transporter activity	1/302	28/17745	0.381835	0.723587	0.626213	slc25a14	1
MF	GO:0015085	calcium ion transmembrane transporter activity	3/302	132/17745	0.390516	0.725996	0.628298	atp2a2a/cacna2d2a/ryr1a	3
MF	GO:0046943	carboxylic acid transmembrane transporter activity	3/302	132/17745	0.390516	0.725996	0.628298	slc25a12/slc25a14/slc6a11b	3
MF	GO:0005104	fibroblast growth factor receptor binding	1/302	29/17745	0.392372	0.725996	0.628298	fgf18b	1
MF	GO:0005267	potassium channel activity	3/302	133/17745	0.39511	0.725996	0.628298	kcnf1a/kcnma1a/snap25a	3
MF	GO:0008013	beta-catenin binding	1/302	30/17745	0.40273	0.725996	0.628298	med12	1
MF	GO:0016831	carboxy-lyase activity	1/302	30/17745	0.40273	0.725996	0.628298	pck1	1
MF	GO:0030971	receptor tyrosine kinase binding	1/302	30/17745	0.40273	0.725996	0.628298	angpt1	1
MF	GO:0046873	metal ion transmembrane transporter activity	8/302	412/17745	0.403037	0.725996	0.628298	atp1a3b/atp2a2a/cacna2d2a/kcnf1a/kcnma1a/ryr1a/slc6a11b/snap25a	8
MF	GO:0003774	cytoskeletal motor activity	3/302	135/17745	0.404272	0.725996	0.628298	kif5aa/myhb/myhz1.1	3
MF	GO:0005342	organic acid transmembrane transporter activity	3/302	135/17745	0.404272	0.725996	0.628298	slc25a12/slc25a14/slc6a11b	3
MF	GO:0005184	neuropeptide hormone activity	1/302	31/17745	0.412912	0.730045	0.631802	asip1	1
MF	GO:0015485	cholesterol binding	1/302	31/17745	0.412912	0.730045	0.631802	apoa1b	1
MF	GO:0022839	ion gated channel activity	1/302	31/17745	0.412912	0.730045	0.631802	kcnma1a	1
MF	GO:0005546	phosphatidylinositol-4,5-bisphosphate binding	1/302	32/17745	0.422921	0.743893	0.643786	scin	1
MF	GO:0016853	isomerase activity	3/302	140/17745	0.426991	0.743893	0.643786	bpgm/fkbp11/pdia2	3
MF	GO:0008047	enzyme activator activity	1/302	33/17745	0.43276	0.743893	0.643786	apoa1b	1
MF	GO:0034987	immunoglobulin receptor binding	1/302	33/17745	0.43276	0.743893	0.643786	si:ch211-180a12.2	1
MF	GO:0004175	endopeptidase activity	8/302	425/17745	0.436645	0.743893	0.643786	adamtsl2/ctrl/ela2/f7i/si:dkey-21e2.13/usp37/zgc:165423/zgc:92590	8
MF	GO:0004857	enzyme inhibitor activity	1/302	34/17745	0.442432	0.743893	0.643786	apoc1	1
MF	GO:0016417	S-acyltransferase activity	1/302	34/17745	0.442432	0.743893	0.643786	dlat	1
MF	GO:0016645	oxidoreductase activity, acting on the CH-NH group of donors	1/302	34/17745	0.442432	0.743893	0.643786	etfdh	1
MF	GO:0106306	protein serine phosphatase activity	1/302	34/17745	0.442432	0.743893	0.643786	ctdnep1a	1
MF	GO:0106307	protein threonine phosphatase activity	1/302	34/17745	0.442432	0.743893	0.643786	ctdnep1a	1
MF	GO:0016814	hydrolase activity, acting on carbon-nitrogen (but not peptide) bonds, in cyclic amidines	1/302	35/17745	0.451939	0.752501	0.651236	gch2	1
MF	GO:0016860	intramolecular oxidoreductase activity	1/302	35/17745	0.451939	0.752501	0.651236	pdia2	1
MF	GO:0015036	disulfide oxidoreductase activity	1/302	36/17745	0.461285	0.760677	0.658312	tmx2a	1
MF	GO:0071855	neuropeptide receptor binding	1/302	36/17745	0.461285	0.760677	0.658312	asip1	1
MF	GO:0004620	phospholipase activity	2/302	93/17745	0.471594	0.768549	0.665124	pla2g12b/plch2a	2
MF	GO:0016747	acyltransferase activity, transferring groups other than amino-acyl groups	4/302	209/17745	0.477316	0.768549	0.665124	cpt2/dlat/hadhb/zgc:154046	4
MF	GO:0008425	2-polyprenyl-6-methoxy-1,4-benzoquinone methyltransferase activity	1/302	38/17745	0.479503	0.768549	0.665124	coq3	1
MF	GO:0030580	quinone cofactor methyltransferase activity	1/302	38/17745	0.479503	0.768549	0.665124	coq3	1
MF	GO:0044325	transmembrane transporter binding	1/302	38/17745	0.479503	0.768549	0.665124	zgc:162193	1
MF	GO:1990782	protein tyrosine kinase binding	1/302	38/17745	0.479503	0.768549	0.665124	angpt1	1
MF	GO:0032934	sterol binding	1/302	39/17745	0.48838	0.775034	0.670737	apoa1b	1
MF	GO:0008134	transcription factor binding	2/302	97/17745	0.493656	0.775034	0.670737	dr1/ppargc1a	2
MF	GO:0004812	aminoacyl-tRNA ligase activity	1/302	40/17745	0.497106	0.775034	0.670737	si:ch211-256m1.8	1
MF	GO:0008169	C-methyltransferase activity	1/302	40/17745	0.497106	0.775034	0.670737	coq3	1
MF	GO:0016875	ligase activity, forming carbon-oxygen bonds	1/302	40/17745	0.497106	0.775034	0.670737	si:ch211-256m1.8	1
MF	GO:0048029	monosaccharide binding	1/302	40/17745	0.497106	0.775034	0.670737	pfkmb	1
MF	GO:0003755	peptidyl-prolyl cis-trans isomerase activity	1/302	42/17745	0.514117	0.785284	0.679607	fkbp11	1
MF	GO:0015932	nucleobase-containing compound transmembrane transporter activity	1/302	42/17745	0.514117	0.785284	0.679607	slc25a5	1
MF	GO:0019205	nucleobase-containing compound kinase activity	1/302	42/17745	0.514117	0.785284	0.679607	adkb	1
MF	GO:1901505	carbohydrate derivative transmembrane transporter activity	1/302	42/17745	0.514117	0.785284	0.679607	slc25a5	1
MF	GO:0008242	omega peptidase activity	2/302	101/17745	0.515128	0.785284	0.679607	si:ch211-256m1.8/usp37	2
MF	GO:0003713	transcription coactivator activity	2/302	103/17745	0.525636	0.791633	0.685102	med12/ppargc1a	2
MF	GO:0051213	dioxygenase activity	2/302	103/17745	0.525636	0.791633	0.685102	hpda/tdo2a	2
MF	GO:0022843	voltage-gated cation channel activity	3/302	163/17745	0.526787	0.791633	0.685102	cacna2d2a/kcnf1a/snap25a	3
MF	GO:0003823	antigen binding	1/302	44/17745	0.530553	0.791633	0.685102	si:ch211-180a12.2	1
MF	GO:0005249	voltage-gated potassium channel activity	2/302	104/17745	0.530833	0.791633	0.685102	kcnf1a/snap25a	2
MF	GO:0016298	lipase activity	2/302	105/17745	0.53599	0.792008	0.685427	pla2g12b/plch2a	2
MF	GO:0004601	peroxidase activity	1/302	45/17745	0.538563	0.792008	0.685427	gstk1	1
MF	GO:0005178	integrin binding	1/302	45/17745	0.538563	0.792008	0.685427	gpnmb	1
MF	GO:0005262	calcium channel activity	2/302	106/17745	0.541109	0.792008	0.685427	cacna2d2a/ryr1a	2
MF	GO:0016859	cis-trans isomerase activity	1/302	46/17745	0.546436	0.792008	0.685427	fkbp11	1
MF	GO:0033218	amide binding	3/302	168/17745	0.547206	0.792008	0.685427	acad9/acadvl/eci2	3
MF	GO:0005484	SNAP receptor activity	1/302	47/17745	0.554175	0.792008	0.685427	snap25a	1
MF	GO:0015179	L-amino acid transmembrane transporter activity	1/302	47/17745	0.554175	0.792008	0.685427	slc25a12	1
MF	GO:0140677	molecular function activator activity	1/302	47/17745	0.554175	0.792008	0.685427	apoa1b	1
MF	GO:1902936	phosphatidylinositol bisphosphate binding	1/302	47/17745	0.554175	0.792008	0.685427	scin	1
MF	GO:0016879	ligase activity, forming carbon-nitrogen bonds	1/302	48/17745	0.561783	0.797491	0.690172	glulb	1
MF	GO:0005245	voltage-gated calcium channel activity	1/302	49/17745	0.569261	0.797491	0.690172	cacna2d2a	1
MF	GO:0016830	carbon-carbon lyase activity	1/302	49/17745	0.569261	0.797491	0.690172	pck1	1
MF	GO:0017111	nucleoside-triphosphatase activity	7/302	419/17745	0.572991	0.797491	0.690172	agap2/kif5aa/nsfa/tuba2/tubb2/zgc:162879/zgc:65894	7
MF	GO:0003712	transcription coregulator activity	5/302	298/17745	0.575134	0.797491	0.690172	dr1/fhl2b/fhl5/med12/ppargc1a	5
MF	GO:0005319	lipid transporter activity	2/302	113/17745	0.575837	0.797491	0.690172	apobb.1/apobb.2	2
MF	GO:0008028	monocarboxylic acid transmembrane transporter activity	1/302	50/17745	0.576612	0.797491	0.690172	slc6a11b	1
MF	GO:0016684	oxidoreductase activity, acting on peroxide as acceptor	1/302	50/17745	0.576612	0.797491	0.690172	gstk1	1
MF	GO:0016712	oxidoreductase activity, acting on paired donors, with incorporation or reduction of molecular oxygen, reduced flavin or flavoprotein as one donor, and incorporation of one atom of oxygen	1/302	51/17745	0.583838	0.804242	0.696015	cyp2ad2	1
MF	GO:0001664	G protein-coupled receptor binding	3/302	180/17745	0.594044	0.815029	0.70535	asip1/ccl19a.1/ccl20a.3	3
MF	GO:0140678	molecular function inhibitor activity	1/302	53/17745	0.597923	0.817082	0.707126	apoc1	1
MF	GO:0005506	iron ion binding	3/302	184/17745	0.608945	0.828841	0.717303	cyp2ad2/cyp8b2/scd	3
MF	GO:0004722	protein serine/threonine phosphatase activity	1/302	55/17745	0.611533	0.829074	0.717505	ctdnep1a	1
MF	GO:0019905	syntaxin binding	1/302	58/17745	0.631092	0.852222	0.737538	snap25a	1
MF	GO:0015081	sodium ion transmembrane transporter activity	2/302	126/17745	0.635148	0.853171	0.738359	atp1a3b/slc6a11b	2
MF	GO:0015631	tubulin binding	4/302	256/17745	0.636769	0.853171	0.738359	kif5aa/maptb/stmn4/tppp2	4
MF	GO:0005544	calcium-dependent phospholipid binding	1/302	60/17745	0.643583	0.853272	0.738446	esyt1a	1
MF	GO:0005179	hormone activity	2/302	128/17745	0.643676	0.853272	0.738446	adipoqb/asip1	2
MF	GO:0005496	steroid binding	1/302	61/17745	0.649669	0.853272	0.738446	apoa1b	1
MF	GO:0015370	solute:sodium symporter activity	1/302	61/17745	0.649669	0.853272	0.738446	slc6a11b	1
MF	GO:0016409	palmitoyltransferase activity	1/302	61/17745	0.649669	0.853272	0.738446	cpt2	1
MF	GO:0008509	anion transmembrane transporter activity	4/302	261/17745	0.65177	0.853272	0.738446	slc25a12/slc25a14/slc25a5/slc6a11b	4
MF	GO:0016765	transferase activity, transferring alkyl or aryl (other than methyl) groups	1/302	62/17745	0.655652	0.85509	0.740019	gstk1	1
MF	GO:0003777	microtubule motor activity	1/302	63/17745	0.661533	0.859491	0.743829	kif5aa	1
MF	GO:0016705	oxidoreductase activity, acting on paired donors, with incorporation or reduction of molecular oxygen	3/302	200/17745	0.664833	0.86052	0.744719	cyp2ad2/cyp8b2/scd	3
MF	GO:0005244	voltage-gated ion channel activity	3/302	202/17745	0.671396	0.86365	0.747427	cacna2d2a/kcnf1a/snap25a	3
MF	GO:0008083	growth factor activity	2/302	135/17745	0.672287	0.86365	0.747427	fgf18b/vegfab	2
MF	GO:0022832	voltage-gated channel activity	3/302	207/17745	0.687391	0.869773	0.752727	cacna2d2a/kcnf1a/snap25a	3
MF	GO:0015293	symporter activity	2/302	139/17745	0.687786	0.869773	0.752727	slc6a11b/slc6a8	2
MF	GO:0016763	pentosyltransferase activity	1/302	68/17745	0.689469	0.869773	0.752727	pnp4b	1
MF	GO:0003924	GTPase activity	5/302	341/17745	0.692469	0.869773	0.752727	agap2/tuba2/tubb2/zgc:162879/zgc:65894	5
MF	GO:0016798	hydrolase activity, acting on glycosyl bonds	2/302	141/17745	0.695307	0.869773	0.752727	chia.4/hpse2	2
MF	GO:0030546	signaling receptor activator activity	6/302	408/17745	0.697138	0.869773	0.752727	adipoqb/asip1/ccl19a.1/ccl20a.3/fgf18b/vegfab	6
MF	GO:0048018	receptor ligand activity	6/302	408/17745	0.697138	0.869773	0.752727	adipoqb/asip1/ccl19a.1/ccl20a.3/fgf18b/vegfab	6
MF	GO:0004497	monooxygenase activity	2/302	142/17745	0.699012	0.869773	0.752727	cyp2ad2/cyp8b2	2
MF	GO:0016462	pyrophosphatase activity	7/302	474/17745	0.700222	0.869773	0.752727	agap2/kif5aa/nsfa/tuba2/tubb2/zgc:162879/zgc:65894	7
MF	GO:0005261	cation channel activity	5/302	346/17745	0.704571	0.869773	0.752727	cacna2d2a/kcnf1a/kcnma1a/ryr1a/snap25a	5
MF	GO:0005543	phospholipid binding	4/302	280/17745	0.704947	0.869773	0.752727	apoa1b/esyt1a/pacsin1a/scin	4
MF	GO:0004714	transmembrane receptor protein tyrosine kinase activity	1/302	72/17745	0.710154	0.873057	0.755569	epha3	1
MF	GO:0016818	hydrolase activity, acting on acid anhydrides, in phosphorus-containing anhydrides	7/302	484/17745	0.720475	0.878723	0.760472	agap2/kif5aa/nsfa/tuba2/tubb2/zgc:162879/zgc:65894	7
MF	GO:0030545	signaling receptor regulator activity	6/302	419/17745	0.721069	0.878723	0.760472	adipoqb/asip1/ccl19a.1/ccl20a.3/fgf18b/vegfab	6
MF	GO:0016817	hydrolase activity, acting on acid anhydrides	7/302	485/17745	0.722449	0.878723	0.760472	agap2/kif5aa/nsfa/tuba2/tubb2/zgc:162879/zgc:65894	7
MF	GO:0022836	gated channel activity	5/302	357/17745	0.730021	0.884796	0.765728	cacna2d2a/kcnf1a/kcnma1a/ryr1a/snap25a	5
MF	GO:0005525	GTP binding	7/302	497/17745	0.745395	0.899081	0.77809	agap2/gch2/pck1/tuba2/tubb2/zgc:162879/zgc:65894	7
MF	GO:0005125	cytokine activity	2/302	156/17745	0.74705	0.899081	0.77809	ccl19a.1/ccl20a.3	2
MF	GO:0015294	solute:cation symporter activity	1/302	81/17745	0.751811	0.901648	0.780312	slc6a11b	1
MF	GO:0035091	phosphatidylinositol binding	2/302	161/17745	0.762545	0.911334	0.788695	esyt1a/scin	2
MF	GO:1901981	phosphatidylinositol phosphate binding	1/302	85/17745	0.768355	0.913464	0.790538	scin	1
MF	GO:0004843	thiol-dependent deubiquitinase	1/302	86/17745	0.772317	0.913464	0.790538	usp37	1
MF	GO:0101005	deubiquitinase activity	1/302	86/17745	0.772317	0.913464	0.790538	usp37	1
MF	GO:0016782	transferase activity, transferring sulphur-containing groups	1/302	87/17745	0.77621	0.914915	0.791794	oxct1b	1
MF	GO:0019199	transmembrane receptor protein kinase activity	1/302	92/17745	0.794706	0.933507	0.807884	epha3	1
MF	GO:0008081	phosphoric diester hydrolase activity	1/302	93/17745	0.798218	0.934433	0.808685	plch2a	1
MF	GO:0005085	guanyl-nucleotide exchange factor activity	2/302	178/17745	0.809225	0.944095	0.817047	obscna/si:dkey-91m11.5	2
MF	GO:0019783	ubiquitin-like protein-specific protease activity	1/302	98/17745	0.8149	0.947494	0.819989	usp37	1
MF	GO:0030246	carbohydrate binding	2/302	185/17745	0.825952	0.9571	0.828302	acana/pfkmb	2
MF	GO:0004222	metalloendopeptidase activity	1/302	103/17745	0.830207	0.958792	0.829766	adamtsl2	1
MF	GO:0060090	molecular adaptor activity	2/302	195/17745	0.847567	0.967101	0.836958	med12/snap25a	2
MF	GO:0052689	carboxylic ester hydrolase activity	1/302	110/17745	0.849541	0.967101	0.836958	pla2g12b	1
MF	GO:0005516	calmodulin binding	1/302	111/17745	0.852117	0.967101	0.836958	ryr1a	1
MF	GO:0016779	nucleotidyltransferase activity	1/302	112/17745	0.85465	0.967101	0.836958	ugp2a	1
MF	GO:0000149	SNARE binding	1/302	113/17745	0.85714	0.967101	0.836958	snap25a	1
MF	GO:0004197	cysteine-type endopeptidase activity	1/302	113/17745	0.85714	0.967101	0.836958	usp37	1
MF	GO:0099094	ligand-gated cation channel activity	1/302	113/17745	0.85714	0.967101	0.836958	ryr1a	1
MF	GO:0004553	hydrolase activity, hydrolyzing O-glycosyl compounds	1/302	116/17745	0.864356	0.970861	0.840211	chia.4	1
MF	GO:0005216	ion channel activity	5/302	437/17745	0.868682	0.970861	0.840211	cacna2d2a/kcnf1a/kcnma1a/ryr1a/snap25a	5
MF	GO:0005549	odorant binding	1/302	118/17745	0.868963	0.970861	0.840211	zgc:194312	1
MF	GO:0140657	ATP-dependent activity	5/302	441/17745	0.873675	0.972784	0.841876	atp1a3b/atp2a2a/kif5aa/nsfa/sec61g	5
MF	GO:0140101	catalytic activity, acting on a tRNA	1/302	123/17745	0.879812	0.972784	0.841876	si:ch211-256m1.8	1
MF	GO:0008017	microtubule binding	2/302	213/17745	0.880428	0.972784	0.841876	kif5aa/maptb	2
MF	GO:0005096	GTPase activator activity	4/302	374/17745	0.883264	0.972784	0.841876	acap1/agap2/obscna/si:dkey-91m11.5	4
MF	GO:0004713	protein tyrosine kinase activity	1/302	127/17745	0.887842	0.972784	0.841876	epha3	1
MF	GO:0030695	GTPase regulator activity	4/302	380/17745	0.890537	0.972784	0.841876	acap1/agap2/obscna/si:dkey-91m11.5	4
MF	GO:0060589	nucleoside-triphosphatase regulator activity	4/302	380/17745	0.890537	0.972784	0.841876	acap1/agap2/obscna/si:dkey-91m11.5	4
MF	GO:0015103	inorganic anion transmembrane transporter activity	1/302	133/17745	0.898896	0.9757	0.844399	slc25a14	1
MF	GO:0050839	cell adhesion molecule binding	1/302	133/17745	0.898896	0.9757	0.844399	gpnmb	1
MF	GO:0004984	olfactory receptor activity	1/302	135/17745	0.902333	0.976342	0.844954	zgc:194312	1
MF	GO:0003729	mRNA binding	2/302	236/17745	0.91292	0.979129	0.847367	rbm15b/rpl13a	2
MF	GO:0030674	protein-macromolecule adaptor activity	1/302	142/17745	0.913473	0.979129	0.847367	snap25a	1
MF	GO:0046982	protein heterodimerization activity	1/302	142/17745	0.913473	0.979129	0.847367	dr1	1
MF	GO:0015267	channel activity	5/302	497/17745	0.928294	0.981929	0.84979	cacna2d2a/kcnf1a/kcnma1a/ryr1a/snap25a	5
MF	GO:0022803	passive transmembrane transporter activity	5/302	497/17745	0.928294	0.981929	0.84979	cacna2d2a/kcnf1a/kcnma1a/ryr1a/snap25a	5
MF	GO:0015276	ligand-gated ion channel activity	1/302	153/17745	0.928475	0.981929	0.84979	ryr1a	1
MF	GO:0022834	ligand-gated channel activity	1/302	153/17745	0.928475	0.981929	0.84979	ryr1a	1
MF	GO:0008757	S-adenosylmethionine-dependent methyltransferase activity	1/302	155/17745	0.93091	0.981929	0.84979	coq3	1
MF	GO:0019901	protein kinase binding	1/302	157/17745	0.933262	0.981929	0.84979	angpt1	1
MF	GO:0019900	kinase binding	1/302	167/17745	0.943878	0.989042	0.855946	angpt1	1
MF	GO:0042802	identical protein binding	1/302	169/17745	0.94579	0.989042	0.855946	pfkmb	1
MF	GO:0004721	phosphoprotein phosphatase activity	1/302	188/17745	0.961007	0.999451	0.864954	ctdnep1a	1
MF	GO:0008234	cysteine-type peptidase activity	1/302	195/17745	0.965467	0.999451	0.864954	usp37	1
MF	GO:0008168	methyltransferase activity	1/302	204/17745	0.970462	0.999451	0.864954	coq3	1
MF	GO:0016741	transferase activity, transferring one-carbon groups	1/302	212/17745	0.974295	0.999451	0.864954	coq3	1
MF	GO:0016758	hexosyltransferase activity	1/302	237/17745	0.983356	0.999451	0.864954	pygmb	1
MF	GO:0016757	glycosyltransferase activity	2/302	362/17745	0.986116	0.999451	0.864954	pnp4b/pygmb	2
MF	GO:0061630	ubiquitin protein ligase activity	1/302	265/17745	0.989779	0.999451	0.864954	si:ch211-14a17.10	1
MF	GO:0042578	phosphoric ester hydrolase activity	2/302	388/17745	0.990641	0.999451	0.864954	ctdnep1a/plch2a	2
MF	GO:0061659	ubiquitin-like protein ligase activity	1/302	274/17745	0.991263	0.999451	0.864954	si:ch211-14a17.10	1
MF	GO:0016791	phosphatase activity	1/302	293/17745	0.993728	0.999451	0.864954	ctdnep1a	1
MF	GO:0140098	catalytic activity, acting on RNA	1/302	318/17745	0.995947	0.999451	0.864954	si:ch211-256m1.8	1
MF	GO:0046983	protein dimerization activity	1/302	392/17745	0.998891	0.999451	0.864954	dr1	1
MF	GO:0004842	ubiquitin-protein transferase activity	1/302	402/17745	0.99907	0.999451	0.864954	si:ch211-14a17.10	1
MF	GO:0019787	ubiquitin-like protein transferase activity	1/302	421/17745	0.999334	0.999451	0.864954	si:ch211-14a17.10	1
MF	GO:0019899	enzyme binding	1/302	432/17745	0.999451	0.999451	0.864954	angpt1	1

## Sheet: S1vsS2_KEGG
ID	Description	GeneRatio	BgRatio	pvalue	p.adjust	qvalue	geneID	Count
dre00190	Oxidative phosphorylation	45/172	148/6897	4.81896e-38	4.77077e-36	3.60154e-36	atp5l/cox4i1l/cox5aa/cox5ab/cox5b2/cox6b1/cox6c/cox7b/cox7c/cox8a/cox8b/cyc1/cycsb/ND6/ndufa10/ndufa11/ndufa2/ndufa7/ndufa8/ndufa9a/ndufab1a/ndufab1b/ndufb10/ndufb11/ndufb2/ndufb6/ndufb8/ndufc2/ndufs1/ndufs2/ndufs3/ndufs5/ndufs6/ndufs8a/ndufv1/ndufv2/sdha/sdhb/sdhdb/uqcr10/uqcrb/uqcrc1/uqcrc2a/uqcrfs1/uqcrh	45
dre04260	Cardiac muscle contraction	30/172	145/6897	5.82987e-20	2.88579e-18	2.17853e-18	acta1a/atp1a3b/atp2a2a/cacna2d2a/casq2/cox4i1l/cox5aa/cox5ab/cox5b2/cox6b1/cox6c/cox7b/cox7c/cox8a/cox8b/cyc1/LOC100329813/myl2a/tnnc1b/tnnt2d/tnnt2e/tpm1/tpm2/tpm3/uqcr10/uqcrb/uqcrc1/uqcrc2a/uqcrfs1/uqcrh	30
dre00020	Citrate cycle (TCA cycle)	16/172	35/6897	2.98792e-17	9.86014e-16	7.44359e-16	aco2/cs/dlat/dldh/idh2/idh3a/idh3b/mdh1aa/mdh2/pck1/pdhb/sdha/sdhb/sdhdb/sucla2/suclg1	16
dre01200	Carbon metabolism	24/172	134/6897	1.29858e-14	3.21399e-13	2.4263e-13	acads/aco2/acss2l/cs/dlat/dldh/echs1/got1/got2a/got2b/hibch/idh2/idh3a/idh3b/mdh1aa/mdh2/pdhb/pfkmb/pklr/sdha/sdhb/sdhdb/sucla2/suclg1	24
dre00640	Propanoate metabolism	10/172	32/6897	2.87721e-09	5.69687e-08	4.30067e-08	acads/acss2l/dldh/echs1/hadhaa/hadhab/hibch/ldhba/sucla2/suclg1	10
dre00280	Valine, leucine and isoleucine degradation	12/172	59/6897	1.59406e-08	2.63019e-07	1.98558e-07	acadm/acads/auh/dldh/echs1/hadhaa/hadhab/hadhb/hibch/mccc1/mccc2/oxct1b	12
dre01210	2-Oxocarboxylic acid metabolism	8/172	23/6897	4.53154e-08	6.4089e-07	4.83819e-07	aco2/cs/got1/got2a/got2b/idh2/idh3a/idh3b	8
dre00071	Fatty acid degradation	11/172	56/6897	9.48355e-08	1.17359e-06	8.85963e-07	acadm/acads/acadvl/acsl6/cpt2/echs1/eci1/eci2/hadhaa/hadhab/hadhb	11
dre01212	Fatty acid metabolism	11/172	78/6897	3.07877e-06	3.38665e-05	2.55664e-05	acadm/acads/acadvl/acsl6/cpt2/echs1/hadhaa/hadhab/hadhb/hsd17b8/scd	11
dre00620	Pyruvate metabolism	9/172	55/6897	7.1764e-06	7.10464e-05	5.36342e-05	acss2l/dlat/dldh/ldhba/mdh1aa/mdh2/pck1/pdhb/pklr	9
dre01230	Biosynthesis of amino acids	11/172	92/6897	1.57229e-05	0.000141506	0.000106826	aco2/cs/glulb/got1/got2a/got2b/idh2/idh3a/idh3b/pfkmb/pklr	11
dre00630	Glyoxylate and dicarboxylate metabolism	7/172	37/6897	2.9063e-05	0.00023977	0.000181006	aco2/acss2l/cs/dldh/glulb/mdh1aa/mdh2	7
dre00010	Glycolysis / Gluconeogenesis	9/172	81/6897	0.000168879	0.00128608	0.000970882	acss2l/bpgm/dlat/dldh/ldhba/pck1/pdhb/pfkmb/pklr	9
dre00650	Butanoate metabolism	5/172	25/6897	0.000322458	0.00228024	0.00172139	acads/echs1/hadhaa/hadhab/oxct1b	5
dre03320	PPAR signaling pathway	9/172	94/6897	0.000521889	0.00332642	0.00251117	acadm/acsl6/adipoqb/afp4/apoa1b/cpt2/cyp8b2/pck1/scd	9
dre00360	Phenylalanine metabolism	4/172	16/6897	0.000537603	0.00332642	0.00251117	got1/got2a/got2b/hpda	4
dre00410	beta-Alanine metabolism	5/172	36/6897	0.00183334	0.0105361	0.00795392	acads/echs1/hadhaa/hadhab/hibch	5
dre00380	Tryptophan metabolism	6/172	53/6897	0.00191566	0.0105361	0.00795392	aoc1/dldh/echs1/hadhaa/hadhab/tdo2a	6
dre00270	Cysteine and methionine metabolism	6/172	57/6897	0.00278972	0.0145359	0.0109734	got1/got2a/got2b/ldhba/mdh1aa/mdh2	6
dre04261	Adrenergic signaling in cardiomyocytes	14/172	244/6897	0.00300322	0.0148659	0.0112225	acta1a/agt/atp1a3b/atp2a2a/cacna2d2a/LOC100329813/myl2a/tnnc1b/tnnt2d/tnnt2e/tpm1/tpm2/tpm3/zgc:171775	14
dre00062	Fatty acid elongation	5/172	42/6897	0.00366806	0.0172923	0.0130543	acot20/echs1/hadhaa/hadhab/hadhb	5
dre00330	Arginine and proline metabolism	6/172	68/6897	0.00672119	0.0294929	0.0222647	aoc1/ckmt2a/got1/got2a/got2b/zgc:172076	6
dre00220	Arginine biosynthesis	4/172	31/6897	0.00694677	0.0294929	0.0222647	glulb/got1/got2a/got2b	4
dre00250	Alanine, aspartate and glutamate metabolism	5/172	49/6897	0.0071498	0.0294929	0.0222647	glulb/got1/got2a/got2b/si:ch211-256m1.8	5
dre00350	Tyrosine metabolism	4/172	39/6897	0.0155706	0.0616595	0.0465478	got1/got2a/got2b/hpda	4
dre04512	ECM-receptor interaction	7/172	107/6897	0.0171542	0.0653179	0.0493096	col2a1a/col9a1a/col9a1b/col9a2/col9a3/sv2bb/thbs1b	7
dre00130	Ubiquinone and other terpenoid-quinone biosynthesis	2/172	12/6897	0.0346327	0.126987	0.0958644	coq3/hpda	2
dre04146	Peroxisome	6/172	101/6897	0.0399476	0.141243	0.106627	acsl6/eci2/gstk1/idh2/sod2/zgc:154046	6
dre00910	Nitrogen metabolism	2/172	21/6897	0.0953323	0.325445	0.245684	ca4a/glulb	2
dre00061	Fatty acid biosynthesis	2/172	22/6897	0.103209	0.34059	0.257117	acsl6/hsd17b8	2
dre00260	Glycine, serine and threonine metabolism	3/172	47/6897	0.111648	0.356553	0.269168	bpgm/dldh/tdh2	3
dre00340	Histidine metabolism	2/172	26/6897	0.136296	0.421665	0.318322	aoc1/uroc1	2
dre04510	Focal adhesion	10/172	278/6897	0.155833	0.457488	0.345366	col2a1a/col9a1a/col9a1b/col9a2/col9a3/myl10/myl2a/mylpfb/thbs1b/vegfab	10
dre00310	Lysine degradation	4/172	84/6897	0.157117	0.457488	0.345366	dldh/echs1/hadhaa/hadhab	4
dre04216	Ferroptosis	3/172	62/6897	0.200788	0.566605	0.42774	acsl6/cp/tfa	3
dre00052	Galactose metabolism	2/172	34/6897	0.207635	0.566605	0.42774	pfkmb/ugp2a	2
dre01040	Biosynthesis of unsaturated fatty acids	2/172	35/6897	0.216842	0.566605	0.42774	acot20/scd	2
dre04920	Adipocytokine signaling pathway	4/172	96/6897	0.217485	0.566605	0.42774	acsl6/adipoqb/pck1/ppargc1a	4
dre01240	Biosynthesis of cofactors	7/172	202/6897	0.239314	0.605507	0.457108	coq3/dldh/gch2/hpda/tdo2a/tpk1/ugp2a	7
dre00500	Starch and sucrose metabolism	2/172	38/6897	0.244649	0.605507	0.457108	pygmb/ugp2a	2
dre03010	Ribosome	5/172	139/6897	0.265857	0.641948	0.484618	mrpl16/mrpl34/rpl10a/rpl13a/rps13	5
dre04145	Phagosome	6/172	185/6897	0.314736	0.734471	0.554465	c3a.1/sec61g/thbs1b/tuba2/tubb2/zgc:65894	6
dre00760	Nicotinate and nicotinamide metabolism	2/172	46/6897	0.319013	0.734471	0.554465	nnt/pnp4b	2
dre00730	Thiamine metabolism	1/172	16/6897	0.332703	0.748581	0.565117	tpk1	1
dre00040	Pentose and glucuronate interconversions	2/172	55/6897	0.400445	0.880203	0.664481	cryl1/ugp2a	2
dre00592	alpha-Linolenic acid metabolism	1/172	22/6897	0.426765	0.880203	0.664481	pla2g12b	1
dre00900	Terpenoid backbone biosynthesis	1/172	22/6897	0.426765	0.880203	0.664481	hmgcra	1
dre03060	Protein export	1/172	22/6897	0.426765	0.880203	0.664481	sec61g	1
dre05132	Salmonella infection	9/172	332/6897	0.447765	0.90108	0.680241	cycsb/kif5aa/myl10/myl2a/mylpfb/tuba2/tubb2/zgc:171775/zgc:65894	9
dre00531	Glycosaminoglycan degradation	1/172	24/6897	0.455091	0.90108	0.680241	hpse2	1
dre00520	Amino sugar and nucleotide sugar metabolism	2/172	65/6897	0.485254	0.941964	0.711105	chia.4/ugp2a	2
dre00120	Primary bile acid biosynthesis	1/172	28/6897	0.507635	0.953267	0.719638	cyp8b2	1
dre00480	Glutathione metabolism	2/172	69/6897	0.517066	0.953267	0.719638	gstk1/idh2	2
dre00591	Linoleic acid metabolism	1/172	29/6897	0.519964	0.953267	0.719638	pla2g12b	1
dre00030	Pentose phosphate pathway	1/172	33/6897	0.566284	0.996564	0.752324	pfkmb	1
dre00790	Folate biosynthesis	1/172	34/6897	0.577153	0.996564	0.752324	gch2	1
dre04370	VEGF signaling pathway	2/172	81/6897	0.604429	0.996564	0.752324	vegfab/zgc:171775	2
dre04540	Gap junction	3/172	132/6897	0.64472	0.996564	0.752324	tuba2/tubb2/zgc:65894	3
dre04115	p53 signaling pathway	2/172	88/6897	0.649648	0.996564	0.752324	cycsb/thbs1b	2
dre04068	FoxO signaling pathway	4/172	181/6897	0.666609	0.996564	0.752324	agap2/pck1/sod2/zgc:171775	4
dre00051	Fructose and mannose metabolism	1/172	45/6897	0.680227	0.996564	0.752324	pfkmb	1
dre01250	Biosynthesis of nucleotide sugars	1/172	45/6897	0.680227	0.996564	0.752324	ugp2a	1
dre04020	Calcium signaling pathway	8/172	377/6897	0.73142	0.996564	0.752324	atp2a2a/casq2/fgf18b/pde1ca/ryr1a/slc25a5/tnnc1b/vegfab	8
dre00565	Ether lipid metabolism	1/172	56/6897	0.758286	0.996564	0.752324	pla2g12b	1
dre00564	Glycerophospholipid metabolism	2/172	112/6897	0.77409	0.996564	0.752324	pla2g12b/si:dkey-172j4.3	2
dre00230	Purine metabolism	3/172	165/6897	0.785434	0.996564	0.752324	adkb/pde1ca/pnp4b	3
dre00590	Arachidonic acid metabolism	1/172	62/6897	0.792545	0.996564	0.752324	pla2g12b	1
dre04622	RIG-I-like receptor signaling pathway	1/172	66/6897	0.812656	0.996564	0.752324	zgc:171775	1
dre00860	Porphyrin metabolism	1/172	67/6897	0.817373	0.996564	0.752324	cp	1
dre04270	Vascular smooth muscle contraction	3/172	177/6897	0.823764	0.996564	0.752324	agt/kcnma1a/pla2g12b	3
dre04340	Hedgehog signaling pathway	1/172	69/6897	0.826456	0.996564	0.752324	hhatlb	1
dre04910	Insulin signaling pathway	3/172	180/6897	0.83239	0.996564	0.752324	pck1/ppargc1a/pygmb	3
dre00561	Glycerolipid metabolism	1/172	72/6897	0.839246	0.996564	0.752324	si:dkey-172j4.3	1
dre00982	Drug metabolism - cytochrome P450	1/172	72/6897	0.839246	0.996564	0.752324	gstk1	1
dre00240	Pyrimidine metabolism	1/172	74/6897	0.847247	0.996564	0.752324	pnp4b	1
dre00980	Metabolism of xenobiotics by cytochrome P450	1/172	76/6897	0.854851	0.996564	0.752324	gstk1	1
dre04371	Apelin signaling pathway	3/172	193/6897	0.865715	0.996564	0.752324	myl2a/ppargc1a/ryr1a	3
dre04217	Necroptosis	3/172	196/6897	0.872531	0.996564	0.752324	glulb/pygmb/slc25a5	3
dre00140	Steroid hormone biosynthesis	1/172	82/6897	0.87548	0.996564	0.752324	hsd17b8	1
dre03018	RNA degradation	1/172	86/6897	0.887586	0.996564	0.752324	pfkmb	1
dre04810	Regulation of actin cytoskeleton	5/172	308/6897	0.889184	0.996564	0.752324	fgf18b/myl10/myl2a/mylpfb/scin	5
dre05168	Herpes simplex virus 1 infection	3/172	204/6897	0.889241	0.996564	0.752324	c3a.1/c5/cycsb	3
dre04010	MAPK signaling pathway	7/172	409/6897	0.892303	0.996564	0.752324	angpt1/cacna2d2a/fgf18b/mapk8ip2/maptb/vegfab/zgc:171775	7
dre00562	Inositol phosphate metabolism	1/172	96/6897	0.912971	0.996564	0.752324	plch2a	1
dre04620	Toll-like receptor signaling pathway	1/172	106/6897	0.932649	0.996564	0.752324	zgc:171775	1
dre04914	Progesterone-mediated oocyte maturation	1/172	112/6897	0.942261	0.996564	0.752324	zgc:171775	1
dre04070	Phosphatidylinositol signaling system	1/172	118/6897	0.950508	0.996564	0.752324	si:dkey-172j4.3	1
dre04625	C-type lectin receptor signaling pathway	1/172	129/6897	0.962703	0.996564	0.752324	zgc:171775	1
dre04218	Cellular senescence	2/172	200/6897	0.962754	0.996564	0.752324	slc25a5/zgc:171775	2
dre04210	Apoptosis	2/172	201/6897	0.963554	0.996564	0.752324	cycsb/tuba2	2
dre04912	GnRH signaling pathway	1/172	132/6897	0.965476	0.996564	0.752324	zgc:171775	1
dre04350	TGF-beta signaling pathway	1/172	137/6897	0.969648	0.996564	0.752324	thbs1b	1
dre04916	Melanogenesis	1/172	147/6897	0.976548	0.996564	0.752324	asip1	1
dre04114	Oocyte meiosis	1/172	151/6897	0.978849	0.996564	0.752324	zgc:171775	1
dre04530	Tight junction	2/172	249/6897	0.987424	0.996564	0.752324	myl2a/tuba2	2
dre04621	NOD-like receptor signaling pathway	1/172	173/6897	0.988028	0.996564	0.752324	zgc:171775	1
dre04144	Endocytosis	3/172	341/6897	0.992425	0.996564	0.752324	acap1/agap2/kif5aa	3
dre04141	Protein processing in endoplasmic reticulum	1/172	202/6897	0.994362	0.996564	0.752324	sec61g	1
dre04060	Cytokine-cytokine receptor interaction	1/172	221/6897	0.996564	0.996564	0.752324	ccl20a.3	1

## Sheet: S1vsS3_GO
ONTOLOGY	ID	Description	GeneRatio	BgRatio	pvalue	p.adjust	qvalue	geneID	Count
BP	GO:0006091	generation of precursor metabolites and energy	45/773	224/18042	2.3243e-18	5.12044e-15	4.62169e-15	aco2/aldob/bpgm/cox4i1/cox5ab/cox6c/cox7b/cox8a/cs/cyc1/dhtkd1/etfdh/gpia/gyg2/gys2/hk1/idh3a/idh3b/mdh1aa/mdh2/ndufa10/ndufa7/ndufa8/ndufc2/ndufs1/ndufs2/ndufs6/nnt/oxct1b/pfkmb/pklr/ppp1r3aa/pygmb/sdha/sdhb/sdhdb/slc25a12/sucla2/suclg1/ugp2a/uqcc2/uqcr10/uqcrb/uqcrh/uqcrq	45
BP	GO:0009060	aerobic respiration	30/773	100/18042	8.8898e-18	9.79211e-15	8.83833e-15	aco2/cox4i1/cox5ab/cox6c/cox7b/cox8a/cs/cyc1/dhtkd1/idh3a/idh3b/mdh1aa/mdh2/ndufa10/ndufa7/ndufa8/ndufc2/ndufs1/ndufs2/ndufs6/sdha/sdhb/sdhdb/sucla2/suclg1/uqcc2/uqcr10/uqcrb/uqcrh/uqcrq	30
BP	GO:0045333	cellular respiration	32/773	118/18042	1.9712e-17	1.34621e-14	1.21509e-14	aco2/cox4i1/cox5ab/cox6c/cox7b/cox8a/cs/cyc1/dhtkd1/etfdh/idh3a/idh3b/mdh1aa/mdh2/ndufa10/ndufa7/ndufa8/ndufc2/ndufs1/ndufs2/ndufs6/sdha/sdhb/sdhdb/slc25a12/sucla2/suclg1/uqcc2/uqcr10/uqcrb/uqcrh/uqcrq	32
BP	GO:0061061	muscle structure development	58/773	380/18042	2.44432e-17	1.34621e-14	1.21509e-14	ache/acta1a/acta1b/actn3a/alpk3b/apobec2b/capzb/cavin4a/cavin4b/cct5/cdon/col15a1a/col6a1/col6a2/col6a4a/csrp2/dnajb6b/fhod3b/fxr1/homer1b/igf2a/klhl41b/mbnl2/mstnb/mybpc3/myh7ba/myl1/neb/nexn/obscna/pdlim7/pleca/postnb/ppargc1a/ppp2r3a/prox1a/pxna/pygmb/rbfox1l/ryr1a/ryr1b/ryr3/scube1/si:dkey-238i5.2/si:dkeyp-69b9.3/six1b/smyd1a/smyd1b/stac3/synpo2lb/tmod4/tnnt2d/tnnt2e/tnnt3b/tpm3/ttn.2/uqcc2/z…	58
BP	GO:0015980	energy derivation by oxidation of organic compounds	37/773	163/18042	3.78722e-17	1.66865e-14	1.50612e-14	aco2/cox4i1/cox5ab/cox6c/cox7b/cox8a/cs/cyc1/dhtkd1/etfdh/gyg2/gys2/idh3a/idh3b/mdh1aa/mdh2/ndufa10/ndufa7/ndufa8/ndufc2/ndufs1/ndufs2/ndufs6/ppp1r3aa/pygmb/sdha/sdhb/sdhdb/slc25a12/sucla2/suclg1/ugp2a/uqcc2/uqcr10/uqcrb/uqcrh/uqcrq	37
BP	GO:0003012	muscle system process	31/773	130/18042	3.2279e-15	1.18518e-12	1.06974e-12	adrb2a/anxa6/cacna1c/cacnb1/casq1b/casq2/edn3b/mstnb/myom1b/myom2a/pkd2/ryr1a/ryr1b/scn4bb/si:ch211-225p5.8/stac3/sulf1/tmod4/tnnc1b/tnni1b/tnni1c/tnni2a.1/tnni2a.2/tnni2b.1/tnnt2d/tnnt2e/tnnt3b/tpm1/tpm2/tpm3/tpma	31
BP	GO:0055001	muscle cell development	38/773	208/18042	2.6765e-14	8.42334e-12	7.60288e-12	ache/acta1a/acta1b/actn3a/alpk3b/capzb/cavin4b/cct5/col6a2/csrp2/dnajb6b/fhod3b/fxr1/klhl41b/mbnl2/myh7ba/neb/nexn/ppp2r3a/prox1a/pygmb/rbfox1l/ryr1a/ryr1b/ryr3/scube1/si:dkey-238i5.2/six1b/smyd1a/smyd1b/stac3/tmod4/tnnt2d/tnnt2e/tnnt3b/tpm3/ttn.2/zgc:165653	38
BP	GO:0006936	muscle contraction	29/773	123/18042	3.48063e-14	9.58479e-12	8.6512e-12	adrb2a/anxa6/cacnb1/casq1b/casq2/edn3b/myom1b/myom2a/pkd2/ryr1a/ryr1b/scn4bb/si:ch211-225p5.8/stac3/sulf1/tmod4/tnnc1b/tnni1b/tnni1c/tnni2a.1/tnni2a.2/tnni2b.1/tnnt2d/tnnt2e/tnnt3b/tpm1/tpm2/tpm3/tpma	29
BP	GO:0042692	muscle cell differentiation	40/773	259/18042	1.67056e-12	4.08917e-10	3.69087e-10	ache/acta1a/acta1b/actn3a/alpk3b/capzb/cavin4b/cct5/col6a2/csrp2/dnajb6b/fhod3b/fxr1/igf2a/klhl41b/mbnl2/myh7ba/neb/nexn/ppp2r3a/prox1a/pygmb/rbfox1l/ryr1a/ryr1b/ryr3/scube1/si:dkey-238i5.2/si:dkeyp-69b9.3/six1b/smyd1a/smyd1b/stac3/tmod4/tnnt2d/tnnt2e/tnnt3b/tpm3/ttn.2/zgc:165653	40
BP	GO:0030198	extracellular matrix organization	32/773	176/18042	3.41841e-12	6.84613e-10	6.1793e-10	adamts1/adamts3/col10a1a/col11a2/col16a1/col17a1a/col27a1b/col2a1a/col5a2a/col6a4a/col9a1a/col9a2/col9a3/colq/dpt/efemp2a/fbln2/has2/loxl2b/loxl3a/loxl4/lum/mmp13b/mmp15a/plce1/postna/postnb/reck/scara3/si:dkey-14d8.6/si:dkey-6n6.1/sulf1	32
BP	GO:0043062	extracellular structure organization	32/773	176/18042	3.41841e-12	6.84613e-10	6.1793e-10	adamts1/adamts3/col10a1a/col11a2/col16a1/col17a1a/col27a1b/col2a1a/col5a2a/col6a4a/col9a1a/col9a2/col9a3/colq/dpt/efemp2a/fbln2/has2/loxl2b/loxl3a/loxl4/lum/mmp13b/mmp15a/plce1/postna/postnb/reck/scara3/si:dkey-14d8.6/si:dkey-6n6.1/sulf1	32
BP	GO:0045229	external encapsulating structure organization	32/773	177/18042	4.00615e-12	7.35462e-10	6.63826e-10	adamts1/adamts3/col10a1a/col11a2/col16a1/col17a1a/col27a1b/col2a1a/col5a2a/col6a4a/col9a1a/col9a2/col9a3/colq/dpt/efemp2a/fbln2/has2/loxl2b/loxl3a/loxl4/lum/mmp13b/mmp15a/plce1/postna/postnb/reck/scara3/si:dkey-14d8.6/si:dkey-6n6.1/sulf1	32
BP	GO:0022904	respiratory electron transport chain	19/773	62/18042	6.14461e-12	1.04128e-09	9.39852e-10	cox4i1/cox5ab/cyc1/etfdh/ndufa10/ndufa7/ndufa8/ndufc2/ndufs1/ndufs2/ndufs6/sdha/sdhb/sdhdb/slc25a12/uqcr10/uqcrb/uqcrh/uqcrq	19
BP	GO:0007517	muscle organ development	33/773	195/18042	1.21092e-11	1.78668e-09	1.61265e-09	acta1a/acta1b/apobec2b/cavin4a/cavin4b/col15a1a/col6a1/col6a2/col6a4a/dnajb6b/fxr1/klhl41b/mbnl2/mstnb/mybpc3/myl1/obscna/pleca/postnb/ppargc1a/pxna/pygmb/rbfox1l/ryr1a/ryr1b/ryr3/six1b/smyd1a/smyd1b/stac3/synpo2lb/ttn.2/uqcc2	33
BP	GO:0046034	ATP metabolic process	28/773	143/18042	1.22435e-11	1.78668e-09	1.61265e-09	aldob/atp6v1aa/bpgm/cox4i1/cox5ab/cox6c/cox7b/cox8a/cyc1/dhtkd1/gpia/hk1/ndufa10/ndufa7/ndufa8/ndufc2/ndufs1/ndufs2/ndufs6/pfkmb/pklr/sdha/sdhdb/uqcc2/uqcr10/uqcrb/uqcrh/uqcrq	28
BP	GO:0006119	oxidative phosphorylation	20/773	72/18042	1.29763e-11	1.78668e-09	1.61265e-09	cox4i1/cox5ab/cox6c/cox7b/cox8a/cyc1/ndufa10/ndufa7/ndufa8/ndufc2/ndufs1/ndufs2/ndufs6/sdha/sdhdb/uqcc2/uqcr10/uqcrb/uqcrh/uqcrq	20
BP	GO:0022900	electron transport chain	19/773	66/18042	2.112e-11	2.7369e-09	2.47032e-09	cox4i1/cox5ab/cyc1/etfdh/ndufa10/ndufa7/ndufa8/ndufc2/ndufs1/ndufs2/ndufs6/sdha/sdhb/sdhdb/slc25a12/uqcr10/uqcrb/uqcrh/uqcrq	19
BP	GO:0060538	skeletal muscle organ development	27/773	144/18042	8.10616e-11	9.92104e-09	8.9547e-09	acta1a/acta1b/apobec2b/cavin4b/col15a1a/col6a1/dnajb6b/fxr1/klhl41b/mstnb/myl1/pleca/postnb/ppargc1a/pxna/pygmb/rbfox1l/ryr1a/ryr1b/ryr3/six1b/smyd1a/smyd1b/stac3/synpo2lb/ttn.2/uqcc2	27
BP	GO:0042773	ATP synthesis coupled electron transport	16/773	49/18042	9.84227e-11	1.14118e-08	1.03003e-08	cox4i1/cox5ab/cyc1/ndufa10/ndufa7/ndufa8/ndufc2/ndufs1/ndufs2/ndufs6/sdha/sdhdb/uqcr10/uqcrb/uqcrh/uqcrq	16
BP	GO:0019646	aerobic electron transport chain	15/773	44/18042	1.89433e-10	2.08661e-08	1.88336e-08	cox4i1/cox5ab/cyc1/ndufa10/ndufa7/ndufa8/ndufc2/ndufs2/ndufs6/sdha/sdhdb/uqcr10/uqcrb/uqcrh/uqcrq	15
BP	GO:0042775	mitochondrial ATP synthesis coupled electron transport	15/773	45/18042	2.72987e-10	2.74809e-08	2.48042e-08	cox4i1/cox5ab/cyc1/ndufa10/ndufa7/ndufa8/ndufc2/ndufs2/ndufs6/sdha/sdhdb/uqcr10/uqcrb/uqcrh/uqcrq	15
BP	GO:0007519	skeletal muscle tissue development	25/773	131/18042	2.74435e-10	2.74809e-08	2.48042e-08	acta1a/acta1b/cavin4b/col15a1a/col6a1/dnajb6b/fxr1/klhl41b/mstnb/myl1/pleca/ppargc1a/pxna/pygmb/rbfox1l/ryr1a/ryr1b/ryr3/six1b/smyd1a/smyd1b/stac3/synpo2lb/ttn.2/uqcc2	25
BP	GO:0006099	tricarboxylic acid cycle	12/773	29/18042	9.31674e-10	8.92381e-08	8.05461e-08	aco2/cs/dhtkd1/idh3a/idh3b/mdh1aa/mdh2/sdha/sdhb/sdhdb/sucla2/suclg1	12
BP	GO:0060537	muscle tissue development	33/773	230/18042	1.06947e-09	9.81686e-08	8.86067e-08	acta1a/acta1b/alpk3b/cacna1c/cavin4b/col15a1a/col6a1/csrp2/dnajb6b/fhod3b/fxr1/klhl41b/mstnb/mybpc2b/mybpc3/myl1/neb/nexn/pleca/ppargc1a/pxna/pygmb/rbfox1l/ryr1a/ryr1b/ryr3/six1b/smyd1a/smyd1b/stac3/synpo2lb/ttn.2/uqcc2	33
BP	GO:0014706	striated muscle tissue development	31/773	221/18042	5.95534e-09	5.24784e-07	4.73669e-07	acta1a/acta1b/alpk3b/cacna1c/cavin4b/col15a1a/col6a1/dnajb6b/fhod3b/fxr1/klhl41b/mstnb/mybpc3/myl1/neb/nexn/pleca/ppargc1a/pxna/pygmb/rbfox1l/ryr1a/ryr1b/ryr3/six1b/smyd1a/smyd1b/stac3/synpo2lb/ttn.2/uqcc2	31
BP	GO:0032787	monocarboxylic acid metabolic process	35/773	285/18042	2.12895e-08	1.80388e-06	1.62817e-06	acaa2/acadm/acads/acot20/acot22/acss2l/aldh1a2/aldob/bpgm/cpt1ab/cpt2/crabp1b/dhtkd1/dlat/echs1/eci1/etfa/gamt/gatm/gpia/hadhaa/hadhab/hadhb/hao1/hk1/hsd17b8/pdhb/pfkmb/pklr/prkab2/rdh10a/si:dkey-238o13.4/tecra/tecrb/tecrl2b	35
BP	GO:0006941	striated muscle contraction	15/773	62/18042	3.73003e-08	3.04342e-06	2.74699e-06	casq1b/casq2/pkd2/ryr1a/ryr1b/scn4bb/si:ch211-225p5.8/stac3/tnnc1b/tnni1b/tnni1c/tnni2a.1/tnni2a.2/tnni2b.1/tnnt3b	15
BP	GO:0051146	striated muscle cell differentiation	28/773	203/18042	4.67241e-08	3.67618e-06	3.31811e-06	ache/acta1a/acta1b/alpk3b/cavin4b/cct5/csrp2/dnajb6b/fhod3b/klhl41b/neb/nexn/ppp2r3a/prox1a/pygmb/rbfox1l/ryr1a/ryr1b/ryr3/six1b/smyd1a/smyd1b/tmod4/tnnt2d/tnnt2e/tnnt3b/tpm3/ttn.2	28
BP	GO:0006635	fatty acid beta-oxidation	11/773	35/18042	1.35164e-07	1.02678e-05	9.26771e-06	acaa2/acadm/acads/cpt1ab/cpt2/echs1/eci1/etfa/hadhaa/hadhab/hadhb	11
BP	GO:0019395	fatty acid oxidation	12/773	44/18042	2.09239e-07	1.53651e-05	1.38685e-05	acaa2/acadm/acads/cpt1ab/cpt2/echs1/eci1/etfa/hadhaa/hadhab/hadhb/hao1	12
BP	GO:0003009	skeletal muscle contraction	10/773	30/18042	2.70816e-07	1.92454e-05	1.73708e-05	casq1b/ryr1a/ryr1b/stac3/tnnc1b/tnni1b/tnni1c/tnni2a.1/tnni2a.2/tnni2b.1	10
BP	GO:0030239	myofibril assembly	17/773	92/18042	3.20314e-07	2.20516e-05	1.99037e-05	ache/cct5/csrp2/dnajb6b/fhod3b/klhl41b/neb/ppp2r3a/prox1a/smyd1a/smyd1b/tmod4/tnnt2d/tnnt2e/tnnt3b/tpm3/ttn.2	17
BP	GO:0001501	skeletal system development	38/773	369/18042	5.57116e-07	3.71917e-05	3.35692e-05	acana/acanb/aldh1a2/aldh7a1/and1/anxa6/cacna1c/col11a2/col27a1b/col2a1a/col9a2/col9a3/crispld2/dcn/esrra/fgf20b/fmr1/hoxa9b/hoxb3a/hoxb4a/hoxc4a/hoxd3a/hoxd4a/hoxd9a/loxl2b/lpar1/mab21l2/marcksl1a/matn1/pdgfra/pdgfrb/rtn4b/runx2a/s1pr2/sparc/spp1/sulf1/ucmab	38
BP	GO:0046395	carboxylic acid catabolic process	22/773	153/18042	6.18739e-07	4.00906e-05	3.61857e-05	acaa2/acadm/acads/cpt1ab/cpt2/crabp1b/echs1/eci1/etfa/gls2a/got2a/hadhaa/hadhab/hadhb/hao1/hibch/hpda/mccc2/prodha/tdh2/tdo2a/tdo2b	22
BP	GO:0050879	multicellular organismal movement	10/773	33/18042	7.42257e-07	4.5422e-05	4.09978e-05	casq1b/ryr1a/ryr1b/stac3/tnnc1b/tnni1b/tnni1c/tnni2a.1/tnni2a.2/tnni2b.1	10
BP	GO:0050881	musculoskeletal movement	10/773	33/18042	7.42257e-07	4.5422e-05	4.09978e-05	casq1b/ryr1a/ryr1b/stac3/tnnc1b/tnni1b/tnni1c/tnni2a.1/tnni2a.2/tnni2b.1	10
BP	GO:0016054	organic acid catabolic process	22/773	155/18042	7.75932e-07	4.61994e-05	4.16994e-05	acaa2/acadm/acads/cpt1ab/cpt2/crabp1b/echs1/eci1/etfa/gls2a/got2a/hadhaa/hadhab/hadhb/hao1/hibch/hpda/mccc2/prodha/tdh2/tdo2a/tdo2b	22
BP	GO:0072329	monocarboxylic acid catabolic process	13/773	59/18042	9.66269e-07	5.60182e-05	5.05618e-05	acaa2/acadm/acads/cpt1ab/cpt2/crabp1b/echs1/eci1/etfa/hadhaa/hadhab/hadhb/hao1	13
BP	GO:0010927	cellular component assembly involved in morphogenesis	17/773	100/18042	1.0965e-06	6.19383e-05	5.59053e-05	ache/cct5/csrp2/dnajb6b/fhod3b/klhl41b/neb/ppp2r3a/prox1a/smyd1a/smyd1b/tmod4/tnnt2d/tnnt2e/tnnt3b/tpm3/ttn.2	17
BP	GO:0009062	fatty acid catabolic process	12/773	51/18042	1.19504e-06	6.42113e-05	5.7957e-05	acaa2/acadm/acads/cpt1ab/cpt2/echs1/eci1/etfa/hadhaa/hadhab/hadhb/hao1	12
BP	GO:0034440	lipid oxidation	12/773	51/18042	1.19504e-06	6.42113e-05	5.7957e-05	acaa2/acadm/acads/cpt1ab/cpt2/echs1/eci1/etfa/hadhaa/hadhab/hadhb/hao1	12
BP	GO:0055002	striated muscle cell development	17/773	101/18042	1.26662e-06	6.64374e-05	5.99662e-05	ache/cct5/csrp2/dnajb6b/fhod3b/klhl41b/neb/ppp2r3a/prox1a/smyd1a/smyd1b/tmod4/tnnt2d/tnnt2e/tnnt3b/tpm3/ttn.2	17
BP	GO:0006575	cellular modified amino acid metabolic process	18/773	116/18042	2.11045e-06	0.000108124	9.75921e-05	bhmt/chac1/ckba/ckmb/ckmt2a/cpt1ab/crata/eef1g/gamt/gatm/gch2/gclc/gdap1/gsta.1/gstk2/gstr/zgc:154046/zgc:172076	18
BP	GO:0044282	small molecule catabolic process	26/773	220/18042	2.84914e-06	0.000142651	0.000128756	acaa2/acadm/acads/cdaa/cpt1ab/cpt2/crabp1b/echs1/eci1/esd/etfa/gls2a/got2a/hadhaa/hadhab/hadhb/hao1/hibch/hpda/mccc2/oxct1b/pfkmb/prodha/tdh2/tdo2a/tdo2b	26
BP	GO:0045214	sarcomere organization	10/773	41/18042	6.586e-06	0.000322421	0.000291016	csrp2/fhod3b/klhl41b/ppp2r3a/smyd1a/smyd1b/tnnt2d/tnnt2e/tnnt3b/ttn.2	10
BP	GO:0003015	heart process	21/773	164/18042	7.2964e-06	0.000349434	0.000315398	adrb2a/atp2a2a/cacna1c/casq2/grk5/lims2/mybpc3/pkd2/rbfox1l/scn4bb/si:ch211-225p5.8/smyd1b/smyd2b/tnnc1b/tnni1b/tnni1c/tnni2a.1/tnni2a.2/tnni2b.1/trim55a/ttn.2	21
BP	GO:0031032	actomyosin structure organization	19/773	140/18042	8.45294e-06	0.000378947	0.000342037	ache/cct5/csrp2/dnajb6b/fhod1/fhod3b/klhl41b/neb/pdgfbb/ppp2r3a/prox1a/smyd1a/smyd1b/tmod4/tnnt2d/tnnt2e/tnnt3b/tpm3/ttn.2	19
BP	GO:0051208	sequestering of calcium ion	8/773	26/18042	8.60071e-06	0.000378947	0.000342037	anxa6/casq1b/casq2/pkd2/ryr1a/ryr1b/ryr3/stac3	8
BP	GO:0051282	regulation of sequestering of calcium ion	8/773	26/18042	8.60071e-06	0.000378947	0.000342037	anxa6/casq1b/casq2/pkd2/ryr1a/ryr1b/ryr3/stac3	8
BP	GO:0051283	negative regulation of sequestering of calcium ion	8/773	26/18042	8.60071e-06	0.000378947	0.000342037	anxa6/casq1b/casq2/pkd2/ryr1a/ryr1b/ryr3/stac3	8
BP	GO:0050905	neuromuscular process	11/773	52/18042	1.00532e-05	0.00043426	0.000391962	agtpbp1/casq1b/ryr1a/ryr1b/stac3/tnnc1b/tnni1b/tnni1c/tnni2a.1/tnni2a.2/tnni2b.1	11
BP	GO:0090257	regulation of muscle system process	10/773	43/18042	1.04219e-05	0.000441529	0.000398522	adrb2a/anxa6/casq1b/casq2/mstnb/pkd2/tnnc1b/tnnt2d/tnnt2e/tnnt3b	10
BP	GO:0030199	collagen fibril organization	8/773	28/18042	1.58556e-05	0.000659055	0.000594861	col11a2/col2a1a/dpt/loxl2b/loxl3a/loxl4/lum/si:dkey-14d8.6	8
BP	GO:0060047	heart contraction	20/773	160/18042	1.71675e-05	0.000700371	0.000632153	adrb2a/atp2a2a/cacna1c/casq2/grk5/lims2/mybpc3/pkd2/scn4bb/si:ch211-225p5.8/smyd1b/smyd2b/tnnc1b/tnni1b/tnni1c/tnni2a.1/tnni2a.2/tnni2b.1/trim55a/ttn.2	20
BP	GO:0042398	cellular modified amino acid biosynthetic process	8/773	29/18042	2.1078e-05	0.00084427	0.000762035	ckba/ckmb/ckmt2a/gamt/gatm/gch2/gclc/zgc:172076	8
BP	GO:0014904	myotube cell development	12/773	67/18042	2.40632e-05	0.000907726	0.000819311	acta1a/acta1b/cavin4b/klhl41b/pygmb/rbfox1l/ryr1a/ryr1b/ryr3/six1b/smyd1a/smyd1b	12
BP	GO:0048741	skeletal muscle fiber development	12/773	67/18042	2.40632e-05	0.000907726	0.000819311	acta1a/acta1b/cavin4b/klhl41b/pygmb/rbfox1l/ryr1a/ryr1b/ryr3/six1b/smyd1a/smyd1b	12
BP	GO:0060048	cardiac muscle contraction	10/773	47/18042	2.4101e-05	0.000907726	0.000819311	casq2/pkd2/scn4bb/si:ch211-225p5.8/tnnc1b/tnni1b/tnni1c/tnni2a.1/tnni2a.2/tnni2b.1	10
BP	GO:0006937	regulation of muscle contraction	9/773	38/18042	2.4707e-05	0.000907726	0.000819311	adrb2a/anxa6/casq1b/casq2/pkd2/tnnc1b/tnnt2d/tnnt2e/tnnt3b	9
BP	GO:0009952	anterior/posterior pattern specification	26/773	248/18042	2.47225e-05	0.000907726	0.000819311	aldh1a2/epha3/fmr1/fn1b/fxr1/has2/hoxa9b/hoxb3a/hoxb4a/hoxb5a/hoxb6a/hoxb7a/hoxc4a/hoxd3a/hoxd4a/hoxd9a/igf2a/lmx1ba/myhz1.1/naa35/pcdh10b/pdlim7/pxna/rspo3/sulf1/wnt10b	26
BP	GO:0003013	circulatory system process	27/773	264/18042	2.70412e-05	0.000976585	0.000881463	abraa/adrb2a/agt/atp2a2a/cacna1c/casq2/edn3b/gclc/grk5/lims2/mybpc3/pkd2/prcp/rbfox1l/scn4bb/si:ch211-225p5.8/smyd1b/smyd2b/sulf1/tnnc1b/tnni1b/tnni1c/tnni2a.1/tnni2a.2/tnni2b.1/trim55a/ttn.2	27
BP	GO:0051209	release of sequestered calcium ion into cytosol	7/773	24/18042	4.70835e-05	0.00167298	0.00151003	casq1b/casq2/pkd2/ryr1a/ryr1b/ryr3/stac3	7
BP	GO:0008015	blood circulation	26/773	258/18042	4.86886e-05	0.00170256	0.00153672	abraa/adrb2a/agt/atp2a2a/cacna1c/casq2/edn3b/gclc/grk5/lims2/mybpc3/pkd2/prcp/scn4bb/si:ch211-225p5.8/smyd1b/smyd2b/sulf1/tnnc1b/tnni1b/tnni1c/tnni2a.1/tnni2a.2/tnni2b.1/trim55a/ttn.2	26
BP	GO:0048514	blood vessel morphogenesis	36/773	421/18042	6.73698e-05	0.00231899	0.00209312	ackr3b/angpt1/angptl2b/cdh5/cfi/ecscr/hars/hlx1/hoxd4a/igf2a/igfbp7/kdrl/loxl2b/lpar1/mb/naa35/pdcd10b/pdcl3/pdgfbb/pdgfrb/prcp/ptprb/ptprbl/rab13/reck/rspo3/serpinf1/sulf1/tgfbr3/thbs1a/tie1/tnmd/tspan12/twist1b/uqcrb/vegfab	36
BP	GO:0045861	negative regulation of proteolysis	14/773	98/18042	7.21446e-05	0.00242742	0.00219098	agt/ahsg2/chac1/fetub/itih2/itih5/reck/serpina1/serpinf1/si:ch211-262h13.5/si:ch211-284e20.8/spink4/timp4.2/wfikkn2b	14
BP	GO:0055065	metal ion homeostasis	30/773	326/18042	7.27235e-05	0.00242742	0.00219098	ackr3b/ackr4b/anxa6/atp1a1a.3/atp1a1a.4/atp1b1a/atp1b3b/atp2a1l/atp2a2a/atp6v0d1/atp6v1aa/casq1b/casq2/ccr9a/ccr9b/cp/edn3b/homer1b/lpar1/pkd2/ryr1a/ryr1b/ryr3/si:dkey-163m14.2/slc12a10.2/slc8a4b/stac3/tfa/zgc:172270/zgc:172271	30
BP	GO:0044242	cellular lipid catabolic process	16/773	124/18042	7.96114e-05	0.00261767	0.0023627	acaa2/acadm/acads/angptl3/bco2l/cpt1ab/cpt2/crabp1b/echs1/eci1/etfa/hadhaa/hadhab/hadhb/hao1/smpdl3b	16
BP	GO:0016042	lipid catabolic process	20/773	180/18042	9.35834e-05	0.00303183	0.00273652	acaa2/acadm/acads/angptl3/apoc1/bco2l/cpt1ab/cpt2/crabp1b/echs1/eci1/etfa/hadhaa/hadhab/hadhb/hao1/pla2g12b/plce1/plch2a/smpdl3b	20
BP	GO:0006875	cellular metal ion homeostasis	26/773	269/18042	9.7653e-05	0.00311782	0.00281413	ackr3b/ackr4b/anxa6/atp1a1a.3/atp1a1a.4/atp1b1a/atp1b3b/atp2a1l/atp2a2a/atp6v0d1/atp6v1aa/casq1b/casq2/ccr9a/ccr9b/edn3b/homer1b/lpar1/pkd2/ryr1a/ryr1b/ryr3/si:dkey-163m14.2/slc8a4b/stac3/zgc:172270	26
BP	GO:0006631	fatty acid metabolic process	20/773	182/18042	0.000109091	0.00343324	0.00309883	acaa2/acadm/acads/acot20/acot22/cpt1ab/cpt2/echs1/eci1/etfa/hadhaa/hadhab/hadhb/hao1/hsd17b8/prkab2/si:dkey-238o13.4/tecra/tecrb/tecrl2b	20
BP	GO:0003002	regionalization	35/773	415/18042	0.000111301	0.00345348	0.0031171	aldh1a2/atp6v0d1/bmpr1bb/ccl19a.1/epha3/fmr1/fn1b/fstl1b/fxr1/glis2b/has2/hoxa9b/hoxb3a/hoxb4a/hoxb5a/hoxb6a/hoxb7a/hoxc4a/hoxd3a/hoxd4a/hoxd9a/igf2a/lmx1ba/myhz1.1/naa35/pcdh10b/pdlim7/pkd2/pxna/rspo3/ryr1a/ryr3/sulf1/twist1b/wnt10b	35
BP	GO:0097553	calcium ion transmembrane import into cytosol	8/773	36/18042	0.000113907	0.00348524	0.00314576	casq1b/casq2/pkd2/ryr1a/ryr1b/ryr3/slc8a4b/stac3	8
BP	GO:0010466	negative regulation of peptidase activity	13/773	90/18042	0.000115492	0.00348534	0.00314586	agt/ahsg2/fetub/itih2/itih5/reck/serpina1/serpinf1/si:ch211-262h13.5/si:ch211-284e20.8/spink4/timp4.2/wfikkn2b	13
BP	GO:0055080	cation homeostasis	32/773	369/18042	0.000130015	0.00387059	0.00349358	ackr3b/ackr4b/anxa6/atp1a1a.3/atp1a1a.4/atp1b1a/atp1b3b/atp2a1l/atp2a2a/atp6v0d1/atp6v1aa/casq1b/casq2/ccr9a/ccr9b/cp/edn3b/homer1b/lpar1/pkd2/rhbg/ryr1a/ryr1b/ryr3/si:dkey-163m14.2/slc12a10.2/slc4a2a/slc8a4b/stac3/tfa/zgc:172270/zgc:172271	32
BP	GO:0048878	chemical homeostasis	39/773	486/18042	0.000132821	0.0039014	0.00352139	ackr3b/ackr4b/angptl3/anxa6/apoa1b/apobb.1/apobb.2/atp1a1a.3/atp1a1a.4/atp1b1a/atp1b3b/atp2a1l/atp2a2a/atp6v0d1/atp6v1aa/casq1b/casq2/ccr9a/ccr9b/cp/edn3b/has2/hk1/homer1b/lpar1/pkd2/pla2g12b/rhbg/ryr1a/ryr1b/ryr3/si:dkey-163m14.2/slc12a10.2/slc4a2a/slc8a4b/stac3/tfa/zgc:172270/zgc:172271	39
BP	GO:0051346	negative regulation of hydrolase activity	15/773	117/18042	0.000141885	0.00411281	0.00371221	agt/ahsg2/angptl3/apoc1/fetub/itih2/itih5/reck/serpina1/serpinf1/si:ch211-262h13.5/si:ch211-284e20.8/spink4/timp4.2/wfikkn2b	15
BP	GO:0019725	cellular homeostasis	33/773	388/18042	0.000148034	0.00423531	0.00382278	ackr3b/ackr4b/anxa6/atp1a1a.3/atp1a1a.4/atp1b1a/atp1b3b/atp2a1l/atp2a2a/atp6v0d1/atp6v1aa/casq1b/casq2/ccr9a/ccr9b/edn3b/flnca/gclc/hk1/homer1b/lpar1/pkd2/prdx2/rhot1a/ryr1a/ryr1b/ryr3/si:dkey-163m14.2/slc12a10.2/slc4a2a/slc8a4b/stac3/zgc:172270	33
BP	GO:0060402	calcium ion transport into cytosol	8/773	38/18042	0.000170649	0.00481973	0.00435028	casq1b/casq2/pkd2/ryr1a/ryr1b/ryr3/slc8a4b/stac3	8
BP	GO:0006120	mitochondrial electron transport, NADH to ubiquinone	6/773	21/18042	0.000189331	0.0052797	0.00476544	ndufa10/ndufa7/ndufa8/ndufc2/ndufs2/ndufs6	6
BP	GO:0001525	angiogenesis	30/773	345/18042	0.000199167	0.00548457	0.00495036	ackr3b/angpt1/angptl2b/cdh5/hars/hlx1/hoxd4a/igf2a/igfbp7/kdrl/loxl2b/lpar1/pdcd10b/pdcl3/pdgfbb/pdgfrb/prcp/ptprb/rab13/reck/rspo3/serpinf1/tgfbr3/thbs1a/tie1/tnmd/tspan12/twist1b/uqcrb/vegfab	30
BP	GO:0098771	inorganic ion homeostasis	32/773	379/18042	0.000211717	0.00575817	0.00519731	ackr3b/ackr4b/anxa6/atp1a1a.3/atp1a1a.4/atp1b1a/atp1b3b/atp2a1l/atp2a2a/atp6v0d1/atp6v1aa/casq1b/casq2/ccr9a/ccr9b/cp/edn3b/homer1b/lpar1/pkd2/rhbg/ryr1a/ryr1b/ryr3/si:dkey-163m14.2/slc12a10.2/slc4a2a/slc8a4b/stac3/tfa/zgc:172270/zgc:172271	32
BP	GO:0006874	cellular calcium ion homeostasis	21/773	207/18042	0.000229626	0.00611274	0.00551734	ackr3b/ackr4b/anxa6/atp2a1l/atp2a2a/atp6v1aa/casq1b/casq2/ccr9a/ccr9b/edn3b/homer1b/lpar1/pkd2/ryr1a/ryr1b/ryr3/si:dkey-163m14.2/slc8a4b/stac3/zgc:172270	21
BP	GO:0001945	lymph vessel development	11/773	72/18042	0.000230808	0.00611274	0.00551734	acaa2/cpt1ab/itga9/kdrl/lpar1/lyve1a/nfatc1/pkd2/prox1a/svep1/vcam1b	11
BP	GO:0014902	myotube differentiation	12/773	84/18042	0.000233078	0.00611274	0.00551734	acta1a/acta1b/cavin4b/klhl41b/pygmb/rbfox1l/ryr1a/ryr1b/ryr3/six1b/smyd1a/smyd1b	12
BP	GO:0036303	lymph vessel morphogenesis	9/773	51/18042	0.000280168	0.00726129	0.00655401	itga9/kdrl/lpar1/lyve1a/nfatc1/pkd2/prox1a/svep1/vcam1b	9
BP	GO:0001568	blood vessel development	37/773	473/18042	0.000322515	0.00826164	0.00745693	ackr3b/angpt1/angptl2b/cdh5/cfi/ecscr/hars/has2/hlx1/hoxd4a/igf2a/igfbp7/kdrl/loxl2b/lpar1/mb/naa35/pdcd10b/pdcl3/pdgfbb/pdgfrb/prcp/ptprb/ptprbl/rab13/reck/rspo3/serpinf1/sulf1/tgfbr3/thbs1a/tie1/tnmd/tspan12/twist1b/uqcrb/vegfab	37
BP	GO:0030003	cellular cation homeostasis	27/773	308/18042	0.000358805	0.00908561	0.00820064	ackr3b/ackr4b/anxa6/atp1a1a.3/atp1a1a.4/atp1b1a/atp1b3b/atp2a1l/atp2a2a/atp6v0d1/atp6v1aa/casq1b/casq2/ccr9a/ccr9b/edn3b/homer1b/lpar1/pkd2/ryr1a/ryr1b/ryr3/si:dkey-163m14.2/slc4a2a/slc8a4b/stac3/zgc:172270	27
BP	GO:0055074	calcium ion homeostasis	21/773	216/18042	0.000409431	0.0102497	0.00925137	ackr3b/ackr4b/anxa6/atp2a1l/atp2a2a/atp6v1aa/casq1b/casq2/ccr9a/ccr9b/edn3b/homer1b/lpar1/pkd2/ryr1a/ryr1b/ryr3/si:dkey-163m14.2/slc8a4b/stac3/zgc:172270	21
BP	GO:0006883	cellular sodium ion homeostasis	5/773	16/18042	0.000419452	0.0103826	0.00937131	atp1a1a.3/atp1a1a.4/atp1b1a/atp1b3b/atp6v1aa	5
BP	GO:0050801	ion homeostasis	32/773	395/18042	0.000439627	0.0107611	0.00971293	ackr3b/ackr4b/anxa6/atp1a1a.3/atp1a1a.4/atp1b1a/atp1b3b/atp2a1l/atp2a2a/atp6v0d1/atp6v1aa/casq1b/casq2/ccr9a/ccr9b/cp/edn3b/homer1b/lpar1/pkd2/rhbg/ryr1a/ryr1b/ryr3/si:dkey-163m14.2/slc12a10.2/slc4a2a/slc8a4b/stac3/tfa/zgc:172270/zgc:172271	32
BP	GO:0044057	regulation of system process	16/773	144/18042	0.000455824	0.011035	0.00996012	adrb2a/anxa6/atp2a2a/cacna1c/casq1b/casq2/edn3b/grk5/mstnb/mybpc3/pkd2/si:ch211-225p5.8/tnnc1b/tnnt2d/tnnt2e/tnnt3b	16
BP	GO:0055082	cellular chemical homeostasis	28/773	330/18042	0.000475926	0.0113219	0.0102191	ackr3b/ackr4b/anxa6/atp1a1a.3/atp1a1a.4/atp1b1a/atp1b3b/atp2a1l/atp2a2a/atp6v0d1/atp6v1aa/casq1b/casq2/ccr9a/ccr9b/edn3b/hk1/homer1b/lpar1/pkd2/ryr1a/ryr1b/ryr3/si:dkey-163m14.2/slc4a2a/slc8a4b/stac3/zgc:172270	28
BP	GO:0009150	purine ribonucleotide metabolic process	22/773	234/18042	0.000479149	0.0113219	0.0102191	acot20/acot22/acss2l/adcy6a/adkb/adsl/aldob/bpgm/dhtkd1/dlat/gpia/hk1/nt5e/nudt3a/nudt4a/pde4ca/pdhb/pfkmb/pklr/sucla2/tdo2a/tdo2b	22
BP	GO:0006873	cellular ion homeostasis	27/773	314/18042	0.000485239	0.0113219	0.0102191	ackr3b/ackr4b/anxa6/atp1a1a.3/atp1a1a.4/atp1b1a/atp1b3b/atp2a1l/atp2a2a/atp6v0d1/atp6v1aa/casq1b/casq2/ccr9a/ccr9b/edn3b/homer1b/lpar1/pkd2/ryr1a/ryr1b/ryr3/si:dkey-163m14.2/slc4a2a/slc8a4b/stac3/zgc:172270	27
BP	GO:0043648	dicarboxylic acid metabolic process	8/773	44/18042	0.000492936	0.0113219	0.0102191	gclc/gls2a/got1/got2a/mdh1aa/mdh2/mrps36/prodha	8
BP	GO:0030258	lipid modification	15/773	131/18042	0.000493374	0.0113219	0.0102191	acaa2/acadm/acads/apoa1b/cpt1ab/cpt2/echs1/eci1/etfa/hadhaa/hadhab/hadhb/hao1/mtmr11/si:dkey-172j4.3	15
BP	GO:0006090	pyruvate metabolic process	9/773	55/18042	0.00050263	0.0114154	0.0103035	aldob/bpgm/dhtkd1/dlat/gpia/hk1/pdhb/pfkmb/pklr	9
BP	GO:0003181	atrioventricular valve morphogenesis	5/773	17/18042	0.000573381	0.0128894	0.0116339	fn1b/has2/nfatc1/pdlim7/twist1b	5
BP	GO:0072503	cellular divalent inorganic cation homeostasis	21/773	222/18042	0.000588745	0.0131011	0.011825	ackr3b/ackr4b/anxa6/atp2a1l/atp2a2a/atp6v1aa/casq1b/casq2/ccr9a/ccr9b/edn3b/homer1b/lpar1/pkd2/ryr1a/ryr1b/ryr3/si:dkey-163m14.2/slc8a4b/stac3/zgc:172270	21
BP	GO:0003171	atrioventricular valve development	6/773	26/18042	0.000668867	0.0147351	0.0132999	fn1b/has2/nfatc1/pdlim7/pkd2/twist1b	6
BP	GO:0001946	lymphangiogenesis	8/773	47/18042	0.000781051	0.0168692	0.0152261	itga9/kdrl/lpar1/lyve1a/nfatc1/pkd2/prox1a/vcam1b	8
BP	GO:0060401	cytosolic calcium ion transport	8/773	47/18042	0.000781051	0.0168692	0.0152261	casq1b/casq2/pkd2/ryr1a/ryr1b/ryr3/slc8a4b/stac3	8
BP	GO:0070588	calcium ion transmembrane transport	16/773	152/18042	0.000827107	0.0176905	0.0159673	atp2a1l/atp2a2a/cacna1c/cacna1sa/cacna1sb/cacna2d1a/cacnb1/casq1b/casq2/pkd2/ryr1a/ryr1b/ryr3/slc8a4b/stac3/trpn1	16
BP	GO:0140694	non-membrane-bounded organelle assembly	22/773	244/18042	0.00084132	0.0178214	0.0160856	ache/ccdc69/cct5/csnk1da/csrp2/dnajb6b/fhod3b/klhl41b/neb/ppp2r3a/prox1a/rpl23a/rpl5a/rplp0/smyd1a/smyd1b/tmod4/tnnt2d/tnnt2e/tnnt3b/tpm3/ttn.2	22
BP	GO:0007204	positive regulation of cytosolic calcium ion concentration	14/773	125/18042	0.00093572	0.0196323	0.01772	ackr3b/ackr4b/casq1b/casq2/ccr9a/ccr9b/lpar1/pkd2/ryr1a/ryr1b/ryr3/si:dkey-163m14.2/slc8a4b/stac3	14
BP	GO:0006790	sulfur compound metabolic process	20/773	215/18042	0.000969522	0.0201496	0.018187	acot20/acot22/acss2l/ahcy/apip/bhmt/cbsb/chac1/dlat/dse/eef1g/gclc/gdap1/gsta.1/gstk2/gstr/pdhb/sucla2/tdo2a/tdo2b	20
BP	GO:0003179	heart valve morphogenesis	5/773	19/18042	0.00100332	0.0204658	0.0184723	fn1b/has2/nfatc1/pdlim7/twist1b	5
BP	GO:0006084	acetyl-CoA metabolic process	5/773	19/18042	0.00100332	0.0204658	0.0184723	acss2l/dlat/pdhb/tdo2a/tdo2b	5
BP	GO:0048562	embryonic organ morphogenesis	33/773	433/18042	0.00103638	0.020866	0.0188336	aldh1a2/atp2a2a/atp6v0d1/bbs5/cacna1c/col27a1b/crispld2/fgf20b/glis2b/has2/hoxa9b/hoxb3a/hoxb4a/hoxc4a/hoxd3a/hoxd4a/hoxd9a/lmx1ba/lum/mab21l2/mical2b/ngs/pdgfra/pdgfrb/pdlim7/pkd2/ppp2r3a/rtn4b/s1pr2/sfrp5/sox4b/sparc/tbx3a	33
BP	GO:0006163	purine nucleotide metabolic process	22/773	248/18042	0.00104188	0.020866	0.0188336	acot20/acot22/acss2l/adcy6a/adkb/adsl/aldob/bpgm/dhtkd1/dlat/gpia/hk1/nt5e/nudt3a/nudt4a/pde4ca/pdhb/pfkmb/pklr/sucla2/tdo2a/tdo2b	22
BP	GO:0019722	calcium-mediated signaling	9/773	61/18042	0.00109086	0.0216502	0.0195414	ackr3b/ackr4b/casq1b/casq2/ccr9a/ccr9b/nfatc1/pkd2/rcan2	9
BP	GO:0048706	embryonic skeletal system development	19/773	202/18042	0.00112647	0.0221573	0.0199991	aldh1a2/cacna1c/col2a1a/crispld2/fgf20b/hoxa9b/hoxb3a/hoxb4a/hoxc4a/hoxd3a/hoxd4a/hoxd9a/mab21l2/pdgfra/pdgfrb/rtn4b/s1pr2/sulf1/ucmab	19
BP	GO:0072507	divalent inorganic cation homeostasis	21/773	235/18042	0.00122297	0.0238426	0.0215202	ackr3b/ackr4b/anxa6/atp2a1l/atp2a2a/atp6v1aa/casq1b/casq2/ccr9a/ccr9b/edn3b/homer1b/lpar1/pkd2/ryr1a/ryr1b/ryr3/si:dkey-163m14.2/slc8a4b/stac3/zgc:172270	21
BP	GO:0055078	sodium ion homeostasis	6/773	29/18042	0.00123691	0.0239028	0.0215746	atp1a1a.3/atp1a1a.4/atp1b1a/atp1b3b/atp6v1aa/slc12a10.2	6
BP	GO:0050994	regulation of lipid catabolic process	4/773	12/18042	0.00125606	0.0240618	0.0217181	acaa2/apoc1/cpt1ab/etfa	4
BP	GO:0009259	ribonucleotide metabolic process	22/773	252/18042	0.00128232	0.0243081	0.0219404	acot20/acot22/acss2l/adcy6a/adkb/adsl/aldob/bpgm/dhtkd1/dlat/gpia/hk1/nt5e/nudt3a/nudt4a/pde4ca/pdhb/pfkmb/pklr/sucla2/tdo2a/tdo2b	22
BP	GO:0032231	regulation of actin filament bundle assembly	5/773	20/18042	0.00129099	0.0243081	0.0219404	fhod1/fhod3b/pdgfbb/synpo2b/synpo2lb	5
BP	GO:0010951	negative regulation of endopeptidase activity	8/773	51/18042	0.00136059	0.0254015	0.0229273	agt/ahsg2/fetub/reck/serpina1/serpinf1/si:ch211-262h13.5/si:ch211-284e20.8	8
BP	GO:0014866	skeletal myofibril assembly	5/773	21/18042	0.00163526	0.0302729	0.0273242	cct5/smyd1a/smyd1b/tmod4/tpm3	5
BP	GO:0019693	ribose phosphate metabolic process	22/773	258/18042	0.00173157	0.0315877	0.028511	acot20/acot22/acss2l/adcy6a/adkb/adsl/aldob/bpgm/dhtkd1/dlat/gpia/hk1/nt5e/nudt3a/nudt4a/pde4ca/pdhb/pfkmb/pklr/sucla2/tdo2a/tdo2b	22
BP	GO:0051216	cartilage development	16/773	163/18042	0.00173496	0.0315877	0.028511	aldh7a1/and1/anxa6/col11a2/crispld2/dcn/esrra/fmr1/loxl2b/lpar1/marcksl1a/matn1/runx2a/s1pr2/sparc/sulf1	16
BP	GO:0006816	calcium ion transport	17/773	179/18042	0.00180981	0.0326804	0.0294972	atp2a1l/atp2a2a/cacna1c/cacna1sa/cacna1sb/cacna2d1a/cacnb1/casq1b/casq2/homer1b/pkd2/ryr1a/ryr1b/ryr3/slc8a4b/stac3/trpn1	17
BP	GO:0006096	glycolytic process	7/773	42/18042	0.00187669	0.0336126	0.0303386	aldob/bpgm/dhtkd1/gpia/hk1/pfkmb/pklr	7
BP	GO:0001756	somitogenesis	12/773	106/18042	0.00192918	0.0342741	0.0309357	aldh1a2/epha3/fn1b/fxr1/has2/igf2a/myhz1.1/naa35/pcdh10b/pdlim7/pxna/sulf1	12
BP	GO:0042632	cholesterol homeostasis	5/773	22/18042	0.00204241	0.0357097	0.0322315	angptl3/apoa1b/apobb.1/apobb.2/pla2g12b	5
BP	GO:0055092	sterol homeostasis	5/773	22/18042	0.00204241	0.0357097	0.0322315	angptl3/apoa1b/apobb.1/apobb.2/pla2g12b	5
BP	GO:0006757	ATP generation from ADP	7/773	43/18042	0.00216016	0.0374712	0.0338214	aldob/bpgm/dhtkd1/gpia/hk1/pfkmb/pklr	7
BP	GO:0007015	actin filament organization	26/773	332/18042	0.00233864	0.0398864	0.0360014	capza1a/capza1b/capzb/cct5/enah/fhod1/fhod3b/marcksl1a/mical2b/myo1ca/neb/pdgfbb/scin/smyd1a/smyd1b/ssh2b/synpo2b/synpo2lb/tmod4/tpm1/tpm2/tpm3/tpma/wasf3b/xirp1/zgc:154093	26
BP	GO:0006577	amino-acid betaine metabolic process	4/773	14/18042	0.00237182	0.0398864	0.0360014	bhmt/cpt1ab/crata/zgc:154046	4
BP	GO:0060384	innervation	4/773	14/18042	0.00237182	0.0398864	0.0360014	alcamb/en1b/robo2/sulf1	4
BP	GO:0061300	cerebellum vasculature development	4/773	14/18042	0.00237182	0.0398864	0.0360014	cdh5/pdgfra/pdgfrb/smpd3	4
BP	GO:0003170	heart valve development	6/773	33/18042	0.00249343	0.0416138	0.0375605	fn1b/has2/nfatc1/pdlim7/pkd2/twist1b	6
BP	GO:0051480	regulation of cytosolic calcium ion concentration	15/773	154/18042	0.00256912	0.0425547	0.0384097	ackr3b/ackr4b/casq1b/casq2/ccr9a/ccr9b/lpar1/pkd2/ryr1a/ryr1b/ryr3/si:dkey-163m14.2/slc8a4b/stac3/zgc:172270	15
BP	GO:0061448	connective tissue development	16/773	170/18042	0.00266551	0.0438218	0.0395534	aldh7a1/and1/anxa6/col11a2/crispld2/dcn/esrra/fmr1/loxl2b/lpar1/marcksl1a/matn1/runx2a/s1pr2/sparc/sulf1	16
BP	GO:0061053	somite development	15/773	155/18042	0.00273499	0.044631	0.0402838	aldh1a2/epha3/fn1b/fxr1/has2/igf2a/loxl3a/myhz1.1/naa35/pcdh10b/pdlim7/pxna/sulf1/tgfbr3/thbs3a	15
BP	GO:0030007	cellular potassium ion homeostasis	4/773	15/18042	0.00312562	0.0502609	0.0453654	atp1a1a.3/atp1a1a.4/atp1b1a/atp1b3b	4
BP	GO:0036376	sodium ion export across plasma membrane	4/773	15/18042	0.00312562	0.0502609	0.0453654	atp1a1a.3/atp1a1a.4/atp1b1a/atp1b3b	4
BP	GO:0043086	negative regulation of catalytic activity	17/773	189/18042	0.00320684	0.0508999	0.0459421	adgrv1/agt/ahsg2/angptl3/apoc1/fetub/itih2/itih5/ptprb/reck/serpina1/serpinf1/si:ch211-262h13.5/si:ch211-284e20.8/spink4/timp4.2/wfikkn2b	17
BP	GO:0006749	glutathione metabolic process	7/773	46/18042	0.00321157	0.0508999	0.0459421	chac1/eef1g/gclc/gdap1/gsta.1/gstk2/gstr	7
BP	GO:0072521	purine-containing compound metabolic process	22/773	272/18042	0.00332462	0.0523153	0.0472196	acot20/acot22/acss2l/adcy6a/adkb/adsl/aldob/bpgm/dhtkd1/dlat/gpia/hk1/nt5e/nudt3a/nudt4a/pde4ca/pdhb/pfkmb/pklr/sucla2/tdo2a/tdo2b	22
BP	GO:0046031	ADP metabolic process	7/773	47/18042	0.00363691	0.0568235	0.0512887	aldob/bpgm/dhtkd1/gpia/hk1/pfkmb/pklr	7
BP	GO:0003007	heart morphogenesis	20/773	241/18042	0.00373797	0.0579613	0.0523157	acana/actc1a/atp2a2a/atp6v0d1/bbs5/cacna1c/fn1b/glis2b/has2/mical2b/mstnb/mybpc3/pdcd10b/pdgfra/pdlim7/pkd2/ppp2r3a/s1pr2/setd7/tbx3a	20
BP	GO:0035050	embryonic heart tube development	16/773	176/18042	0.00376235	0.0579613	0.0523157	acta1b/atp2a2a/atp6v0d1/bbs5/cacna1c/eif3ba/glis2b/has2/kdrl/mical2b/pdgfra/pdlim7/pkd2/ppp2r3a/s1pr2/tbx3a	16
BP	GO:0042180	cellular ketone metabolic process	9/773	73/18042	0.00387535	0.0588758	0.0531411	acaa2/cbsb/coq3/coq9/cpt1ab/etfa/ndufa9a/tdo2a/tdo2b	9
BP	GO:0006637	acyl-CoA metabolic process	8/773	60/18042	0.00390189	0.0588758	0.0531411	acot20/acot22/acss2l/dlat/pdhb/sucla2/tdo2a/tdo2b	8
BP	GO:0035383	thioester metabolic process	8/773	60/18042	0.00390189	0.0588758	0.0531411	acot20/acot22/acss2l/dlat/pdhb/sucla2/tdo2a/tdo2b	8
BP	GO:0006942	regulation of striated muscle contraction	4/773	16/18042	0.00402768	0.0603604	0.0544811	casq1b/casq2/pkd2/tnnt3b	4
BP	GO:0009135	purine nucleoside diphosphate metabolic process	7/773	48/18042	0.00410374	0.0606748	0.0547649	aldob/bpgm/dhtkd1/gpia/hk1/pfkmb/pklr	7
BP	GO:0009179	purine ribonucleoside diphosphate metabolic process	7/773	48/18042	0.00410374	0.0606748	0.0547649	aldob/bpgm/dhtkd1/gpia/hk1/pfkmb/pklr	7
BP	GO:0048738	cardiac muscle tissue development	11/773	102/18042	0.00427406	0.0627717	0.0566576	alpk3b/cacna1c/fhod3b/mstnb/mybpc3/neb/nexn/rbfox1l/smyd1b/synpo2lb/ttn.2	11
BP	GO:0052547	regulation of peptidase activity	13/773	133/18042	0.00468049	0.0682855	0.0616343	agt/ahsg2/fetub/itih2/itih5/reck/serpina1/serpinf1/si:ch211-262h13.5/si:ch211-284e20.8/spink4/timp4.2/wfikkn2b	13
BP	GO:0051651	maintenance of location in cell	8/773	62/18042	0.00478511	0.0693526	0.0625975	anxa6/casq1b/casq2/pkd2/ryr1a/ryr1b/ryr3/stac3	8
BP	GO:0042327	positive regulation of phosphorylation	19/773	230/18042	0.00487295	0.0701642	0.06333	clcf1/crlf1b/ddr2a/epgn/epha3/ephb2b/fgf18a/fgf20b/fmr1/fxr1/igf2a/inhbaa/kdrl/mstnb/pdcd10b/pdgfbb/pdgfra/tie1/vegfab	19
BP	GO:0048704	embryonic skeletal system morphogenesis	16/773	181/18042	0.00493785	0.0706369	0.0637567	aldh1a2/cacna1c/crispld2/fgf20b/hoxa9b/hoxb3a/hoxb4a/hoxc4a/hoxd3a/hoxd4a/hoxd9a/mab21l2/pdgfra/pdgfrb/rtn4b/s1pr2	16
BP	GO:0001667	ameboidal-type cell migration	20/773	248/18042	0.00513928	0.0730441	0.0659294	afp4/anxa6/apoc1/arl6ip1/capzb/cthrc1a/cyt1/epha3/esrra/gja5b/has2/loxl2b/pdgfra/pdgfrb/prcp/pxna/rab13/radil/reck/s1pr2	20
BP	GO:0009185	ribonucleoside diphosphate metabolic process	7/773	51/18042	0.00577819	0.08126	0.073345	aldob/bpgm/dhtkd1/gpia/hk1/pfkmb/pklr	7
BP	GO:0006520	cellular amino acid metabolic process	18/773	217/18042	0.00579111	0.08126	0.073345	apip/bhmt/cbsb/farsa/farsb/gclc/gls2a/got1/got2a/hars/hibch/hpda/mccc2/prodha/si:ch211-256m1.8/tdh2/tdo2a/tdo2b	18
BP	GO:0055013	cardiac muscle cell development	6/773	39/18042	0.00591069	0.0824129	0.0743857	alpk3b/fhod3b/neb/nexn/rbfox1l/smyd1b	6
BP	GO:0035282	segmentation	12/773	123/18042	0.00653866	0.0905953	0.0817711	aldh1a2/epha3/fn1b/fxr1/has2/igf2a/myhz1.1/naa35/pcdh10b/pdlim7/pxna/sulf1	12
BP	GO:0030177	positive regulation of Wnt signaling pathway	8/773	66/18042	0.0070029	0.0958223	0.086489	csnk1da/gpc5b/grk5/ppm1nb/reck/rspo3/sfrp5/sulf1	8
BP	GO:0031333	negative regulation of protein-containing complex assembly	8/773	66/18042	0.0070029	0.0958223	0.086489	capza1a/capza1b/capzb/ldlrad4a/piwil2/scin/ssh2b/tmod4	8
BP	GO:0044092	negative regulation of molecular function	18/773	222/18042	0.00728669	0.09909	0.0894383	adgrv1/agt/ahsg2/angptl3/apoc1/fetub/itih2/itih5/prox1a/ptprb/reck/serpina1/serpinf1/si:ch211-262h13.5/si:ch211-284e20.8/spink4/timp4.2/wfikkn2b	18
BP	GO:0006085	acetyl-CoA biosynthetic process	3/773	10/18042	0.00749884	0.0992258	0.0895609	acss2l/dlat/pdhb	3
BP	GO:0018158	protein oxidation	3/773	10/18042	0.00749884	0.0992258	0.0895609	loxl2b/loxl3a/loxl4	3
BP	GO:0031033	myosin filament organization	3/773	10/18042	0.00749884	0.0992258	0.0895609	smyd1a/smyd1b/ttn.2	3
BP	GO:0072576	liver morphogenesis	3/773	10/18042	0.00749884	0.0992258	0.0895609	angptl3/nav3/sfrp5	3
BP	GO:0048705	skeletal system morphogenesis	17/773	206/18042	0.00756329	0.0992258	0.0895609	aldh1a2/anxa6/cacna1c/crispld2/fgf20b/hoxa9b/hoxb3a/hoxb4a/hoxc4a/hoxd3a/hoxd4a/hoxd9a/mab21l2/pdgfra/pdgfrb/rtn4b/s1pr2	17
BP	GO:0010562	positive regulation of phosphorus metabolic process	19/773	240/18042	0.00761196	0.0992258	0.0895609	clcf1/crlf1b/ddr2a/epgn/epha3/ephb2b/fgf18a/fgf20b/fmr1/fxr1/igf2a/inhbaa/kdrl/mstnb/pdcd10b/pdgfbb/pdgfra/tie1/vegfab	19
BP	GO:0045937	positive regulation of phosphate metabolic process	19/773	240/18042	0.00761196	0.0992258	0.0895609	clcf1/crlf1b/ddr2a/epgn/epha3/ephb2b/fgf18a/fgf20b/fmr1/fxr1/igf2a/inhbaa/kdrl/mstnb/pdcd10b/pdgfbb/pdgfra/tie1/vegfab	19
BP	GO:1901342	regulation of vasculature development	10/773	96/18042	0.00801282	0.103837	0.0937227	cdh5/hars/lrp1aa/reck/serpinf1/thbs1a/tie1/tnmd/tspan12/vegfab	10
BP	GO:0006753	nucleoside phosphate metabolic process	24/773	330/18042	0.00832892	0.106725	0.0963298	acot20/acot22/acss2l/adcy6a/adkb/adsl/aldob/bpgm/dhtkd1/dlat/entpd5b/gpia/hk1/nt5c3a/nt5e/nudt3a/nudt4a/pde4ca/pdhb/pfkmb/pklr/sucla2/tdo2a/tdo2b	24
BP	GO:0055075	potassium ion homeostasis	5/773	30/18042	0.00833261	0.106725	0.0963298	atp1a1a.3/atp1a1a.4/atp1b1a/atp1b3b/slc12a10.2	5
BP	GO:0055006	cardiac cell development	6/773	42/18042	0.00852925	0.108612	0.0980332	alpk3b/fhod3b/neb/nexn/rbfox1l/smyd1b	6
BP	GO:0043043	peptide biosynthetic process	31/773	460/18042	0.00883196	0.111821	0.100929	cnbpb/eef1db/eef1g/eef2l2/eif2b1/eif2b4/eif2s1b/eif3ba/eif3c/eif3d/eif4a1b/farsa/farsb/fmr1/fxr1/gclc/hars/mrpl10/mrpl35/mrpl37/mrps24/piwil2/rpl18/rpl23a/rpl5a/rplp0/rps13/si:ch211-256m1.8/si:dkey-37o8.1/uqcc2/ybx1	31
BP	GO:0055067	monovalent inorganic cation homeostasis	9/773	83/18042	0.00900318	0.113337	0.102298	atp1a1a.3/atp1a1a.4/atp1b1a/atp1b3b/atp6v0d1/atp6v1aa/rhbg/slc12a10.2/slc4a2a	9
BP	GO:0000096	sulfur amino acid metabolic process	4/773	20/18042	0.00935913	0.116487	0.105141	apip/bhmt/cbsb/gclc	4
BP	GO:0009154	purine ribonucleotide catabolic process	4/773	20/18042	0.00935913	0.116487	0.105141	nt5e/nudt3a/nudt4a/pde4ca	4
BP	GO:0005975	carbohydrate metabolic process	26/773	370/18042	0.00949173	0.117474	0.106031	aldob/b3gat1b/bpgm/chia.4/cs/dhtkd1/fuca1.1/fuca2/gpia/gyg2/gys2/has2/hk1/ldhba/mdh1aa/mdh2/nansb/pdhb/pdk1/pfkfb2b/pfkfb4a/pfkmb/pklr/ppp1r3aa/pygmb/ugp2a	26
BP	GO:0009117	nucleotide metabolic process	23/773	317/18042	0.00991974	0.120874	0.1091	acot20/acot22/acss2l/adcy6a/adkb/adsl/aldob/bpgm/dhtkd1/dlat/gpia/hk1/nt5c3a/nt5e/nudt3a/nudt4a/pde4ca/pdhb/pfkmb/pklr/sucla2/tdo2a/tdo2b	23
BP	GO:0055090	acylglycerol homeostasis	3/773	11/18042	0.00998592	0.120874	0.1091	angptl3/apoa1b/pla2g12b	3
BP	GO:0070328	triglyceride homeostasis	3/773	11/18042	0.00998592	0.120874	0.1091	angptl3/apoa1b/pla2g12b	3
BP	GO:0072350	tricarboxylic acid metabolic process	3/773	11/18042	0.00998592	0.120874	0.1091	cs/idh3a/idh3b	3
BP	GO:0055086	nucleobase-containing small molecule metabolic process	27/773	391/18042	0.01034	0.124476	0.112351	acot20/acot22/acss2l/adcy6a/adkb/adsl/aldob/bpgm/cdaa/dhtkd1/dlat/entpd5b/gpia/hk1/nt5c3a/nt5e/nudt3a/nudt4a/pde4ca/pdhb/pfkmb/pklr/pnp4b/sucla2/tdo2a/tdo2b/ugp2a	27
BP	GO:0019318	hexose metabolic process	10/773	100/18042	0.0105676	0.126096	0.113814	fuca1.1/fuca2/gpia/hk1/pdhb/pdk1/pfkfb2b/pfkfb4a/pfkmb/ppp1r3aa	10
BP	GO:0030004	cellular monovalent inorganic cation homeostasis	7/773	57/18042	0.0105891	0.126096	0.113814	atp1a1a.3/atp1a1a.4/atp1b1a/atp1b3b/atp6v0d1/atp6v1aa/slc4a2a	7
BP	GO:0009261	ribonucleotide catabolic process	4/773	21/18042	0.0111765	0.13119	0.118412	nt5e/nudt3a/nudt4a/pde4ca	4
BP	GO:0061386	closure of optic fissure	4/773	21/18042	0.0111765	0.13119	0.118412	lmx1ba/mab21l2/sfrp5/sox4b	4
BP	GO:0019932	second-messenger-mediated signaling	9/773	86/18042	0.0112551	0.13119	0.118412	ackr3b/ackr4b/casq1b/casq2/ccr9a/ccr9b/nfatc1/pkd2/rcan2	9
BP	GO:0051235	maintenance of location	9/773	86/18042	0.0112551	0.13119	0.118412	anxa6/bscl2l/casq1b/casq2/pkd2/ryr1a/ryr1b/ryr3/stac3	9
BP	GO:0008016	regulation of heart contraction	8/773	72/18042	0.0116785	0.1347	0.121579	adrb2a/atp2a2a/cacna1c/casq2/grk5/mybpc3/pkd2/si:ch211-225p5.8	8
BP	GO:0016052	carbohydrate catabolic process	8/773	72/18042	0.0116785	0.1347	0.121579	aldob/bpgm/dhtkd1/gpia/hk1/pfkmb/pklr/pygmb	8
BP	GO:0009066	aspartate family amino acid metabolic process	5/773	33/18042	0.0124917	0.143329	0.129368	apip/bhmt/got1/got2a/tdh2	5
BP	GO:0003313	heart rudiment development	3/773	12/18042	0.0128959	0.144947	0.130829	eif3ba/pdgfra/s1pr2	3
BP	GO:0009437	carnitine metabolic process	3/773	12/18042	0.0128959	0.144947	0.130829	cpt1ab/crata/zgc:154046	3
BP	GO:0042572	retinol metabolic process	3/773	12/18042	0.0128959	0.144947	0.130829	aldh1a2/dhrs3a/rdh10a	3
BP	GO:0061548	ganglion development	3/773	12/18042	0.0128959	0.144947	0.130829	reck/ryr1a/ryr3	3
BP	GO:0009063	cellular amino acid catabolic process	9/773	88/18042	0.0129746	0.145091	0.130959	gls2a/got2a/hibch/hpda/mccc2/prodha/tdh2/tdo2a/tdo2b	9
BP	GO:0006412	translation	30/773	455/18042	0.0131235	0.145334	0.131178	cnbpb/eef1db/eef1g/eef2l2/eif2b1/eif2b4/eif2s1b/eif3ba/eif3c/eif3d/eif4a1b/farsa/farsb/fmr1/fxr1/hars/mrpl10/mrpl35/mrpl37/mrps24/piwil2/rpl18/rpl23a/rpl5a/rplp0/rps13/si:ch211-256m1.8/si:dkey-37o8.1/uqcc2/ybx1	30
BP	GO:0006195	purine nucleotide catabolic process	4/773	22/18042	0.0132063	0.145334	0.131178	nt5e/nudt3a/nudt4a/pde4ca	4
BP	GO:0140115	export across plasma membrane	4/773	22/18042	0.0132063	0.145334	0.131178	atp1a1a.3/atp1a1a.4/atp1b1a/atp1b3b	4
BP	GO:0002040	sprouting angiogenesis	12/773	135/18042	0.0132602	0.145334	0.131178	cdh5/hars/hlx1/igf2a/igfbp7/kdrl/loxl2b/reck/rspo3/tgfbr3/twist1b/vegfab	12
BP	GO:0021675	nerve development	8/773	74/18042	0.0136559	0.14675	0.132457	adgrg1/alcamb/en1b/homer2/nes/robo2/rtn4b/sulf1	8
BP	GO:0033865	nucleoside bisphosphate metabolic process	8/773	74/18042	0.0136559	0.14675	0.132457	acot20/acot22/acss2l/dlat/pdhb/sucla2/tdo2a/tdo2b	8
BP	GO:0033875	ribonucleoside bisphosphate metabolic process	8/773	74/18042	0.0136559	0.14675	0.132457	acot20/acot22/acss2l/dlat/pdhb/sucla2/tdo2a/tdo2b	8
BP	GO:0034032	purine nucleoside bisphosphate metabolic process	8/773	74/18042	0.0136559	0.14675	0.132457	acot20/acot22/acss2l/dlat/pdhb/sucla2/tdo2a/tdo2b	8
BP	GO:0006165	nucleoside diphosphate phosphorylation	7/773	60/18042	0.0138625	0.147532	0.133162	aldob/bpgm/dhtkd1/gpia/hk1/pfkmb/pklr	7
BP	GO:0050673	epithelial cell proliferation	7/773	60/18042	0.0138625	0.147532	0.133162	abcb6a/angptl3/igf2a/loxl2b/pdgfbb/tnmd/vegfab	7
BP	GO:0008283	cell population proliferation	28/773	420/18042	0.0141517	0.149885	0.135286	abcb6a/adgrg1/angptl3/ccl25b/epgn/fgf18a/fgf20b/hoxb8a/igf2a/igfbp2b/inhbaa/jund/loxl2b/mstnb/mycb/naa35/nes/pdgfbb/sh3rf1/six1b/smyd2b/tbx3a/tmem119a/tnmd/usp13/vegfab/zic1/zic4	28
BP	GO:0046939	nucleotide phosphorylation	7/773	61/18042	0.0150987	0.15853	0.143089	aldob/bpgm/dhtkd1/gpia/hk1/pfkmb/pklr	7
BP	GO:0032269	negative regulation of cellular protein metabolic process	21/773	293/18042	0.0151118	0.15853	0.143089	agt/ahsg2/chac1/fetub/fmr1/fxr1/hhatla/hhatlb/itih2/itih5/ldlrad4a/ptprb/reck/serpina1/serpinf1/si:ch211-262h13.5/si:ch211-284e20.8/spink4/timp4.2/wfikkn2b/ybx1	21
BP	GO:0098662	inorganic cation transmembrane transport	32/773	499/18042	0.0154154	0.160949	0.145272	atp1a1a.3/atp1a1a.4/atp1b1a/atp1b3b/atp2a1l/atp2a2a/atp6v0d1/atp6v1aa/cacna1c/cacna1sa/cacna1sb/cacna2d1a/cacnb1/casq1b/casq2/kcna4/kcnf1a/kcnma1a/nnt/pkd2/rhbg/ryr1a/ryr1b/ryr3/scn4bb/si:ch211-225p5.8/slc12a10.2/slc6a8/slc8a4b/stac3/tmem38a/trpn1	32
BP	GO:0007224	smoothened signaling pathway	8/773	76/18042	0.015867	0.164108	0.148123	cdon/ip6k2a/ryr1a/ryr1b/ryr3/scube1/sox4b/sulf1	8
BP	GO:0009132	nucleoside diphosphate metabolic process	8/773	76/18042	0.015867	0.164108	0.148123	aldob/bpgm/dhtkd1/entpd5b/gpia/hk1/pfkmb/pklr	8
BP	GO:0060021	roof of mouth development	3/773	13/18042	0.0162387	0.167167	0.150885	crispld2/loxl3a/pdgfra	3
BP	GO:1903522	regulation of blood circulation	9/773	92/18042	0.016988	0.174068	0.157113	adrb2a/atp2a2a/cacna1c/casq2/edn3b/grk5/mybpc3/pkd2/si:ch211-225p5.8	9
BP	GO:0005996	monosaccharide metabolic process	10/773	108/18042	0.0174768	0.178247	0.160885	fuca1.1/fuca2/gpia/hk1/pdhb/pdk1/pfkfb2b/pfkfb4a/pfkmb/ppp1r3aa	10
BP	GO:0002072	optic cup morphogenesis involved in camera-type eye development	4/773	24/18042	0.0179334	0.180398	0.162827	lmx1ba/mab21l2/sfrp5/sox4b	4
BP	GO:0014037	Schwann cell differentiation	4/773	24/18042	0.0179334	0.180398	0.162827	adcy6a/adgrg1/aldh1a2/slc16a2	4
BP	GO:0070839	metal ion export	4/773	24/18042	0.0179334	0.180398	0.162827	atp1a1a.3/atp1a1a.4/atp1b1a/atp1b3b	4
BP	GO:1901605	alpha-amino acid metabolic process	12/773	141/18042	0.0181584	0.181832	0.164121	apip/bhmt/cbsb/gclc/gls2a/got1/got2a/hpda/prodha/tdh2/tdo2a/tdo2b	12
BP	GO:0090130	tissue migration	8/773	79/18042	0.0196524	0.195902	0.17682	acta1a/epha3/gja5b/loxl2b/prcp/pxna/rab13/reck	8
BP	GO:0051248	negative regulation of protein metabolic process	21/773	301/18042	0.0197924	0.196408	0.177277	agt/ahsg2/chac1/fetub/fmr1/fxr1/hhatla/hhatlb/itih2/itih5/ldlrad4a/ptprb/reck/serpina1/serpinf1/si:ch211-262h13.5/si:ch211-284e20.8/spink4/timp4.2/wfikkn2b/ybx1	21
BP	GO:0000097	sulfur amino acid biosynthetic process	3/773	14/18042	0.0200206	0.197782	0.178517	apip/bhmt/cbsb	3
BP	GO:0072114	pronephros morphogenesis	4/773	25/18042	0.0206435	0.203025	0.18325	aldh1a2/bbs5/glis2b/pkd2	4
BP	GO:0110053	regulation of actin filament organization	13/773	162/18042	0.0222109	0.217469	0.196287	capza1a/capza1b/capzb/fhod1/fhod3b/pdgfbb/scin/ssh2b/synpo2b/synpo2lb/tmod4/wasf3b/zgc:154093	13
BP	GO:0042074	cell migration involved in gastrulation	8/773	81/18042	0.0225082	0.219405	0.198034	afp4/apoc1/cthrc1a/cyt1/epha3/esrra/has2/s1pr2	8
BP	GO:0008078	mesodermal cell migration	3/773	15/18042	0.0242443	0.229769	0.207389	epha3/has2/s1pr2	3
BP	GO:0022612	gland morphogenesis	3/773	15/18042	0.0242443	0.229769	0.207389	angptl3/nav3/sfrp5	3
BP	GO:0048885	neuromast deposition	3/773	15/18042	0.0242443	0.229769	0.207389	anos1b/prox1a/sulf1	3
BP	GO:0051489	regulation of filopodium assembly	3/773	15/18042	0.0242443	0.229769	0.207389	capzb/fmr1/fxr1	3
BP	GO:0051492	regulation of stress fiber assembly	3/773	15/18042	0.0242443	0.229769	0.207389	fhod1/fhod3b/pdgfbb	3
BP	GO:0001934	positive regulation of protein phosphorylation	13/773	164/18042	0.0242796	0.229769	0.207389	clcf1/crlf1b/epgn/fgf18a/fgf20b/fmr1/fxr1/igf2a/inhbaa/mstnb/pdcd10b/pdgfbb/vegfab	13
BP	GO:0003143	embryonic heart tube morphogenesis	12/773	147/18042	0.0243015	0.229769	0.207389	atp2a2a/atp6v0d1/bbs5/cacna1c/glis2b/has2/mical2b/pdlim7/pkd2/ppp2r3a/s1pr2/tbx3a	12
BP	GO:0001523	retinoid metabolic process	5/773	39/18042	0.024584	0.231447	0.208903	aldh1a2/bco2l/crabp1b/dhrs3a/rdh10a	5
BP	GO:0030042	actin filament depolymerization	6/773	53/18042	0.025179	0.234048	0.211251	capza1a/capza1b/capzb/mical2b/scin/tmod4	6
BP	GO:0031076	embryonic camera-type eye development	6/773	53/18042	0.025179	0.234048	0.211251	lmx1ba/lum/mab21l2/nes/sfrp5/sox4b	6
BP	GO:0055007	cardiac muscle cell differentiation	6/773	53/18042	0.025179	0.234048	0.211251	alpk3b/fhod3b/neb/nexn/rbfox1l/smyd1b	6
BP	GO:0030162	regulation of proteolysis	15/773	200/18042	0.0254933	0.235973	0.212989	agt/ahsg2/chac1/csnk1da/fetub/itih2/itih5/reck/serpina1/serpinf1/si:ch211-262h13.5/si:ch211-284e20.8/spink4/timp4.2/wfikkn2b	15
BP	GO:1901606	alpha-amino acid catabolic process	7/773	68/18042	0.0260155	0.2398	0.216443	gls2a/got2a/hpda/prodha/tdh2/tdo2a/tdo2b	7
BP	GO:0008284	positive regulation of cell population proliferation	11/773	132/18042	0.0264849	0.242906	0.219247	epgn/fgf18a/fgf20b/igf2a/mycb/naa35/nes/pdgfbb/tbx3a/tmem119a/vegfab	11
BP	GO:0060562	epithelial tube morphogenesis	18/773	255/18042	0.026573	0.242906	0.219247	aldh1a2/atp2a2a/atp6v0d1/bbs5/cacna1c/cdh5/glis2b/has2/igfbp7/mdka/mical2b/pdlim7/pkd2/ppp2r3a/ptprbl/s1pr2/sparc/tbx3a	18
BP	GO:0016101	diterpenoid metabolic process	5/773	40/18042	0.0271378	0.247044	0.222981	aldh1a2/bco2l/crabp1b/dhrs3a/rdh10a	5
BP	GO:0001947	heart looping	11/773	133/18042	0.0278021	0.25205	0.227499	atp2a2a/atp6v0d1/bbs5/cacna1c/glis2b/has2/mical2b/pdlim7/pkd2/ppp2r3a/tbx3a	11
BP	GO:0000027	ribosomal large subunit assembly	3/773	16/18042	0.0289097	0.257846	0.232731	rpl23a/rpl5a/rplp0	3
BP	GO:0009067	aspartate family amino acid biosynthetic process	3/773	16/18042	0.0289097	0.257846	0.232731	apip/bhmt/got1	3
BP	GO:0032233	positive regulation of actin filament bundle assembly	3/773	16/18042	0.0289097	0.257846	0.232731	pdgfbb/synpo2b/synpo2lb	3
BP	GO:1901658	glycosyl compound catabolic process	3/773	16/18042	0.0289097	0.257846	0.232731	cdaa/fuca1.1/fuca2	3
BP	GO:0044283	small molecule biosynthetic process	21/773	314/18042	0.0297093	0.263909	0.238204	adkb/apip/apoa1b/bhmt/cbsb/coq3/coq9/gamt/gatm/gch2/gls2a/got1/gpia/hsd17b8/ip6k2a/ndufa9a/prkab2/rdh10a/tecra/tecrb/tecrl2b	21
BP	GO:0003073	regulation of systemic arterial blood pressure	4/773	28/18042	0.0302184	0.264171	0.23844	adrb2a/agt/edn3b/prcp	4
BP	GO:0005978	glycogen biosynthetic process	4/773	28/18042	0.0302184	0.264171	0.23844	gyg2/gys2/ppp1r3aa/ugp2a	4
BP	GO:0009250	glucan biosynthetic process	4/773	28/18042	0.0302184	0.264171	0.23844	gyg2/gys2/ppp1r3aa/ugp2a	4
BP	GO:0010565	regulation of cellular ketone metabolic process	4/773	28/18042	0.0302184	0.264171	0.23844	acaa2/cbsb/cpt1ab/etfa	4
BP	GO:0018108	peptidyl-tyrosine phosphorylation	6/773	56/18042	0.0320107	0.278734	0.251584	aatkb/clcf1/crlf1b/epgn/igf2a/kdrl	6
BP	GO:0005977	glycogen metabolic process	5/773	42/18042	0.0327361	0.280645	0.25331	gyg2/gys2/ppp1r3aa/pygmb/ugp2a	5
BP	GO:0006073	cellular glucan metabolic process	5/773	42/18042	0.0327361	0.280645	0.25331	gyg2/gys2/ppp1r3aa/pygmb/ugp2a	5
BP	GO:0044042	glucan metabolic process	5/773	42/18042	0.0327361	0.280645	0.25331	gyg2/gys2/ppp1r3aa/pygmb/ugp2a	5
BP	GO:0050684	regulation of mRNA processing	8/773	87/18042	0.0328054	0.280645	0.25331	fmr1/fxr1/mbnl2/nova2/rbfox1l/si:ch211-220i18.4/srpk3/ybx1	8
BP	GO:0002183	cytoplasmic translational initiation	4/773	29/18042	0.0339025	0.280645	0.25331	eif3ba/eif3c/eif3d/eif4a1b	4
BP	GO:0051016	barbed-end actin filament capping	4/773	29/18042	0.0339025	0.280645	0.25331	capza1a/capza1b/capzb/scin	4
BP	GO:0001732	formation of cytoplasmic translation initiation complex	3/773	17/18042	0.0340138	0.280645	0.25331	eif3ba/eif3c/eif3d	3
BP	GO:0006536	glutamate metabolic process	3/773	17/18042	0.0340138	0.280645	0.25331	gclc/gls2a/prodha	3
BP	GO:0019217	regulation of fatty acid metabolic process	3/773	17/18042	0.0340138	0.280645	0.25331	acaa2/cpt1ab/etfa	3
BP	GO:0019835	cytolysis	3/773	17/18042	0.0340138	0.280645	0.25331	apnl/c8a/c9	3
BP	GO:0022011	myelination in peripheral nervous system	3/773	17/18042	0.0340138	0.280645	0.25331	adcy6a/adgrg1/aldh1a2	3
BP	GO:0030212	hyaluronan metabolic process	3/773	17/18042	0.0340138	0.280645	0.25331	has2/itih2/itih5	3
BP	GO:0042573	retinoic acid metabolic process	3/773	17/18042	0.0340138	0.280645	0.25331	aldh1a2/crabp1b/rdh10a	3
BP	GO:0055003	cardiac myofibril assembly	3/773	17/18042	0.0340138	0.280645	0.25331	fhod3b/neb/smyd1b	3
BP	GO:0030903	notochord development	7/773	72/18042	0.0342086	0.281199	0.25381	col15a1a/col27a1b/col2a1a/fstl1b/igf2a/ngs/znf219	7
BP	GO:1901136	carbohydrate derivative catabolic process	9/773	104/18042	0.0343856	0.281604	0.254175	cdaa/chia.4/fuca1.1/fuca2/nt5e/nudt3a/nudt4a/pde4ca/pglyrp6	9
BP	GO:0006413	translational initiation	8/773	88/18042	0.0347885	0.283849	0.256201	eif2b1/eif2b4/eif2s1b/eif3ba/eif3c/eif3d/eif4a1b/ybx1	8
BP	GO:0042246	tissue regeneration	11/773	138/18042	0.035101	0.285341	0.257548	acanb/aldh1a2/apobec2b/col10a1a/has2/hoxc13a/hoxc13b/inhbaa/mdka/mycb/pdgfbb	11
BP	GO:0051693	actin filament capping	5/773	43/18042	0.0357853	0.289835	0.261604	capza1a/capza1b/capzb/scin/tmod4	5
BP	GO:0045765	regulation of angiogenesis	8/773	89/18042	0.0368512	0.29566	0.266862	cdh5/reck/serpinf1/thbs1a/tie1/tnmd/tspan12/vegfab	8
BP	GO:0007229	integrin-mediated signaling pathway	6/773	58/18042	0.0371756	0.29566	0.266862	itga11b/itga9/itgbl1/lama5/lims2/loxl3a	6
BP	GO:0030837	negative regulation of actin filament polymerization	6/773	58/18042	0.0371756	0.29566	0.266862	capza1a/capza1b/capzb/scin/ssh2b/tmod4	6
BP	GO:0032272	negative regulation of protein polymerization	6/773	58/18042	0.0371756	0.29566	0.266862	capza1a/capza1b/capzb/scin/ssh2b/tmod4	6
BP	GO:1901879	regulation of protein depolymerization	6/773	58/18042	0.0371756	0.29566	0.266862	capza1a/capza1b/capzb/nes/scin/tmod4	6
BP	GO:0072523	purine-containing compound catabolic process	4/773	30/18042	0.0378364	0.299833	0.270628	nt5e/nudt3a/nudt4a/pde4ca	4
BP	GO:0042330	taxis	26/773	419/18042	0.0381359	0.301123	0.271793	ackr3b/ackr4b/alcamb/bsg/capn1a/ccdc80l1/ccl19a.1/ccl25b/ccl44/ccr9a/ccr9b/col2a1a/enah/epha3/ephb2b/lama5/lamc3/nexn/ntn2/pdgfra/rab13/robo2/rtn4b/smyd1a/tenm3/vegfab	26
BP	GO:0006721	terpenoid metabolic process	5/773	44/18042	0.0390038	0.304656	0.274981	aldh1a2/bco2l/crabp1b/dhrs3a/rdh10a	5
BP	GO:0048596	embryonic camera-type eye morphogenesis	5/773	44/18042	0.0390038	0.304656	0.274981	lmx1ba/lum/mab21l2/sfrp5/sox4b	5
BP	GO:0051924	regulation of calcium ion transport	5/773	44/18042	0.0390038	0.304656	0.274981	cacnb1/casq1b/casq2/homer1b/stac3	5
BP	GO:0002027	regulation of heart rate	3/773	18/18042	0.0395513	0.304656	0.274981	adrb2a/mybpc3/si:ch211-225p5.8	3
BP	GO:0009074	aromatic amino acid family catabolic process	3/773	18/18042	0.0395513	0.304656	0.274981	hpda/tdo2a/tdo2b	3
BP	GO:0031365	N-terminal protein amino acid modification	3/773	18/18042	0.0395513	0.304656	0.274981	hhatla/hhatlb/naa35	3
BP	GO:0039022	pronephric duct development	3/773	18/18042	0.0395513	0.304656	0.274981	aldh1a2/atp6v0d1/glis2b	3
BP	GO:0018212	peptidyl-tyrosine modification	6/773	59/18042	0.0399464	0.306627	0.276761	aatkb/clcf1/crlf1b/epgn/igf2a/kdrl	6
BP	GO:0006935	chemotaxis	25/773	402/18042	0.040525	0.309988	0.279794	ackr3b/ackr4b/alcamb/bsg/capn1a/ccdc80l1/ccl19a.1/ccl25b/ccl44/ccr9a/ccr9b/col2a1a/enah/epha3/ephb2b/lama5/lamc3/nexn/ntn2/pdgfra/rab13/robo2/rtn4b/tenm3/vegfab	25
BP	GO:0046394	carboxylic acid biosynthetic process	13/773	177/18042	0.0413269	0.315028	0.284343	apip/bhmt/cbsb/gamt/gatm/gls2a/got1/hsd17b8/prkab2/rdh10a/tecra/tecrb/tecrl2b	13
BP	GO:0030301	cholesterol transport	4/773	31/18042	0.0420207	0.31766	0.286719	apoa1b/apobb.1/apobb.2/apoc1	4
BP	GO:0006112	energy reserve metabolic process	5/773	45/18042	0.0423931	0.31766	0.286719	gyg2/gys2/ppp1r3aa/pygmb/ugp2a	5
BP	GO:0030834	regulation of actin filament depolymerization	5/773	45/18042	0.0423931	0.31766	0.286719	capza1a/capza1b/capzb/scin/tmod4	5
BP	GO:0030835	negative regulation of actin filament depolymerization	5/773	45/18042	0.0423931	0.31766	0.286719	capza1a/capza1b/capzb/scin/tmod4	5
BP	GO:1901292	nucleoside phosphate catabolic process	5/773	45/18042	0.0423931	0.31766	0.286719	entpd5b/nt5e/nudt3a/nudt4a/pde4ca	5
BP	GO:0044272	sulfur compound biosynthetic process	7/773	76/18042	0.0439559	0.328254	0.296281	acss2l/apip/bhmt/cbsb/dlat/gclc/pdhb	7
BP	GO:0031589	cell-substrate adhesion	9/773	109/18042	0.0443538	0.329073	0.29702	fn1b/itgbl1/lamc3/lims2/pxna/radil/si:ch73-181m17.1/si:ch73-329n5.6/si:dkey-6n6.1	9
BP	GO:0016053	organic acid biosynthetic process	13/773	179/18042	0.0445505	0.329073	0.29702	apip/bhmt/cbsb/gamt/gatm/gls2a/got1/hsd17b8/prkab2/rdh10a/tecra/tecrb/tecrl2b	13
BP	GO:0006743	ubiquinone metabolic process	3/773	19/18042	0.0455149	0.329073	0.29702	coq3/coq9/ndufa9a	3
BP	GO:0006744	ubiquinone biosynthetic process	3/773	19/18042	0.0455149	0.329073	0.29702	coq3/coq9/ndufa9a	3
BP	GO:0032292	peripheral nervous system axon ensheathment	3/773	19/18042	0.0455149	0.329073	0.29702	adcy6a/adgrg1/aldh1a2	3
BP	GO:0046033	AMP metabolic process	3/773	19/18042	0.0455149	0.329073	0.29702	adkb/adsl/nt5e	3
BP	GO:0072176	nephric duct development	3/773	19/18042	0.0455149	0.329073	0.29702	aldh1a2/atp6v0d1/glis2b	3
BP	GO:0086001	cardiac muscle cell action potential	3/773	19/18042	0.0455149	0.329073	0.29702	atp1b1a/scn4bb/si:ch211-225p5.8	3
BP	GO:1901663	quinone biosynthetic process	3/773	19/18042	0.0455149	0.329073	0.29702	coq3/coq9/ndufa9a	3
BP	GO:0042127	regulation of cell population proliferation	20/773	310/18042	0.0455607	0.329073	0.29702	adgrg1/ccl25b/epgn/fgf18a/fgf20b/igf2a/igfbp2b/jund/mstnb/mycb/naa35/nes/pdgfbb/sh3rf1/six1b/smyd2b/tbx3a/tmem119a/tnmd/vegfab	20
BP	GO:0052548	regulation of endopeptidase activity	8/773	93/18042	0.0459187	0.329073	0.29702	agt/ahsg2/fetub/reck/serpina1/serpinf1/si:ch211-262h13.5/si:ch211-284e20.8	8
BP	GO:0034754	cellular hormone metabolic process	5/773	46/18042	0.0459543	0.329073	0.29702	aldh1a2/crabp1b/dhrs3a/rdh10a/si:dkey-238o13.4	5
BP	GO:0015918	sterol transport	4/773	32/18042	0.0464555	0.329073	0.29702	apoa1b/apobb.1/apobb.2/apoc1	4
BP	GO:0016525	negative regulation of angiogenesis	4/773	32/18042	0.0464555	0.329073	0.29702	cdh5/serpinf1/thbs1a/tnmd	4
BP	GO:0051262	protein tetramerization	4/773	32/18042	0.0464555	0.329073	0.29702	farsa/pkd2/tdo2a/tdo2b	4
BP	GO:2000181	negative regulation of blood vessel morphogenesis	4/773	32/18042	0.0464555	0.329073	0.29702	cdh5/serpinf1/thbs1a/tnmd	4
BP	GO:0070482	response to oxygen levels	7/773	77/18042	0.046645	0.329356	0.297275	atp6v0d1/cox4i1/irs1/loxl2b/mb/ndufa9a/vegfab	7
BP	GO:0044264	cellular polysaccharide metabolic process	6/773	62/18042	0.0490279	0.345075	0.311463	gyg2/gys2/has2/ppp1r3aa/pygmb/ugp2a	6
BP	GO:0044087	regulation of cellular component biogenesis	20/773	313/18042	0.0494337	0.346823	0.313042	capza1a/capza1b/capzb/fhod1/fhod3b/fmr1/fxr1/ldlrad4a/pdgfbb/piwil2/psmc6/sar1ab/scin/ssh2b/synpo2b/synpo2lb/tmod4/wasf3b/zgc:154093/zgc:56235	20
BP	GO:0006457	protein folding	10/773	129/18042	0.0505683	0.352068	0.317776	cct5/cct6a/cct8/dnajb6b/dnajc18/fkbp1b/hsc70/pdia2/ppid/tcp1	10
BP	GO:0048925	lateral line system development	10/773	129/18042	0.0505683	0.352068	0.317776	ackr3b/adgrg1/anos1b/atp6v0d1/hoxb8a/prox1a/rspo3/rtn4b/s1pr2/sulf1	10
BP	GO:0002062	chondrocyte differentiation	4/773	33/18042	0.0511402	0.352068	0.317776	anxa6/loxl2b/runx2a/sulf1	4
BP	GO:0009166	nucleotide catabolic process	4/773	33/18042	0.0511402	0.352068	0.317776	nt5e/nudt3a/nudt4a/pde4ca	4
BP	GO:0050678	regulation of epithelial cell proliferation	4/773	33/18042	0.0511402	0.352068	0.317776	igf2a/pdgfbb/tnmd/vegfab	4
BP	GO:1901343	negative regulation of vasculature development	4/773	33/18042	0.0511402	0.352068	0.317776	cdh5/serpinf1/thbs1a/tnmd	4
BP	GO:0001936	regulation of endothelial cell proliferation	3/773	20/18042	0.0518953	0.353949	0.319473	igf2a/tnmd/vegfab	3
BP	GO:0042761	very long-chain fatty acid biosynthetic process	3/773	20/18042	0.0518953	0.353949	0.319473	tecra/tecrb/tecrl2b	3
BP	GO:0110020	regulation of actomyosin structure organization	3/773	20/18042	0.0518953	0.353949	0.319473	fhod1/fhod3b/pdgfbb	3
BP	GO:0005976	polysaccharide metabolic process	6/773	63/18042	0.0523147	0.354736	0.320183	gyg2/gys2/has2/ppp1r3aa/pygmb/ugp2a	6
BP	GO:0048884	neuromast development	7/773	79/18042	0.0523328	0.354736	0.320183	anos1b/atp6v0d1/prox1a/rspo3/rtn4b/s1pr2/sulf1	7
BP	GO:0048592	eye morphogenesis	15/773	221/18042	0.0535163	0.361071	0.325902	abcb6a/adgrv1/agtpbp1/aldh1a2/arl6ip1/bbs5/lmx1ba/lum/mab21l2/obsl1a/sdk2b/sfrp5/sox4b/tspan12/zic1	15
BP	GO:0033692	cellular polysaccharide biosynthetic process	5/773	48/18042	0.0535953	0.361071	0.325902	gyg2/gys2/has2/ppp1r3aa/ugp2a	5
BP	GO:0031099	regeneration	14/773	203/18042	0.0545079	0.3661	0.330441	acanb/aldh1a2/apobec2b/clcf1/col10a1a/col12a1b/has2/hoxc13a/hoxc13b/inhbaa/mdka/mycb/pdgfbb/rtn4b	14
BP	GO:0051347	positive regulation of transferase activity	10/773	131/18042	0.055062	0.368698	0.332785	ddr2a/epgn/epha3/ephb2b/igf2a/kdrl/pdcd10b/pdgfbb/pdgfra/tie1	10
BP	GO:0051261	protein depolymerization	7/773	80/18042	0.0553329	0.369389	0.333409	capza1a/capza1b/capzb/mical2b/nes/scin/tmod4	7
BP	GO:0006826	iron ion transport	4/773	34/18042	0.0560733	0.369965	0.333929	abcb6a/cp/tfa/zgc:172271	4
BP	GO:0060900	embryonic camera-type eye formation	4/773	34/18042	0.0560733	0.369965	0.333929	lmx1ba/mab21l2/sfrp5/sox4b	4
BP	GO:0033674	positive regulation of kinase activity	9/773	114/18042	0.0560909	0.369965	0.333929	ddr2a/epgn/epha3/ephb2b/kdrl/pdcd10b/pdgfbb/pdgfra/tie1	9
BP	GO:0048882	lateral line development	9/773	114/18042	0.0560909	0.369965	0.333929	ackr3b/anos1b/atp6v0d1/hoxb8a/prox1a/rspo3/rtn4b/s1pr2/sulf1	9
BP	GO:1902903	regulation of supramolecular fiber organization	13/773	186/18042	0.0572052	0.376188	0.339546	capza1a/capza1b/capzb/fhod1/fhod3b/pdgfbb/scin/ssh2b/synpo2b/synpo2lb/tmod4/wasf3b/zgc:154093	13
BP	GO:0000271	polysaccharide biosynthetic process	5/773	49/18042	0.0576756	0.378	0.341182	gyg2/gys2/has2/ppp1r3aa/ugp2a	5
BP	GO:0003044	regulation of systemic arterial blood pressure mediated by a chemical signal	3/773	21/18042	0.0586818	0.378	0.341182	adrb2a/agt/edn3b	3
BP	GO:0030500	regulation of bone mineralization	3/773	21/18042	0.0586818	0.378	0.341182	omd/tmem119a/twist1b	3
BP	GO:0060034	notochord cell differentiation	3/773	21/18042	0.0586818	0.378	0.341182	col15a1a/fstl1b/ngs	3
BP	GO:0070167	regulation of biomineral tissue development	3/773	21/18042	0.0586818	0.378	0.341182	omd/tmem119a/twist1b	3
BP	GO:0110149	regulation of biomineralization	3/773	21/18042	0.0586818	0.378	0.341182	omd/tmem119a/twist1b	3
BP	GO:1901661	quinone metabolic process	3/773	21/18042	0.0586818	0.378	0.341182	coq3/coq9/ndufa9a	3
BP	GO:0009967	positive regulation of signal transduction	26/773	438/18042	0.0590152	0.37904	0.34212	abraa/adgrv1/akap12a/angptl2b/ccl19a.1/ccl25b/ccl44/csnk1da/epgn/gpc5b/grk5/igf2a/inhbaa/ip6k2a/lims2/loxl3a/mstnb/pdcd10b/pdgfbb/ppm1nb/reck/rspo3/sfrp5/sh3rf1/si:dkey-163m14.2/sulf1	26
BP	GO:0006066	alcohol metabolic process	12/773	169/18042	0.0598776	0.38346	0.34611	aldh1a2/apoa1b/cyp8b2/dhrs3a/gch2/idh3a/idh3b/ip6k2a/nudt3a/nudt4a/rdh10a/vldlr	12
BP	GO:0060993	kidney morphogenesis	4/773	35/18042	0.0612528	0.389999	0.352012	aldh1a2/bbs5/glis2b/pkd2	4
BP	GO:1903169	regulation of calcium ion transmembrane transport	4/773	35/18042	0.0612528	0.389999	0.352012	cacnb1/casq1b/casq2/stac3	4
BP	GO:0031101	fin regeneration	7/773	83/18042	0.0649645	0.398665	0.359834	acanb/aldh1a2/col10a1a/has2/hoxc13a/hoxc13b/inhbaa	7
BP	GO:0042325	regulation of phosphorylation	22/773	363/18042	0.0651496	0.398665	0.359834	clcf1/crlf1b/ddr2a/epgn/epha3/ephb2b/fgf18a/fgf20b/fmr1/fxr1/igf2a/inhbaa/kdrl/ldlrad4a/mstnb/pdcd10b/pdgfbb/pdgfra/prkag2b/ptprb/tie1/vegfab	22
BP	GO:0051336	regulation of hydrolase activity	22/773	363/18042	0.0651496	0.398665	0.359834	agt/ahsg2/angptl3/apoc1/arhgap12b/arhgef16/ccl19a.1/ccl25b/ccl44/fetub/itih2/itih5/reck/serpina1/serpinf1/si:ch211-262h13.5/si:ch211-284e20.8/si:dkey-91m11.5/sipa1l1/spink4/timp4.2/wfikkn2b	22
BP	GO:0003229	ventricular cardiac muscle tissue development	2/773	10/18042	0.0656662	0.398665	0.359834	mstnb/mybpc3	2
BP	GO:0008300	isoprenoid catabolic process	2/773	10/18042	0.0656662	0.398665	0.359834	bco2l/crabp1b	2
BP	GO:0009086	methionine biosynthetic process	2/773	10/18042	0.0656662	0.398665	0.359834	apip/bhmt	2
BP	GO:0042953	lipoprotein transport	2/773	10/18042	0.0656662	0.398665	0.359834	apobb.1/apobb.2	2
BP	GO:0044872	lipoprotein localization	2/773	10/18042	0.0656662	0.398665	0.359834	apobb.1/apobb.2	2
BP	GO:0045667	regulation of osteoblast differentiation	2/773	10/18042	0.0656662	0.398665	0.359834	tmem119a/ucmab	2
BP	GO:0048008	platelet-derived growth factor receptor signaling pathway	2/773	10/18042	0.0656662	0.398665	0.359834	pdgfbb/pdgfra	2
BP	GO:0048339	paraxial mesoderm development	2/773	10/18042	0.0656662	0.398665	0.359834	aldh1a2/pcdh10b	2
BP	GO:0070189	kynurenine metabolic process	2/773	10/18042	0.0656662	0.398665	0.359834	tdo2a/tdo2b	2
BP	GO:0072178	nephric duct morphogenesis	2/773	10/18042	0.0656662	0.398665	0.359834	aldh1a2/glis2b	2
BP	GO:0030038	contractile actin filament bundle assembly	3/773	22/18042	0.0658621	0.398665	0.359834	fhod1/fhod3b/pdgfbb	3
BP	GO:0043149	stress fiber assembly	3/773	22/18042	0.0658621	0.398665	0.359834	fhod1/fhod3b/pdgfbb	3
BP	GO:0050679	positive regulation of epithelial cell proliferation	3/773	22/18042	0.0658621	0.398665	0.359834	igf2a/pdgfbb/vegfab	3
BP	GO:0033108	mitochondrial respiratory chain complex assembly	5/773	51/18042	0.0663549	0.398665	0.359834	aifm1/coa3b/cox16/ndufs5/uqcc2	5
BP	GO:0043542	endothelial cell migration	5/773	51/18042	0.0663549	0.398665	0.359834	loxl2b/prcp/pxna/rab13/reck	5
BP	GO:1901880	negative regulation of protein depolymerization	5/773	51/18042	0.0663549	0.398665	0.359834	capza1a/capza1b/capzb/scin/tmod4	5
BP	GO:0001837	epithelial to mesenchymal transition	4/773	36/18042	0.0666758	0.398665	0.359834	fmr1/loxl2b/pdgfbb/tgfbr3	4
BP	GO:0050731	positive regulation of peptidyl-tyrosine phosphorylation	4/773	36/18042	0.0666758	0.398665	0.359834	clcf1/crlf1b/epgn/igf2a	4
BP	GO:1903034	regulation of response to wounding	4/773	36/18042	0.0666758	0.398665	0.359834	clcf1/col12a1b/f7i/si:dkey-163m14.2	4
BP	GO:0010631	epithelial cell migration	6/773	67/18042	0.066776	0.398665	0.359834	gja5b/loxl2b/prcp/pxna/rab13/reck	6
BP	GO:0060485	mesenchyme development	15/773	229/18042	0.0683457	0.406604	0.366999	acta1a/actc1a/aldh1a2/anxa6/arl6ip1/capzb/eif3ba/fmr1/loxl2b/pcdh10b/pdgfbb/pdgfra/pdgfrb/radil/tgfbr3	15
BP	GO:0098609	cell-cell adhesion	23/773	385/18042	0.0684748	0.406604	0.366999	bsg/cdh5/cel.1/dchs1a/fgl1/fn1b/igf2a/igsf5b/lama5/lims2/loxl3a/nexn/obsl1a/pcdh10b/pdgfra/sdk2b/si:ch211-186j3.6/si:ch211-222f23.6/svep1/tenm3/tie1/tnxba/vcam1b	23
BP	GO:0043254	regulation of protein-containing complex assembly	12/773	173/18042	0.0688561	0.407769	0.368051	capza1a/capza1b/capzb/ldlrad4a/piwil2/psmc6/sar1ab/scin/ssh2b/tmod4/wasf3b/zgc:154093	12
BP	GO:0035725	sodium ion transmembrane transport	9/773	119/18042	0.0696726	0.411498	0.371417	atp1a1a.3/atp1a1a.4/atp1b1a/atp1b3b/scn4bb/si:ch211-225p5.8/slc12a10.2/slc6a8/slc8a4b	9
BP	GO:0007422	peripheral nervous system development	6/773	68/18042	0.0707205	0.41657	0.375995	adcy6a/adgrg1/aldh1a2/rtn4b/six1b/slc16a2	6
BP	GO:0001935	endothelial cell proliferation	4/773	37/18042	0.0723393	0.419377	0.378529	igf2a/loxl2b/tnmd/vegfab	4
BP	GO:0006641	triglyceride metabolic process	4/773	37/18042	0.0723393	0.419377	0.378529	agpat9l/apobb.1/apobb.2/apoc1	4
BP	GO:0007528	neuromuscular junction development	4/773	37/18042	0.0723393	0.419377	0.378529	ache/cacnb1/pdzrn3b/ppfibp1a	4
BP	GO:0032103	positive regulation of response to external stimulus	4/773	37/18042	0.0723393	0.419377	0.378529	clcf1/cnbpb/coch/vegfab	4
BP	GO:0045727	positive regulation of translation	4/773	37/18042	0.0723393	0.419377	0.378529	cnbpb/fmr1/fxr1/uqcc2	4
BP	GO:0048645	animal organ formation	4/773	37/18042	0.0723393	0.419377	0.378529	aldh1a2/bbs5/fn1b/pdgfra	4
BP	GO:0014044	Schwann cell development	3/773	23/18042	0.073423	0.422453	0.381305	adcy6a/adgrg1/aldh1a2	3
BP	GO:0046847	filopodium assembly	3/773	23/18042	0.073423	0.422453	0.381305	capzb/fmr1/fxr1	3
BP	GO:1902904	negative regulation of supramolecular fiber organization	6/773	69/18042	0.0747965	0.422453	0.381305	capza1a/capza1b/capzb/scin/ssh2b/tmod4	6
BP	GO:0000381	regulation of alternative mRNA splicing, via spliceosome	5/773	53/18042	0.0757205	0.422453	0.381305	fmr1/fxr1/mbnl2/nova2/rbfox1l	5
BP	GO:0048483	autonomic nervous system development	5/773	53/18042	0.0757205	0.422453	0.381305	gfra1a/mab21l2/rtn4b/ryr1a/ryr3	5
BP	GO:1901657	glycosyl compound metabolic process	5/773	53/18042	0.0757205	0.422453	0.381305	adkb/cdaa/fuca1.1/fuca2/pnp4b	5
BP	GO:0007178	transmembrane receptor protein serine/threonine kinase signaling pathway	14/773	214/18042	0.0769161	0.422453	0.381305	bmpr1bb/fstl1b/fstl3/grem2a/has2/inhbaa/ldlrad4a/mstnb/piwil2/pxna/scube1/sfrp5/smad3b/tgfbr3	14
BP	GO:0002009	morphogenesis of an epithelium	28/773	492/18042	0.0778749	0.422453	0.381305	afp4/aldh1a2/apoa2/atp2a2a/atp6v0d1/bbs5/cacna1c/cdh5/cthrc1a/dcn/glis2b/has2/igfbp7/lama5/lmx1ba/mab21l2/mdka/mical2b/pdgfra/pdlim7/pkd2/ppp2r3a/ptprbl/s1pr2/sfrp5/sox4b/sparc/tbx3a	28
BP	GO:0006000	fructose metabolic process	2/773	11/18042	0.0780396	0.422453	0.381305	pfkfb2b/pfkfb4a	2
BP	GO:0006123	mitochondrial electron transport, cytochrome c to oxygen	2/773	11/18042	0.0780396	0.422453	0.381305	cox4i1/cox5ab	2
BP	GO:0008156	negative regulation of DNA replication	2/773	11/18042	0.0780396	0.422453	0.381305	igfbp2b/pds5a	2
BP	GO:0010092	specification of animal organ identity	2/773	11/18042	0.0780396	0.422453	0.381305	aldh1a2/fn1b	2
BP	GO:0016203	muscle attachment	2/773	11/18042	0.0780396	0.422453	0.381305	dnajb6b/postnb	2
BP	GO:0032836	glomerular basement membrane development	2/773	11/18042	0.0780396	0.422453	0.381305	plce1/sulf1	2
BP	GO:0042531	positive regulation of tyrosine phosphorylation of STAT protein	2/773	11/18042	0.0780396	0.422453	0.381305	clcf1/crlf1b	2
BP	GO:0043367	CD4-positive, alpha-beta T cell differentiation	2/773	11/18042	0.0780396	0.422453	0.381305	loxl3a/sh3rf1	2
BP	GO:0043650	dicarboxylic acid biosynthetic process	2/773	11/18042	0.0780396	0.422453	0.381305	gls2a/got1	2
BP	GO:0045776	negative regulation of blood pressure	2/773	11/18042	0.0780396	0.422453	0.381305	adrb2a/prcp	2
BP	GO:0048679	regulation of axon regeneration	2/773	11/18042	0.0780396	0.422453	0.381305	clcf1/col12a1b	2
BP	GO:0051123	RNA polymerase II preinitiation complex assembly	2/773	11/18042	0.0780396	0.422453	0.381305	dr1/psmc6	2
BP	GO:0060323	head morphogenesis	2/773	11/18042	0.0780396	0.422453	0.381305	aldh1a2/crispld2	2
BP	GO:0060324	face development	2/773	11/18042	0.0780396	0.422453	0.381305	aldh1a2/crispld2	2
BP	GO:0070570	regulation of neuron projection regeneration	2/773	11/18042	0.0780396	0.422453	0.381305	clcf1/col12a1b	2
BP	GO:0072132	mesenchyme morphogenesis	2/773	11/18042	0.0780396	0.422453	0.381305	acta1a/actc1a	2
BP	GO:0097006	regulation of plasma lipoprotein particle levels	2/773	11/18042	0.0780396	0.422453	0.381305	apoa1b/apoc1	2
BP	GO:0006418	tRNA aminoacylation for protein translation	4/773	38/18042	0.0782392	0.422453	0.381305	farsa/farsb/hars/si:ch211-256m1.8	4
BP	GO:0032456	endocytic recycling	4/773	38/18042	0.0782392	0.422453	0.381305	ehd2b/grip1/rab13/vps52	4
BP	GO:0061351	neural precursor cell proliferation	4/773	38/18042	0.0782392	0.422453	0.381305	adgrg1/nes/zic1/zic4	4
BP	GO:0060326	cell chemotaxis	9/773	122/18042	0.0787262	0.424044	0.382741	ackr3b/ackr4b/ccl19a.1/ccl25b/ccl44/ccr9a/ccr9b/rab13/vegfab	9
BP	GO:0006638	neutral lipid metabolic process	5/773	54/18042	0.0806576	0.429838	0.387971	agpat9l/apobb.1/apobb.2/apoc1/si:dkey-172j4.3	5
BP	GO:0006639	acylglycerol metabolic process	5/773	54/18042	0.0806576	0.429838	0.387971	agpat9l/apobb.1/apobb.2/apoc1/si:dkey-172j4.3	5
BP	GO:0048048	embryonic eye morphogenesis	5/773	54/18042	0.0806576	0.429838	0.387971	lmx1ba/lum/mab21l2/sfrp5/sox4b	5
BP	GO:0048593	camera-type eye morphogenesis	12/773	178/18042	0.0812514	0.429838	0.387971	abcb6a/aldh1a2/arl6ip1/lmx1ba/lum/mab21l2/obsl1a/sdk2b/sfrp5/sox4b/tspan12/zic1	12
BP	GO:0051241	negative regulation of multicellular organismal process	12/773	178/18042	0.0812514	0.429838	0.387971	adrb2a/apoc1/cdh5/f7i/loxl2b/loxl3a/mstnb/robo2/rspo3/serpinf1/thbs1a/tnmd	12
BP	GO:0048886	neuromast hair cell differentiation	3/773	24/18042	0.0813501	0.429838	0.387971	atp6v0d1/prox1a/s1pr2	3
BP	GO:0061035	regulation of cartilage development	3/773	24/18042	0.0813501	0.429838	0.387971	esrra/loxl2b/s1pr2	3
BP	GO:0072330	monocarboxylic acid biosynthetic process	8/773	105/18042	0.0813629	0.429838	0.387971	gamt/gatm/hsd17b8/prkab2/rdh10a/tecra/tecrb/tecrl2b	8
BP	GO:0072006	nephron development	7/773	88/18042	0.0831345	0.436102	0.393624	aldh1a2/lmx1ba/myo1ca/pkd2/plce1/ppargc1a/sulf1	7
BP	GO:0002181	cytoplasmic translation	6/773	71/18042	0.0833404	0.436102	0.393624	cnbpb/eif3ba/eif3c/eif3d/eif4a1b/rplp0	6
BP	GO:0035051	cardiocyte differentiation	6/773	71/18042	0.0833404	0.436102	0.393624	alpk3b/fhod3b/neb/nexn/rbfox1l/smyd1b	6
BP	GO:0090132	epithelium migration	6/773	71/18042	0.0833404	0.436102	0.393624	gja5b/loxl2b/prcp/pxna/rab13/reck	6
BP	GO:0034250	positive regulation of cellular amide metabolic process	4/773	39/18042	0.0843712	0.439408	0.396609	cnbpb/fmr1/fxr1/uqcc2	4
BP	GO:1903510	mucopolysaccharide metabolic process	4/773	39/18042	0.0843712	0.439408	0.396609	dse/has2/itih2/itih5	4
BP	GO:0043242	negative regulation of protein-containing complex disassembly	5/773	55/18042	0.0857621	0.443507	0.400308	capza1a/capza1b/capzb/scin/tmod4	5
BP	GO:0055088	lipid homeostasis	5/773	55/18042	0.0857621	0.443507	0.400308	angptl3/apoa1b/apobb.1/apobb.2/pla2g12b	5
BP	GO:1901607	alpha-amino acid biosynthetic process	5/773	55/18042	0.0857621	0.443507	0.400308	apip/bhmt/cbsb/gls2a/got1	5
BP	GO:0098656	anion transmembrane transport	9/773	125/18042	0.088463	0.44583	0.402405	ano5a/slc12a10.2/slc22a7a/slc25a12/slc25a14/slc25a4/slc25a5/zgc:162193/zgc:56235	9
BP	GO:0017004	cytochrome complex assembly	3/773	25/18042	0.0896283	0.44583	0.402405	coa3b/cox16/uqcc2	3
BP	GO:0034446	substrate adhesion-dependent cell spreading	4/773	40/18042	0.0907305	0.44583	0.402405	lamc3/lims2/pxna/radil	4
BP	GO:0048484	enteric nervous system development	4/773	40/18042	0.0907305	0.44583	0.402405	gfra1a/mab21l2/ryr1a/ryr3	4
BP	GO:0061077	chaperone-mediated protein folding	4/773	40/18042	0.0907305	0.44583	0.402405	dnajb6b/dnajc18/fkbp1b/hsc70	4
BP	GO:0021532	neural tube patterning	5/773	56/18042	0.0910318	0.44583	0.402405	fmr1/lmx1ba/ryr1a/ryr3/wnt10b	5
BP	GO:0021545	cranial nerve development	5/773	56/18042	0.0910318	0.44583	0.402405	adgrg1/homer2/nes/robo2/rtn4b	5
BP	GO:0030203	glycosaminoglycan metabolic process	5/773	56/18042	0.0910318	0.44583	0.402405	dse/has2/itih2/itih5/pglyrp6	5
BP	GO:0034637	cellular carbohydrate biosynthetic process	5/773	56/18042	0.0910318	0.44583	0.402405	gyg2/gys2/has2/ppp1r3aa/ugp2a	5
BP	GO:0002833	positive regulation of response to biotic stimulus	2/773	12/18042	0.0910683	0.44583	0.402405	cnbpb/coch	2
BP	GO:0003159	morphogenesis of an endothelium	2/773	12/18042	0.0910683	0.44583	0.402405	cdh5/ptprbl	2
BP	GO:0006555	methionine metabolic process	2/773	12/18042	0.0910683	0.44583	0.402405	apip/bhmt	2
BP	GO:0006734	NADH metabolic process	2/773	12/18042	0.0910683	0.44583	0.402405	mdh1aa/pfkmb	2
BP	GO:0007260	tyrosine phosphorylation of STAT protein	2/773	12/18042	0.0910683	0.44583	0.402405	clcf1/crlf1b	2
BP	GO:0030534	adult behavior	2/773	12/18042	0.0910683	0.44583	0.402405	cct8/gja5b	2
BP	GO:0042509	regulation of tyrosine phosphorylation of STAT protein	2/773	12/18042	0.0910683	0.44583	0.402405	clcf1/crlf1b	2
BP	GO:0045089	positive regulation of innate immune response	2/773	12/18042	0.0910683	0.44583	0.402405	cnbpb/coch	2
BP	GO:0048385	regulation of retinoic acid receptor signaling pathway	2/773	12/18042	0.0910683	0.44583	0.402405	aldh1a2/dhrs3a	2
BP	GO:0055117	regulation of cardiac muscle contraction	2/773	12/18042	0.0910683	0.44583	0.402405	casq2/pkd2	2
BP	GO:0060191	regulation of lipase activity	2/773	12/18042	0.0910683	0.44583	0.402405	angptl3/apoc1	2
BP	GO:0061154	endothelial tube morphogenesis	2/773	12/18042	0.0910683	0.44583	0.402405	cdh5/ptprbl	2
BP	GO:0072554	blood vessel lumenization	2/773	12/18042	0.0910683	0.44583	0.402405	cdh5/ptprbl	2
BP	GO:0086002	cardiac muscle cell action potential involved in contraction	2/773	12/18042	0.0910683	0.44583	0.402405	scn4bb/si:ch211-225p5.8	2
BP	GO:2000514	regulation of CD4-positive, alpha-beta T cell activation	2/773	12/18042	0.0910683	0.44583	0.402405	loxl3a/sh3rf1	2
BP	GO:0051494	negative regulation of cytoskeleton organization	6/773	73/18042	0.0924019	0.450357	0.406491	capza1a/capza1b/capzb/scin/ssh2b/tmod4	6
BP	GO:0062012	regulation of small molecule metabolic process	6/773	73/18042	0.0924019	0.450357	0.406491	acaa2/cbsb/cpt1ab/etfa/pdk1/ppp1r3aa	6
BP	GO:0071363	cellular response to growth factor stimulus	18/773	300/18042	0.0950775	0.462375	0.417338	bmpr1bb/fgf18a/fgf20b/fstl1b/fstl3/grem2a/has2/ldlrad4a/mstnb/pxna/scube1/sfrp5/smad3b/sulf1/tgfbr3/tnmd/tspan12/vegfab	18
BP	GO:0043244	regulation of protein-containing complex disassembly	6/773	74/18042	0.0971242	0.465433	0.420099	capza1a/capza1b/capzb/nes/scin/tmod4	6
BP	GO:0048024	regulation of mRNA splicing, via spliceosome	6/773	74/18042	0.0971242	0.465433	0.420099	fmr1/fxr1/mbnl2/nova2/rbfox1l/ybx1	6
BP	GO:0070848	response to growth factor	18/773	301/18042	0.0973101	0.465433	0.420099	bmpr1bb/fgf18a/fgf20b/fstl1b/fstl3/grem2a/has2/ldlrad4a/mstnb/pxna/scube1/sfrp5/smad3b/sulf1/tgfbr3/tnmd/tspan12/vegfab	18
BP	GO:0030282	bone mineralization	4/773	41/18042	0.0973117	0.465433	0.420099	col27a1b/omd/tmem119a/twist1b	4
BP	GO:0043038	amino acid activation	4/773	41/18042	0.0973117	0.465433	0.420099	farsa/farsb/hars/si:ch211-256m1.8	4
BP	GO:0043039	tRNA aminoacylation	4/773	41/18042	0.0973117	0.465433	0.420099	farsa/farsb/hars/si:ch211-256m1.8	4
BP	GO:0009072	aromatic amino acid family metabolic process	3/773	26/18042	0.0982417	0.465433	0.420099	hpda/tdo2a/tdo2b	3
BP	GO:0030278	regulation of ossification	3/773	26/18042	0.0982417	0.465433	0.420099	omd/tmem119a/twist1b	3
BP	GO:0034308	primary alcohol metabolic process	3/773	26/18042	0.0982417	0.465433	0.420099	aldh1a2/dhrs3a/rdh10a	3
BP	GO:0035384	thioester biosynthetic process	3/773	26/18042	0.0982417	0.465433	0.420099	acss2l/dlat/pdhb	3
BP	GO:0042181	ketone biosynthetic process	3/773	26/18042	0.0982417	0.465433	0.420099	coq3/coq9/ndufa9a	3
BP	GO:0071616	acyl-CoA biosynthetic process	3/773	26/18042	0.0982417	0.465433	0.420099	acss2l/dlat/pdhb	3
BP	GO:0001666	response to hypoxia	6/773	75/18042	0.101973	0.481442	0.434548	cox4i1/irs1/loxl2b/mb/ndufa9a/vegfab	6
BP	GO:0051017	actin filament bundle assembly	5/773	58/18042	0.102058	0.481442	0.434548	fhod1/fhod3b/pdgfbb/synpo2b/synpo2lb	5
BP	GO:0046434	organophosphate catabolic process	7/773	93/18042	0.103932	0.482419	0.43543	angptl3/entpd5b/nt5e/nudt3a/nudt4a/pde4ca/smpdl3b	7
BP	GO:0030336	negative regulation of cell migration	4/773	42/18042	0.104109	0.482419	0.43543	anos1b/prox1a/s1pr2/sulf1	4
BP	GO:0120254	olefinic compound metabolic process	4/773	42/18042	0.104109	0.482419	0.43543	aldh1a2/bco2l/dhrs3a/rdh10a	4
BP	GO:0001990	regulation of systemic arterial blood pressure by hormone	2/773	13/18042	0.104674	0.482419	0.43543	agt/edn3b	2
BP	GO:0006835	dicarboxylic acid transport	2/773	13/18042	0.104674	0.482419	0.43543	slc25a12/slc25a14	2
BP	GO:0010811	positive regulation of cell-substrate adhesion	2/773	13/18042	0.104674	0.482419	0.43543	lims2/si:dkey-6n6.1	2
BP	GO:0016556	mRNA modification	2/773	13/18042	0.104674	0.482419	0.43543	dkc1/fmr1	2
BP	GO:0042537	benzene-containing compound metabolic process	2/773	13/18042	0.104674	0.482419	0.43543	tdo2a/tdo2b	2
BP	GO:0045580	regulation of T cell differentiation	2/773	13/18042	0.104674	0.482419	0.43543	loxl3a/sh3rf1	2
BP	GO:0046688	response to copper ion	2/773	13/18042	0.104674	0.482419	0.43543	atp6v0d1/nt5e	2
BP	GO:0090316	positive regulation of intracellular protein transport	2/773	13/18042	0.104674	0.482419	0.43543	sar1ab/zgc:162193	2
BP	GO:0006022	aminoglycan metabolic process	6/773	76/18042	0.106945	0.490835	0.443026	chia.4/dse/has2/itih2/itih5/pglyrp6	6
BP	GO:0036293	response to decreased oxygen levels	6/773	76/18042	0.106945	0.490835	0.443026	cox4i1/irs1/loxl2b/mb/ndufa9a/vegfab	6
BP	GO:0120032	regulation of plasma membrane bounded cell projection assembly	5/773	59/18042	0.107809	0.49377	0.445675	capzb/fmr1/fxr1/zgc:154093/zgc:56235	5
BP	GO:0001503	ossification	7/773	94/18042	0.1084	0.494423	0.446264	col27a1b/omd/runx2a/spp1/tmem119a/twist1b/ucmab	7
BP	GO:0010959	regulation of metal ion transport	7/773	94/18042	0.1084	0.494423	0.446264	cacnb1/casq1b/casq2/homer1b/scn4bb/si:ch211-225p5.8/stac3	7
BP	GO:0030217	T cell differentiation	4/773	43/18042	0.111117	0.503683	0.454623	agtpbp1/loxl3a/sh3rf1/themis	4
BP	GO:0051271	negative regulation of cellular component movement	4/773	43/18042	0.111117	0.503683	0.454623	anos1b/prox1a/s1pr2/sulf1	4
BP	GO:2000146	negative regulation of cell motility	4/773	43/18042	0.111117	0.503683	0.454623	anos1b/prox1a/s1pr2/sulf1	4
BP	GO:0043269	regulation of ion transport	16/773	267/18042	0.111444	0.50413	0.455026	cacna1c/cacna1sa/cacna1sb/cacna2d1a/cacnb1/casq1b/casq2/homer1b/kcna4/kcnf1a/pkd2/scn4bb/si:ch211-225p5.8/stac3/syt4/zgc:162193	16
BP	GO:0034765	regulation of ion transmembrane transport	14/773	228/18042	0.113042	0.510312	0.460606	cacna1c/cacna1sa/cacna1sb/cacna2d1a/cacnb1/casq1b/casq2/kcna4/kcnf1a/pkd2/scn4bb/si:ch211-225p5.8/stac3/zgc:162193	14
BP	GO:0006720	isoprenoid metabolic process	5/773	60/18042	0.113715	0.511253	0.461455	aldh1a2/bco2l/crabp1b/dhrs3a/rdh10a	5
BP	GO:0060491	regulation of cell projection assembly	5/773	60/18042	0.113715	0.511253	0.461455	capzb/fmr1/fxr1/zgc:154093/zgc:56235	5
BP	GO:0007169	transmembrane receptor protein tyrosine kinase signaling pathway	19/773	329/18042	0.115811	0.51613	0.465857	angpt1/ddr2a/epgn/epha3/ephb2b/fgf18a/fgf20b/igf2a/igfbp2b/irs1/kdrl/pdgfbb/pdgfra/pdgfrb/sulf1/tie1/tnmd/tspan12/vegfab	19
BP	GO:0000038	very long-chain fatty acid metabolic process	3/773	28/18042	0.116409	0.51613	0.465857	tecra/tecrb/tecrl2b	3
BP	GO:1905475	regulation of protein localization to membrane	3/773	28/18042	0.116409	0.51613	0.465857	gpc5b/stac3/zgc:162193	3
BP	GO:0016051	carbohydrate biosynthetic process	7/773	96/18042	0.117639	0.51613	0.465857	gpia/gyg2/gys2/has2/nansb/ppp1r3aa/ugp2a	7
BP	GO:0090263	positive regulation of canonical Wnt signaling pathway	4/773	44/18042	0.118328	0.51613	0.465857	csnk1da/gpc5b/ppm1nb/reck	4
BP	GO:0001938	positive regulation of endothelial cell proliferation	2/773	14/18042	0.118783	0.51613	0.465857	igf2a/vegfab	2
BP	GO:0006684	sphingomyelin metabolic process	2/773	14/18042	0.118783	0.51613	0.465857	smpd3/smpdl3b	2
BP	GO:0007044	cell-substrate junction assembly	2/773	14/18042	0.118783	0.51613	0.465857	fn1b/pleca	2
BP	GO:0021884	forebrain neuron development	2/773	14/18042	0.118783	0.51613	0.465857	igsf10/prox1a	2
BP	GO:0035914	skeletal muscle cell differentiation	2/773	14/18042	0.118783	0.51613	0.465857	klhl41b/uqcc2	2
BP	GO:0046500	S-adenosylmethionine metabolic process	2/773	14/18042	0.118783	0.51613	0.465857	ahcy/apip	2
BP	GO:0046632	alpha-beta T cell differentiation	2/773	14/18042	0.118783	0.51613	0.465857	loxl3a/sh3rf1	2
BP	GO:0070593	dendrite self-avoidance	2/773	14/18042	0.118783	0.51613	0.465857	bsg/nexn	2
BP	GO:0086003	cardiac muscle cell contraction	2/773	14/18042	0.118783	0.51613	0.465857	scn4bb/si:ch211-225p5.8	2
BP	GO:0150115	cell-substrate junction organization	2/773	14/18042	0.118783	0.51613	0.465857	fn1b/pleca	2
BP	GO:1905477	positive regulation of protein localization to membrane	2/773	14/18042	0.118783	0.51613	0.465857	stac3/zgc:162193	2
BP	GO:2000177	regulation of neural precursor cell proliferation	2/773	14/18042	0.118783	0.51613	0.465857	adgrg1/nes	2
BP	GO:0008652	cellular amino acid biosynthetic process	5/773	61/18042	0.119772	0.517369	0.466976	apip/bhmt/cbsb/gls2a/got1	5
BP	GO:0030098	lymphocyte differentiation	5/773	61/18042	0.119772	0.517369	0.466976	agtpbp1/cd79b/loxl3a/sh3rf1/themis	5
BP	GO:1990573	potassium ion import across plasma membrane	5/773	61/18042	0.119772	0.517369	0.466976	atp1a1a.3/atp1a1a.4/atp1b1a/atp1b3b/slc12a10.2	5
BP	GO:0048915	posterior lateral line system development	6/773	79/18042	0.122595	0.528524	0.477044	ackr3b/adgrg1/anos1b/hoxb8a/rspo3/s1pr2	6
BP	GO:0048762	mesenchymal cell differentiation	11/773	173/18042	0.12453	0.535821	0.483631	anxa6/arl6ip1/capzb/eif3ba/fmr1/loxl2b/pdgfbb/pdgfra/pdgfrb/radil/tgfbr3	11
BP	GO:0090092	regulation of transmembrane receptor protein serine/threonine kinase signaling pathway	10/773	154/18042	0.125546	0.536807	0.484521	fstl1b/fstl3/grem2a/has2/inhbaa/ldlrad4a/mstnb/piwil2/sfrp5/tgfbr3	10
BP	GO:0031103	axon regeneration	3/773	29/18042	0.125929	0.536807	0.484521	clcf1/col12a1b/rtn4b	3
BP	GO:0032963	collagen metabolic process	3/773	29/18042	0.125929	0.536807	0.484521	mmp13b/mmp15a/pkd2	3
BP	GO:0060972	left/right pattern formation	3/773	29/18042	0.125929	0.536807	0.484521	atp6v0d1/glis2b/pkd2	3
BP	GO:0032835	glomerulus development	5/773	62/18042	0.125978	0.536807	0.484521	aldh1a2/lmx1ba/myo1ca/plce1/sulf1	5
BP	GO:0001822	kidney development	12/773	194/18042	0.129787	0.550909	0.497249	aldh1a2/atp6v0d1/bbs5/cacna1c/glis2b/lmx1ba/myo1ca/pkd2/plce1/ppargc1a/six2a/sulf1	12
BP	GO:0072001	renal system development	12/773	194/18042	0.129787	0.550909	0.497249	aldh1a2/atp6v0d1/bbs5/cacna1c/glis2b/lmx1ba/myo1ca/pkd2/plce1/ppargc1a/six2a/sulf1	12
BP	GO:0031401	positive regulation of protein modification process	13/773	214/18042	0.130745	0.551099	0.497421	clcf1/crlf1b/epgn/fgf18a/fgf20b/fmr1/fxr1/igf2a/inhbaa/mstnb/pdcd10b/pdgfbb/vegfab	13
BP	GO:0002011	morphogenesis of an epithelial sheet	7/773	99/18042	0.132234	0.551099	0.497421	afp4/apoa2/cthrc1a/lmx1ba/mab21l2/sfrp5/sox4b	7
BP	GO:0000380	alternative mRNA splicing, via spliceosome	5/773	63/18042	0.132328	0.551099	0.497421	fmr1/fxr1/mbnl2/nova2/rbfox1l	5
BP	GO:0007179	transforming growth factor beta receptor signaling pathway	5/773	63/18042	0.132328	0.551099	0.497421	ldlrad4a/mstnb/pxna/smad3b/tgfbr3	5
BP	GO:0042445	hormone metabolic process	5/773	63/18042	0.132328	0.551099	0.497421	aldh1a2/crabp1b/dhrs3a/rdh10a/si:dkey-238o13.4	5
BP	GO:0061572	actin filament bundle organization	5/773	63/18042	0.132328	0.551099	0.497421	fhod1/fhod3b/pdgfbb/synpo2b/synpo2lb	5
BP	GO:0048589	developmental growth	21/773	377/18042	0.133227	0.551099	0.497421	acanb/aldh1a2/anxa6/apobec2b/cacna1c/cbsb/cdh5/col10a1a/cthrc1a/dcn/glis2b/has2/hoxc13a/hoxc13b/igfbp2b/inhbaa/mdka/mycb/pdgfbb/robo2/tmem108	21
BP	GO:0009068	aspartate family amino acid catabolic process	2/773	15/18042	0.133327	0.551099	0.497421	got2a/tdh2	2
BP	GO:0030193	regulation of blood coagulation	2/773	15/18042	0.133327	0.551099	0.497421	f7i/si:dkey-163m14.2	2
BP	GO:0030388	fructose 1,6-bisphosphate metabolic process	2/773	15/18042	0.133327	0.551099	0.497421	aldob/pfkmb	2
BP	GO:0033617	mitochondrial cytochrome c oxidase assembly	2/773	15/18042	0.133327	0.551099	0.497421	coa3b/cox16	2
BP	GO:0034109	homotypic cell-cell adhesion	2/773	15/18042	0.133327	0.551099	0.497421	fn1b/pdgfra	2
BP	GO:1900046	regulation of hemostasis	2/773	15/18042	0.133327	0.551099	0.497421	f7i/si:dkey-163m14.2	2
BP	GO:0034968	histone lysine methylation	4/773	46/18042	0.133335	0.551099	0.497421	setd7/smyd1a/smyd1b/smyd2b	4
BP	GO:0002548	monocyte chemotaxis	3/773	30/18042	0.135717	0.556768	0.502537	ccl19a.1/ccl25b/ccl44	3
BP	GO:0048010	vascular endothelial growth factor receptor signaling pathway	3/773	30/18042	0.135717	0.556768	0.502537	kdrl/tnmd/vegfab	3
BP	GO:0048247	lymphocyte chemotaxis	3/773	30/18042	0.135717	0.556768	0.502537	ccl19a.1/ccl25b/ccl44	3
BP	GO:1901264	carbohydrate derivative transport	3/773	30/18042	0.135717	0.556768	0.502537	slc25a4/slc25a5/slc29a1a	3
BP	GO:0034762	regulation of transmembrane transport	14/773	236/18042	0.137541	0.5632	0.508343	cacna1c/cacna1sa/cacna1sb/cacna2d1a/cacnb1/casq1b/casq2/kcna4/kcnf1a/pkd2/scn4bb/si:ch211-225p5.8/stac3/zgc:162193	14
BP	GO:0007160	cell-matrix adhesion	5/773	64/18042	0.138819	0.565147	0.5101	fn1b/itgbl1/pxna/si:ch73-181m17.1/si:ch73-329n5.6	5
BP	GO:0071559	response to transforming growth factor beta	5/773	64/18042	0.138819	0.565147	0.5101	ldlrad4a/mstnb/pxna/smad3b/tgfbr3	5
BP	GO:0071560	cellular response to transforming growth factor beta stimulus	5/773	64/18042	0.138819	0.565147	0.5101	ldlrad4a/mstnb/pxna/smad3b/tgfbr3	5
BP	GO:0030111	regulation of Wnt signaling pathway	11/773	177/18042	0.139256	0.565147	0.5101	csnk1da/ctnnbip1/gpc5b/grk5/ppm1nb/reck/rspo3/sfrp2/sfrp5/si:ch211-204c21.1/sulf1	11
BP	GO:0048881	mechanosensory lateral line system development	6/773	82/18042	0.139299	0.565147	0.5101	ackr3b/adgrg1/anos1b/hoxb8a/rspo3/s1pr2	6
BP	GO:0001932	regulation of protein phosphorylation	16/773	277/18042	0.139639	0.565487	0.510407	clcf1/crlf1b/epgn/fgf18a/fgf20b/fmr1/fxr1/igf2a/inhbaa/ldlrad4a/mstnb/pdcd10b/pdgfbb/prkag2b/ptprb/vegfab	16
BP	GO:0006414	translational elongation	4/773	47/18042	0.141116	0.569373	0.513914	eef1db/eef1g/eef2l2/si:dkey-37o8.1	4
BP	GO:0050730	regulation of peptidyl-tyrosine phosphorylation	4/773	47/18042	0.141116	0.569373	0.513914	clcf1/crlf1b/epgn/igf2a	4
BP	GO:0010647	positive regulation of cell communication	26/773	485/18042	0.142288	0.572618	0.516844	abraa/adgrv1/akap12a/angptl2b/ccl19a.1/ccl25b/ccl44/csnk1da/epgn/gpc5b/grk5/igf2a/inhbaa/ip6k2a/lims2/loxl3a/mstnb/pdcd10b/pdgfbb/ppm1nb/reck/rspo3/sfrp5/sh3rf1/si:dkey-163m14.2/sulf1	26
BP	GO:0043624	cellular protein complex disassembly	7/773	101/18042	0.14244	0.572618	0.516844	capza1a/capza1b/capzb/mical2b/nes/scin/tmod4	7
BP	GO:0001655	urogenital system development	12/773	198/18042	0.143998	0.572949	0.517142	aldh1a2/atp6v0d1/bbs5/cacna1c/glis2b/lmx1ba/myo1ca/pkd2/plce1/ppargc1a/six2a/sulf1	12
BP	GO:0040007	growth	23/773	423/18042	0.144322	0.572949	0.517142	acanb/aldh1a2/anxa6/apobec2b/cacna1c/cbsb/cdh5/col10a1a/cthrc1a/dcn/glis2b/has2/hoxc13a/hoxc13b/igfbp2b/igfbp7/inhbaa/mdka/mstnb/mycb/pdgfbb/robo2/tmem108	23
BP	GO:0023056	positive regulation of signaling	26/773	486/18042	0.14458	0.572949	0.517142	abraa/adgrv1/akap12a/angptl2b/ccl19a.1/ccl25b/ccl44/csnk1da/epgn/gpc5b/grk5/igf2a/inhbaa/ip6k2a/lims2/loxl3a/mstnb/pdcd10b/pdgfbb/ppm1nb/reck/rspo3/sfrp5/sh3rf1/si:dkey-163m14.2/sulf1	26
BP	GO:0009611	response to wounding	10/773	159/18042	0.145415	0.572949	0.517142	anxa6/clcf1/col12a1b/f7i/fn1b/pdgfbb/pleca/prcp/rtn4b/si:dkey-163m14.2	10
BP	GO:0016331	morphogenesis of embryonic epithelium	5/773	65/18042	0.145447	0.572949	0.517142	lmx1ba/mab21l2/mdka/sfrp5/sox4b	5
BP	GO:0033339	pectoral fin development	5/773	65/18042	0.145447	0.572949	0.517142	aldh1a2/aldh7a1/fibinb/lama5/pdlim7	5
BP	GO:0001763	morphogenesis of a branching structure	3/773	31/18042	0.145756	0.572949	0.517142	aldh1a2/fmr1/igfbp7	3
BP	GO:0048678	response to axon injury	3/773	31/18042	0.145756	0.572949	0.517142	clcf1/col12a1b/rtn4b	3
BP	GO:0050868	negative regulation of T cell activation	3/773	31/18042	0.145756	0.572949	0.517142	fgl1/loxl3a/tnxba	3
BP	GO:1903038	negative regulation of leukocyte cell-cell adhesion	3/773	31/18042	0.145756	0.572949	0.517142	fgl1/loxl3a/tnxba	3
BP	GO:0030900	forebrain development	9/773	140/18042	0.147191	0.572949	0.517142	agtpbp1/alcamb/igsf10/pcdh10b/prox1a/rtn4b/sfrp5/six1b/zic1	9
BP	GO:0071826	ribonucleoprotein complex subunit organization	9/773	140/18042	0.147191	0.572949	0.517142	dhx8/eif3ba/eif3c/eif3d/rpl23a/rpl5a/rplp0/si:ch211-220i18.4/srpk3	9
BP	GO:0033333	fin development	7/773	102/18042	0.147681	0.572949	0.517142	aldh1a2/aldh7a1/and1/fibinb/hoxa13a/lama5/pdlim7	7
BP	GO:0008535	respiratory chain complex IV assembly	2/773	16/18042	0.148244	0.572949	0.517142	coa3b/cox16	2
BP	GO:0030878	thyroid gland development	2/773	16/18042	0.148244	0.572949	0.517142	kdrl/slc16a2	2
BP	GO:0032526	response to retinoic acid	2/773	16/18042	0.148244	0.572949	0.517142	rbp4/rxrga	2
BP	GO:0035675	neuromast hair cell development	2/773	16/18042	0.148244	0.572949	0.517142	atp6v0d1/s1pr2	2
BP	GO:0035710	CD4-positive, alpha-beta T cell activation	2/773	16/18042	0.148244	0.572949	0.517142	loxl3a/sh3rf1	2
BP	GO:0060030	dorsal convergence	2/773	16/18042	0.148244	0.572949	0.517142	afp4/has2	2
BP	GO:0070252	actin-mediated cell contraction	2/773	16/18042	0.148244	0.572949	0.517142	scn4bb/si:ch211-225p5.8	2
BP	GO:0097237	cellular response to toxic substance	2/773	16/18042	0.148244	0.572949	0.517142	esd/prdx2	2
BP	GO:1990748	cellular detoxification	2/773	16/18042	0.148244	0.572949	0.517142	esd/prdx2	2
BP	GO:0019220	regulation of phosphate metabolic process	22/773	405/18042	0.151643	0.584038	0.527151	clcf1/crlf1b/ddr2a/epgn/epha3/ephb2b/fgf18a/fgf20b/fmr1/fxr1/igf2a/inhbaa/kdrl/ldlrad4a/mstnb/pdcd10b/pdgfbb/pdgfra/prkag2b/ptprb/tie1/vegfab	22
BP	GO:0051174	regulation of phosphorus metabolic process	22/773	405/18042	0.151643	0.584038	0.527151	clcf1/crlf1b/ddr2a/epgn/epha3/ephb2b/fgf18a/fgf20b/fmr1/fxr1/igf2a/inhbaa/kdrl/ldlrad4a/mstnb/pdcd10b/pdgfbb/pdgfra/prkag2b/ptprb/tie1/vegfab	22
BP	GO:0048916	posterior lateral line development	5/773	66/18042	0.152208	0.585192	0.528193	ackr3b/anos1b/hoxb8a/rspo3/s1pr2	5
BP	GO:0042060	wound healing	7/773	103/18042	0.153011	0.587253	0.530053	anxa6/f7i/fn1b/pdgfbb/pleca/prcp/si:dkey-163m14.2	7
BP	GO:0032956	regulation of actin cytoskeleton organization	13/773	221/18042	0.154922	0.593553	0.535739	capza1a/capza1b/capzb/fhod1/fhod3b/pdgfbb/scin/ssh2b/synpo2b/synpo2lb/tmod4/wasf3b/zgc:154093	13
BP	GO:0006939	smooth muscle contraction	3/773	32/18042	0.156028	0.596753	0.538628	adrb2a/edn3b/sulf1	3
BP	GO:0006814	sodium ion transport	10/773	162/18042	0.158067	0.603502	0.544719	atp1a1a.3/atp1a1a.4/atp1b1a/atp1b3b/scn4bb/si:ch211-225p5.8/slc12a10.2/slc5a2/slc6a8/slc8a4b	10
BP	GO:0010817	regulation of hormone levels	7/773	104/18042	0.15843	0.603842	0.545026	aldh1a2/crabp1b/dhrs3a/rdh10a/si:dkey-238o13.4/slc16a2/uqcc2	7
BP	GO:0072073	kidney epithelium development	5/773	67/18042	0.159098	0.605342	0.54638	aldh1a2/atp6v0d1/glis2b/pkd2/ppargc1a	5
BP	GO:0034330	cell junction organization	15/773	263/18042	0.15987	0.607231	0.548085	ache/cacnb1/cdh5/cel.1/fn1b/lims2/obsl1a/pdgfbb/pdzrn3b/pleca/ppfibp1a/rab13/sdk2b/sncga/tmem108	15
BP	GO:0043473	pigmentation	9/773	143/18042	0.160843	0.607915	0.548702	adrb2a/atp6v0d1/bbs5/edn3b/gch2/gja5b/pdhb/prickle2b/sulf1	9
BP	GO:0090287	regulation of cellular response to growth factor stimulus	10/773	163/18042	0.162402	0.607915	0.548702	fstl1b/fstl3/grem2a/has2/ldlrad4a/sfrp5/sulf1/tgfbr3/tnmd/tspan12	10
BP	GO:0015850	organic hydroxy compound transport	6/773	86/18042	0.163106	0.607915	0.548702	apoa1b/apobb.1/apobb.2/apoc1/rbp4/syt4	6
BP	GO:0007411	axon guidance	15/773	264/18042	0.163253	0.607915	0.548702	alcamb/bsg/capn1a/ccdc80l1/col2a1a/enah/epha3/ephb2b/lama5/lamc3/nexn/ntn2/robo2/rtn4b/tenm3	15
BP	GO:0014823	response to activity	2/773	17/18042	0.163474	0.607915	0.548702	cs/mb	2
BP	GO:0031349	positive regulation of defense response	2/773	17/18042	0.163474	0.607915	0.548702	cnbpb/coch	2
BP	GO:0042430	indole-containing compound metabolic process	2/773	17/18042	0.163474	0.607915	0.548702	tdo2a/tdo2b	2
BP	GO:0043406	positive regulation of MAP kinase activity	2/773	17/18042	0.163474	0.607915	0.548702	pdcd10b/pdgfbb	2
BP	GO:0050886	endocrine process	2/773	17/18042	0.163474	0.607915	0.548702	agt/edn3b	2
BP	GO:0070897	transcription preinitiation complex assembly	2/773	17/18042	0.163474	0.607915	0.548702	dr1/psmc6	2
BP	GO:1903036	positive regulation of response to wounding	2/773	17/18042	0.163474	0.607915	0.548702	clcf1/si:dkey-163m14.2	2
BP	GO:0008544	epidermis development	7/773	105/18042	0.163934	0.607915	0.548702	atp1b1a/atp6v0d1/col17a1a/prox1a/s1pr2/svep1/ybx1	7
BP	GO:0009308	amine metabolic process	4/773	50/18042	0.16548	0.607915	0.548702	aoc1/cbsb/tdo2a/tdo2b	4
BP	GO:0009612	response to mechanical stimulus	4/773	50/18042	0.16548	0.607915	0.548702	kcnma1a/nfatc1/pkd2/trpn1	4
BP	GO:0021954	central nervous system neuron development	4/773	50/18042	0.16548	0.607915	0.548702	ephb2b/igsf10/prox1a/robo2	4
BP	GO:0055072	iron ion homeostasis	4/773	50/18042	0.16548	0.607915	0.548702	atp6v0d1/cp/tfa/zgc:172271	4
BP	GO:0050808	synapse organization	9/773	144/18042	0.165525	0.607915	0.548702	ache/cacnb1/cel.1/obsl1a/pdzrn3b/ppfibp1a/sdk2b/sncga/tmem108	9
BP	GO:0032970	regulation of actin filament-based process	13/773	224/18042	0.165954	0.607915	0.548702	capza1a/capza1b/capzb/fhod1/fhod3b/pdgfbb/scin/ssh2b/synpo2b/synpo2lb/tmod4/wasf3b/zgc:154093	13
BP	GO:0019216	regulation of lipid metabolic process	5/773	68/18042	0.166112	0.607915	0.548702	acaa2/apoa1b/apoc1/cpt1ab/etfa	5
BP	GO:1903131	mononuclear cell differentiation	5/773	68/18042	0.166112	0.607915	0.548702	agtpbp1/cd79b/loxl3a/sh3rf1/themis	5
BP	GO:0006367	transcription initiation from RNA polymerase II promoter	3/773	33/18042	0.166517	0.607915	0.548702	dr1/gtf2a1l/psmc6	3
BP	GO:0009126	purine nucleoside monophosphate metabolic process	3/773	33/18042	0.166517	0.607915	0.548702	adkb/adsl/nt5e	3
BP	GO:0009167	purine ribonucleoside monophosphate metabolic process	3/773	33/18042	0.166517	0.607915	0.548702	adkb/adsl/nt5e	3
BP	GO:0097485	neuron projection guidance	15/773	265/18042	0.166673	0.607915	0.548702	alcamb/bsg/capn1a/ccdc80l1/col2a1a/enah/epha3/ephb2b/lama5/lamc3/nexn/ntn2/robo2/rtn4b/tenm3	15
BP	GO:0044093	positive regulation of molecular function	22/773	411/18042	0.167725	0.610742	0.551254	abraa/apobec2b/arhgef16/ccl19a.1/ccl25b/ccl44/ddr2a/edn3b/epgn/epha3/ephb2b/igf2a/kdrl/pdcd10b/pdgfbb/pdgfra/ppargc1a/ppargc1b/si:dkey-91m11.5/sipa1l1/stac3/tie1	22
BP	GO:0010038	response to metal ion	6/773	87/18042	0.169314	0.615511	0.555558	adgrv1/atp6v0d1/cygb1/nt5e/pkd2/syt4	6
BP	GO:0080135	regulation of cellular response to stress	9/773	145/18042	0.170271	0.617969	0.557777	bco2l/clcf1/col12a1b/dnajb6b/fmr1/fxr1/sh3rf1/smyd2b/ybx1	9
BP	GO:0060828	regulation of canonical Wnt signaling pathway	8/773	126/18042	0.173195	0.620881	0.560405	csnk1da/gpc5b/ppm1nb/reck/rspo3/sfrp2/sfrp5/si:ch211-204c21.1	8
BP	GO:0007009	plasma membrane organization	5/773	69/18042	0.173246	0.620881	0.560405	adgrg1/anxa6/cavin4b/stac3/zgc:172270	5
BP	GO:0007005	mitochondrion organization	13/773	226/18042	0.173524	0.620881	0.560405	agtpbp1/aifm1/apooa/chchd6b/coa3b/cox16/etfa/gdap1/mtx2/ndufs5/ppargc1a/rhot1a/uqcc2	13
BP	GO:0003401	axis elongation	4/773	51/18042	0.173916	0.620881	0.560405	cbsb/cthrc1a/dcn/glis2b	4
BP	GO:0031214	biomineral tissue development	4/773	51/18042	0.173916	0.620881	0.560405	col27a1b/omd/tmem119a/twist1b	4
BP	GO:0110148	biomineralization	4/773	51/18042	0.173916	0.620881	0.560405	col27a1b/omd/tmem119a/twist1b	4
BP	GO:0098659	inorganic cation import across plasma membrane	6/773	88/18042	0.17562	0.620881	0.560405	atp1a1a.3/atp1a1a.4/atp1b1a/atp1b3b/slc12a10.2/slc8a4b	6
BP	GO:0099587	inorganic ion import across plasma membrane	6/773	88/18042	0.17562	0.620881	0.560405	atp1a1a.3/atp1a1a.4/atp1b1a/atp1b3b/slc12a10.2/slc8a4b	6
BP	GO:0071805	potassium ion transmembrane transport	10/773	166/18042	0.175749	0.620881	0.560405	atp1a1a.3/atp1a1a.4/atp1b1a/atp1b3b/kcna4/kcnf1a/kcnma1a/pkd2/slc12a10.2/tmem38a	10
BP	GO:0031102	neuron projection regeneration	3/773	34/18042	0.177205	0.620881	0.560405	clcf1/col12a1b/rtn4b	3
BP	GO:0043647	inositol phosphate metabolic process	3/773	34/18042	0.177205	0.620881	0.560405	ip6k2a/nudt3a/nudt4a	3
BP	GO:0048919	posterior lateral line neuromast development	3/773	34/18042	0.177205	0.620881	0.560405	anos1b/rspo3/s1pr2	3
BP	GO:0051250	negative regulation of lymphocyte activation	3/773	34/18042	0.177205	0.620881	0.560405	fgl1/loxl3a/tnxba	3
BP	GO:0071347	cellular response to interleukin-1	3/773	34/18042	0.177205	0.620881	0.560405	ccl19a.1/ccl25b/ccl44	3
BP	GO:0003208	cardiac ventricle morphogenesis	2/773	18/18042	0.178965	0.620881	0.560405	mstnb/mybpc3	2
BP	GO:0008345	larval locomotory behavior	2/773	18/18042	0.178965	0.620881	0.560405	ryr1b/ugp2a	2
BP	GO:0009310	amine catabolic process	2/773	18/18042	0.178965	0.620881	0.560405	tdo2a/tdo2b	2
BP	GO:0010171	body morphogenesis	2/773	18/18042	0.178965	0.620881	0.560405	aldh1a2/crispld2	2
BP	GO:0030537	larval behavior	2/773	18/18042	0.178965	0.620881	0.560405	ryr1b/ugp2a	2
BP	GO:0032388	positive regulation of intracellular transport	2/773	18/18042	0.178965	0.620881	0.560405	sar1ab/zgc:162193	2
BP	GO:0036302	atrioventricular canal development	2/773	18/18042	0.178965	0.620881	0.560405	actc1a/has2	2
BP	GO:0042402	cellular biogenic amine catabolic process	2/773	18/18042	0.178965	0.620881	0.560405	tdo2a/tdo2b	2
BP	GO:0043535	regulation of blood vessel endothelial cell migration	2/773	18/18042	0.178965	0.620881	0.560405	prcp/reck	2
BP	GO:0045619	regulation of lymphocyte differentiation	2/773	18/18042	0.178965	0.620881	0.560405	loxl3a/sh3rf1	2
BP	GO:0046634	regulation of alpha-beta T cell activation	2/773	18/18042	0.178965	0.620881	0.560405	loxl3a/sh3rf1	2
BP	GO:0050818	regulation of coagulation	2/773	18/18042	0.178965	0.620881	0.560405	f7i/si:dkey-163m14.2	2
BP	GO:0055008	cardiac muscle tissue morphogenesis	2/773	18/18042	0.178965	0.620881	0.560405	mstnb/mybpc3	2
BP	GO:1901385	regulation of voltage-gated calcium channel activity	2/773	18/18042	0.178965	0.620881	0.560405	cacnb1/stac3	2
BP	GO:0050863	regulation of T cell activation	5/773	70/18042	0.180496	0.625208	0.564311	fgl1/igf2a/loxl3a/sh3rf1/tnxba	5
BP	GO:0010628	positive regulation of gene expression	11/773	188/18042	0.184197	0.637028	0.574979	acta1a/cnbpb/fgf18a/fgf20b/fmr1/fxr1/pdcl3/piwil2/sulf1/uqcc2/ybx1	11
BP	GO:1902652	secondary alcohol metabolic process	5/773	71/18042	0.187856	0.646381	0.583422	apoa1b/cyp8b2/idh3a/idh3b/vldlr	5
BP	GO:0048384	retinoic acid receptor signaling pathway	3/773	35/18042	0.188076	0.646381	0.583422	aldh1a2/dhrs3a/rxrga	3
BP	GO:0071277	cellular response to calcium ion	3/773	35/18042	0.188076	0.646381	0.583422	adgrv1/pkd2/syt4	3
BP	GO:0071346	cellular response to interferon-gamma	3/773	35/18042	0.188076	0.646381	0.583422	ccl19a.1/ccl25b/ccl44	3
BP	GO:0006813	potassium ion transport	11/773	189/18042	0.188586	0.647127	0.584095	abcc8/atp1a1a.3/atp1a1a.4/atp1b1a/atp1b3b/kcna4/kcnf1a/kcnma1a/pkd2/slc12a10.2/tmem38a	11
BP	GO:0030155	regulation of cell adhesion	9/773	149/18042	0.18987	0.650518	0.587156	cdh5/fgl1/igf2a/lama5/lims2/loxl3a/si:dkey-6n6.1/tenm3/tnxba	9
BP	GO:1903827	regulation of cellular protein localization	4/773	53/18042	0.191213	0.653187	0.589565	gpc5b/sar1ab/stac3/zgc:162193	4
BP	GO:2000026	regulation of multicellular organismal development	21/773	398/18042	0.191242	0.653187	0.589565	cdh5/esrra/hars/lama5/loxl2b/loxl3a/lrp1aa/omd/reck/robo2/rspo3/s1pr2/serpinf1/sh3rf1/thbs1a/tie1/tmem119a/tnmd/tspan12/twist1b/vegfab	21
BP	GO:0010035	response to inorganic substance	7/773	110/18042	0.192682	0.655207	0.591387	adgrv1/atp6v0d1/cygb1/nt5e/pkd2/prdx2/syt4	7
BP	GO:0048736	appendage development	7/773	110/18042	0.192682	0.655207	0.591387	aldh1a2/aldh7a1/and1/fibinb/hoxa13a/lama5/pdlim7	7
BP	GO:0051093	negative regulation of developmental process	11/773	190/18042	0.193023	0.655207	0.591387	cdh5/igfbp2b/loxl2b/loxl3a/mstnb/robo2/rspo3/serpinf1/thbs1a/tnmd/ybx1	11
BP	GO:0061371	determination of heart left/right asymmetry	11/773	190/18042	0.193023	0.655207	0.591387	atp2a2a/atp6v0d1/bbs5/cacna1c/glis2b/has2/mical2b/pdlim7/pkd2/ppp2r3a/tbx3a	11
BP	GO:0009749	response to glucose	2/773	19/18042	0.194665	0.655578	0.591722	ache/gys2	2
BP	GO:0015671	oxygen transport	2/773	19/18042	0.194665	0.655578	0.591722	cygb1/mb	2
BP	GO:0033157	regulation of intracellular protein transport	2/773	19/18042	0.194665	0.655578	0.591722	sar1ab/zgc:162193	2
BP	GO:0045454	cell redox homeostasis	2/773	19/18042	0.194665	0.655578	0.591722	gclc/prdx2	2
BP	GO:0051289	protein homotetramerization	2/773	19/18042	0.194665	0.655578	0.591722	tdo2a/tdo2b	2
BP	GO:0050778	positive regulation of immune response	9/773	150/18042	0.194918	0.655578	0.591722	c3a.1/c3a.4/c3b.1/c8a/c9/cd79b/cnbpb/coch/themis	9
BP	GO:0006006	glucose metabolic process	5/773	72/18042	0.195322	0.655938	0.592047	gpia/pdhb/pdk1/pfkmb/ppp1r3aa	5
BP	GO:0008154	actin polymerization or depolymerization	10/773	171/18042	0.199079	0.664611	0.599876	capza1a/capza1b/capzb/enah/mical2b/scin/ssh2b/tmod4/wasf3b/zgc:154093	10
BP	GO:0002695	negative regulation of leukocyte activation	3/773	36/18042	0.199112	0.664611	0.599876	fgl1/loxl3a/tnxba	3
BP	GO:0034341	response to interferon-gamma	3/773	36/18042	0.199112	0.664611	0.599876	ccl19a.1/ccl25b/ccl44	3
BP	GO:0050866	negative regulation of cell activation	3/773	36/18042	0.199112	0.664611	0.599876	fgl1/loxl3a/tnxba	3
BP	GO:0008045	motor neuron axon guidance	4/773	54/18042	0.200058	0.66575	0.600904	capn1a/lamc3/ntn2/rtn4b	4
BP	GO:0022408	negative regulation of cell-cell adhesion	4/773	54/18042	0.200058	0.66575	0.600904	cdh5/fgl1/loxl3a/tnxba	4
BP	GO:0032880	regulation of protein localization	6/773	92/18042	0.201756	0.67039	0.605092	gpc5b/pxna/sar1ab/stac3/uqcc2/zgc:162193	6
BP	GO:0040013	negative regulation of locomotion	5/773	73/18042	0.20289	0.673143	0.607577	anos1b/prox1a/robo2/s1pr2/sulf1	5
BP	GO:0007156	homophilic cell adhesion via plasma membrane adhesion molecules	10/773	172/18042	0.203899	0.675474	0.609681	bsg/cdh5/dchs1a/nexn/obsl1a/pcdh10b/sdk2b/si:ch211-186j3.6/si:ch211-222f23.6/tenm3	10
BP	GO:0032984	protein-containing complex disassembly	8/773	132/18042	0.205602	0.680092	0.613849	capza1a/capza1b/capzb/dhx8/mical2b/nes/scin/tmod4	8
BP	GO:0033866	nucleoside bisphosphate biosynthetic process	3/773	37/18042	0.210298	0.683138	0.616599	acss2l/dlat/pdhb	3
BP	GO:0034030	ribonucleoside bisphosphate biosynthetic process	3/773	37/18042	0.210298	0.683138	0.616599	acss2l/dlat/pdhb	3
BP	GO:0034033	purine nucleoside bisphosphate biosynthetic process	3/773	37/18042	0.210298	0.683138	0.616599	acss2l/dlat/pdhb	3
BP	GO:0060028	convergent extension involved in axis elongation	3/773	37/18042	0.210298	0.683138	0.616599	cthrc1a/dcn/glis2b	3
BP	GO:0009743	response to carbohydrate	2/773	20/18042	0.210528	0.683138	0.616599	ache/gys2	2
BP	GO:0009746	response to hexose	2/773	20/18042	0.210528	0.683138	0.616599	ache/gys2	2
BP	GO:0019827	stem cell population maintenance	2/773	20/18042	0.210528	0.683138	0.616599	loxl2b/piwil2	2
BP	GO:0030574	collagen catabolic process	2/773	20/18042	0.210528	0.683138	0.616599	mmp13b/mmp15a	2
BP	GO:0034284	response to monosaccharide	2/773	20/18042	0.210528	0.683138	0.616599	ache/gys2	2
BP	GO:0038084	vascular endothelial growth factor signaling pathway	2/773	20/18042	0.210528	0.683138	0.616599	tspan12/vegfab	2
BP	GO:0048771	tissue remodeling	2/773	20/18042	0.210528	0.683138	0.616599	pdlim7/rspo3	2
BP	GO:0051156	glucose 6-phosphate metabolic process	2/773	20/18042	0.210528	0.683138	0.616599	gpia/hk1	2
BP	GO:0006956	complement activation	5/773	74/18042	0.210554	0.683138	0.616599	c3a.1/c3a.4/c3b.1/c8a/c9	5
BP	GO:0072659	protein localization to plasma membrane	6/773	94/18042	0.215328	0.697598	0.62965	ehd2b/grip1/pacs2/rab13/stac3/tspan5a	6
BP	GO:0001570	vasculogenesis	4/773	56/18042	0.218098	0.704154	0.635567	ackr3b/hoxd4a/mb/sulf1	4
BP	GO:0016358	dendrite development	4/773	56/18042	0.218098	0.704154	0.635567	grip1/ntn2/sipa1l1/tenm3	4
BP	GO:0060173	limb development	5/773	75/18042	0.21831	0.704154	0.635567	aldh1a2/aldh7a1/fibinb/lama5/pdlim7	5
BP	GO:0051592	response to calcium ion	3/773	38/18042	0.221617	0.712733	0.643311	adgrv1/pkd2/syt4	3
BP	GO:0070555	response to interleukin-1	3/773	38/18042	0.221617	0.712733	0.643311	ccl19a.1/ccl25b/ccl44	3
BP	GO:0098739	import across plasma membrane	6/773	95/18042	0.222228	0.713657	0.644144	atp1a1a.3/atp1a1a.4/atp1b1a/atp1b3b/slc12a10.2/slc8a4b	6
BP	GO:0003318	cell migration to the midline involved in heart development	2/773	21/18042	0.226512	0.720065	0.649929	pdgfra/s1pr2	2
BP	GO:0021602	cranial nerve morphogenesis	2/773	21/18042	0.226512	0.720065	0.649929	homer2/robo2	2
BP	GO:0021952	central nervous system projection neuron axonogenesis	2/773	21/18042	0.226512	0.720065	0.649929	ephb2b/robo2	2
BP	GO:0046058	cAMP metabolic process	2/773	21/18042	0.226512	0.720065	0.649929	adcy6a/pde4ca	2
BP	GO:0070654	sensory epithelium regeneration	2/773	21/18042	0.226512	0.720065	0.649929	apobec2b/mdka	2
BP	GO:1903829	positive regulation of cellular protein localization	2/773	21/18042	0.226512	0.720065	0.649929	stac3/zgc:162193	2
BP	GO:1990399	epithelium regeneration	2/773	21/18042	0.226512	0.720065	0.649929	apobec2b/mdka	2
BP	GO:0008217	regulation of blood pressure	4/773	57/18042	0.227278	0.720422	0.650251	adrb2a/agt/edn3b/prcp	4
BP	GO:1903037	regulation of leukocyte cell-cell adhesion	4/773	57/18042	0.227278	0.720422	0.650251	fgl1/igf2a/loxl3a/tnxba	4
BP	GO:0022618	ribonucleoprotein complex assembly	8/773	136/18042	0.22844	0.723065	0.652636	eif3ba/eif3c/eif3d/rpl23a/rpl5a/rplp0/si:ch211-220i18.4/srpk3	8
BP	GO:0042110	T cell activation	7/773	116/18042	0.22959	0.725664	0.654982	agtpbp1/fgl1/igf2a/loxl3a/sh3rf1/themis/tnxba	7
BP	GO:0008038	neuron recognition	3/773	39/18042	0.233054	0.734504	0.662961	bsg/nexn/robo2	3
BP	GO:0042255	ribosome assembly	3/773	39/18042	0.233054	0.734504	0.662961	rpl23a/rpl5a/rplp0	3
BP	GO:0030509	BMP signaling pathway	8/773	137/18042	0.234288	0.735236	0.663621	bmpr1bb/fstl1b/fstl3/grem2a/has2/scube1/sfrp5/smad3b	8
BP	GO:0071772	response to BMP	8/773	137/18042	0.234288	0.735236	0.663621	bmpr1bb/fstl1b/fstl3/grem2a/has2/scube1/sfrp5/smad3b	8
BP	GO:0071773	cellular response to BMP stimulus	8/773	137/18042	0.234288	0.735236	0.663621	bmpr1bb/fstl1b/fstl3/grem2a/has2/scube1/sfrp5/smad3b	8
BP	GO:0006959	humoral immune response	6/773	97/18042	0.236242	0.738141	0.666244	c3a.1/c3a.4/c3b.1/c8a/c9/tfa	6
BP	GO:0035150	regulation of tube size	4/773	58/18042	0.236554	0.738141	0.666244	adrb2a/agt/edn3b/gclc	4
BP	GO:0035296	regulation of tube diameter	4/773	58/18042	0.236554	0.738141	0.666244	adrb2a/agt/edn3b/gclc	4
BP	GO:0097746	blood vessel diameter maintenance	4/773	58/18042	0.236554	0.738141	0.666244	adrb2a/agt/edn3b/gclc	4
BP	GO:0090596	sensory organ morphogenesis	16/773	306/18042	0.240962	0.743464	0.671048	abcb6a/adgrv1/agtpbp1/aldh1a2/arl6ip1/bbs5/lmx1ba/lum/mab21l2/obsl1a/sdk2b/sfrp5/sox4b/sparc/tspan12/zic1	16
BP	GO:0006801	superoxide metabolic process	2/773	22/18042	0.242577	0.743464	0.671048	prdx2/sh3pxd2ab	2
BP	GO:0010810	regulation of cell-substrate adhesion	2/773	22/18042	0.242577	0.743464	0.671048	lims2/si:dkey-6n6.1	2
BP	GO:0042219	cellular modified amino acid catabolic process	2/773	22/18042	0.242577	0.743464	0.671048	bhmt/chac1	2
BP	GO:0045103	intermediate filament-based process	2/773	22/18042	0.242577	0.743464	0.671048	nes/pleca	2
BP	GO:0045104	intermediate filament cytoskeleton organization	2/773	22/18042	0.242577	0.743464	0.671048	nes/pleca	2
BP	GO:0045879	negative regulation of smoothened signaling pathway	2/773	22/18042	0.242577	0.743464	0.671048	cdon/sox4b	2
BP	GO:0048570	notochord morphogenesis	2/773	22/18042	0.242577	0.743464	0.671048	col27a1b/ngs	2
BP	GO:0048702	embryonic neurocranium morphogenesis	2/773	22/18042	0.242577	0.743464	0.671048	pdgfra/pdgfrb	2
BP	GO:0060415	muscle tissue morphogenesis	2/773	22/18042	0.242577	0.743464	0.671048	mstnb/mybpc3	2
BP	GO:0061041	regulation of wound healing	2/773	22/18042	0.242577	0.743464	0.671048	f7i/si:dkey-163m14.2	2
BP	GO:0098727	maintenance of cell number	2/773	22/18042	0.242577	0.743464	0.671048	loxl2b/piwil2	2
BP	GO:0060341	regulation of cellular localization	6/773	98/18042	0.243349	0.743464	0.671048	casq1b/casq2/gpc5b/sar1ab/stac3/zgc:162193	6
BP	GO:0007006	mitochondrial membrane organization	3/773	40/18042	0.244594	0.743464	0.671048	apooa/chchd6b/rhot1a	3
BP	GO:0008589	regulation of smoothened signaling pathway	3/773	40/18042	0.244594	0.743464	0.671048	cdon/ip6k2a/sox4b	3
BP	GO:0018345	protein palmitoylation	3/773	40/18042	0.244594	0.743464	0.671048	golga7ba/hhatla/hhatlb	3
BP	GO:0070098	chemokine-mediated signaling pathway	3/773	40/18042	0.244594	0.743464	0.671048	ccl19a.1/ccl25b/ccl44	3
BP	GO:0070509	calcium ion import	3/773	40/18042	0.244594	0.743464	0.671048	cacna1c/cacna1sb/slc8a4b	3
BP	GO:0050776	regulation of immune response	12/773	222/18042	0.244671	0.743464	0.671048	c3a.1/c3a.4/c3b.1/c8a/c9/cd79b/cnbpb/coch/fgl1/loxl3a/themis/tnxba	12
BP	GO:0016571	histone methylation	4/773	59/18042	0.245917	0.744168	0.671684	setd7/smyd1a/smyd1b/smyd2b	4
BP	GO:0018022	peptidyl-lysine methylation	4/773	59/18042	0.245917	0.744168	0.671684	setd7/smyd1a/smyd1b/smyd2b	4
BP	GO:0060215	primitive hemopoiesis	4/773	59/18042	0.245917	0.744168	0.671684	dhx8/hoxd4a/lpar1/scube1	4
BP	GO:0022407	regulation of cell-cell adhesion	6/773	99/18042	0.250517	0.75705	0.683311	cdh5/fgl1/igf2a/loxl3a/tenm3/tnxba	6
BP	GO:1901615	organic hydroxy compound metabolic process	12/773	224/18042	0.254081	0.766768	0.692082	aldh1a2/apoa1b/cyp8b2/dhrs3a/gch2/idh3a/idh3b/ip6k2a/nudt3a/nudt4a/rdh10a/vldlr	12
BP	GO:0042273	ribosomal large subunit biogenesis	4/773	60/18042	0.25536	0.767007	0.692298	rpl23a/rpl5a/rpl7/rplp0	4
BP	GO:0071248	cellular response to metal ion	3/773	41/18042	0.256221	0.767007	0.692298	adgrv1/pkd2/syt4	3
BP	GO:0001755	neural crest cell migration	6/773	100/18042	0.257745	0.767007	0.692298	anxa6/arl6ip1/capzb/pdgfra/pdgfrb/radil	6
BP	GO:0051495	positive regulation of cytoskeleton organization	6/773	100/18042	0.257745	0.767007	0.692298	nes/pdgfbb/synpo2b/synpo2lb/wasf3b/zgc:154093	6
BP	GO:0006026	aminoglycan catabolic process	2/773	23/18042	0.258687	0.767007	0.692298	chia.4/pglyrp6	2
BP	GO:0009065	glutamine family amino acid catabolic process	2/773	23/18042	0.258687	0.767007	0.692298	gls2a/prodha	2
BP	GO:0009119	ribonucleoside metabolic process	2/773	23/18042	0.258687	0.767007	0.692298	adkb/cdaa	2
BP	GO:0010594	regulation of endothelial cell migration	2/773	23/18042	0.258687	0.767007	0.692298	prcp/reck	2
BP	GO:0015669	gas transport	2/773	23/18042	0.258687	0.767007	0.692298	cygb1/mb	2
BP	GO:0034332	adherens junction organization	2/773	23/18042	0.258687	0.767007	0.692298	cdh5/pdgfbb	2
BP	GO:0045995	regulation of embryonic development	2/773	23/18042	0.258687	0.767007	0.692298	lama5/rspo3	2
BP	GO:0048644	muscle organ morphogenesis	2/773	23/18042	0.258687	0.767007	0.692298	mstnb/mybpc3	2
BP	GO:0071453	cellular response to oxygen levels	2/773	23/18042	0.258687	0.767007	0.692298	atp6v0d1/irs1	2
BP	GO:0030833	regulation of actin filament polymerization	8/773	142/18042	0.264261	0.781175	0.705086	capza1a/capza1b/capzb/scin/ssh2b/tmod4/wasf3b/zgc:154093	8
BP	GO:0043010	camera-type eye development	23/773	464/18042	0.264445	0.781175	0.705086	abcb6a/aldh1a2/aldh7a1/arl6ip1/atp6v0d1/bbs5/cfi/lmx1ba/lum/mab21l2/marcksl1a/ndp/nes/obsl1a/prickle2b/rtn4b/sdk2b/sfrp5/six1b/sox4b/tspan12/xirp1/zic1	23
BP	GO:0060216	definitive hemopoiesis	4/773	61/18042	0.264875	0.781175	0.705086	angptl2b/dkc1/hoxd4a/mycb	4
BP	GO:0007626	locomotory behavior	6/773	101/18042	0.265027	0.781175	0.705086	col6a1/dnajb6b/flnca/pleca/ryr1b/ugp2a	6
BP	GO:0051129	negative regulation of cellular component organization	10/773	184/18042	0.265238	0.781175	0.705086	capza1a/capza1b/capzb/ldlrad4a/pdgfbb/piwil2/robo2/scin/ssh2b/tmod4	10
BP	GO:1902600	proton transmembrane transport	5/773	81/18042	0.266494	0.782802	0.706555	atp1a1a.3/atp1a1a.4/atp6v0d1/atp6v1aa/nnt	5
BP	GO:0080134	regulation of response to stress	13/773	248/18042	0.266838	0.782802	0.706555	bco2l/clcf1/cnbpb/coch/col12a1b/dnajb6b/f7i/fmr1/fxr1/sh3rf1/si:dkey-163m14.2/smyd2b/ybx1	13
BP	GO:0060393	regulation of pathway-restricted SMAD protein phosphorylation	3/773	42/18042	0.267922	0.782802	0.706555	inhbaa/ldlrad4a/mstnb	3
BP	GO:0071241	cellular response to inorganic substance	3/773	42/18042	0.267922	0.782802	0.706555	adgrv1/pkd2/syt4	3
BP	GO:1990868	response to chemokine	3/773	42/18042	0.267922	0.782802	0.706555	ccl19a.1/ccl25b/ccl44	3
BP	GO:1990869	cellular response to chemokine	3/773	42/18042	0.267922	0.782802	0.706555	ccl19a.1/ccl25b/ccl44	3
BP	GO:0030334	regulation of cell migration	12/773	227/18042	0.268431	0.78325	0.706959	anos1b/ccl25b/fgf18a/fgf20b/lama5/pdgfbb/prcp/prox1a/reck/s1pr2/sulf1/vegfab	12
BP	GO:0006820	anion transport	14/773	270/18042	0.269438	0.785147	0.708671	ano5a/clcn1b/pla2g12b/slc12a10.2/slc16a1b/slc22a7a/slc25a12/slc25a14/slc25a4/slc25a5/slc4a2a/ttyh2/zgc:162193/zgc:56235	14
BP	GO:0007159	leukocyte cell-cell adhesion	4/773	62/18042	0.274454	0.792411	0.715228	fgl1/igf2a/loxl3a/tnxba	4
BP	GO:0000413	protein peptidyl-prolyl isomerization	2/773	24/18042	0.274808	0.792411	0.715228	fkbp1b/ppid	2
BP	GO:0007007	inner mitochondrial membrane organization	2/773	24/18042	0.274808	0.792411	0.715228	apooa/chchd6b	2
BP	GO:0010976	positive regulation of neuron projection development	2/773	24/18042	0.274808	0.792411	0.715228	clcf1/tenm3	2
BP	GO:0021879	forebrain neuron differentiation	2/773	24/18042	0.274808	0.792411	0.715228	igsf10/prox1a	2
BP	GO:0050654	chondroitin sulfate proteoglycan metabolic process	2/773	24/18042	0.274808	0.792411	0.715228	dcn/dse	2
BP	GO:0071902	positive regulation of protein serine/threonine kinase activity	2/773	24/18042	0.274808	0.792411	0.715228	pdcd10b/pdgfbb	2
BP	GO:0098754	detoxification	2/773	24/18042	0.274808	0.792411	0.715228	esd/prdx2	2
BP	GO:0048701	embryonic cranial skeleton morphogenesis	9/773	165/18042	0.276659	0.796706	0.719104	aldh1a2/cacna1c/crispld2/fgf20b/mab21l2/pdgfra/pdgfrb/rtn4b/s1pr2	9
BP	GO:0071356	cellular response to tumor necrosis factor	3/773	43/18042	0.279683	0.803313	0.725068	ccl19a.1/ccl25b/ccl44	3
BP	GO:0072676	lymphocyte migration	3/773	43/18042	0.279683	0.803313	0.725068	ccl19a.1/ccl25b/ccl44	3
BP	GO:0008064	regulation of actin polymerization or depolymerization	8/773	145/18042	0.282765	0.810053	0.731151	capza1a/capza1b/capzb/scin/ssh2b/tmod4/wasf3b/zgc:154093	8
BP	GO:0030832	regulation of actin filament length	8/773	145/18042	0.282765	0.810053	0.731151	capza1a/capza1b/capzb/scin/ssh2b/tmod4/wasf3b/zgc:154093	8
BP	GO:0050954	sensory perception of mechanical stimulus	4/773	63/18042	0.284089	0.811737	0.732671	col11a2/otos/robo2/trpn1	4
BP	GO:0090090	negative regulation of canonical Wnt signaling pathway	4/773	63/18042	0.284089	0.811737	0.732671	rspo3/sfrp2/sfrp5/si:ch211-204c21.1	4
BP	GO:0051604	protein maturation	7/773	125/18042	0.288822	0.820116	0.740234	chac1/cpm/cpz/naa35/rce1b/si:ch211-256m1.8/tspan5a	7
BP	GO:0001649	osteoblast differentiation	2/773	25/18042	0.290911	0.820116	0.740234	tmem119a/ucmab	2
BP	GO:0007157	heterophilic cell-cell adhesion via plasma membrane cell adhesion molecules	2/773	25/18042	0.290911	0.820116	0.740234	si:ch211-222f23.6/tenm3	2
BP	GO:0018107	peptidyl-threonine phosphorylation	2/773	25/18042	0.290911	0.820116	0.740234	dyrk4/hipk3b	2
BP	GO:0046631	alpha-beta T cell activation	2/773	25/18042	0.290911	0.820116	0.740234	loxl3a/sh3rf1	2
BP	GO:0050830	defense response to Gram-positive bacterium	2/773	25/18042	0.290911	0.820116	0.740234	cd59/pglyrp6	2
BP	GO:0051222	positive regulation of protein transport	2/773	25/18042	0.290911	0.820116	0.740234	sar1ab/zgc:162193	2
BP	GO:0070936	protein K48-linked ubiquitination	2/773	25/18042	0.290911	0.820116	0.740234	peli1a/peli1b	2
BP	GO:1901019	regulation of calcium ion transmembrane transporter activity	2/773	25/18042	0.290911	0.820116	0.740234	cacnb1/stac3	2
BP	GO:1904951	positive regulation of establishment of protein localization	2/773	25/18042	0.290911	0.820116	0.740234	sar1ab/zgc:162193	2
BP	GO:0006633	fatty acid biosynthetic process	5/773	84/18042	0.291424	0.820116	0.740234	hsd17b8/prkab2/tecra/tecrb/tecrl2b	5
BP	GO:0009116	nucleoside metabolic process	3/773	44/18042	0.291489	0.820116	0.740234	adkb/cdaa/pnp4b	3
BP	GO:0090101	negative regulation of transmembrane receptor protein serine/threonine kinase signaling pathway	4/773	64/18042	0.293774	0.82549	0.745085	fstl3/grem2a/ldlrad4a/piwil2	4
BP	GO:0044262	cellular carbohydrate metabolic process	7/773	126/18042	0.295624	0.829629	0.748821	gyg2/gys2/has2/pdk1/ppp1r3aa/pygmb/ugp2a	7
BP	GO:0060041	retina development in camera-type eye	14/773	276/18042	0.296424	0.830818	0.749894	arl6ip1/atp6v0d1/cfi/lmx1ba/mab21l2/marcksl1a/ndp/obsl1a/prickle2b/sdk2b/sfrp5/tspan12/xirp1/zic1	14
BP	GO:1904062	regulation of cation transmembrane transport	6/773	106/18042	0.302147	0.836443	0.754971	cacnb1/casq1b/casq2/scn4bb/si:ch211-225p5.8/stac3	6
BP	GO:0001508	action potential	3/773	45/18042	0.303329	0.836443	0.754971	atp1b1a/scn4bb/si:ch211-225p5.8	3
BP	GO:0003205	cardiac chamber development	3/773	45/18042	0.303329	0.836443	0.754971	mstnb/mybpc3/tbx3a	3
BP	GO:0030048	actin filament-based movement	3/773	45/18042	0.303329	0.836443	0.754971	myo1ca/scn4bb/si:ch211-225p5.8	3
BP	GO:0031290	retinal ganglion cell axon guidance	3/773	45/18042	0.303329	0.836443	0.754971	alcamb/robo2/tenm3	3
BP	GO:0035567	non-canonical Wnt signaling pathway	3/773	45/18042	0.303329	0.836443	0.754971	rspo3/sfrp2/sfrp5	3
BP	GO:0035966	response to topologically incorrect protein	4/773	65/18042	0.3035	0.836443	0.754971	chac1/dnajc18/hsc70/zgc:85858	4
BP	GO:0070374	positive regulation of ERK1 and ERK2 cascade	4/773	65/18042	0.3035	0.836443	0.754971	ccl19a.1/ccl25b/ccl44/pdgfbb	4
BP	GO:0016055	Wnt signaling pathway	14/773	278/18042	0.305595	0.836443	0.754971	csnk1da/ctnnbip1/gpc5b/grk5/ndp/pkd2/ppm1nb/reck/rspo3/sfrp2/sfrp5/si:ch211-204c21.1/sulf1/wnt10b	14
BP	GO:0198738	cell-cell signaling by wnt	14/773	278/18042	0.305595	0.836443	0.754971	csnk1da/ctnnbip1/gpc5b/grk5/ndp/pkd2/ppm1nb/reck/rspo3/sfrp2/sfrp5/si:ch211-204c21.1/sulf1/wnt10b	14
BP	GO:0003231	cardiac ventricle development	2/773	26/18042	0.306966	0.836443	0.754971	mstnb/mybpc3	2
BP	GO:0006275	regulation of DNA replication	2/773	26/18042	0.306966	0.836443	0.754971	igfbp2b/pds5a	2
BP	GO:0018210	peptidyl-threonine modification	2/773	26/18042	0.306966	0.836443	0.754971	dyrk4/hipk3b	2
BP	GO:0021955	central nervous system neuron axonogenesis	2/773	26/18042	0.306966	0.836443	0.754971	ephb2b/robo2	2
BP	GO:0043467	regulation of generation of precursor metabolites and energy	2/773	26/18042	0.306966	0.836443	0.754971	ppp1r3aa/uqcc2	2
BP	GO:0061138	morphogenesis of a branching epithelium	2/773	26/18042	0.306966	0.836443	0.754971	aldh1a2/igfbp7	2
BP	GO:0072080	nephron tubule development	2/773	26/18042	0.306966	0.836443	0.754971	pkd2/ppargc1a	2
BP	GO:0043085	positive regulation of catalytic activity	17/773	344/18042	0.307148	0.836443	0.754971	arhgef16/ccl19a.1/ccl25b/ccl44/ddr2a/edn3b/epgn/epha3/ephb2b/igf2a/kdrl/pdcd10b/pdgfbb/pdgfra/si:dkey-91m11.5/sipa1l1/tie1	17
BP	GO:0016485	protein processing	5/773	86/18042	0.308266	0.836443	0.754971	chac1/cpm/cpz/rce1b/si:ch211-256m1.8	5
BP	GO:0043484	regulation of RNA splicing	6/773	107/18042	0.309688	0.836443	0.754971	fmr1/fxr1/mbnl2/nova2/rbfox1l/ybx1	6
BP	GO:0098876	vesicle-mediated transport to the plasma membrane	4/773	66/18042	0.313261	0.836443	0.754971	ehd2b/grip1/rab13/vps52	4
BP	GO:0040012	regulation of locomotion	13/773	258/18042	0.31409	0.836443	0.754971	anos1b/ccl25b/fgf18a/fgf20b/lama5/pdgfbb/prcp/prox1a/reck/robo2/s1pr2/sulf1/vegfab	13
BP	GO:0001764	neuron migration	3/773	46/18042	0.315189	0.836443	0.754971	ackr3b/igsf10/sh3rf1	3
BP	GO:0021591	ventricular system development	3/773	46/18042	0.315189	0.836443	0.754971	lmx1ba/zic1/zic4	3
BP	GO:0034599	cellular response to oxidative stress	3/773	46/18042	0.315189	0.836443	0.754971	bco2l/prdx2/ryr1b	3
BP	GO:0060389	pathway-restricted SMAD protein phosphorylation	3/773	46/18042	0.315189	0.836443	0.754971	inhbaa/ldlrad4a/mstnb	3
BP	GO:0032270	positive regulation of cellular protein metabolic process	16/773	324/18042	0.31548	0.836443	0.754971	clcf1/cnbpb/crlf1b/csnk1da/epgn/fgf18a/fgf20b/fmr1/fxr1/igf2a/inhbaa/mstnb/pdcd10b/pdgfbb/uqcc2/vegfab	16
BP	GO:0030510	regulation of BMP signaling pathway	5/773	87/18042	0.316738	0.836443	0.754971	fstl1b/fstl3/grem2a/has2/sfrp5	5
BP	GO:0021915	neural tube development	6/773	108/18042	0.317262	0.836443	0.754971	fmr1/lmx1ba/mdka/ryr1a/ryr3/wnt10b	6
BP	GO:0098657	import into cell	6/773	108/18042	0.317262	0.836443	0.754971	atp1a1a.3/atp1a1a.4/atp1b1a/atp1b3b/slc12a10.2/slc8a4b	6
BP	GO:0014033	neural crest cell differentiation	8/773	151/18042	0.320692	0.836443	0.754971	anxa6/arl6ip1/capzb/eif3ba/fmr1/pdgfra/pdgfrb/radil	8
BP	GO:0043549	regulation of kinase activity	11/773	216/18042	0.321953	0.836443	0.754971	ddr2a/epgn/epha3/ephb2b/kdrl/pdcd10b/pdgfbb/pdgfra/prkag2b/ptprb/tie1	11
BP	GO:0009127	purine nucleoside monophosphate biosynthetic process	2/773	27/18042	0.32295	0.836443	0.754971	adkb/adsl	2
BP	GO:0009168	purine ribonucleoside monophosphate biosynthetic process	2/773	27/18042	0.32295	0.836443	0.754971	adkb/adsl	2
BP	GO:0021872	forebrain generation of neurons	2/773	27/18042	0.32295	0.836443	0.754971	igsf10/prox1a	2
BP	GO:0033002	muscle cell proliferation	2/773	27/18042	0.32295	0.836443	0.754971	naa35/six1b	2
BP	GO:0035924	cellular response to vascular endothelial growth factor stimulus	2/773	27/18042	0.32295	0.836443	0.754971	tspan12/vegfab	2
BP	GO:0045088	regulation of innate immune response	2/773	27/18042	0.32295	0.836443	0.754971	cnbpb/coch	2
BP	GO:0048920	posterior lateral line neuromast primordium migration	2/773	27/18042	0.32295	0.836443	0.754971	ackr3b/hoxb8a	2
BP	GO:0050982	detection of mechanical stimulus	2/773	27/18042	0.32295	0.836443	0.754971	pkd2/trpn1	2
BP	GO:0060536	cartilage morphogenesis	2/773	27/18042	0.32295	0.836443	0.754971	col11a2/crispld2	2
BP	GO:0060872	semicircular canal development	2/773	27/18042	0.32295	0.836443	0.754971	s1pr2/sparc	2
BP	GO:0061326	renal tubule development	2/773	27/18042	0.32295	0.836443	0.754971	pkd2/ppargc1a	2
BP	GO:0007162	negative regulation of cell adhesion	4/773	67/18042	0.323049	0.836443	0.754971	cdh5/fgl1/loxl3a/tnxba	4
BP	GO:0051090	regulation of DNA-binding transcription factor activity	4/773	67/18042	0.323049	0.836443	0.754971	abraa/ppargc1a/ppargc1b/prox1a	4
BP	GO:0043410	positive regulation of MAPK cascade	7/773	130/18042	0.323152	0.836443	0.754971	ccl19a.1/ccl25b/ccl44/igf2a/pdcd10b/pdgfbb/sh3rf1	7
BP	GO:0051259	protein complex oligomerization	6/773	109/18042	0.324863	0.836443	0.754971	farsa/kcna4/kcnf1a/pkd2/tdo2a/tdo2b	6
BP	GO:1990778	protein localization to cell periphery	6/773	109/18042	0.324863	0.836443	0.754971	ehd2b/grip1/pacs2/rab13/stac3/tspan5a	6
BP	GO:0071695	anatomical structure maturation	5/773	88/18042	0.325239	0.836443	0.754971	cdh5/lyz/reck/rpl18/ybx1	5
BP	GO:0009161	ribonucleoside monophosphate metabolic process	3/773	47/18042	0.327057	0.836443	0.754971	adkb/adsl/nt5e	3
BP	GO:0021903	rostrocaudal neural tube patterning	3/773	47/18042	0.327057	0.836443	0.754971	fmr1/lmx1ba/wnt10b	3
BP	GO:0051338	regulation of transferase activity	12/773	239/18042	0.328191	0.836443	0.754971	ddr2a/epgn/epha3/ephb2b/igf2a/kdrl/pdcd10b/pdgfbb/pdgfra/prkag2b/ptprb/tie1	12
BP	GO:0002253	activation of immune response	7/773	131/18042	0.330102	0.836443	0.754971	c3a.1/c3a.4/c3b.1/c8a/c9/cd79b/themis	7
BP	GO:0032271	regulation of protein polymerization	8/773	153/18042	0.333548	0.836443	0.754971	capza1a/capza1b/capzb/scin/ssh2b/tmod4/wasf3b/zgc:154093	8
BP	GO:0003206	cardiac chamber morphogenesis	2/773	28/18042	0.338837	0.836443	0.754971	mstnb/mybpc3	2
BP	GO:0010632	regulation of epithelial cell migration	2/773	28/18042	0.338837	0.836443	0.754971	prcp/reck	2
BP	GO:0017015	regulation of transforming growth factor beta receptor signaling pathway	2/773	28/18042	0.338837	0.836443	0.754971	ldlrad4a/tgfbr3	2
BP	GO:0030866	cortical actin cytoskeleton organization	2/773	28/18042	0.338837	0.836443	0.754971	fhod3b/rab13	2
BP	GO:0032402	melanosome transport	2/773	28/18042	0.338837	0.836443	0.754971	bbs5/prickle2b	2
BP	GO:0044091	membrane biogenesis	2/773	28/18042	0.338837	0.836443	0.754971	cel.1/zgc:172270	2
BP	GO:0048883	neuromast primordium migration	2/773	28/18042	0.338837	0.836443	0.754971	ackr3b/hoxb8a	2
BP	GO:0051085	chaperone cofactor-dependent protein refolding	2/773	28/18042	0.338837	0.836443	0.754971	dnajc18/hsc70	2
BP	GO:0051904	pigment granule transport	2/773	28/18042	0.338837	0.836443	0.754971	bbs5/prickle2b	2
BP	GO:0060973	cell migration involved in heart development	2/773	28/18042	0.338837	0.836443	0.754971	pdgfra/s1pr2	2
BP	GO:0071709	membrane assembly	2/773	28/18042	0.338837	0.836443	0.754971	cel.1/zgc:172270	2
BP	GO:1903844	regulation of cellular response to transforming growth factor beta stimulus	2/773	28/18042	0.338837	0.836443	0.754971	ldlrad4a/tgfbr3	2
BP	GO:0010842	retina layer formation	3/773	48/18042	0.338923	0.836443	0.754971	obsl1a/sdk2b/tspan12	3
BP	GO:0044106	cellular amine metabolic process	3/773	48/18042	0.338923	0.836443	0.754971	cbsb/tdo2a/tdo2b	3
BP	GO:0045860	positive regulation of protein kinase activity	3/773	48/18042	0.338923	0.836443	0.754971	epgn/pdcd10b/pdgfbb	3
BP	GO:0030041	actin filament polymerization	8/773	154/18042	0.340008	0.836443	0.754971	capza1a/capza1b/capzb/scin/ssh2b/tmod4/wasf3b/zgc:154093	8
BP	GO:0030902	hindbrain development	7/773	133/18042	0.344065	0.836443	0.754971	agtpbp1/aldh1a2/has2/irx1b/lmx1ba/zic1/zic4	7
BP	GO:0048793	pronephros development	7/773	133/18042	0.344065	0.836443	0.754971	aldh1a2/atp6v0d1/bbs5/glis2b/lmx1ba/pkd2/six2a	7
BP	GO:0001889	liver development	8/773	155/18042	0.346486	0.836443	0.754971	aldh1a2/angptl3/leg1.1/leg1.2/nav3/pklr/rbp4/sfrp5	8
BP	GO:0045944	positive regulation of transcription by RNA polymerase II	15/773	309/18042	0.346963	0.836443	0.754971	abraa/bcl11ba/dr1/glis2b/igf2a/mical2b/mycb/ppargc1a/ppargc1b/psmc6/rxrga/si:dkeyp-69b9.3/sox4b/srfb/thrap3a	15
BP	GO:0044270	cellular nitrogen compound catabolic process	12/773	243/18042	0.348755	0.836443	0.754971	bhmt/cdaa/entpd5b/fmr1/fxr1/nt5e/nudt3a/nudt4a/pde4ca/tdo2a/tdo2b/ybx1	12
BP	GO:0002684	positive regulation of immune system process	11/773	221/18042	0.348882	0.836443	0.754971	c3a.1/c3a.4/c3b.1/c8a/c9/cd79b/cnbpb/coch/igf2a/themis/vegfab	11
BP	GO:0051091	positive regulation of DNA-binding transcription factor activity	3/773	49/18042	0.350775	0.836443	0.754971	abraa/ppargc1a/ppargc1b	3
BP	GO:0060395	SMAD protein signal transduction	3/773	49/18042	0.350775	0.836443	0.754971	inhbaa/mstnb/smad3b	3
BP	GO:0071674	mononuclear cell migration	3/773	49/18042	0.350775	0.836443	0.754971	ccl19a.1/ccl25b/ccl44	3
BP	GO:0030178	negative regulation of Wnt signaling pathway	5/773	91/18042	0.350868	0.836443	0.754971	ctnnbip1/rspo3/sfrp2/sfrp5/si:ch211-204c21.1	5
BP	GO:1905114	cell surface receptor signaling pathway involved in cell-cell signaling	14/773	288/18042	0.352496	0.836443	0.754971	csnk1da/ctnnbip1/gpc5b/grk5/ndp/pkd2/ppm1nb/reck/rspo3/sfrp2/sfrp5/si:ch211-204c21.1/sulf1/wnt10b	14
BP	GO:0006458	'de novo' protein folding	2/773	29/18042	0.354608	0.836443	0.754971	dnajc18/hsc70	2
BP	GO:0008286	insulin receptor signaling pathway	2/773	29/18042	0.354608	0.836443	0.754971	igf2a/irs1	2
BP	GO:0014003	oligodendrocyte development	2/773	29/18042	0.354608	0.836443	0.754971	adgrg1/aldh1a2	2
BP	GO:0032401	establishment of melanosome localization	2/773	29/18042	0.354608	0.836443	0.754971	bbs5/prickle2b	2
BP	GO:0035025	positive regulation of Rho protein signal transduction	2/773	29/18042	0.354608	0.836443	0.754971	abraa/si:dkey-163m14.2	2
BP	GO:0043094	cellular metabolic compound salvage	2/773	29/18042	0.354608	0.836443	0.754971	adkb/apip	2
BP	GO:0051084	'de novo' posttranslational protein folding	2/773	29/18042	0.354608	0.836443	0.754971	dnajc18/hsc70	2
BP	GO:0060059	embryonic retina morphogenesis in camera-type eye	2/773	29/18042	0.354608	0.836443	0.754971	sfrp5/zic1	2
BP	GO:0000394	RNA splicing, via endonucleolytic cleavage and ligation	1/773	10/18042	0.354678	0.836443	0.754971	dhx8	1
BP	GO:0002138	retinoic acid biosynthetic process	1/773	10/18042	0.354678	0.836443	0.754971	rdh10a	1
BP	GO:0002294	CD4-positive, alpha-beta T cell differentiation involved in immune response	1/773	10/18042	0.354678	0.836443	0.754971	loxl3a	1
BP	GO:0002690	positive regulation of leukocyte chemotaxis	1/773	10/18042	0.354678	0.836443	0.754971	vegfab	1
BP	GO:0003382	epithelial cell morphogenesis	1/773	10/18042	0.354678	0.836443	0.754971	tnmd	1
BP	GO:0006474	N-terminal protein amino acid acetylation	1/773	10/18042	0.354678	0.836443	0.754971	naa35	1
BP	GO:0006558	L-phenylalanine metabolic process	1/773	10/18042	0.354678	0.836443	0.754971	hpda	1
BP	GO:0006559	L-phenylalanine catabolic process	1/773	10/18042	0.354678	0.836443	0.754971	hpda	1
BP	GO:0006729	tetrahydrobiopterin biosynthetic process	1/773	10/18042	0.354678	0.836443	0.754971	gch2	1
BP	GO:0006751	glutathione catabolic process	1/773	10/18042	0.354678	0.836443	0.754971	chac1	1
BP	GO:0006940	regulation of smooth muscle contraction	1/773	10/18042	0.354678	0.836443	0.754971	adrb2a	1
BP	GO:0007176	regulation of epidermal growth factor-activated receptor activity	1/773	10/18042	0.354678	0.836443	0.754971	epgn	1
BP	GO:0009164	nucleoside catabolic process	1/773	10/18042	0.354678	0.836443	0.754971	cdaa	1
BP	GO:0010717	regulation of epithelial to mesenchymal transition	1/773	10/18042	0.354678	0.836443	0.754971	loxl2b	1
BP	GO:0015696	ammonium transport	1/773	10/18042	0.354678	0.836443	0.754971	rhbg	1
BP	GO:0016540	protein autoprocessing	1/773	10/18042	0.354678	0.836443	0.754971	si:ch211-256m1.8	1
BP	GO:0021692	cerebellar Purkinje cell layer morphogenesis	1/773	10/18042	0.354678	0.836443	0.754971	agtpbp1	1
BP	GO:0030323	respiratory tube development	1/773	10/18042	0.354678	0.836443	0.754971	loxl3a	1
BP	GO:0030324	lung development	1/773	10/18042	0.354678	0.836443	0.754971	loxl3a	1
BP	GO:0032368	regulation of lipid transport	1/773	10/18042	0.354678	0.836443	0.754971	apoc1	1
BP	GO:0032926	negative regulation of activin receptor signaling pathway	1/773	10/18042	0.354678	0.836443	0.754971	fstl3	1
BP	GO:0034587	piRNA metabolic process	1/773	10/18042	0.354678	0.836443	0.754971	piwil2	1
BP	GO:0034643	establishment of mitochondrion localization, microtubule-mediated	1/773	10/18042	0.354678	0.836443	0.754971	rhot1a	1
BP	GO:0034656	nucleobase-containing small molecule catabolic process	1/773	10/18042	0.354678	0.836443	0.754971	cdaa	1
BP	GO:0042093	T-helper cell differentiation	1/773	10/18042	0.354678	0.836443	0.754971	loxl3a	1
BP	GO:0043124	negative regulation of I-kappaB kinase/NF-kappaB signaling	1/773	10/18042	0.354678	0.836443	0.754971	ppm1nb	1
BP	GO:0043144	sno(s)RNA processing	1/773	10/18042	0.354678	0.836443	0.754971	dkc1	1
BP	GO:0043243	positive regulation of protein-containing complex disassembly	1/773	10/18042	0.354678	0.836443	0.754971	nes	1
BP	GO:0043567	regulation of insulin-like growth factor receptor signaling pathway	1/773	10/18042	0.354678	0.836443	0.754971	igfbp2b	1
BP	GO:0045747	positive regulation of Notch signaling pathway	1/773	10/18042	0.354678	0.836443	0.754971	angptl2b	1
BP	GO:0045851	pH reduction	1/773	10/18042	0.354678	0.836443	0.754971	atp6v0d1	1
BP	GO:0046146	tetrahydrobiopterin metabolic process	1/773	10/18042	0.354678	0.836443	0.754971	gch2	1
BP	GO:0046339	diacylglycerol metabolic process	1/773	10/18042	0.354678	0.836443	0.754971	si:dkey-172j4.3	1
BP	GO:0046365	monosaccharide catabolic process	1/773	10/18042	0.354678	0.836443	0.754971	pfkmb	1
BP	GO:0046626	regulation of insulin receptor signaling pathway	1/773	10/18042	0.354678	0.836443	0.754971	igf2a	1
BP	GO:0046661	male sex differentiation	1/773	10/18042	0.354678	0.836443	0.754971	lhfpl2a	1
BP	GO:0047497	mitochondrion transport along microtubule	1/773	10/18042	0.354678	0.836443	0.754971	rhot1a	1
BP	GO:0048016	inositol phosphate-mediated signaling	1/773	10/18042	0.354678	0.836443	0.754971	nfatc1	1
BP	GO:0048318	axial mesoderm development	1/773	10/18042	0.354678	0.836443	0.754971	aldh1a2	1
BP	GO:0048895	lateral line nerve glial cell differentiation	1/773	10/18042	0.354678	0.836443	0.754971	adgrg1	1
BP	GO:0048937	lateral line nerve glial cell development	1/773	10/18042	0.354678	0.836443	0.754971	adgrg1	1
BP	GO:0051255	spindle midzone assembly	1/773	10/18042	0.354678	0.836443	0.754971	ccdc69	1
BP	GO:0051353	positive regulation of oxidoreductase activity	1/773	10/18042	0.354678	0.836443	0.754971	edn3b	1
BP	GO:0051452	intracellular pH reduction	1/773	10/18042	0.354678	0.836443	0.754971	atp6v0d1	1
BP	GO:0051654	establishment of mitochondrion localization	1/773	10/18042	0.354678	0.836443	0.754971	rhot1a	1
BP	GO:0061383	trabecula morphogenesis	1/773	10/18042	0.354678	0.836443	0.754971	mstnb	1
BP	GO:0061384	heart trabecula morphogenesis	1/773	10/18042	0.354678	0.836443	0.754971	mstnb	1
BP	GO:0072376	protein activation cascade	1/773	10/18042	0.354678	0.836443	0.754971	fn1b	1
BP	GO:0072378	blood coagulation, fibrin clot formation	1/773	10/18042	0.354678	0.836443	0.754971	fn1b	1
BP	GO:0086009	membrane repolarization	1/773	10/18042	0.354678	0.836443	0.754971	scn4bb	1
BP	GO:1900746	regulation of vascular endothelial growth factor signaling pathway	1/773	10/18042	0.354678	0.836443	0.754971	tspan12	1
BP	GO:1901072	glucosamine-containing compound catabolic process	1/773	10/18042	0.354678	0.836443	0.754971	chia.4	1
BP	GO:1902221	erythrose 4-phosphate/phosphoenolpyruvate family amino acid metabolic process	1/773	10/18042	0.354678	0.836443	0.754971	hpda	1
BP	GO:1902222	erythrose 4-phosphate/phosphoenolpyruvate family amino acid catabolic process	1/773	10/18042	0.354678	0.836443	0.754971	hpda	1
BP	GO:1902547	regulation of cellular response to vascular endothelial growth factor stimulus	1/773	10/18042	0.354678	0.836443	0.754971	tspan12	1
BP	GO:1903076	regulation of protein localization to plasma membrane	1/773	10/18042	0.354678	0.836443	0.754971	stac3	1
BP	GO:0042157	lipoprotein metabolic process	6/773	113/18042	0.355481	0.836443	0.754971	apoa1b/apoa4b.1/apoc1/golga7ba/hhatla/hhatlb	6
BP	GO:2000145	regulation of cell motility	12/773	245/18042	0.359123	0.836443	0.754971	anos1b/ccl25b/fgf18a/fgf20b/lama5/pdgfbb/prcp/prox1a/reck/s1pr2/sulf1/vegfab	12
BP	GO:0032412	regulation of ion transmembrane transporter activity	5/773	92/18042	0.359437	0.836443	0.754971	cacnb1/scn4bb/si:ch211-225p5.8/stac3/zgc:162193	5
BP	GO:0019751	polyol metabolic process	4/773	71/18042	0.36234	0.836443	0.754971	gch2/ip6k2a/nudt3a/nudt4a	4
BP	GO:0055076	transition metal ion homeostasis	4/773	71/18042	0.36234	0.836443	0.754971	atp6v0d1/cp/tfa/zgc:172271	4
BP	GO:0070121	Kupffer's vesicle development	4/773	71/18042	0.36234	0.836443	0.754971	bbs5/pkd2/prickle2b/tcp1	4
BP	GO:0006986	response to unfolded protein	3/773	50/18042	0.362602	0.836443	0.754971	chac1/hsc70/zgc:85858	3
BP	GO:0034612	response to tumor necrosis factor	3/773	50/18042	0.362602	0.836443	0.754971	ccl19a.1/ccl25b/ccl44	3
BP	GO:0051223	regulation of protein transport	3/773	50/18042	0.362602	0.836443	0.754971	sar1ab/uqcc2/zgc:162193	3
BP	GO:0062197	cellular response to chemical stress	3/773	50/18042	0.362602	0.836443	0.754971	bco2l/prdx2/ryr1b	3
BP	GO:0070201	regulation of establishment of protein localization	3/773	50/18042	0.362602	0.836443	0.754971	sar1ab/uqcc2/zgc:162193	3
BP	GO:0006839	mitochondrial transport	6/773	114/18042	0.363173	0.836443	0.754971	gdap1/rhot1a/slc25a12/slc25a14/slc25a4/slc25a5	6
BP	GO:0098742	cell-cell adhesion via plasma-membrane adhesion molecules	10/773	202/18042	0.365867	0.836443	0.754971	bsg/cdh5/dchs1a/nexn/obsl1a/pcdh10b/sdk2b/si:ch211-186j3.6/si:ch211-222f23.6/tenm3	10
BP	GO:0009069	serine family amino acid metabolic process	2/773	30/18042	0.370244	0.836443	0.754971	cbsb/gclc	2
BP	GO:0009395	phospholipid catabolic process	2/773	30/18042	0.370244	0.836443	0.754971	angptl3/smpdl3b	2
BP	GO:0035088	establishment or maintenance of apical/basal cell polarity	2/773	30/18042	0.370244	0.836443	0.754971	atp1b1a/ptprbl	2
BP	GO:0051482	positive regulation of cytosolic calcium ion concentration involved in phospholipase C-activating G protein-coupled signaling pathway	2/773	30/18042	0.370244	0.836443	0.754971	lpar1/si:dkey-163m14.2	2
BP	GO:0060914	heart formation	2/773	30/18042	0.370244	0.836443	0.754971	fn1b/pdgfra	2
BP	GO:0061245	establishment or maintenance of bipolar cell polarity	2/773	30/18042	0.370244	0.836443	0.754971	atp1b1a/ptprbl	2
BP	GO:0071391	cellular response to estrogen stimulus	2/773	30/18042	0.370244	0.836443	0.754971	c9/fkbp11	2
BP	GO:0010639	negative regulation of organelle organization	6/773	115/18042	0.370874	0.836443	0.754971	capza1a/capza1b/capzb/scin/ssh2b/tmod4	6
BP	GO:0014031	mesenchymal cell development	7/773	137/18042	0.372179	0.836443	0.754971	anxa6/arl6ip1/capzb/eif3ba/pdgfra/pdgfrb/radil	7
BP	GO:0014032	neural crest cell development	7/773	137/18042	0.372179	0.836443	0.754971	anxa6/arl6ip1/capzb/eif3ba/pdgfra/pdgfrb/radil	7
BP	GO:0048864	stem cell development	7/773	137/18042	0.372179	0.836443	0.754971	anxa6/arl6ip1/capzb/eif3ba/pdgfra/pdgfrb/radil	7
BP	GO:0061008	hepaticobiliary system development	8/773	159/18042	0.37254	0.836443	0.754971	aldh1a2/angptl3/leg1.1/leg1.2/nav3/pklr/rbp4/sfrp5	8
BP	GO:0009123	nucleoside monophosphate metabolic process	3/773	51/18042	0.374395	0.836443	0.754971	adkb/adsl/nt5e	3
BP	GO:0031399	regulation of protein modification process	18/773	383/18042	0.377383	0.836443	0.754971	clcf1/crlf1b/epgn/fgf18a/fgf20b/fmr1/fxr1/hhatla/hhatlb/igf2a/inhbaa/ldlrad4a/mstnb/pdcd10b/pdgfbb/prkag2b/ptprb/vegfab	18
BP	GO:0034976	response to endoplasmic reticulum stress	6/773	116/18042	0.378581	0.836443	0.754971	dnajb6b/dnajc18/pdia2/psmc6/rnf175/zgc:85858	6
BP	GO:0000165	MAPK cascade	11/773	227/18042	0.38165	0.836443	0.754971	ccl19a.1/ccl25b/ccl44/igf2a/map2k1/pdcd10b/pdgfbb/pebp1/sbk3/sh3rf1/si:ch211-171h4.3	11
BP	GO:0002063	chondrocyte development	1/773	11/18042	0.382342	0.836443	0.754971	sulf1	1
BP	GO:0002115	store-operated calcium entry	1/773	11/18042	0.382342	0.836443	0.754971	homer1b	1
BP	GO:0006002	fructose 6-phosphate metabolic process	1/773	11/18042	0.382342	0.836443	0.754971	pfkmb	1
BP	GO:0006570	tyrosine metabolic process	1/773	11/18042	0.382342	0.836443	0.754971	hpda	1
BP	GO:0006825	copper ion transport	1/773	11/18042	0.382342	0.836443	0.754971	cp	1
BP	GO:0006901	vesicle coating	1/773	11/18042	0.382342	0.836443	0.754971	sar1ab	1
BP	GO:0007158	neuron cell-cell adhesion	1/773	11/18042	0.382342	0.836443	0.754971	cel.1	1
BP	GO:0008210	estrogen metabolic process	1/773	11/18042	0.382342	0.836443	0.754971	si:dkey-238o13.4	1
BP	GO:0009134	nucleoside diphosphate catabolic process	1/773	11/18042	0.382342	0.836443	0.754971	entpd5b	1
BP	GO:0009214	cyclic nucleotide catabolic process	1/773	11/18042	0.382342	0.836443	0.754971	pde4ca	1
BP	GO:0010517	regulation of phospholipase activity	1/773	11/18042	0.382342	0.836443	0.754971	angptl3	1
BP	GO:0010770	positive regulation of cell morphogenesis involved in differentiation	1/773	11/18042	0.382342	0.836443	0.754971	lims2	1
BP	GO:0016074	sno(s)RNA metabolic process	1/773	11/18042	0.382342	0.836443	0.754971	dkc1	1
BP	GO:0016102	diterpenoid biosynthetic process	1/773	11/18042	0.382342	0.836443	0.754971	rdh10a	1
BP	GO:0016553	base conversion or substitution editing	1/773	11/18042	0.382342	0.836443	0.754971	apobec2b	1
BP	GO:0018215	protein phosphopantetheinylation	1/773	11/18042	0.382342	0.836443	0.754971	setd7	1
BP	GO:0021513	spinal cord dorsal/ventral patterning	1/773	11/18042	0.382342	0.836443	0.754971	sulf1	1
BP	GO:0021533	cell differentiation in hindbrain	1/773	11/18042	0.382342	0.836443	0.754971	agtpbp1	1
BP	GO:0021680	cerebellar Purkinje cell layer development	1/773	11/18042	0.382342	0.836443	0.754971	agtpbp1	1
BP	GO:0021697	cerebellar cortex formation	1/773	11/18042	0.382342	0.836443	0.754971	agtpbp1	1
BP	GO:0032309	icosanoid secretion	1/773	11/18042	0.382342	0.836443	0.754971	pla2g12b	1
BP	GO:0035335	peptidyl-tyrosine dephosphorylation	1/773	11/18042	0.382342	0.836443	0.754971	ptprb	1
BP	GO:0042407	cristae formation	1/773	11/18042	0.382342	0.836443	0.754971	apooa	1
BP	GO:0045444	fat cell differentiation	1/773	11/18042	0.382342	0.836443	0.754971	tmem120b	1
BP	GO:0045663	positive regulation of myoblast differentiation	1/773	11/18042	0.382342	0.836443	0.754971	cdon	1
BP	GO:0045761	regulation of adenylate cyclase activity	1/773	11/18042	0.382342	0.836443	0.754971	adgrv1	1
BP	GO:0045833	negative regulation of lipid metabolic process	1/773	11/18042	0.382342	0.836443	0.754971	apoc1	1
BP	GO:0046902	regulation of mitochondrial membrane permeability	1/773	11/18042	0.382342	0.836443	0.754971	rhot1a	1
BP	GO:0048922	posterior lateral line neuromast deposition	1/773	11/18042	0.382342	0.836443	0.754971	anos1b	1
BP	GO:0050482	arachidonic acid secretion	1/773	11/18042	0.382342	0.836443	0.754971	pla2g12b	1
BP	GO:0050926	regulation of positive chemotaxis	1/773	11/18042	0.382342	0.836443	0.754971	vegfab	1
BP	GO:0050927	positive regulation of positive chemotaxis	1/773	11/18042	0.382342	0.836443	0.754971	vegfab	1
BP	GO:0050930	induction of positive chemotaxis	1/773	11/18042	0.382342	0.836443	0.754971	vegfab	1
BP	GO:0051127	positive regulation of actin nucleation	1/773	11/18042	0.382342	0.836443	0.754971	wasf3b	1
BP	GO:0051496	positive regulation of stress fiber assembly	1/773	11/18042	0.382342	0.836443	0.754971	pdgfbb	1
BP	GO:0071816	tail-anchored membrane protein insertion into ER membrane	1/773	11/18042	0.382342	0.836443	0.754971	emc2	1
BP	GO:0097324	melanocyte migration	1/773	11/18042	0.382342	0.836443	0.754971	gja5b	1
BP	GO:0097720	calcineurin-mediated signaling	1/773	11/18042	0.382342	0.836443	0.754971	nfatc1	1
BP	GO:0098877	neurotransmitter receptor transport to plasma membrane	1/773	11/18042	0.382342	0.836443	0.754971	grip1	1
BP	GO:0098969	neurotransmitter receptor transport to postsynaptic membrane	1/773	11/18042	0.382342	0.836443	0.754971	grip1	1
BP	GO:1901861	regulation of muscle tissue development	1/773	11/18042	0.382342	0.836443	0.754971	mstnb	1
BP	GO:1902106	negative regulation of leukocyte differentiation	1/773	11/18042	0.382342	0.836443	0.754971	loxl3a	1
BP	GO:1903035	negative regulation of response to wounding	1/773	11/18042	0.382342	0.836443	0.754971	f7i	1
BP	GO:1903540	establishment of protein localization to postsynaptic membrane	1/773	11/18042	0.382342	0.836443	0.754971	grip1	1
BP	GO:1903963	arachidonate transport	1/773	11/18042	0.382342	0.836443	0.754971	pla2g12b	1
BP	GO:2000515	negative regulation of CD4-positive, alpha-beta T cell activation	1/773	11/18042	0.382342	0.836443	0.754971	loxl3a	1
BP	GO:2000601	positive regulation of Arp2/3 complex-mediated actin nucleation	1/773	11/18042	0.382342	0.836443	0.754971	wasf3b	1
BP	GO:0120035	regulation of plasma membrane bounded cell projection organization	10/773	205/18042	0.383188	0.836801	0.755294	capzb/clcf1/col12a1b/fmr1/fxr1/robo2/sipa1l1/tenm3/zgc:154093/zgc:56235	10
BP	GO:0032101	regulation of response to external stimulus	9/773	183/18042	0.384543	0.836801	0.755294	clcf1/cnbpb/coch/col12a1b/f7i/nucb2a/robo2/si:dkey-163m14.2/vegfab	9
BP	GO:0022898	regulation of transmembrane transporter activity	5/773	95/18042	0.385167	0.836801	0.755294	cacnb1/scn4bb/si:ch211-225p5.8/stac3/zgc:162193	5
BP	GO:0032400	melanosome localization	2/773	31/18042	0.385726	0.836801	0.755294	bbs5/prickle2b	2
BP	GO:0060037	pharyngeal system development	2/773	31/18042	0.385726	0.836801	0.755294	sparc/twist1b	2
BP	GO:1902105	regulation of leukocyte differentiation	2/773	31/18042	0.385726	0.836801	0.755294	loxl3a/sh3rf1	2
BP	GO:2001022	positive regulation of response to DNA damage stimulus	2/773	31/18042	0.385726	0.836801	0.755294	fmr1/fxr1	2
BP	GO:0032869	cellular response to insulin stimulus	3/773	52/18042	0.386144	0.836801	0.755294	igf2a/irs1/rab13	3
BP	GO:0060070	canonical Wnt signaling pathway	9/773	184/18042	0.390679	0.836801	0.755294	csnk1da/gpc5b/ppm1nb/reck/rspo3/sfrp2/sfrp5/si:ch211-204c21.1/wnt10b	9
BP	GO:1903311	regulation of mRNA metabolic process	8/773	162/18042	0.392176	0.836801	0.755294	fmr1/fxr1/mbnl2/nova2/rbfox1l/si:ch211-220i18.4/srpk3/ybx1	8
BP	GO:0055123	digestive system development	7/773	140/18042	0.393351	0.836801	0.755294	aldh1a2/bhmt/leg1.1/leg1.2/mb/sfrp5/six1b	7
BP	GO:0032409	regulation of transporter activity	5/773	96/18042	0.393736	0.836801	0.755294	cacnb1/scn4bb/si:ch211-225p5.8/stac3/zgc:162193	5
BP	GO:0021953	central nervous system neuron differentiation	6/773	118/18042	0.393998	0.836801	0.755294	agtpbp1/cox5ab/ephb2b/igsf10/prox1a/robo2	6
BP	GO:0031344	regulation of cell projection organization	10/773	207/18042	0.394771	0.836801	0.755294	capzb/clcf1/col12a1b/fmr1/fxr1/robo2/sipa1l1/tenm3/zgc:154093/zgc:56235	10
BP	GO:0015711	organic anion transport	7/773	141/18042	0.400412	0.836801	0.755294	pla2g12b/slc16a1b/slc25a12/slc25a14/slc25a4/slc25a5/slc4a2a	7
BP	GO:0009636	response to toxic substance	2/773	32/18042	0.401039	0.836801	0.755294	esd/prdx2	2
BP	GO:0010906	regulation of glucose metabolic process	2/773	32/18042	0.401039	0.836801	0.755294	pdk1/ppp1r3aa	2
BP	GO:0035138	pectoral fin morphogenesis	2/773	32/18042	0.401039	0.836801	0.755294	fibinb/lama5	2
BP	GO:0043405	regulation of MAP kinase activity	2/773	32/18042	0.401039	0.836801	0.755294	pdcd10b/pdgfbb	2
BP	GO:0048813	dendrite morphogenesis	2/773	32/18042	0.401039	0.836801	0.755294	sipa1l1/tenm3	2
BP	GO:0051905	establishment of pigment granule localization	2/773	32/18042	0.401039	0.836801	0.755294	bbs5/prickle2b	2
BP	GO:0003018	vascular process in circulatory system	4/773	75/18042	0.401545	0.836801	0.755294	adrb2a/agt/edn3b/gclc	4
BP	GO:0032990	cell part morphogenesis	22/773	480/18042	0.403261	0.836801	0.755294	alcamb/bsg/capn1a/ccdc80l1/col2a1a/col6a2/col6a4a/en1b/enah/epha3/ephb2b/etfa/fmr1/lama5/lamc3/nexn/ntn2/robo2/rtn4b/sipa1l1/tenm3/tmem108	22
BP	GO:0001775	cell activation	11/773	231/18042	0.403658	0.836801	0.755294	agtpbp1/cd79b/fgl1/fn1b/igf2a/loxl3a/prdx2/sh3rf1/themis/tnxba/ybx1	11
BP	GO:0072657	protein localization to membrane	11/773	231/18042	0.403658	0.836801	0.755294	arl6ip1/ehd2b/emc2/golga7ba/gpc5b/grip1/pacs2/rab13/stac3/tspan5a/zgc:162193	11
BP	GO:0051247	positive regulation of protein metabolic process	16/773	345/18042	0.408744	0.836801	0.755294	clcf1/cnbpb/crlf1b/csnk1da/epgn/fgf18a/fgf20b/fmr1/fxr1/igf2a/inhbaa/mstnb/pdcd10b/pdgfbb/uqcc2/vegfab	16
BP	GO:0002287	alpha-beta T cell activation involved in immune response	1/773	12/18042	0.408821	0.836801	0.755294	loxl3a	1
BP	GO:0002292	T cell differentiation involved in immune response	1/773	12/18042	0.408821	0.836801	0.755294	loxl3a	1
BP	GO:0002293	alpha-beta T cell differentiation involved in immune response	1/773	12/18042	0.408821	0.836801	0.755294	loxl3a	1
BP	GO:0002698	negative regulation of immune effector process	1/773	12/18042	0.408821	0.836801	0.755294	loxl3a	1
BP	GO:0006353	DNA-templated transcription, termination	1/773	12/18042	0.408821	0.836801	0.755294	mterf2	1
BP	GO:0006740	NADPH regeneration	1/773	12/18042	0.408821	0.836801	0.755294	nnt	1
BP	GO:0007569	cell aging	1/773	12/18042	0.408821	0.836801	0.755294	ybx1	1
BP	GO:0008053	mitochondrial fusion	1/773	12/18042	0.408821	0.836801	0.755294	gdap1	1
BP	GO:0009081	branched-chain amino acid metabolic process	1/773	12/18042	0.408821	0.836801	0.755294	hibch	1
BP	GO:0010769	regulation of cell morphogenesis involved in differentiation	1/773	12/18042	0.408821	0.836801	0.755294	lims2	1
BP	GO:0015701	bicarbonate transport	1/773	12/18042	0.408821	0.836801	0.755294	slc4a2a	1
BP	GO:0016339	calcium-dependent cell-cell adhesion via plasma membrane cell adhesion molecules	1/773	12/18042	0.408821	0.836801	0.755294	cdh5	1
BP	GO:0019674	NAD metabolic process	1/773	12/18042	0.408821	0.836801	0.755294	pfkmb	1
BP	GO:0032261	purine nucleotide salvage	1/773	12/18042	0.408821	0.836801	0.755294	adkb	1
BP	GO:0033077	T cell differentiation in thymus	1/773	12/18042	0.408821	0.836801	0.755294	agtpbp1	1
BP	GO:0033564	anterior/posterior axon guidance	1/773	12/18042	0.408821	0.836801	0.755294	robo2	1
BP	GO:0035701	hematopoietic stem cell migration	1/773	12/18042	0.408821	0.836801	0.755294	ccl25b	1
BP	GO:0042026	protein refolding	1/773	12/18042	0.408821	0.836801	0.755294	hsc70	1
BP	GO:0042574	retinal metabolic process	1/773	12/18042	0.408821	0.836801	0.755294	bco2l	1
BP	GO:0045840	positive regulation of mitotic nuclear division	1/773	12/18042	0.408821	0.836801	0.755294	epgn	1
BP	GO:0046348	amino sugar catabolic process	1/773	12/18042	0.408821	0.836801	0.755294	chia.4	1
BP	GO:0046633	alpha-beta T cell proliferation	1/773	12/18042	0.408821	0.836801	0.755294	sh3rf1	1
BP	GO:0046640	regulation of alpha-beta T cell proliferation	1/773	12/18042	0.408821	0.836801	0.755294	sh3rf1	1
BP	GO:0048918	posterior lateral line nerve development	1/773	12/18042	0.408821	0.836801	0.755294	adgrg1	1
BP	GO:0048923	posterior lateral line neuromast hair cell differentiation	1/773	12/18042	0.408821	0.836801	0.755294	s1pr2	1
BP	GO:0051098	regulation of binding	1/773	12/18042	0.408821	0.836801	0.755294	apobec2b	1
BP	GO:0051145	smooth muscle cell differentiation	1/773	12/18042	0.408821	0.836801	0.755294	si:dkeyp-69b9.3	1
BP	GO:0051341	regulation of oxidoreductase activity	1/773	12/18042	0.408821	0.836801	0.755294	edn3b	1
BP	GO:0051785	positive regulation of nuclear division	1/773	12/18042	0.408821	0.836801	0.755294	epgn	1
BP	GO:0060035	notochord cell development	1/773	12/18042	0.408821	0.836801	0.755294	ngs	1
BP	GO:0070527	platelet aggregation	1/773	12/18042	0.408821	0.836801	0.755294	fn1b	1
BP	GO:0090049	regulation of cell migration involved in sprouting angiogenesis	1/773	12/18042	0.408821	0.836801	0.755294	reck	1
BP	GO:0098703	calcium ion import across plasma membrane	1/773	12/18042	0.408821	0.836801	0.755294	slc8a4b	1
BP	GO:0106380	purine ribonucleotide salvage	1/773	12/18042	0.408821	0.836801	0.755294	adkb	1
BP	GO:1902656	calcium ion import into cytosol	1/773	12/18042	0.408821	0.836801	0.755294	slc8a4b	1
BP	GO:1903707	negative regulation of hemopoiesis	1/773	12/18042	0.408821	0.836801	0.755294	loxl3a	1
BP	GO:2000053	regulation of Wnt signaling pathway involved in dorsal/ventral axis specification	1/773	12/18042	0.408821	0.836801	0.755294	rspo3	1
BP	GO:2000223	regulation of BMP signaling pathway involved in heart jogging	1/773	12/18042	0.408821	0.836801	0.755294	has2	1
BP	GO:2001259	positive regulation of cation channel activity	1/773	12/18042	0.408821	0.836801	0.755294	stac3	1
BP	GO:0006352	DNA-templated transcription, initiation	3/773	54/18042	0.409474	0.836801	0.755294	dr1/gtf2a1l/psmc6	3
BP	GO:0007605	sensory perception of sound	3/773	54/18042	0.409474	0.836801	0.755294	col11a2/otos/trpn1	3
BP	GO:0033059	cellular pigmentation	3/773	54/18042	0.409474	0.836801	0.755294	atp6v0d1/bbs5/prickle2b	3
BP	GO:0045926	negative regulation of growth	3/773	54/18042	0.409474	0.836801	0.755294	igfbp2b/mstnb/robo2	3
BP	GO:0048709	oligodendrocyte differentiation	3/773	54/18042	0.409474	0.836801	0.755294	adgrg1/aldh1a2/slc16a2	3
BP	GO:0140053	mitochondrial gene expression	3/773	54/18042	0.409474	0.836801	0.755294	mrps24/mterf2/uqcc2	3
BP	GO:0021700	developmental maturation	5/773	98/18042	0.410841	0.838817	0.757114	cdh5/lyz/reck/rpl18/ybx1	5
BP	GO:0070372	regulation of ERK1 and ERK2 cascade	4/773	76/18042	0.411289	0.838954	0.757237	ccl19a.1/ccl25b/ccl44/pdgfbb	4
BP	GO:0045766	positive regulation of angiogenesis	2/773	33/18042	0.416169	0.847339	0.764805	tie1/vegfab	2
BP	GO:1904018	positive regulation of vasculature development	2/773	33/18042	0.416169	0.847339	0.764805	tie1/vegfab	2
BP	GO:1902905	positive regulation of supramolecular fiber organization	5/773	99/18042	0.419369	0.850951	0.768066	pdgfbb/synpo2b/synpo2lb/wasf3b/zgc:154093	5
BP	GO:0061564	axon development	20/773	439/18042	0.421294	0.850951	0.768066	alcamb/bsg/capn1a/ccdc80l1/clcf1/col12a1b/col2a1a/col6a2/col6a4a/en1b/enah/epha3/ephb2b/lama5/lamc3/nexn/ntn2/robo2/rtn4b/tenm3	20
BP	GO:0019439	aromatic compound catabolic process	12/773	257/18042	0.42203	0.850951	0.768066	cdaa/entpd5b/fmr1/fxr1/hpda/nt5e/nudt3a/nudt4a/pde4ca/tdo2a/tdo2b/ybx1	12
BP	GO:0051270	regulation of cellular component movement	12/773	258/18042	0.427296	0.850951	0.768066	anos1b/ccl25b/fgf18a/fgf20b/lama5/pdgfbb/prcp/prox1a/reck/s1pr2/sulf1/vegfab	12
BP	GO:0000041	transition metal ion transport	4/773	78/18042	0.430671	0.850951	0.768066	abcb6a/cp/tfa/zgc:172271	4
BP	GO:0070371	ERK1 and ERK2 cascade	4/773	78/18042	0.430671	0.850951	0.768066	ccl19a.1/ccl25b/ccl44/pdgfbb	4
BP	GO:0002831	regulation of response to biotic stimulus	2/773	34/18042	0.431104	0.850951	0.768066	cnbpb/coch	2
BP	GO:0043627	response to estrogen	2/773	34/18042	0.431104	0.850951	0.768066	c9/fkbp11	2
BP	GO:2000649	regulation of sodium ion transmembrane transporter activity	2/773	34/18042	0.431104	0.850951	0.768066	scn4bb/si:ch211-225p5.8	2
BP	GO:0060042	retina morphogenesis in camera-type eye	6/773	123/18042	0.432433	0.850951	0.768066	arl6ip1/obsl1a/sdk2b/sfrp5/tspan12/zic1	6
BP	GO:0045785	positive regulation of cell adhesion	3/773	56/18042	0.432526	0.850951	0.768066	igf2a/lims2/si:dkey-6n6.1	3
BP	GO:0072009	nephron epithelium development	3/773	56/18042	0.432526	0.850951	0.768066	aldh1a2/pkd2/ppargc1a	3
BP	GO:0000966	RNA 5'-end processing	1/773	13/18042	0.434167	0.850951	0.768066	piwil2	1
BP	GO:0001678	cellular glucose homeostasis	1/773	13/18042	0.434167	0.850951	0.768066	hk1	1
BP	GO:0002089	lens morphogenesis in camera-type eye	1/773	13/18042	0.434167	0.850951	0.768066	mab21l2	1
BP	GO:0003406	retinal pigment epithelium development	1/773	13/18042	0.434167	0.850951	0.768066	atp6v0d1	1
BP	GO:0006171	cAMP biosynthetic process	1/773	13/18042	0.434167	0.850951	0.768066	adcy6a	1
BP	GO:0006560	proline metabolic process	1/773	13/18042	0.434167	0.850951	0.768066	prodha	1
BP	GO:0006833	water transport	1/773	13/18042	0.434167	0.850951	0.768066	has2	1
BP	GO:0009163	nucleoside biosynthetic process	1/773	13/18042	0.434167	0.850951	0.768066	adkb	1
BP	GO:0018149	peptide cross-linking	1/773	13/18042	0.434167	0.850951	0.768066	tgm2a	1
BP	GO:0021603	cranial nerve formation	1/773	13/18042	0.434167	0.850951	0.768066	homer2	1
BP	GO:0030032	lamellipodium assembly	1/773	13/18042	0.434167	0.850951	0.768066	capzb	1
BP	GO:0034404	nucleobase-containing small molecule biosynthetic process	1/773	13/18042	0.434167	0.850951	0.768066	adkb	1
BP	GO:0042451	purine nucleoside biosynthetic process	1/773	13/18042	0.434167	0.850951	0.768066	adkb	1
BP	GO:0042455	ribonucleoside biosynthetic process	1/773	13/18042	0.434167	0.850951	0.768066	adkb	1
BP	GO:0042554	superoxide anion generation	1/773	13/18042	0.434167	0.850951	0.768066	sh3pxd2ab	1
BP	GO:0043162	ubiquitin-dependent protein catabolic process via the multivesicular body sorting pathway	1/773	13/18042	0.434167	0.850951	0.768066	stam	1
BP	GO:0046129	purine ribonucleoside biosynthetic process	1/773	13/18042	0.434167	0.850951	0.768066	adkb	1
BP	GO:0046545	development of primary female sexual characteristics	1/773	13/18042	0.434167	0.850951	0.768066	lhfpl2a	1
BP	GO:0048898	anterior lateral line system development	1/773	13/18042	0.434167	0.850951	0.768066	s1pr2	1
BP	GO:0051865	protein autoubiquitination	1/773	13/18042	0.434167	0.850951	0.768066	sh3rf1	1
BP	GO:0051928	positive regulation of calcium ion transport	1/773	13/18042	0.434167	0.850951	0.768066	stac3	1
BP	GO:0071698	olfactory placode development	1/773	13/18042	0.434167	0.850951	0.768066	homer2	1
BP	GO:0071715	icosanoid transport	1/773	13/18042	0.434167	0.850951	0.768066	pla2g12b	1
BP	GO:0080111	DNA demethylation	1/773	13/18042	0.434167	0.850951	0.768066	apobec2b	1
BP	GO:0090303	positive regulation of wound healing	1/773	13/18042	0.434167	0.850951	0.768066	si:dkey-163m14.2	1
BP	GO:0090559	regulation of membrane permeability	1/773	13/18042	0.434167	0.850951	0.768066	rhot1a	1
BP	GO:0097164	ammonium ion metabolic process	1/773	13/18042	0.434167	0.850951	0.768066	ache	1
BP	GO:1902882	regulation of response to oxidative stress	1/773	13/18042	0.434167	0.850951	0.768066	bco2l	1
BP	GO:1903578	regulation of ATP metabolic process	1/773	13/18042	0.434167	0.850951	0.768066	uqcc2	1
BP	GO:1904375	regulation of protein localization to cell periphery	1/773	13/18042	0.434167	0.850951	0.768066	stac3	1
BP	GO:0051493	regulation of cytoskeleton organization	14/773	306/18042	0.439406	0.853689	0.770537	capza1a/capza1b/capzb/fhod1/fhod3b/nes/pdgfbb/scin/ssh2b/synpo2b/synpo2lb/tmod4/wasf3b/zgc:154093	14
BP	GO:0042742	defense response to bacterium	6/773	124/18042	0.440079	0.853689	0.770537	cd59/coch/defbl1/npsn/pglyrp6/tfa	6
BP	GO:0048066	developmental pigmentation	4/773	79/18042	0.440299	0.853689	0.770537	edn3b/gch2/gja5b/sulf1	4
BP	GO:0051049	regulation of transport	21/773	467/18042	0.441607	0.853689	0.770537	apoc1/cacna1c/cacna1sa/cacna1sb/cacna2d1a/cacnb1/casq1b/casq2/homer1b/kcna4/kcnf1a/pkd2/rab13/sar1ab/scn4bb/si:ch211-204c21.1/si:ch211-225p5.8/stac3/syt4/uqcc2/zgc:162193	21
BP	GO:0009064	glutamine family amino acid metabolic process	3/773	57/18042	0.443929	0.853689	0.770537	gclc/gls2a/prodha	3
BP	GO:0032868	response to insulin	3/773	57/18042	0.443929	0.853689	0.770537	igf2a/irs1/rab13	3
BP	GO:0048812	neuron projection morphogenesis	21/773	468/18042	0.445549	0.853689	0.770537	alcamb/bsg/capn1a/ccdc80l1/col2a1a/col6a2/col6a4a/en1b/enah/epha3/ephb2b/fmr1/lama5/lamc3/nexn/ntn2/robo2/rtn4b/sipa1l1/tenm3/tmem108	21
BP	GO:0000245	spliceosomal complex assembly	2/773	35/18042	0.445833	0.853689	0.770537	si:ch211-220i18.4/srpk3	2
BP	GO:0010675	regulation of cellular carbohydrate metabolic process	2/773	35/18042	0.445833	0.853689	0.770537	pdk1/ppp1r3aa	2
BP	GO:0032386	regulation of intracellular transport	2/773	35/18042	0.445833	0.853689	0.770537	sar1ab/zgc:162193	2
BP	GO:0032543	mitochondrial translation	2/773	35/18042	0.445833	0.853689	0.770537	mrps24/uqcc2	2
BP	GO:0044728	DNA methylation or demethylation	2/773	35/18042	0.445833	0.853689	0.770537	apobec2b/piwil2	2
BP	GO:0046579	positive regulation of Ras protein signal transduction	2/773	35/18042	0.445833	0.853689	0.770537	abraa/si:dkey-163m14.2	2
BP	GO:0048488	synaptic vesicle endocytosis	2/773	35/18042	0.445833	0.853689	0.770537	cel.1/sncga	2
BP	GO:0048546	digestive tract morphogenesis	2/773	35/18042	0.445833	0.853689	0.770537	aldh1a2/sfrp5	2
BP	GO:0051057	positive regulation of small GTPase mediated signal transduction	2/773	35/18042	0.445833	0.853689	0.770537	abraa/si:dkey-163m14.2	2
BP	GO:0051875	pigment granule localization	2/773	35/18042	0.445833	0.853689	0.770537	bbs5/prickle2b	2
BP	GO:0140238	presynaptic endocytosis	2/773	35/18042	0.445833	0.853689	0.770537	cel.1/sncga	2
BP	GO:1902305	regulation of sodium ion transmembrane transport	2/773	35/18042	0.445833	0.853689	0.770537	scn4bb/si:ch211-225p5.8	2
BP	GO:0090066	regulation of anatomical structure size	14/773	308/18042	0.449109	0.853689	0.770537	adrb2a/agt/capza1a/capza1b/capzb/edn3b/gclc/robo2/scin/slc12a10.2/ssh2b/tmod4/wasf3b/zgc:154093	14
BP	GO:0120039	plasma membrane bounded cell projection morphogenesis	21/773	469/18042	0.44949	0.853689	0.770537	alcamb/bsg/capn1a/ccdc80l1/col2a1a/col6a2/col6a4a/en1b/enah/epha3/ephb2b/fmr1/lama5/lamc3/nexn/ntn2/robo2/rtn4b/sipa1l1/tenm3/tmem108	21
BP	GO:0009913	epidermal cell differentiation	4/773	80/18042	0.449878	0.853689	0.770537	atp6v0d1/prox1a/s1pr2/svep1	4
BP	GO:0050878	regulation of body fluid levels	4/773	80/18042	0.449878	0.853689	0.770537	f7i/fn1b/has2/si:dkey-163m14.2	4
BP	GO:0046700	heterocycle catabolic process	11/773	240/18042	0.453243	0.853689	0.770537	cdaa/entpd5b/fmr1/fxr1/nt5e/nudt3a/nudt4a/pde4ca/tdo2a/tdo2b/ybx1	11
BP	GO:0060348	bone development	3/773	58/18042	0.45524	0.853689	0.770537	anxa6/spp1/sulf1	3
BP	GO:0010638	positive regulation of organelle organization	7/773	149/18042	0.456659	0.853689	0.770537	epgn/nes/pdgfbb/synpo2b/synpo2lb/wasf3b/zgc:154093	7
BP	GO:0003154	BMP signaling pathway involved in determination of left/right symmetry	1/773	14/18042	0.458427	0.853689	0.770537	has2	1
BP	GO:0003260	cardioblast migration	1/773	14/18042	0.458427	0.853689	0.770537	pdgfra	1
BP	GO:0003303	BMP signaling pathway involved in heart jogging	1/773	14/18042	0.458427	0.853689	0.770537	has2	1
BP	GO:0005979	regulation of glycogen biosynthetic process	1/773	14/18042	0.458427	0.853689	0.770537	ppp1r3aa	1
BP	GO:0010454	negative regulation of cell fate commitment	1/773	14/18042	0.458427	0.853689	0.770537	loxl3a	1
BP	GO:0010962	regulation of glucan biosynthetic process	1/773	14/18042	0.458427	0.853689	0.770537	ppp1r3aa	1
BP	GO:0022010	central nervous system myelination	1/773	14/18042	0.458427	0.853689	0.770537	aldh1a2	1
BP	GO:0030204	chondroitin sulfate metabolic process	1/773	14/18042	0.458427	0.853689	0.770537	dse	1
BP	GO:0030330	DNA damage response, signal transduction by p53 class mediator	1/773	14/18042	0.458427	0.853689	0.770537	smyd2b	1
BP	GO:0031279	regulation of cyclase activity	1/773	14/18042	0.458427	0.853689	0.770537	adgrv1	1
BP	GO:0032291	axon ensheathment in central nervous system	1/773	14/18042	0.458427	0.853689	0.770537	aldh1a2	1
BP	GO:0032330	regulation of chondrocyte differentiation	1/773	14/18042	0.458427	0.853689	0.770537	loxl2b	1
BP	GO:0032958	inositol phosphate biosynthetic process	1/773	14/18042	0.458427	0.853689	0.770537	ip6k2a	1
BP	GO:0033344	cholesterol efflux	1/773	14/18042	0.458427	0.853689	0.770537	apoa1b	1
BP	GO:0035141	medial fin morphogenesis	1/773	14/18042	0.458427	0.853689	0.770537	lama5	1
BP	GO:0035435	phosphate ion transmembrane transport	1/773	14/18042	0.458427	0.853689	0.770537	slc25a14	1
BP	GO:0035510	DNA dealkylation	1/773	14/18042	0.458427	0.853689	0.770537	apobec2b	1
BP	GO:0035775	pronephric glomerulus morphogenesis	1/773	14/18042	0.458427	0.853689	0.770537	lmx1ba	1
BP	GO:0040037	negative regulation of fibroblast growth factor receptor signaling pathway	1/773	14/18042	0.458427	0.853689	0.770537	sulf1	1
BP	GO:0042559	pteridine-containing compound biosynthetic process	1/773	14/18042	0.458427	0.853689	0.770537	gch2	1
BP	GO:0043101	purine-containing compound salvage	1/773	14/18042	0.458427	0.853689	0.770537	adkb	1
BP	GO:0044273	sulfur compound catabolic process	1/773	14/18042	0.458427	0.853689	0.770537	chac1	1
BP	GO:0045661	regulation of myoblast differentiation	1/773	14/18042	0.458427	0.853689	0.770537	cdon	1
BP	GO:0046889	positive regulation of lipid biosynthetic process	1/773	14/18042	0.458427	0.853689	0.770537	apoa1b	1
BP	GO:0048199	vesicle targeting, to, from or within Golgi	1/773	14/18042	0.458427	0.853689	0.770537	sar1ab	1
BP	GO:0048251	elastic fiber assembly	1/773	14/18042	0.458427	0.853689	0.770537	efemp2a	1
BP	GO:0048814	regulation of dendrite morphogenesis	1/773	14/18042	0.458427	0.853689	0.770537	sipa1l1	1
BP	GO:0048892	lateral line nerve development	1/773	14/18042	0.458427	0.853689	0.770537	adgrg1	1
BP	GO:0051339	regulation of lyase activity	1/773	14/18042	0.458427	0.853689	0.770537	adgrv1	1
BP	GO:0060351	cartilage development involved in endochondral bone morphogenesis	1/773	14/18042	0.458427	0.853689	0.770537	anxa6	1
BP	GO:0060975	cardioblast migration to the midline involved in heart field formation	1/773	14/18042	0.458427	0.853689	0.770537	pdgfra	1
BP	GO:0071425	hematopoietic stem cell proliferation	1/773	14/18042	0.458427	0.853689	0.770537	ccl25b	1
BP	GO:0097306	cellular response to alcohol	1/773	14/18042	0.458427	0.853689	0.770537	ache	1
BP	GO:0085029	extracellular matrix assembly	2/773	36/18042	0.460346	0.85654	0.77311	efemp2a/has2	2
BP	GO:0007266	Rho protein signal transduction	5/773	104/18042	0.46162	0.858184	0.774594	abraa/cavin4a/ctnnal1/si:dkey-163m14.2/zgc:154093	5
BP	GO:0048858	cell projection morphogenesis	21/773	473/18042	0.465246	0.864196	0.780021	alcamb/bsg/capn1a/ccdc80l1/col2a1a/col6a2/col6a4a/en1b/enah/epha3/ephb2b/fmr1/lama5/lamc3/nexn/ntn2/robo2/rtn4b/sipa1l1/tenm3/tmem108	21
BP	GO:0030522	intracellular receptor signaling pathway	3/773	59/18042	0.466454	0.864981	0.780729	aldh1a2/dhrs3a/rxrga	3
BP	GO:0035315	hair cell differentiation	3/773	59/18042	0.466454	0.864981	0.780729	atp6v0d1/prox1a/s1pr2	3
BP	GO:1902533	positive regulation of intracellular signal transduction	11/773	243/18042	0.469691	0.867895	0.783359	abraa/adgrv1/akap12a/ccl19a.1/ccl25b/ccl44/igf2a/pdcd10b/pdgfbb/sh3rf1/si:dkey-163m14.2	11
BP	GO:0018205	peptidyl-lysine modification	8/773	174/18042	0.470507	0.867895	0.783359	loxl2b/loxl3a/loxl4/pias2/setd7/smyd1a/smyd1b/smyd2b	8
BP	GO:0007369	gastrulation	12/773	267/18042	0.474537	0.867895	0.783359	afp4/apoa2/apoc1/bbs5/col12a1b/cthrc1a/cyt1/epha3/esrra/has2/lpar1/s1pr2	12
BP	GO:0006109	regulation of carbohydrate metabolic process	2/773	37/18042	0.474635	0.867895	0.783359	pdk1/ppp1r3aa	2
BP	GO:0006304	DNA modification	2/773	37/18042	0.474635	0.867895	0.783359	apobec2b/piwil2	2
BP	GO:0021575	hindbrain morphogenesis	2/773	37/18042	0.474635	0.867895	0.783359	agtpbp1/aldh1a2	2
BP	GO:0031647	regulation of protein stability	2/773	37/18042	0.474635	0.867895	0.783359	adgrv1/usp13	2
BP	GO:0042129	regulation of T cell proliferation	2/773	37/18042	0.474635	0.867895	0.783359	igf2a/sh3rf1	2
BP	GO:0006029	proteoglycan metabolic process	3/773	60/18042	0.477564	0.867895	0.783359	dcn/dse/sulf1	3
BP	GO:0035967	cellular response to topologically incorrect protein	3/773	60/18042	0.477564	0.867895	0.783359	dnajc18/hsc70/zgc:85858	3
BP	GO:0050931	pigment cell differentiation	3/773	60/18042	0.477564	0.867895	0.783359	edn3b/gch2/gja5b	3
BP	GO:0090100	positive regulation of transmembrane receptor protein serine/threonine kinase signaling pathway	3/773	60/18042	0.477564	0.867895	0.783359	inhbaa/mstnb/sfrp5	3
BP	GO:0000375	RNA splicing, via transesterification reactions	10/773	222/18042	0.481501	0.867895	0.783359	dhx8/fmr1/fxr1/lsm5/mbnl2/nova2/rbfox1l/si:ch211-220i18.4/srpk3/ybx1	10
BP	GO:0000377	RNA splicing, via transesterification reactions with bulged adenosine as nucleophile	10/773	222/18042	0.481501	0.867895	0.783359	dhx8/fmr1/fxr1/lsm5/mbnl2/nova2/rbfox1l/si:ch211-220i18.4/srpk3/ybx1	10
BP	GO:0000398	mRNA splicing, via spliceosome	10/773	222/18042	0.481501	0.867895	0.783359	dhx8/fmr1/fxr1/lsm5/mbnl2/nova2/rbfox1l/si:ch211-220i18.4/srpk3/ybx1	10
BP	GO:0000463	maturation of LSU-rRNA from tricistronic rRNA transcript (SSU-rRNA, 5.8S rRNA, LSU-rRNA)	1/773	15/18042	0.481648	0.867895	0.783359	rpl7	1
BP	GO:0001556	oocyte maturation	1/773	15/18042	0.481648	0.867895	0.783359	ybx1	1
BP	GO:0002819	regulation of adaptive immune response	1/773	15/18042	0.481648	0.867895	0.783359	loxl3a	1
BP	GO:0002822	regulation of adaptive immune response based on somatic recombination of immune receptors built from immunoglobulin superfamily domains	1/773	15/18042	0.481648	0.867895	0.783359	loxl3a	1
BP	GO:0006188	IMP biosynthetic process	1/773	15/18042	0.481648	0.867895	0.783359	adsl	1
BP	GO:0008272	sulfate transport	1/773	15/18042	0.481648	0.867895	0.783359	slc25a14	1
BP	GO:0008354	germ cell migration	1/773	15/18042	0.481648	0.867895	0.783359	ackr3b	1
BP	GO:0021511	spinal cord patterning	1/773	15/18042	0.481648	0.867895	0.783359	sulf1	1
BP	GO:0032885	regulation of polysaccharide biosynthetic process	1/773	15/18042	0.481648	0.867895	0.783359	ppp1r3aa	1
BP	GO:0042044	fluid transport	1/773	15/18042	0.481648	0.867895	0.783359	has2	1
BP	GO:0046686	response to cadmium ion	1/773	15/18042	0.481648	0.867895	0.783359	cygb1	1
BP	GO:0048009	insulin-like growth factor receptor signaling pathway	1/773	15/18042	0.481648	0.867895	0.783359	igfbp2b	1
BP	GO:0048634	regulation of muscle organ development	1/773	15/18042	0.481648	0.867895	0.783359	mstnb	1
BP	GO:0051788	response to misfolded protein	1/773	15/18042	0.481648	0.867895	0.783359	dnajc18	1
BP	GO:0061312	BMP signaling pathway involved in heart development	1/773	15/18042	0.481648	0.867895	0.783359	has2	1
BP	GO:0061337	cardiac conduction	1/773	15/18042	0.481648	0.867895	0.783359	si:ch211-225p5.8	1
BP	GO:0070873	regulation of glycogen metabolic process	1/773	15/18042	0.481648	0.867895	0.783359	ppp1r3aa	1
BP	GO:0071218	cellular response to misfolded protein	1/773	15/18042	0.481648	0.867895	0.783359	dnajc18	1
BP	GO:0072529	pyrimidine-containing compound catabolic process	1/773	15/18042	0.481648	0.867895	0.783359	cdaa	1
BP	GO:0006479	protein methylation	4/773	84/18042	0.487624	0.867895	0.783359	setd7/smyd1a/smyd1b/smyd2b	4
BP	GO:0008213	protein alkylation	4/773	84/18042	0.487624	0.867895	0.783359	setd7/smyd1a/smyd1b/smyd2b	4
BP	GO:0021510	spinal cord development	4/773	84/18042	0.487624	0.867895	0.783359	cox5ab/loxl3a/slc16a2/sulf1	4
BP	GO:0007409	axonogenesis	18/773	409/18042	0.487868	0.867895	0.783359	alcamb/bsg/capn1a/ccdc80l1/col2a1a/col6a2/col6a4a/en1b/enah/epha3/ephb2b/lama5/lamc3/nexn/ntn2/robo2/rtn4b/tenm3	18
BP	GO:0030433	ubiquitin-dependent ERAD pathway	3/773	61/18042	0.488565	0.867895	0.783359	dnajc18/psmc6/rnf175	3
BP	GO:0090288	negative regulation of cellular response to growth factor stimulus	3/773	61/18042	0.488565	0.867895	0.783359	grem2a/sulf1/tnmd	3
BP	GO:0007259	receptor signaling pathway via JAK-STAT	2/773	38/18042	0.488691	0.867895	0.783359	clcf1/crlf1b	2
BP	GO:0010862	positive regulation of pathway-restricted SMAD protein phosphorylation	2/773	38/18042	0.488691	0.867895	0.783359	inhbaa/mstnb	2
BP	GO:0018208	peptidyl-proline modification	2/773	38/18042	0.488691	0.867895	0.783359	fkbp1b/ppid	2
BP	GO:0043534	blood vessel endothelial cell migration	2/773	38/18042	0.488691	0.867895	0.783359	prcp/reck	2
BP	GO:0051453	regulation of intracellular pH	2/773	38/18042	0.488691	0.867895	0.783359	atp6v0d1/slc4a2a	2
BP	GO:0097696	receptor signaling pathway via STAT	2/773	38/18042	0.488691	0.867895	0.783359	clcf1/crlf1b	2
BP	GO:0099173	postsynapse organization	2/773	38/18042	0.488691	0.867895	0.783359	cel.1/tmem108	2
BP	GO:0009953	dorsal/ventral pattern formation	7/773	154/18042	0.491279	0.867895	0.783359	bmpr1bb/ccl19a.1/fstl1b/pkd2/rspo3/sulf1/twist1b	7
BP	GO:0003407	neural retina development	5/773	108/18042	0.494758	0.867895	0.783359	marcksl1a/obsl1a/prickle2b/sdk2b/tspan12	5
BP	GO:1901361	organic cyclic compound catabolic process	12/773	271/18042	0.495342	0.867895	0.783359	cdaa/entpd5b/fmr1/fxr1/hpda/nt5e/nudt3a/nudt4a/pde4ca/tdo2a/tdo2b/ybx1	12
BP	GO:0046649	lymphocyte activation	8/773	178/18042	0.496199	0.867895	0.783359	agtpbp1/cd79b/fgl1/igf2a/loxl3a/sh3rf1/themis/tnxba	8
BP	GO:0003158	endothelium development	3/773	62/18042	0.499452	0.867895	0.783359	cdh5/ptprbl/tnmd	3
BP	GO:0007416	synapse assembly	3/773	62/18042	0.499452	0.867895	0.783359	cel.1/obsl1a/sdk2b	3
BP	GO:0002244	hematopoietic progenitor cell differentiation	6/773	132/18042	0.500333	0.867895	0.783359	angptl2b/hlx1/kdrl/mycb/pdgfra/pdgfrb	6
BP	GO:0051130	positive regulation of cellular component organization	11/773	249/18042	0.502306	0.867895	0.783359	clcf1/epgn/nes/pdgfbb/psmc6/si:ch211-204c21.1/synpo2b/synpo2lb/tenm3/wasf3b/zgc:154093	11
BP	GO:0042098	T cell proliferation	2/773	39/18042	0.50251	0.867895	0.783359	igf2a/sh3rf1	2
BP	GO:0042310	vasoconstriction	2/773	39/18042	0.50251	0.867895	0.783359	agt/edn3b	2
BP	GO:0006027	glycosaminoglycan catabolic process	1/773	16/18042	0.503875	0.867895	0.783359	pglyrp6	1
BP	GO:0007214	gamma-aminobutyric acid signaling pathway	1/773	16/18042	0.503875	0.867895	0.783359	gpr156	1
BP	GO:0007216	G protein-coupled glutamate receptor signaling pathway	1/773	16/18042	0.503875	0.867895	0.783359	homer1b	1
BP	GO:0007413	axonal fasciculation	1/773	16/18042	0.503875	0.867895	0.783359	robo2	1
BP	GO:0009070	serine family amino acid biosynthetic process	1/773	16/18042	0.503875	0.867895	0.783359	cbsb	1
BP	GO:0009584	detection of visible light	1/773	16/18042	0.503875	0.867895	0.783359	dlat	1
BP	GO:0010669	epithelial structure maintenance	1/773	16/18042	0.503875	0.867895	0.783359	sulf1	1
BP	GO:0015807	L-amino acid transport	1/773	16/18042	0.503875	0.867895	0.783359	slc25a12	1
BP	GO:0016114	terpenoid biosynthetic process	1/773	16/18042	0.503875	0.867895	0.783359	rdh10a	1
BP	GO:0021696	cerebellar cortex morphogenesis	1/773	16/18042	0.503875	0.867895	0.783359	agtpbp1	1
BP	GO:0021984	adenohypophysis development	1/773	16/18042	0.503875	0.867895	0.783359	six1b	1
BP	GO:0021999	neural plate anterior/posterior regionalization	1/773	16/18042	0.503875	0.867895	0.783359	rspo3	1
BP	GO:0030183	B cell differentiation	1/773	16/18042	0.503875	0.867895	0.783359	cd79b	1
BP	GO:0032438	melanosome organization	1/773	16/18042	0.503875	0.867895	0.783359	atp6v0d1	1
BP	GO:0032881	regulation of polysaccharide metabolic process	1/773	16/18042	0.503875	0.867895	0.783359	ppp1r3aa	1
BP	GO:0032925	regulation of activin receptor signaling pathway	1/773	16/18042	0.503875	0.867895	0.783359	fstl3	1
BP	GO:0034614	cellular response to reactive oxygen species	1/773	16/18042	0.503875	0.867895	0.783359	prdx2	1
BP	GO:0042541	hemoglobin biosynthetic process	1/773	16/18042	0.503875	0.867895	0.783359	tfa	1
BP	GO:0044332	Wnt signaling pathway involved in dorsal/ventral axis specification	1/773	16/18042	0.503875	0.867895	0.783359	rspo3	1
BP	GO:0045445	myoblast differentiation	1/773	16/18042	0.503875	0.867895	0.783359	cdon	1
BP	GO:0045471	response to ethanol	1/773	16/18042	0.503875	0.867895	0.783359	ache	1
BP	GO:0046636	negative regulation of alpha-beta T cell activation	1/773	16/18042	0.503875	0.867895	0.783359	loxl3a	1
BP	GO:0046653	tetrahydrofolate metabolic process	1/773	16/18042	0.503875	0.867895	0.783359	gch2	1
BP	GO:0046660	female sex differentiation	1/773	16/18042	0.503875	0.867895	0.783359	lhfpl2a	1
BP	GO:0050890	cognition	1/773	16/18042	0.503875	0.867895	0.783359	fmr1	1
BP	GO:0050921	positive regulation of chemotaxis	1/773	16/18042	0.503875	0.867895	0.783359	vegfab	1
BP	GO:0060232	delamination	1/773	16/18042	0.503875	0.867895	0.783359	cdh5	1
BP	GO:0062237	protein localization to postsynapse	1/773	16/18042	0.503875	0.867895	0.783359	grip1	1
BP	GO:0106030	neuron projection fasciculation	1/773	16/18042	0.503875	0.867895	0.783359	robo2	1
BP	GO:1901659	glycosyl compound biosynthetic process	1/773	16/18042	0.503875	0.867895	0.783359	adkb	1
BP	GO:1901796	regulation of signal transduction by p53 class mediator	1/773	16/18042	0.503875	0.867895	0.783359	smyd2b	1
BP	GO:1903539	protein localization to postsynaptic membrane	1/773	16/18042	0.503875	0.867895	0.783359	grip1	1
BP	GO:1905897	regulation of response to endoplasmic reticulum stress	1/773	16/18042	0.503875	0.867895	0.783359	dnajb6b	1
BP	GO:2000050	regulation of non-canonical Wnt signaling pathway	1/773	16/18042	0.503875	0.867895	0.783359	rspo3	1
BP	GO:0048703	embryonic viscerocranium morphogenesis	5/773	110/18042	0.511042	0.879552	0.793881	aldh1a2/crispld2/fgf20b/rtn4b/s1pr2	5
BP	GO:0006821	chloride transport	4/773	87/18042	0.515226	0.879772	0.794079	ano5a/clcn1b/slc12a10.2/ttyh2	4
BP	GO:0007368	determination of left/right symmetry	12/773	275/18042	0.515954	0.879772	0.794079	aldh1a2/atp2a2a/atp6v0d1/bbs5/cacna1c/glis2b/has2/mical2b/pdlim7/pkd2/ppp2r3a/tbx3a	12
BP	GO:0002028	regulation of sodium ion transport	2/773	40/18042	0.516084	0.879772	0.794079	scn4bb/si:ch211-225p5.8	2
BP	GO:0003014	renal system process	2/773	40/18042	0.516084	0.879772	0.794079	has2/lrp2a	2
BP	GO:0006081	cellular aldehyde metabolic process	2/773	40/18042	0.516084	0.879772	0.794079	bco2l/esd	2
BP	GO:0036465	synaptic vesicle recycling	2/773	40/18042	0.516084	0.879772	0.794079	cel.1/sncga	2
BP	GO:0007596	blood coagulation	3/773	64/18042	0.520865	0.879772	0.794079	f7i/fn1b/si:dkey-163m14.2	3
BP	GO:0035023	regulation of Rho protein signal transduction	3/773	64/18042	0.520865	0.879772	0.794079	abraa/cavin4a/si:dkey-163m14.2	3
BP	GO:0043547	positive regulation of GTPase activity	6/773	135/18042	0.522359	0.879772	0.794079	arhgef16/ccl19a.1/ccl25b/ccl44/si:dkey-91m11.5/sipa1l1	6
BP	GO:0045321	leukocyte activation	9/773	206/18042	0.524252	0.879772	0.794079	agtpbp1/cd79b/fgl1/igf2a/loxl3a/prdx2/sh3rf1/themis/tnxba	9
BP	GO:0000266	mitochondrial fission	1/773	17/18042	0.52515	0.879772	0.794079	gdap1	1
BP	GO:0001522	pseudouridine synthesis	1/773	17/18042	0.52515	0.879772	0.794079	dkc1	1
BP	GO:0001757	somite specification	1/773	17/18042	0.52515	0.879772	0.794079	myhz1.1	1
BP	GO:0001966	thigmotaxis	1/773	17/18042	0.52515	0.879772	0.794079	smyd1a	1
BP	GO:0006613	cotranslational protein targeting to membrane	1/773	17/18042	0.52515	0.879772	0.794079	arl6ip1	1
BP	GO:0006775	fat-soluble vitamin metabolic process	1/773	17/18042	0.52515	0.879772	0.794079	crabp1b	1
BP	GO:0006884	cell volume homeostasis	1/773	17/18042	0.52515	0.879772	0.794079	slc12a10.2	1
BP	GO:0014068	positive regulation of phosphatidylinositol 3-kinase signaling	1/773	17/18042	0.52515	0.879772	0.794079	pdgfbb	1
BP	GO:0020027	hemoglobin metabolic process	1/773	17/18042	0.52515	0.879772	0.794079	tfa	1
BP	GO:0021554	optic nerve development	1/773	17/18042	0.52515	0.879772	0.794079	rtn4b	1
BP	GO:0030512	negative regulation of transforming growth factor beta receptor signaling pathway	1/773	17/18042	0.52515	0.879772	0.794079	ldlrad4a	1
BP	GO:0030947	regulation of vascular endothelial growth factor receptor signaling pathway	1/773	17/18042	0.52515	0.879772	0.794079	tnmd	1
BP	GO:0032414	positive regulation of ion transmembrane transporter activity	1/773	17/18042	0.52515	0.879772	0.794079	stac3	1
BP	GO:0032511	late endosome to vacuole transport via multivesicular body sorting pathway	1/773	17/18042	0.52515	0.879772	0.794079	stam	1
BP	GO:0034312	diol biosynthetic process	1/773	17/18042	0.52515	0.879772	0.794079	gch2	1
BP	GO:0035476	angioblast cell migration	1/773	17/18042	0.52515	0.879772	0.794079	ecscr	1
[truncated: 1,806 more rows]

## Sheet: S1vsS3_KEGG
ID	Description	GeneRatio	BgRatio	pvalue	p.adjust	qvalue	geneID	Count
[truncated: 130 more rows]

[truncated: 2 more sheets: S2vsS3_GO, S2vsS3_KEGG]
