# Supplementary material for: Profiling the Spatial Expression Pattern and ceRNA Network of lncRNA, miRNA, and mRNA Associated with the Development of Intermuscular Bones in Zebrafish
Source: Biology (Basel). 2022 Dec 31;12(1):75. doi: 10.3390/biology12010075 (PMC9855694; doi:10.3390/biology12010075)
Supplement: Supplementary file 1 [file biology-12-00075-s001.zip › Table S4. Differential expression genes.xlsx]

## Sheet: mRNA_S1vs_S2
gene	baseMean	log2FoldChange	lfcSE	stat	pvalue	padj
igfn1.3	6012.86	3.64523	0.184634	19.743	9.21441e-87	1.58221e-82
LOC101884253	4694.45	-2.77703	0.153766	-18.0601	6.56925e-73	5.64003e-69
zgc:195001	2266.6	-4.39886	0.269081	-16.3477	4.51624e-60	2.58495e-56
hoxd11a	260.099	4.61797	0.295916	15.6057	6.66011e-55	2.85902e-51
si:dkey-206m15.8	551.399	3.50925	0.238776	14.6969	6.75233e-49	2.31888e-45
apobb.1	718.269	-7.83494	0.656675	-11.9312	8.13503e-33	2.32811e-29
tnni2b.1	137080	-2.41564	0.207037	-11.6677	1.865e-31	4.57483e-28
tfa	924.136	-5.88421	0.511387	-11.5064	1.22532e-30	2.62999e-27
apoa1b	566.429	-8.87212	0.79657	-11.1379	8.20289e-29	1.56502e-25
coch	1894.04	-5.22839	0.473595	-11.0398	2.45606e-28	4.2173e-25
tnni1al	1177.3	2.30008	0.245707	9.36104	7.89542e-21	1.23247e-17
rps13	2049.1	-2.60708	0.283951	-9.18146	4.25279e-20	5.34785e-17
myom3	1491.56	1.8234	0.19842	9.18958	3.94376e-20	5.34785e-17
LOC110438495	2139.5	1.90435	0.207473	9.17877	4.36025e-20	5.34785e-17
mb	1615.13	1.75373	0.192209	9.12404	7.23719e-20	8.28465e-17
hoxd10a	162.083	3.04725	0.337965	9.01647	1.94253e-19	2.0847e-16
myl10	25569.6	1.88011	0.222241	8.45978	2.67886e-17	2.70581e-14
myhb	960.866	-7.66406	0.917042	-8.35737	6.4131e-17	6.11774e-14
tnnt2d	2560.93	2.07098	0.249176	8.31131	9.46509e-17	8.55395e-14
myl13	23302.6	1.8001	0.224067	8.03375	9.45371e-16	8.11648e-13
tdh2	185.121	3.6758	0.466753	7.87525	3.4006e-15	2.70253e-12
fetub	172.574	-8.36599	1.06262	-7.87299	3.46256e-15	2.70253e-12
hpx	139.541	-8.07437	1.02642	-7.86656	3.64519e-15	2.72137e-12
hoxa11a	83.5895	3.92962	0.508685	7.72505	1.11805e-14	7.99921e-12
mdh1aa	5682.56	0.976979	0.127119	7.68552	1.52375e-14	1.04657e-11
cox6b1	1139.12	1.34647	0.178054	7.56212	3.96544e-14	2.61887e-11
hoxa11b	50.0031	3.72753	0.493355	7.55547	4.1735e-14	2.65419e-11
si:ch211-28p3.4	200.108	2.38647	0.316388	7.54285	4.59812e-14	2.8198e-11
LOC100329813	32388.2	1.53584	0.204255	7.51921	5.5107e-14	3.24902e-11
tnni2a.2	1530.09	-2.26287	0.3011	-7.51534	5.67647e-14	3.24902e-11
hoxc12a	49.3653	4.63488	0.629413	7.36382	1.78722e-13	9.89945e-11
pklr	52.4088	-4.50075	0.614042	-7.3297	2.3066e-13	1.23771e-10
LOC100001114	2120.43	1.39972	0.191285	7.31746	2.52711e-13	1.31494e-10
apoc1	92.3373	-5.72833	0.788973	-7.26049	3.85693e-13	1.85242e-10
serpina1	101.051	-6.00272	0.826241	-7.26509	3.7278e-13	1.85242e-10
cp	111.989	-3.53124	0.486427	-7.25955	3.88371e-13	1.85242e-10
hoxd9a	299.478	2.17341	0.299629	7.25366	4.0566e-13	1.88259e-10
chia.4	208.915	2.33499	0.322979	7.22954	4.84632e-13	2.1899e-10
zgc:86725	9411.57	1.57035	0.217856	7.20823	5.66859e-13	2.49578e-10
LOC100537594	85013.1	1.39695	0.19463	7.17744	7.10266e-13	3.049e-10
leg1.1	104.563	-7.64838	1.06663	-7.17058	7.46827e-13	3.12775e-10
hoxd12a	35.3096	5.43754	0.760455	7.15037	8.65413e-13	3.4749e-10
tnnc1b	7358.21	1.68465	0.235628	7.14962	8.70192e-13	3.4749e-10
tnnt2e	2933.47	1.80479	0.252813	7.13886	9.41073e-13	3.67254e-10
mybpc3	4076.02	1.7113	0.247243	6.92151	4.46845e-12	1.70506e-09
zic4	131.759	-1.80292	0.26177	-6.88742	5.68114e-12	2.12067e-09
tpm3	22956.4	1.07071	0.156562	6.8389	7.98015e-12	2.91547e-09
ldhba	13973.8	0.839475	0.123693	6.78677	1.14669e-11	4.10206e-09
hoxa10b	181.838	2.01208	0.29686	6.7779	1.21935e-11	4.27295e-09
coq3	171.219	1.89545	0.281628	6.73034	1.69262e-11	5.81279e-09
apoa2	475.918	-8.0784	1.20383	-6.71057	1.9386e-11	6.52701e-09
hoxb8a	207.243	-1.89634	0.282995	-6.70095	2.07069e-11	6.83764e-09
fabp10a	93.5992	-8.08626	1.21293	-6.66671	2.61598e-11	8.4753e-09
tpm1	21853.8	-1.99376	0.302216	-6.59714	4.19174e-11	1.3329e-08
stm	116.023	-2.63827	0.40104	-6.57857	4.75002e-11	1.48295e-08
tnni1c	3602.8	1.70724	0.260603	6.55111	5.71092e-11	1.75111e-08
wu:fk65c09	2454.41	-1.29137	0.199212	-6.48238	9.02849e-11	2.71979e-08
acanb	159.657	-5.15363	0.800457	-6.43835	1.20776e-10	3.57561e-08
casq2	2076.19	1.00332	0.155949	6.43368	1.24552e-10	3.62489e-08
ndufa4	95.7263	2.28181	0.354925	6.42901	1.28438e-10	3.67569e-08
LOC100331407	177.448	2.20977	0.344165	6.42066	1.35681e-10	3.81931e-08
zgc:162193	495.832	-2.28143	0.362339	-6.29641	3.04614e-10	8.43632e-08
si:ch1073-70f20.1	1726.1	1.22985	0.197476	6.22782	4.72974e-10	1.28912e-07
acana	227.991	-3.15336	0.508765	-6.19807	5.71611e-10	1.53361e-07
otos	67.6541	-6.0156	0.973566	-6.17893	6.45364e-10	1.70485e-07
g6pca.2	77.6747	-4.17476	0.681866	-6.12255	9.20897e-10	2.39587e-07
acad9	905.557	0.896038	0.147386	6.07955	1.20519e-09	3.04329e-07
si:ch211-171h4.3	572.348	-1.29631	0.213163	-6.0813	1.19213e-09	3.04329e-07
cox4i1l	2664.52	1.33743	0.226226	5.91192	3.38151e-09	8.41507e-07
aoc1	51.6942	3.12934	0.530561	5.89817	3.67552e-09	9.01605e-07
hadhaa	4628.31	0.867233	0.147129	5.89439	3.76064e-09	9.09493e-07
slc25a5	68484.9	0.963671	0.164112	5.87202	4.30522e-09	1.02674e-06
hpse2	328.49	-1.39704	0.239101	-5.84288	5.13066e-09	1.20683e-06
LOC101885033	147.875	2.1134	0.368528	5.7347	9.76834e-09	2.26665e-06
ahsg2	50.8988	-5.38563	0.949926	-5.66953	1.4319e-08	3.27829e-06
hpda	40.7272	-6.26625	1.10693	-5.66094	1.50545e-08	3.40133e-06
uqcrh	5076.94	0.673331	0.11914	5.65158	1.58978e-08	3.54521e-06
pck1	34.7659	-5.02142	0.889218	-5.64701	1.63264e-08	3.59411e-06
tnxba	228.675	-3.24385	0.574952	-5.64196	1.68127e-08	3.65433e-06
hoxc11b	70.1828	2.72749	0.48458	5.62856	1.81716e-08	3.85216e-06
agbl1	2939.47	-1.38584	0.246205	-5.62881	1.8146e-08	3.85216e-06
etfb	4170.24	0.697361	0.124806	5.58755	2.30301e-08	4.82255e-06
cox5ab	3641.86	0.747513	0.13466	5.55112	2.83843e-08	5.87213e-06
atp5g1	4820.13	0.800164	0.144953	5.52016	3.38692e-08	6.92343e-06
uqcrfs1	8681.07	0.74036	0.13599	5.44423	5.2029e-08	1.03883e-05
si:ch211-287a12.9	149.14	2.00115	0.367496	5.44537	5.16966e-08	1.03883e-05
tnni2a.4	395561	0.957559	0.175998	5.44075	5.30569e-08	1.04717e-05
zic1	297.685	-1.70754	0.314638	-5.427	5.73086e-08	1.11823e-05
rpl10a	916.999	0.775779	0.143025	5.42407	5.82583e-08	1.12399e-05
cyc1	9136.94	0.739627	0.137358	5.38465	7.25852e-08	1.38484e-05
ndufb10	3776.92	0.67351	0.125183	5.38022	7.4394e-08	1.40376e-05
c9	33.2816	-8.44946	1.57749	-5.35626	8.49624e-08	1.58575e-05
hoxb5a	114.721	-1.92148	0.360195	-5.33455	9.57806e-08	1.76844e-05
tnni2a.1	79.3538	-3.7734	0.709613	-5.31754	1.05181e-07	1.92135e-05
acta1a	10945.3	1.2262	0.232283	5.27893	1.29943e-07	2.34869e-05
ckmt2a	2311.4	0.849675	0.161195	5.2711	1.3561e-07	2.40058e-05
afp4	18.4741	-7.6017	1.44178	-5.27244	1.34624e-07	2.40058e-05
zgc:65851	35.4263	-3.40061	0.649937	-5.23222	1.67489e-07	2.93464e-05
mab21l2	232.323	-1.65413	0.316582	-5.22497	1.7418e-07	3.02106e-05
si:dkey-151j17.4	2951.12	-1.12172	0.215289	-5.21028	1.88558e-07	3.22823e-05
hhatlb	2046.78	1.22812	0.23577	5.20898	1.89885e-07	3.22823e-05
zgc:136930	93.2415	-1.83581	0.354649	-5.1764	2.26205e-07	3.80801e-05
kcnma1a	845.971	-1.19151	0.230547	-5.16819	2.36378e-07	3.94063e-05
obscna	891.596	-1.70315	0.330066	-5.16003	2.46912e-07	4.07666e-05
tnrc5	64.5636	2.64315	0.513024	5.1521	2.57592e-07	4.21249e-05
mybpc2a	8273.17	-1.16872	0.227931	-5.12753	2.93568e-07	4.75553e-05
hadhab	4955.85	0.689521	0.135046	5.10582	3.29359e-07	5.28544e-05
fgl1	178.749	1.45695	0.287639	5.06521	4.0794e-07	6.39013e-05
slc25a14	1367.7	1.48084	0.292263	5.06683	4.04498e-07	6.39013e-05
col9a3	774.707	-4.96857	0.981048	-5.06455	4.09361e-07	6.39013e-05
sdhdb	1608.47	0.724696	0.143367	5.05482	4.30786e-07	6.60449e-05
fhl5	72.8345	-2.24515	0.444127	-5.05519	4.29958e-07	6.60449e-05
apobb.2	32.5559	-6.54473	1.29684	-5.04666	4.49593e-07	6.83182e-05
si:dkeyp-80c12.10	6084.42	0.739876	0.147306	5.02271	5.09471e-07	7.67379e-05
si:ch1073-376c22.1	107.569	-1.39816	0.279444	-5.00337	5.63362e-07	8.41173e-05
ndufa7	1355.89	0.829415	0.166611	4.97814	6.41984e-07	9.50303e-05
ndufs3	3194.78	0.633719	0.12735	4.9762	6.48457e-07	9.5168e-05
idh3b	735.181	0.786627	0.158169	4.97335	6.58072e-07	9.57606e-05
apoa4b.1	21.5059	-6.84738	1.3791	-4.96512	6.8659e-07	9.90709e-05
esyt1a	6056.06	0.640509	0.129093	4.96161	6.99113e-07	0.000100037
col2a1a	1143.97	-5.78145	1.16836	-4.94834	7.48478e-07	0.000106216
atp5b	77451.5	0.714998	0.144546	4.9465	7.55586e-07	0.000106346
vmhcl	1036.68	-1.3983	0.282985	-4.94126	7.76192e-07	0.000108358
ndufs2	6147.8	0.704865	0.143351	4.91705	8.78581e-07	0.000120689
plch2a	329.732	-0.922314	0.187551	-4.91766	8.75849e-07	0.000120689
gfap	167.251	-1.74476	0.357266	-4.88365	1.04138e-06	0.000141917
mybpc1	3640.24	-1.05714	0.216678	-4.87886	1.06698e-06	0.000143134
lect1	172.217	-3.43372	0.703682	-4.87964	1.06278e-06	0.000143134
pdhb	5941.67	0.688028	0.141223	4.87191	1.10525e-06	0.000147118
scn1a	109.306	-2.08805	0.429241	-4.86452	1.14735e-06	0.000151547
cox5aa	11770.8	0.635747	0.130851	4.85856	1.18245e-06	0.000154991
got2a	1828.04	0.862567	0.179591	4.80296	1.56337e-06	0.000203368
ca4a	57.6397	1.81619	0.378609	4.797	1.61061e-06	0.000207938
uqcrc1	4065.53	0.758415	0.159164	4.76498	1.88875e-06	0.000242028
atp2a2a	15653.6	1.22963	0.258236	4.76165	1.92012e-06	0.000244225
suclg1	6714.85	0.66585	0.139915	4.75896	1.94589e-06	0.000245683
sdha	6389.04	0.71019	0.14958	4.74788	2.05564e-06	0.000257645
slc25a12	4218.9	0.70755	0.149425	4.73514	2.18905e-06	0.000270653
got1	4717.25	0.722029	0.152489	4.73496	2.19095e-06	0.000270653
zgc:65894	78.5833	-2.38882	0.506278	-4.7184	2.37708e-06	0.000291549
itih2	21.5843	-5.33776	1.13211	-4.71488	2.41855e-06	0.000294532
c3a.1	228.258	-5.01694	1.06675	-4.70301	2.56352e-06	0.000309987
zgc:165653	1898.16	1.24131	0.264178	4.69876	2.61747e-06	0.000314298
etfa	3466.47	0.781967	0.167355	4.67251	2.97546e-06	0.000354803
cpxm2	149.336	1.9516	0.418072	4.66811	3.03985e-06	0.000359982
actn2a	421.967	1.13722	0.243912	4.6624	3.12545e-06	0.000367583
c3a.4	579.089	-1.17527	0.252236	-4.65939	3.17143e-06	0.000370453
apooa	1280.79	0.700254	0.150466	4.6539	3.25716e-06	0.000377897
bpgm	799.018	0.956561	0.205975	4.64406	3.41632e-06	0.000393702
myhz1.1	1.18967e+06	-0.883217	0.19046	-4.63729	3.53012e-06	0.000404105
uqcr10	4688.95	0.638726	0.13829	4.61875	3.86061e-06	0.00043901
epyc	344.352	-4.71524	1.02193	-4.61403	3.94929e-06	0.00044614
hsdl2	2435.87	0.671485	0.146026	4.59838	4.2579e-06	0.000477859
med12	132.079	-1.4441	0.315171	-4.58195	4.60671e-06	0.000513648
sbk3	230.166	-1.24626	0.273066	-4.56396	5.01978e-06	0.000556095
eci2	1645.4	0.740385	0.162517	4.55574	5.22015e-06	0.000574585
mccc2	2968.94	0.774638	0.170759	4.53644	5.72113e-06	0.000625717
atp5f1	12796.1	0.629067	0.138714	4.53501	5.76016e-06	0.000625998
ndufab1b	2668.96	0.744327	0.16429	4.53057	5.88239e-06	0.000631291
tpk1	125.515	1.09101	0.240786	4.53105	5.86922e-06	0.000631291
col9a2	932.989	-3.96177	0.875239	-4.5265	5.99685e-06	0.000639578
kcnf1a	179.759	1.05257	0.233706	4.50381	6.67459e-06	0.000707465
atp1a3b	339.246	-1.39827	0.311243	-4.49252	7.03846e-06	0.000741456
hadhb	4629.63	0.808646	0.180314	4.48465	7.30354e-06	0.00076469
si:ch211-235e9.6	1802.46	0.657852	0.146733	4.48331	7.34926e-06	0.000764813
col9a1a	555.048	-4.5344	1.01262	-4.4779	7.53823e-06	0.000779753
asip1	187.245	2.63858	0.590638	4.46735	7.91956e-06	0.000812651
epha3	813.466	-0.922255	0.206483	-4.4665	7.95093e-06	0.000812651
cox8a	3225.08	0.579892	0.130271	4.45142	8.53044e-06	0.000866723
ndufb6	2500.73	0.660667	0.148477	4.44962	8.6024e-06	0.000868893
hoxb10a	281.478	0.945222	0.212504	4.44803	8.66622e-06	0.00087022
cox7b	8523.28	0.718856	0.161722	4.445	8.78923e-06	0.000877441
uqcrb	4943.21	0.683151	0.153773	4.4426	8.88795e-06	0.000882167
ppargc1a	2629.16	1.09568	0.247756	4.42243	9.75965e-06	0.000957843
nipsnap3a	446.269	1.0782	0.243805	4.42238	9.76196e-06	0.000957843
ndufa10	6233.22	0.667654	0.151056	4.41991	9.87401e-06	0.000963333
si:dkey-91m11.5	109.98	-1.3054	0.295477	-4.41795	9.96402e-06	0.000966622
adkb	944.92	0.709156	0.161027	4.40397	1.06288e-05	0.00102532
sec61g	1568.2	1.7304	0.39434	4.38809	1.14351e-05	0.00109694
pnp4b	25.0025	-6.15688	1.40423	-4.38452	1.16242e-05	0.00110888
ndufs5	2591.85	0.6107	0.139446	4.37947	1.18966e-05	0.0011286
itih1	77.7798	-2.96879	0.680838	-4.3605	1.29766e-05	0.0012243
hoxb3a	399.036	-1.31831	0.303264	-4.34707	1.37966e-05	0.00128781
cycsb	13190.1	0.784926	0.180566	4.34702	1.37999e-05	0.00128781
acss2l	322.836	1.26014	0.290379	4.33963	1.42723e-05	0.0013247
nnt	12018.6	0.612646	0.141294	4.33596	1.45126e-05	0.00133976
myoz2b	493.825	1.00453	0.232422	4.32201	1.54615e-05	0.00141973
ndufa8	159.834	2.65511	0.614623	4.3199	1.56101e-05	0.00142575
zgc:162879	36.0039	-1.99412	0.461893	-4.31727	1.57972e-05	0.0014352
sucla2	7114.06	0.602404	0.139888	4.30634	1.65975e-05	0.00149997
si:dkey-183i3.5	231.516	-1.33365	0.310129	-4.30031	1.70557e-05	0.00153332
LOC103910030	835.186	0.848808	0.197912	4.2888	1.79639e-05	0.00160655
cox6c	5938.75	0.715588	0.167049	4.2837	1.8381e-05	0.00163534
ndufb11	3051.15	0.618083	0.144462	4.27851	1.88145e-05	0.00166527
ndufs1	11204.8	0.637826	0.149964	4.2532	2.10733e-05	0.00185564
mrps36	649.932	2.24273	0.529674	4.23418	2.29384e-05	0.00200957
slc25a20	1070.02	0.792538	0.187323	4.23086	2.32799e-05	0.00202914
LOC110437886	53.3011	-1.52053	0.359897	-4.22491	2.39038e-05	0.00206411
atp5c1	15507.9	0.657022	0.155518	4.22474	2.39216e-05	0.00206411
hsd17b8	288.79	1.00669	0.238861	4.21452	2.5031e-05	0.00214903
hoxa9b	144.051	1.37853	0.32777	4.20579	2.60174e-05	0.00222261
ndufs6	1764.42	0.626875	0.149249	4.2002	2.66679e-05	0.0022669
atp5a1	52601.6	0.629049	0.150058	4.19205	2.76444e-05	0.00233833
igfn1.4	51.601	2.25245	0.538803	4.18047	2.9091e-05	0.00244864
LOC559637	29.9879	-2.2496	0.538438	-4.17802	2.94058e-05	0.00246306
leg1.2	14.0868	-6.22872	1.49441	-4.16802	3.0726e-05	0.00255913
LOC101882857	3451.07	0.804546	0.193071	4.16709	3.08509e-05	0.00255913
myl2a	1168.95	-1.03298	0.248558	-4.15588	3.24034e-05	0.00267499
atp5l	8985.26	0.61028	0.146947	4.15306	3.28053e-05	0.00269522
cpt2	316.355	0.966254	0.23332	4.14133	3.45299e-05	0.0028234
zgc:172076	59.6137	2.05179	0.495606	4.13997	3.47352e-05	0.00282672
si:dkey-6n6.1	106.625	-2.23398	0.539992	-4.13707	3.51772e-05	0.00283581
minos1	2193.01	0.567141	0.137063	4.1378	3.50645e-05	0.00283581
angpt1	208.934	1.09267	0.264209	4.13564	3.53971e-05	0.0028402
atp5j2	8297.7	0.561585	0.136102	4.12621	3.6879e-05	0.0029182
cox7a3	91.3397	1.38376	0.33524	4.12765	3.66482e-05	0.0029182
matn1	1316.78	-4.39169	1.06415	-4.12696	3.67592e-05	0.0029182
ndufc2	2345.88	0.675548	0.164057	4.11776	3.82565e-05	0.00301331
cpz	477.666	0.863077	0.209794	4.11392	3.88999e-05	0.00303614
eci1	1413.64	0.806458	0.195987	4.11486	3.87414e-05	0.00303614
pla2g12b	8.2502	-6.43777	1.56956	-4.10165	4.10218e-05	0.00318726
cpa2	38.7978	-4.43336	1.08167	-4.09864	4.15591e-05	0.00321447
gstk1	2191.31	0.596389	0.146269	4.07734	4.55548e-05	0.00350772
ryr1a	3384.44	0.863551	0.212625	4.06138	4.87834e-05	0.00373955
mdh2	17702.9	0.609746	0.150449	4.05285	5.05975e-05	0.00386138
aco2	10321.4	0.7128	0.176029	4.04934	5.13624e-05	0.00390241
dlat	2860.6	0.672243	0.16606	4.04819	5.16147e-05	0.0039043
fabp1b.2	4953.82	-1.11993	0.277153	-4.04083	5.32625e-05	0.00399376
myoz1b	5620.1	-0.65782	0.162769	-4.04142	5.31278e-05	0.00399376
hoxa10ap	13.9247	4.42552	1.0955	4.03974	5.35116e-05	0.00399499
hoxa9a	133.214	1.09464	0.271571	4.03077	5.55941e-05	0.0041325
pde1ca	60.4001	1.31559	0.327536	4.01662	5.90385e-05	0.00436961
ndufa9a	5363.3	0.638532	0.159021	4.0154	5.93442e-05	0.00437339
uqcrc2a	8042.15	0.626595	0.156184	4.0119	6.02316e-05	0.00441981
hibch	1167.07	0.605139	0.15089	4.01045	6.0602e-05	0.00442807
selt2	494.554	-1.85682	0.463645	-4.00483	6.20632e-05	0.00451563
adipoqb	719.866	1.23252	0.308391	3.9966	6.42579e-05	0.00465558
gch2	254.897	-1.51895	0.380859	-3.98822	6.65707e-05	0.00480288
si:ch211-284e20.8	9.12138	-6.58321	1.65662	-3.97389	7.07089e-05	0.0050801
pvalb4	80314.2	0.801063	0.202276	3.96026	7.48695e-05	0.00533437
elmsan1a	7.27281	-6.25625	1.57963	-3.96057	7.47696e-05	0.00533437
c8a	9.17195	-6.592	1.66687	-3.95471	7.66283e-05	0.00543713
scd	927.771	-0.838871	0.212492	-3.94778	7.88793e-05	0.00557381
rbm15b	35.9472	4.44476	1.12893	3.93716	8.24517e-05	0.00580237
mtbl	31.1582	6.00295	1.52642	3.93271	8.39945e-05	0.00588681
mtp	149.565	1.64089	0.418981	3.91638	8.98873e-05	0.00627421
acadm	7152.81	0.772673	0.197437	3.91352	9.09606e-05	0.00632342
maptb	88.2761	-1.93633	0.495067	-3.91125	9.18186e-05	0.00635732
ucmaa	1463.4	-0.767428	0.196259	-3.91027	9.21914e-05	0.0063575
ndufv2	2757.36	0.662091	0.169375	3.90901	9.26739e-05	0.00636521
mpc2	1802.64	0.718596	0.184028	3.90482	9.42943e-05	0.00645071
si:dkey-27n14.1	62.5719	-1.6901	0.433096	-3.90237	9.52563e-05	0.00649066
idh2	43614	0.673729	0.172913	3.89635	9.76523e-05	0.00662762
LOC559664	277.695	1.315	0.337906	3.89163	9.9574e-05	0.00671263
si:ch211-14a17.10	140.475	-1.37667	0.353776	-3.89135	9.96868e-05	0.00671263
dr1	131.576	-1.80338	0.463874	-3.88766	0.000101216	0.00678898
slc25a3b	20379	0.64108	0.164998	3.88539	0.000102168	0.00682615
apoda.1	283.617	0.920772	0.237315	3.87996	0.000104472	0.00695305
en1b	161.328	0.840369	0.216731	3.87747	0.000105547	0.00699751
agt	9.32285	-6.61432	1.71017	-3.86764	0.000109894	0.00722984
sdhb	3700.39	0.652918	0.168813	3.8677	0.000109865	0.00722984
atp5o	14621	0.645477	0.166943	3.86645	0.00011043	0.00723739
col11a2	4886.63	-1.39426	0.360935	-3.8629	0.00011205	0.00731561
ND6	43434.6	0.457536	0.118599	3.85784	0.000114392	0.00744021
etfdh	1680.25	0.855181	0.221754	3.85644	0.000115051	0.00745486
kif5aa	102.323	-2.0504	0.532065	-3.85367	0.00011636	0.00748319
zgc:92590	106.356	-6.25702	1.62333	-3.85444	0.000115996	0.00748319
LOC110438378	9781.76	-0.903408	0.235013	-3.84408	0.000121005	0.00775288
pfkmb	1024.34	0.750651	0.195337	3.84285	0.000121615	0.00776301
ndufa11	2322.28	0.674476	0.175771	3.83724	0.000124426	0.00791306
fgf18b	20.651	2.63823	0.690231	3.82225	0.000132241	0.00837902
tpm2	19159.7	0.66588	0.174289	3.82055	0.000133152	0.0084057
zgc:172067	94.4441	1.30605	0.342021	3.81863	0.000134194	0.00844043
c5	25.1084	-4.07274	1.06692	-3.81728	0.00013493	0.00845578
ucmab	52.4925	-3.04085	0.796789	-3.81638	0.000135422	0.00845578
mylpfb	422.382	1.04942	0.275749	3.8057	0.000141406	0.00879738
ccl19a.1	743.928	0.656896	0.172861	3.80013	0.00014462	0.00895131
acot20	674.226	0.672194	0.176911	3.79961	0.000144923	0.00895131
hoxd4a	53.5703	1.34831	0.35551	3.79261	0.000149072	0.00917458
moto	209.878	-0.751671	0.198388	-3.7889	0.000151318	0.00924992
vegfab	1339.09	0.735938	0.19424	3.78881	0.000151373	0.00924992
flj13639	146.021	-1.42422	0.376143	-3.78638	0.000152859	0.00930757
slc6a11b	56.5948	-2.13242	0.564708	-3.77615	0.000159271	0.00962973
cthrc1b	563.907	-1.43636	0.380358	-3.77633	0.000159157	0.00962973
mybpc2b	60131.1	-0.85456	0.226637	-3.7706	0.000162855	0.00981186
LOC570571	99.8282	1.71575	0.455816	3.76412	0.000167138	0.0100003
zgc:112368	14.6566	-7.26574	1.93027	-3.7641	0.000167147	0.0100003
cox7c	11346.2	0.537439	0.142985	3.7587	0.000170802	0.0101835
cpb1	75.0715	-9.6233	2.56269	-3.75515	0.000173235	0.0102928
cyp2ad2	31.1381	-1.91555	0.511345	-3.7461	0.000179608	0.0106346
stmn4	50.7332	-2.02805	0.542609	-3.73759	0.00018579	0.0109629
acap1	107.601	-1.20041	0.321422	-3.7347	0.000187941	0.0110518
snap25a	191.624	-2.0328	0.544738	-3.73169	0.000190197	0.0111463
LOC100536500	8.12209	-6.41349	1.72151	-3.72551	0.000194924	0.0113459
scin	137.542	-1.08034	0.289941	-3.72607	0.000194491	0.0113459
zgc:154046	2166.04	0.753906	0.202662	3.72001	0.000199215	0.0115565
tspeara	40.6979	-1.49649	0.403052	-3.7129	0.0002049	0.0118462
atp5j	6463.57	0.580074	0.156333	3.71049	0.000206856	0.0118692
fhl2b	693.183	-0.555621	0.149768	-3.70987	0.00020737	0.0118692
si:ch211-240l19.6	43.461	-4.30429	1.15973	-3.71146	0.000206067	0.0118692
acads	756.218	0.954217	0.257588	3.70443	0.000211866	0.0120862
ndufs8a	6996.19	0.607814	0.164201	3.70165	0.0002142	0.0121789
pds5a	425.655	-0.890433	0.240991	-3.69488	0.000219987	0.0122803
atp5h	8658.76	0.649496	0.175798	3.69455	0.000220274	0.0122803
chchd6b	829.758	0.688732	0.18629	3.69709	0.000218084	0.0122803
uroc1	8.5546	-5.50053	1.48842	-3.69556	0.000219404	0.0122803
ctrl	346.85	-5.13955	1.39021	-3.69696	0.000218196	0.0122803
mccc1	562.021	0.789401	0.213525	3.69699	0.000218169	0.0122803
idh3a	2272.78	0.625875	0.169612	3.69004	0.000224216	0.0124596
cs	16828.3	0.575408	0.155982	3.68893	0.0002252	0.0124739
cx39.4	148.844	0.851222	0.230853	3.68729	0.000226657	0.0125143
pvalb3	22.8568	2.10354	0.5722	3.67623	0.000236706	0.0130272
mpeg1.1	33.1025	3.71193	1.01157	3.66949	0.000243036	0.0133328
acadvl	9328.69	0.910413	0.249228	3.65293	0.000259266	0.0141779
f7i	6.33422	-6.0567	1.66075	-3.64698	0.000265345	0.0144185
gpnmb	465.234	0.713813	0.195684	3.64778	0.000264512	0.0144185
kin	1313.13	0.673689	0.185143	3.63875	0.000273963	0.0148398
hoxb6a	65.927	-1.31929	0.362913	-3.6353	0.000277661	0.0149928
pacsin1a	93.1173	-1.15152	0.316995	-3.63261	0.000280573	0.0151026
auh	871.566	0.63216	0.174096	3.63111	0.000282209	0.0151432
try	1017.67	-6.17491	1.7015	-3.62909	0.000284417	0.0152141
zgc:171775	14.4537	-3.06779	0.845619	-3.62786	0.000285778	0.0152394
frmd3	93.949	-1.30191	0.359602	-3.62041	0.000294136	0.0156366
coq9	115.805	2.14318	0.592387	3.61787	0.000297041	0.0157423
got2b	8950.83	0.673197	0.186206	3.61534	0.000299956	0.0158478
ndufb2	2931.59	0.523782	0.144975	3.61292	0.000302769	0.0159112
ndufa2	2258.01	0.679878	0.18819	3.61271	0.000303009	0.0159112
si:ch211-240l19.5	105.074	-3.05158	0.845118	-3.61083	0.000305213	0.0159781
scube1	191.066	-1.03561	0.287197	-3.60593	0.000311032	0.0162332
clstn3	21.7941	-3.24409	0.899859	-3.60511	0.000312016	0.0162353
dldh	8611.66	0.589305	0.163835	3.59695	0.000321976	0.0167029
tnnt1	492.764	-0.889907	0.248031	-3.58788	0.000333379	0.0172423
ccdc160	9.13214	6.70346	1.87346	3.57812	0.000346079	0.0178454
fkbp11	62.6961	1.92285	0.537665	3.5763	0.000348486	0.0179157
pdia2	71.985	-2.36893	0.663411	-3.57083	0.000355854	0.0182399
oxct1b	17.8034	-2.25546	0.633917	-3.55797	0.000373727	0.019099
tmx2a	115.888	-2.70386	0.760964	-3.55321	0.000380561	0.0193905
ndufv1	6889.68	0.698431	0.196727	3.55026	0.000384855	0.0195513
hmgcra	231.651	-0.917377	0.25872	-3.54583	0.000391373	0.0197075
hoxd3a	68.4569	1.28463	0.362248	3.54627	0.000390719	0.0197075
thbs1b	3163.11	-0.692583	0.195254	-3.54709	0.000389512	0.0197075
cox8b	8904.15	0.654428	0.184728	3.54266	0.000396112	0.0198878
ociad1	1172.26	0.509901	0.144129	3.53782	0.000403447	0.0201763
defbl1	333.479	0.938871	0.265419	3.53732	0.000404207	0.0201763
mxra5b	267.145	1.08497	0.308605	3.51572	0.000438563	0.0218277
tbx15	772.686	-0.579649	0.165086	-3.51119	0.000446103	0.0221388
cryl1	93.1034	2.79406	0.796039	3.50995	0.000448183	0.0221779
LOC110440135	211.712	1.13861	0.324586	3.5079	0.00045166	0.0222858
glulb	296.347	-1.16228	0.331933	-3.50154	0.000462575	0.022759
mrps35	636.418	0.684096	0.19558	3.49779	0.000469132	0.0230156
neflb	100.353	-1.61116	0.461849	-3.48851	0.000485727	0.0237619
krt96	13617.8	-0.692876	0.199354	-3.4756	0.000509712	0.0248644
bcl7bb	26.9037	2.49225	0.717947	3.47136	0.000517827	0.0251887
LOC555374	191.859	-0.971223	0.280029	-3.46829	0.000523772	0.0253416
si:ch211-194m7.8	98.5812	-1.16218	0.335093	-3.46822	0.000523923	0.0253416
mrpl16	2545.76	0.501684	0.144859	3.46325	0.0005337	0.0257421
atp5ia	1709.59	0.483893	0.13978	3.46182	0.000536538	0.0258064
mrps24	498.317	0.771186	0.223002	3.45821	0.000543782	0.0260818
ctdnep1a	44.7223	2.00124	0.579862	3.45124	0.000558012	0.0266898
slc22a7a	86.6874	-1.63992	0.476078	-3.44465	0.000571799	0.0271977
sv2bb	50.7837	-1.46746	0.425981	-3.4449	0.000571279	0.0271977
cx28.9	5.28812	-5.79845	1.68509	-3.44103	0.000579511	0.0274126
si:dkey-98j1.5	689.765	0.674702	0.196069	3.44114	0.000579272	0.0274126
timd4	24.392	-1.91462	0.556539	-3.44023	0.000581222	0.027418
mmadhc	849.157	0.523148	0.152432	3.432	0.000599138	0.0281857
nsfa	54.1018	-2.42931	0.708204	-3.43025	0.000603035	0.0282145
si:ch211-229d2.5	50.9703	1.25804	0.366722	3.4305	0.000602462	0.0282145
tdo2a	13.7951	-5.31176	1.5489	-3.42938	0.000604954	0.0282274
si:dkey-21e2.13	42.3574	2.77982	0.810814	3.42843	0.00060709	0.0282503
LOC103910196	100.845	-5.64761	1.65791	-3.40646	0.000658119	0.0304016
si:dkey-14d8.7	24.7082	-5.12351	1.50461	-3.4052	0.000661146	0.0304016
angptl7	1177.2	-0.592882	0.174132	-3.40478	0.000662175	0.0304016
ndufa9b	301.071	0.672907	0.197561	3.40607	0.000659047	0.0304016
cox5b2	7174.36	0.707408	0.207663	3.40653	0.000657954	0.0304016
ndufb8	4523.94	0.637758	0.187456	3.40217	0.00066852	0.0306111
adamtsl2	81.4036	1.12391	0.330576	3.39984	0.00067426	0.0307101
atpif1a	2810.34	0.485015	0.142653	3.39996	0.000673955	0.0307101
si:dkey-85k15.6	58.8101	1.73488	0.511873	3.38928	0.000700771	0.0318332
ugp2a	1725.66	0.559844	0.165255	3.38776	0.00070465	0.0319249
cacna2d2a	44.091	-1.94761	0.575534	-3.38401	0.00071436	0.0321438
themis	29.8904	-1.64177	0.485088	-3.38448	0.00071312	0.0321438
acsl6	77.3401	-1.58893	0.469581	-3.38372	0.000715097	0.0321438
ccl20a.3	10.1516	-4.20383	1.24609	-3.37361	0.000741907	0.0332618
zgc:114181	197.95	-1.16473	0.345517	-3.37097	0.000749027	0.0334936
rpl13a	72.7107	1.99629	0.592745	3.36787	0.000757505	0.0337847
si:ch211-256m1.8	499.372	0.795031	0.23615	3.36664	0.000760906	0.0338485
ela2	101.977	-8.24749	2.4556	-3.35865	0.000783254	0.0347526
echs1	1830.5	0.548701	0.163499	3.356	0.000790782	0.0349962
ndufab1a	670.51	0.628789	0.187437	3.35467	0.000794596	0.0350746
mrpl34	681.084	0.580542	0.173607	3.344	0.000825785	0.0362648
cfh	56.2437	-1.365	0.408107	-3.34471	0.000823699	0.0362648
tnxb	595.235	0.927631	0.277693	3.34049	0.00083631	0.0366334
col11a1a	1775.02	-1.21048	0.364148	-3.32413	0.00088695	0.0387527
tppp2	45.5836	-1.68581	0.507295	-3.32314	0.0008901	0.0387916
si:dkey-87o1.2	177.509	-0.717506	0.216014	-3.32158	0.000895105	0.038911
coro1cb	353.346	1.88975	0.569191	3.32006	0.000899968	0.0390236
tubb2	58.2097	-2.10113	0.633467	-3.31688	0.000910289	0.0393717
usp37	3359.87	0.495565	0.14952	3.31438	0.000918482	0.0396263
mrpl41	488.12	0.58919	0.178136	3.30752	0.000941261	0.0405072
LOC101882826	305.722	0.623786	0.188799	3.30397	0.000953248	0.0409206
zgc:165423	69.5126	-1.94155	0.587856	-3.30277	0.000957344	0.0409939
tuba2	97.5538	-1.71815	0.520556	-3.30061	0.000964733	0.0412075
hoxb4a	35.8787	-1.39671	0.424904	-3.28712	0.00101219	0.0431274
cyp8b2	87.1084	-1.64814	0.501772	-3.28463	0.00102115	0.0434016
fam43b	57.0785	1.23076	0.375385	3.27867	0.00104298	0.0442196
tomm5	782.757	0.500901	0.152835	3.2774	0.0010477	0.0443103
LOC100001051	23.5753	-3.37805	1.03293	-3.27035	0.00107415	0.0453174
col9a1b	9.28511	-4.70851	1.44064	-3.26835	0.00108175	0.0455262
tmem41aa	250.02	0.715094	0.218895	3.26683	0.00108757	0.0456594
atp5g3b	23715.1	0.588038	0.180065	3.26569	0.00109198	0.0457326
hapln1a	5141.08	-0.604866	0.185278	-3.26464	0.00109604	0.0457909
slc6a8	6326.57	0.553849	0.170034	3.25728	0.00112484	0.0466537
si:ch211-180a12.2	10.7909	-2.98393	0.915973	-3.25766	0.00112335	0.0466537
mapk8ip2	66.4928	-1.85659	0.569979	-3.25729	0.00112482	0.0466537
si:dkey-172j4.3	233.083	-0.6898	0.211874	-3.25572	0.00113107	0.0467989
pygmb	2323.17	0.784444	0.241018	3.25471	0.0011351	0.0468528
plxdc1	126.89	1.14635	0.352388	3.25309	0.00114158	0.0470073
agap2	117.617	-0.92472	0.28454	-3.24988	0.00115453	0.0473139
si:dkey-19b23.15	250.115	-0.947242	0.291462	-3.24997	0.00115417	0.0473139
zgc:194312	569.418	0.988676	0.304467	3.24723	0.00116533	0.0476425
LOC103910279	26.0714	-1.85111	0.570227	-3.24627	0.00116927	0.0476901
pglyrp6	14.9427	-5.42141	1.67137	-3.2437	0.00117987	0.0478949
sod2	2283.66	0.429184	0.132288	3.24431	0.00117737	0.0478949

## Sheet: mRNA_S1vs_S3
gene	baseMean	log2FoldChange	lfcSE	stat	pvalue	padj
igfn1.3	10763.7	4.31587	0.15603	27.6606	2.08104e-168	3.44474e-164
igfn1.4	5315.13	9.00649	0.343919	26.1878	3.65806e-151	3.02759e-147
tnni2b.1	141218	-4.11581	0.174895	-23.533	1.87476e-122	1.03443e-118
LOC101884253	5463.72	-2.70242	0.141425	-19.1085	2.14427e-81	8.87353e-78
hoxc12a	786.384	8.47511	0.452614	18.7248	3.10711e-78	1.02864e-74
hoxd11a	326.03	4.73923	0.261115	18.15	1.28515e-73	3.54551e-70
c3a.4	487.909	-4.28144	0.248388	-17.2369	1.40367e-66	3.31929e-63
coch	2237.38	-4.32177	0.253908	-17.021	5.73503e-65	1.18665e-61
zgc:195001	2782.43	-3.17161	0.192385	-16.4857	4.64688e-61	8.54664e-58
mb	3343.63	2.77133	0.169201	16.3789	2.70623e-60	4.47962e-57
tnni1al	3089.1	3.63578	0.242873	14.9699	1.1548e-50	1.73776e-47
myhz1.1	1.04589e+06	-2.53708	0.174435	-14.5446	6.31963e-48	8.7174e-45
myoz1b	4714.38	-2.4327	0.172703	-14.086	4.62843e-45	5.89341e-42
wu:fk65c09	2499.82	-2.05082	0.147863	-13.8698	9.65779e-44	1.1419e-40
si:dkey-206m15.8	534.038	3.22802	0.237898	13.5689	6.12041e-42	6.75407e-39
hoxc11b	343.658	4.97103	0.367361	13.5317	1.01608e-41	1.0512e-38
LOC110438495	3572.51	2.54726	0.190191	13.3932	6.62926e-41	6.45495e-38
sbk3	196.612	-4.33295	0.327699	-13.2223	6.52052e-40	5.99634e-37
tpm1	25426	-1.94619	0.151351	-12.8588	7.6725e-38	6.68437e-35
LOC100537594	158754	2.28216	0.189852	12.0207	2.76627e-33	2.2895e-30
chia.4	364.953	3.02312	0.251862	12.0031	3.42313e-33	2.69824e-30
hoxb8a	224.142	-2.42131	0.207868	-11.6483	2.34026e-31	1.76083e-28
si:dkeyp-75b4.10	205.02	-3.58722	0.30969	-11.5833	5.00911e-31	3.52718e-28
tnxb	2137.83	3.00107	0.259126	11.5815	5.11401e-31	3.52718e-28
hoxd12a	140.613	7.24796	0.693355	10.4535	1.41259e-25	9.35304e-23
LOC555374	160.436	-3.44285	0.330147	-10.4282	1.84272e-25	1.17318e-22
si:ch211-171h4.3	552.217	-2.52809	0.242989	-10.4041	2.37412e-25	1.45551e-22
myom3	2187.31	2.24899	0.216697	10.3785	3.10609e-25	1.83625e-22
si:ch1073-376c22.1	93.2376	-4.85766	0.473637	-10.2561	1.11121e-24	6.34273e-22
tdh2	364.341	4.48877	0.43798	10.2488	1.19804e-24	6.61036e-22
acta1b	117290	-1.27517	0.124883	-10.2109	1.77228e-24	9.46342e-22
kcnma1a	852.099	-1.98287	0.195161	-10.1602	2.98522e-24	1.5442e-21
aoc1	116.068	4.16842	0.414722	10.0511	9.08201e-24	4.55559e-21
hoxc13b	89.1671	4.33766	0.438774	9.88586	4.7945e-23	2.33422e-20
si:ch211-14a17.10	127.91	-3.45279	0.355155	-9.72193	2.43137e-22	1.1499e-19
hoxa11a	130.217	4.38146	0.455414	9.62082	6.53062e-22	3.00282e-19
si:dkey-203a12.3	254.982	-3.25335	0.338901	-9.59973	8.01536e-22	3.5859e-19
LOC100329813	47462.8	1.97744	0.207276	9.54009	1.42705e-21	6.2163e-19
si:ch211-28p3.4	279.665	2.70529	0.284062	9.52358	1.67321e-21	7.10172e-19
tnni2a.2	1812.21	-2.07874	0.218712	-9.50447	2.01065e-21	8.32056e-19
si:dkey-77g12.1	202.646	-3.82371	0.403406	-9.47858	2.57777e-21	1.04073e-18
myl13	31993.5	2.1101	0.226616	9.31135	1.26214e-20	4.97434e-18
LOC100331407	310.732	2.90981	0.313448	9.28325	1.64389e-20	6.3282e-18
myoz2b	848.854	1.79333	0.194382	9.22579	2.81475e-20	1.05892e-17
zgc:172067	197.649	2.403	0.265413	9.05381	1.38063e-19	5.07856e-17
arl6ip1	4181.81	-1.54602	0.170863	-9.0483	1.45211e-19	5.22539e-17
LOC101885033	227.385	2.60661	0.288411	9.03784	1.59796e-19	5.62787e-17
tnnt2e	4111.42	2.1505	0.245252	8.76854	1.8099e-18	6.24152e-16
LOC100536537	232.566	3.47701	0.396742	8.76391	1.88597e-18	6.37112e-16
LOC101882857	5847.24	1.59561	0.182288	8.75322	2.07352e-18	6.86459e-16
myl10	31667.3	2.00304	0.232666	8.60909	7.36414e-18	2.39017e-15
angptl2a	1598.27	1.88183	0.220701	8.52662	1.50682e-17	4.70613e-15
si:ch211-194m7.8	83.4161	-4.0547	0.475516	-8.52693	1.50279e-17	4.70613e-15
tecrl2b	944.067	-1.90586	0.224705	-8.48158	2.22148e-17	6.80967e-15
LOC100001114	2789.97	1.64982	0.195986	8.41801	3.82935e-17	1.1525e-14
mybpc3	5668.47	2.04761	0.243782	8.39933	4.49028e-17	1.32728e-14
hoxb3a	411.324	-2.01293	0.242191	-8.31136	9.46133e-17	2.7476e-14
acot22	969.443	-2.13838	0.258237	-8.28069	1.22466e-16	3.49514e-14
tfa	1071.11	-5.8561	0.708936	-8.26041	1.45169e-16	4.07285e-14
mybpc2b	58091.2	-1.75285	0.212711	-8.24053	1.71456e-16	4.73018e-14
cp	125.973	-4.21123	0.511684	-8.23013	1.87005e-16	5.07459e-14
hoxc13a	94.0722	7.40382	0.916217	8.08086	6.43114e-16	1.71701e-13
pklr	59.3498	-5.59714	0.700313	-7.99234	1.32405e-15	3.47889e-13
moto	190.754	-1.97982	0.2485	-7.96709	1.62451e-15	4.20165e-13
tnnc1b	10347	2.0423	0.256624	7.95832	1.74386e-15	4.44094e-13
tnni1c	4934.76	2.01645	0.2546	7.92008	2.3736e-15	5.95305e-13
si:dkeyp-57f11.2	10053.7	-1.03049	0.130209	-7.91413	2.48995e-15	6.15165e-13
hoxa11b	58.2052	3.73688	0.473389	7.89389	2.92903e-15	7.13004e-13
tnnt2d	2737.33	1.92682	0.24533	7.85401	4.02938e-15	9.66643e-13
bpgm	1271.25	1.60635	0.20491	7.8393	4.5308e-15	1.07141e-12
pvalb2	186919	-1.97629	0.252963	-7.81257	5.60333e-15	1.30637e-12
mxra5b	491.432	1.98603	0.254477	7.80434	5.98138e-15	1.37514e-12
g6pca.2	91.8786	-3.65198	0.469199	-7.78343	7.05843e-15	1.60052e-12
si:ch73-359m17.2	65.7503	-3.20492	0.412189	-7.77536	7.52353e-15	1.66049e-12
leg1.1	122.293	-6.20292	0.797651	-7.77649	7.45672e-15	1.66049e-12
itih5	265.577	1.553	0.201218	7.71801	1.18163e-14	2.57363e-12
trim101	3674.74	-1.14467	0.148534	-7.7065	1.29317e-14	2.77998e-12
zmp:0000000930	155.72	-2.35758	0.30837	-7.64529	2.08472e-14	4.42415e-12
tpm3	29591.5	1.29641	0.171055	7.57893	3.48423e-14	7.30056e-12
ndufa4	119.221	2.40965	0.318037	7.57661	3.54704e-14	7.33927e-12
hoxd10a	146.507	2.63979	0.350728	7.52658	5.20849e-14	1.0644e-11
fabp10a	110.85	-5.34134	0.71641	-7.4557	8.93925e-14	1.80453e-11
ca4a	93.4399	2.41579	0.325407	7.4239	1.13719e-13	2.26794e-11
zgc:136930	97.5905	-2.65092	0.358796	-7.38837	1.4864e-13	2.9291e-11
si:ch211-246m6.5	449.1	1.86246	0.25246	7.37726	1.61575e-13	3.14653e-11
cfh	49.8556	-3.97399	0.539149	-7.37085	1.69541e-13	3.26327e-11
si:ch211-194m7.5	44.8667	-5.61687	0.764384	-7.34823	2.00846e-13	3.82138e-11
atp5g1	5894.85	0.926381	0.126119	7.34528	2.05326e-13	3.86223e-11
ankrd1b	78.1017	4.59711	0.630668	7.28926	3.11651e-13	5.79635e-11
zgc:92518	285.429	-1.5029	0.20875	-7.19952	6.04261e-13	1.11137e-10
mettl11b	270.728	-2.19958	0.306634	-7.1733	7.3211e-13	1.33172e-10
apoa1b	661.057	-6.76981	0.943955	-7.17176	7.40423e-13	1.3322e-10
cpxm2	260.46	2.66213	0.371687	7.16228	7.93435e-13	1.41223e-10
si:ch211-69e13.6	106.9	8.1812	1.14604	7.13868	9.42343e-13	1.65943e-10
mdh1aa	6390.82	0.916329	0.129625	7.0691	1.55941e-12	2.71715e-10
znf648	726.998	-1.52474	0.215811	-7.06515	1.60446e-12	2.73801e-10
map3k7cl	74.4096	2.68933	0.380624	7.06558	1.59945e-12	2.73801e-10
acss2l	379.813	1.29616	0.184566	7.02277	2.17511e-12	3.67394e-10
fabp1b.2	5178.01	-1.63719	0.234237	-6.98946	2.7594e-12	4.61378e-10
slc25a5	85188.4	1.11957	0.160419	6.97904	2.97205e-12	4.91963e-10
LOC110438378	10073.8	-1.44141	0.207399	-6.94995	3.65422e-12	5.98894e-10
acad9	1063.85	0.931354	0.135277	6.88478	5.7875e-12	9.3922e-10
tnxba	254.238	-3.90837	0.570153	-6.85496	7.13345e-12	1.14641e-09
zic4	154.334	-1.72406	0.252732	-6.8217	8.99703e-12	1.432e-09
hoxb5a	133.427	-1.88387	0.276827	-6.80524	1.00884e-11	1.58031e-09
omd	1781.01	1.79283	0.263466	6.80479	1.01198e-11	1.58031e-09
olfml2ba	2170.9	1.13794	0.168421	6.75651	1.41358e-11	2.18682e-09
hhatla	29157.5	-1.05426	0.156208	-6.74907	1.48798e-11	2.25969e-09
gramd2aa	190.364	-1.61588	0.239404	-6.7496	1.48256e-11	2.25969e-09
si:dkey-203a12.7	80.8943	-2.99062	0.445144	-6.71832	1.83834e-11	2.76636e-09
hoxc12b	59.0531	8.21911	1.23352	6.66316	2.68006e-11	3.99666e-09
hadhaa	5171.91	0.790645	0.118788	6.65592	2.81531e-11	4.16088e-09
cd79b	1781.94	-1.05643	0.158927	-6.64728	2.98563e-11	4.37355e-09
nr2f6b	285.131	1.30837	0.196929	6.64389	3.05515e-11	4.43613e-09
si:dkey-151j17.4	3084.56	-1.64085	0.247093	-6.64062	3.12377e-11	4.49632e-09
si:ch211-201h21.5	47.1571	-3.89507	0.588379	-6.62	3.59195e-11	5.12565e-09
apoc1	109.997	-4.42298	0.668317	-6.6181	3.6385e-11	5.14769e-09
gch2	263.884	-2.26057	0.342213	-6.60576	3.9549e-11	5.54792e-09
zmp:0000000846	6302.36	0.984764	0.150637	6.53735	6.262e-11	8.71049e-09
pde1ca	105.334	2.09125	0.320143	6.53222	6.48002e-11	8.93865e-09
otos	77.7713	-6.23043	0.955051	-6.52366	6.86123e-11	9.38627e-09
zgc:86725	10155.5	1.43357	0.219793	6.52235	6.92153e-11	9.39115e-09
lrfn5b	185.487	-1.63141	0.250768	-6.50565	7.73602e-11	1.04109e-08
flnca	9932.6	1.0244	0.157517	6.50342	7.85159e-11	1.04812e-08
ahsg2	58.8224	-5.60707	0.864947	-6.48256	9.01808e-11	1.19421e-08
pvalb4	121723	1.3743	0.212125	6.47872	9.25013e-11	1.21522e-08
col6a4a	3451.66	-1.11568	0.172792	-6.45677	1.06961e-10	1.39412e-08
homer2	1534.85	-0.892294	0.1385	-6.44255	1.17486e-10	1.51933e-08
kcnf1a	256.565	1.48159	0.230691	6.42242	1.34124e-10	1.72105e-08
casq2	2526.89	1.112	0.173264	6.41793	1.38136e-10	1.7589e-08
metap1	566.998	-1.87941	0.294044	-6.39159	1.6417e-10	2.07443e-08
LOC103909874	1101.04	-1.14778	0.179663	-6.38848	1.67545e-10	2.10104e-08
matn1	1469.93	-6.07991	0.952785	-6.38119	1.75712e-10	2.18689e-08
pald1b	624.533	1.16033	0.181892	6.37923	1.77975e-10	2.19852e-08
serpina1	120.251	-4.53978	0.711953	-6.37653	1.8115e-10	2.22116e-08
zgc:162193	601.131	-1.90779	0.300287	-6.35324	2.10829e-10	2.56607e-08
pfkfb2b	445.88	1.22878	0.193496	6.35043	2.14719e-10	2.59433e-08
agtpbp1	1213.56	-1.12074	0.176727	-6.34167	2.27288e-10	2.70669e-08
hhatlb	2713.51	1.5	0.236499	6.34252	2.2603e-10	2.70669e-08
apobb.1	835.881	-6.94649	1.10438	-6.28994	3.17584e-10	3.75498e-08
pvalb1	1.36118e+06	-1.26498	0.20134	-6.28277	3.32585e-10	3.90445e-08
zic1	364.78	-1.38275	0.220471	-6.27177	3.56965e-10	4.16116e-08
si:dkey-85k15.6	109.087	2.57496	0.412616	6.24057	4.35982e-10	5.04672e-08
apoa2	552.851	-7.27507	1.16737	-6.23202	4.60466e-10	5.29312e-08
LOC108181087	83.7663	2.21519	0.357061	6.20397	5.50567e-10	6.2852e-08
si:ch1073-70f20.1	2040.18	1.2735	0.205589	6.19441	5.85048e-10	6.63308e-08
tnnt3b	592161	-1.07237	0.174188	-6.15636	7.44349e-10	8.36025e-08
hoxd13a	35.1093	5.21067	0.846479	6.1557	7.47488e-10	8.36025e-08
si:ch211-255i20.3	652.31	1.13657	0.186248	6.10247	1.04443e-09	1.1603e-07
si:rp71-1g18.1	10230.7	-1.50906	0.247496	-6.09732	1.0786e-09	1.19027e-07
si:ch1073-110a20.3	59.9683	-2.53705	0.418037	-6.06896	1.28739e-09	1.41127e-07
olfml2a	1256.69	1.26866	0.209704	6.04978	1.45039e-09	1.5795e-07
adipoqb	948.546	1.49317	0.247081	6.04323	1.51058e-09	1.63429e-07
frmd5	153.922	1.83464	0.303677	6.04143	1.52758e-09	1.64195e-07
hoxb10a	357.445	1.14538	0.190055	6.02658	1.6746e-09	1.78837e-07
stoml3a	161.95	-3.00257	0.501832	-5.98321	2.18783e-09	2.32149e-07
LOC101884524	63997.1	-1.16346	0.194565	-5.9798	2.23415e-09	2.35554e-07
myl1	69986.5	-1.18489	0.198229	-5.97738	2.26752e-09	2.37558e-07
coq3	247.366	2.29156	0.383794	5.9708	2.36097e-09	2.45793e-07
lect1	192.853	-4.01406	0.674157	-5.95419	2.61369e-09	2.70402e-07
acana	266.655	-2.96207	0.498436	-5.94273	2.80321e-09	2.88209e-07
jph1a	8382.84	-0.862586	0.145196	-5.94083	2.83585e-09	2.89764e-07
slc22a7a	90.2353	-2.41107	0.406152	-5.93637	2.91409e-09	2.95932e-07
zgc:158463	55873.1	-1.09939	0.185269	-5.934	2.95633e-09	2.98391e-07
matn4	2576.05	1.25247	0.211619	5.91851	3.2487e-09	3.25914e-07
cacna1sa	1437.36	1.11237	0.188045	5.91547	3.30929e-09	3.29992e-07
rhbg	1316.86	-1.3686	0.233113	-5.87098	4.33219e-09	4.29406e-07
ccl44	212.328	1.51674	0.259475	5.84543	5.05276e-09	4.97847e-07
hpse2	384.227	-1.3414	0.230284	-5.82495	5.7129e-09	5.5956e-07
hpda	48.3086	-4.81154	0.828513	-5.80744	6.34342e-09	6.17663e-07
atp6v1aa	134.438	2.28749	0.394383	5.80016	6.62524e-09	6.41331e-07
zgc:172076	95.7559	2.61675	0.45412	5.76223	8.30087e-09	7.98862e-07
ctnnbip1	1143.43	-1.08909	0.189061	-5.76049	8.38685e-09	8.02472e-07
cdon	2175.53	0.750234	0.130419	5.75249	8.79398e-09	8.36591e-07
hoxb7a	202.653	-1.40138	0.244009	-5.74313	9.29401e-09	8.79107e-07
nt5e	1650.78	0.723428	0.126098	5.73703	9.63486e-09	9.0105e-07
aven	8281.34	-1.10494	0.192589	-5.7373	9.61975e-09	9.0105e-07
plch2a	361.628	-1.15281	0.201128	-5.73171	9.94211e-09	9.24561e-07
si:dkey-203a12.8	99.1156	-2.24993	0.39322	-5.7218	1.05401e-08	9.74691e-07
LOC570571	160.24	2.30354	0.403275	5.71207	1.1161e-08	1.02638e-06
si:ch73-21k16.1	1660.72	-1.15287	0.202356	-5.69724	1.21764e-08	1.11357e-06
pfkmb	1395.4	1.1098	0.195716	5.67044	1.42429e-08	1.2954e-06
hsdl2	3022.9	0.833579	0.147519	5.65067	1.59827e-08	1.44569e-06
ryr1b	103353	-0.891952	0.157917	-5.64823	1.62107e-08	1.45835e-06
zgc:163073	162.37	1.71406	0.303991	5.63853	1.71511e-08	1.53461e-06
si:dkey-238o13.4	47.5294	2.42123	0.429984	5.63096	1.79204e-08	1.59482e-06
stac3	5660.2	-0.635884	0.113016	-5.62651	1.83889e-08	1.62776e-06
etfa	3862.01	0.697164	0.124061	5.61954	1.9147e-08	1.68585e-06
atp2a2a	20060.9	1.43416	0.255717	5.60839	2.04221e-08	1.78861e-06
afp4	21.3817	-8.01655	1.42973	-5.60705	2.05805e-08	1.79299e-06
lpar1	736.701	0.810609	0.144946	5.59248	2.23847e-08	1.93997e-06
iars	4778.23	-0.801119	0.143512	-5.58223	2.37458e-08	2.03145e-06
lrrc20	1018.5	-1.0047	0.179997	-5.58177	2.38084e-08	2.03145e-06
igsf10	2006.95	1.39493	0.249854	5.58297	2.36445e-08	2.03145e-06
zgc:114181	206.715	-1.71811	0.307931	-5.57953	2.41173e-08	2.04725e-06
lsm5	36688.9	-1.13606	0.203899	-5.57167	2.52307e-08	2.13084e-06
si:ch1073-459j12.1	11285.1	0.897664	0.161362	5.56303	2.65123e-08	2.22771e-06
homer1b	1588.39	-1.04195	0.187527	-5.55627	2.75603e-08	2.30407e-06
thbs4a	921.957	2.12397	0.382835	5.548	2.88955e-08	2.40355e-06
hpx	162.466	-6.5961	1.19092	-5.53867	3.04771e-08	2.52244e-06
aldob	2346.25	-1.01834	0.183971	-5.53534	3.10625e-08	2.5581e-06
mafaa	1943.24	-0.902122	0.163059	-5.53249	3.15721e-08	2.58719e-06
col9a1a	625.077	-5.64417	1.02185	-5.5235	3.32307e-08	2.70409e-06
LOC101882826	435.693	1.09165	0.197655	5.523	3.33254e-08	2.70409e-06
cyc1	10126.4	0.641106	0.116132	5.52049	3.38061e-08	2.71647e-06
slc25a14	1314.22	1.1031	0.199806	5.52087	3.37331e-08	2.71647e-06
si:ch73-52p7.1	542.956	1.065	0.193579	5.50162	3.76311e-08	3.00922e-06
LOC110440212	985.819	0.860306	0.15647	5.49821	3.83676e-08	3.05336e-06
stam	4852.75	0.681	0.125124	5.44261	5.25061e-08	4.15853e-06
hoxa10ap	24.8761	5.06433	0.935922	5.41106	6.26544e-08	4.93866e-06
atp1b3b	2164.45	-0.719248	0.13424	-5.35794	8.41749e-08	6.60354e-06
uqcrfs1	9473.22	0.605002	0.113021	5.35302	8.64987e-08	6.72213e-06
cox6b1	1198.93	1.15276	0.215317	5.35379	8.61286e-08	6.72213e-06
fhod1	724.555	1.12637	0.211346	5.32953	9.84695e-08	7.61667e-06
wnt4a	107.079	2.17435	0.409117	5.31473	1.06817e-07	8.22389e-06
zgc:154093	158.62	1.39022	0.26167	5.31288	1.07906e-07	8.23121e-06
cox4i1l	2847.86	1.17486	0.221119	5.31323	1.07697e-07	8.23121e-06
zgc:92380	887.563	-1.2684	0.239407	-5.29811	1.17006e-07	8.88443e-06
apoa4b.1	24.8602	-7.26322	1.37259	-5.29163	1.21229e-07	9.16301e-06
si:dkey-183i3.5	237.815	-2.04701	0.38705	-5.28875	1.23153e-07	9.26613e-06
ldhba	15574.1	0.755735	0.143044	5.28322	1.2693e-07	9.50712e-06
ttn.2	6.76151e+06	-0.723352	0.137149	-5.27422	1.33325e-07	9.94111e-06
idh3b	884.191	0.874753	0.165984	5.2701	1.36349e-07	1.0121e-05
dyrk4	1774.72	-0.852298	0.162259	-5.25269	1.49893e-07	1.10767e-05
zgc:92041	1631.88	-8.37505	1.5989	-5.23801	1.62314e-07	1.19413e-05
slc25a12	4784.83	0.662782	0.126731	5.22982	1.69675e-07	1.24276e-05
si:ch211-1a19.3	756.832	0.817756	0.156452	5.22687	1.72399e-07	1.25325e-05
LOC794432	78.0019	2.87316	0.5498	5.22583	1.73379e-07	1.25325e-05
fkbp1b	4139.18	-0.669768	0.128157	-5.22614	1.73086e-07	1.25325e-05
si:dkey-261h17.1	6442.92	0.814072	0.156306	5.20818	1.90701e-07	1.37246e-05
ryr1a	4714.03	1.2588	0.242717	5.18629	2.14526e-07	1.53062e-05
timp4.2	48.8589	-2.32092	0.447467	-5.1868	2.13934e-07	1.53062e-05
svep1	2038.04	0.797624	0.15392	5.18207	2.19433e-07	1.55891e-05
si:ch73-54f23.4	129.48	1.45967	0.282013	5.17589	2.26822e-07	1.60452e-05
col27a1b	850.66	0.792898	0.153879	5.15275	2.56694e-07	1.80811e-05
ryr3	131545	-0.964249	0.187348	-5.14683	2.6493e-07	1.85821e-05
ckba	1840.6	0.718632	0.139674	5.14506	2.67434e-07	1.86786e-05
mccc2	3407.82	0.758679	0.147825	5.13227	2.86266e-07	1.99099e-05
zgc:193598	336.855	1.44398	0.282658	5.10858	3.24585e-07	2.24806e-05
try	1173.82	-7.96848	1.56037	-5.10679	3.27682e-07	2.26005e-05
si:ch211-186j3.6	242.984	1.31506	0.257826	5.10055	3.3866e-07	2.32607e-05
ppm1lb	371.806	1.01608	0.199569	5.09138	3.55469e-07	2.43144e-05
cpz	583.694	0.986205	0.194198	5.07834	3.80756e-07	2.59369e-05
LOC100329294	209.964	-1.66754	0.328852	-5.07078	3.96189e-07	2.68775e-05
tmem38a	16803.7	-0.666672	0.131679	-5.06285	4.13038e-07	2.79062e-05
LOC103910196	114.255	-7.97175	1.57626	-5.05738	4.25058e-07	2.86016e-05
dpy19l3	538.294	1.20239	0.238005	5.05194	4.37343e-07	2.93091e-05
ppargc1a	3305.41	1.2673	0.250967	5.04966	4.42608e-07	2.95423e-05
hadhab	5603.3	0.636536	0.126501	5.03188	4.85686e-07	3.22874e-05
cavin4a	7032.13	-0.679567	0.135168	-5.02756	4.96752e-07	3.28909e-05
hoxa10b	163.226	1.5375	0.306145	5.02215	5.10964e-07	3.36972e-05
coq9	206.757	2.88078	0.574387	5.01539	5.29251e-07	3.47647e-05
fam43b	83.3005	1.68995	0.337782	5.00307	5.64241e-07	3.69165e-05
LOC101883894	565.861	1.03199	0.206402	4.99994	5.7349e-07	3.73739e-05
ela2l	72.8674	-5.05565	1.01615	-4.97529	6.51517e-07	4.22924e-05
c5	27.7781	-6.51005	1.31073	-4.96674	6.80865e-07	4.40249e-05
postna	15322.5	0.965763	0.194514	4.96501	6.86969e-07	4.42467e-05
tnw	3082.16	1.20019	0.242027	4.95889	7.08957e-07	4.5136e-05
tmem120b	390.863	0.843546	0.170067	4.96009	7.04601e-07	4.5136e-05
ssh2b	947.171	0.857874	0.172994	4.95898	7.08648e-07	4.5136e-05
thbs3a	3770.03	1.02366	0.207545	4.93224	8.12929e-07	5.13603e-05
hoxa1a	495.949	-0.95185	0.192975	-4.93251	8.1178e-07	5.13603e-05
pdlim7	22026.3	-0.748927	0.15187	-4.93138	8.16491e-07	5.13893e-05
postnb	91272.8	0.883471	0.179224	4.92942	8.24742e-07	5.1712e-05
atp2a1l	678966	-0.975171	0.197907	-4.92743	8.3318e-07	5.20439e-05
pptc7a	8130.37	0.950075	0.193164	4.91848	8.72184e-07	5.42754e-05
itih2	25.2618	-4.78999	0.974409	-4.91579	8.84258e-07	5.46161e-05
tbx15	858.6	-0.725944	0.147657	-4.91641	8.81462e-07	5.46161e-05
cycsb	14785.5	0.714891	0.145793	4.90346	9.41632e-07	5.79436e-05
pygmb	3016.8	1.04052	0.212278	4.90168	9.50228e-07	5.8256e-05
igfbp2b	306.298	1.11724	0.227976	4.90071	9.54922e-07	5.83278e-05
LOC101886422	1367.57	0.857078	0.175299	4.88925	1.01222e-06	6.16006e-05
klhl41b	17742.9	-0.693905	0.141981	-4.88731	1.02223e-06	6.17655e-05
cldnh	346.324	-1.16085	0.237525	-4.88728	1.0224e-06	6.17655e-05
col2a1a	1331.48	-5.10538	1.04495	-4.88577	1.03027e-06	6.2015e-05
ppdpfb	5955.09	-0.874264	0.178999	-4.88419	1.03852e-06	6.20602e-05
si:ch211-37e10.2	1107.17	0.972903	0.199183	4.88447	1.0371e-06	6.20602e-05
anxa3b	127.356	-1.94059	0.398285	-4.87237	1.10267e-06	6.56564e-05
bbs5	1378.44	0.982761	0.20211	4.86251	1.15904e-06	6.87596e-05
sdha	7261.66	0.669665	0.137739	4.86182	1.16309e-06	6.87596e-05
tnni2a.1	94.1749	-3.24674	0.668088	-4.85975	1.17531e-06	6.92347e-05
hoxb4a	35.4973	-2.46445	0.508161	-4.84974	1.23622e-06	7.25644e-05
enc1	874.757	-0.899701	0.185915	-4.83932	1.30287e-06	7.62062e-05
got2a	2189.63	0.93928	0.194169	4.83743	1.3153e-06	7.66622e-05
si:ch1073-366l7.1	571739	-1.02324	0.212715	-4.81037	1.50649e-06	8.7498e-05
LOC100007086	5594.17	-1.20791	0.251447	-4.80383	1.55659e-06	9.00919e-05
tmod4	16889	-0.766785	0.159759	-4.79963	1.58958e-06	9.16805e-05
ndufa7	1539.21	0.786997	0.16428	4.79058	1.66299e-06	9.55814e-05
pnpla1	81.5402	-2.74893	0.573952	-4.78948	1.67218e-06	9.57771e-05
bhmt	11882.9	-0.861449	0.179893	-4.78868	1.67879e-06	9.5824e-05
chac1	12509.1	-0.654461	0.1367	-4.78757	1.68816e-06	9.6028e-05
tmx2a	129.204	-3.12409	0.653511	-4.78047	1.74886e-06	9.91401e-05
cxl34b.11	82.3407	-1.92866	0.403979	-4.77415	1.80466e-06	0.000101954
ndufa8	231.444	3.02343	0.634467	4.76531	1.88565e-06	0.000105626
zgc:165653	2180.22	1.22504	0.257092	4.76497	1.8888e-06	0.000105626
col11a1a	1898.94	-1.61109	0.338081	-4.76538	1.885e-06	0.000105626
acta1a	11874.8	1.09096	0.229289	4.75801	1.95508e-06	0.000108964
si:dkey-1j5.4	143.686	1.36067	0.286253	4.75338	2.00039e-06	0.000110755
fgd5a	425.673	1.74101	0.366269	4.75337	2.00058e-06	0.000110755
fabp1a	2790.36	-0.862593	0.181554	-4.75116	2.02253e-06	0.00011126
rspo3	213.021	0.958128	0.201665	4.7511	2.02316e-06	0.00011126
col16a1	31787.1	0.785559	0.165387	4.74981	2.03606e-06	0.000111599
myhb	1150.68	-4.53819	0.95648	-4.74467	2.08844e-06	0.000114092
crispld1b	153.576	-2.08841	0.440232	-4.74387	2.0967e-06	0.000114167
si:ch211-220i18.4	1169.69	-0.994744	0.20984	-4.74048	2.13214e-06	0.000115716
cx39.4	188.93	1.05492	0.222636	4.73833	2.15487e-06	0.000116567
fetub	200.537	-8.0688	1.70326	-4.73726	2.16625e-06	0.000116801
si:ch73-306e8.2	54.7999	-2.48329	0.525236	-4.72795	2.26801e-06	0.000121891
acot20	782.734	0.682378	0.144598	4.71914	2.36842e-06	0.000126875
kif21a	1564.38	-0.833573	0.176992	-4.70966	2.48126e-06	0.000132491
kcnb2	3682.4	-0.587313	0.124914	-4.70172	2.57974e-06	0.000135995
pdcd10b	1592.04	0.681788	0.144978	4.70271	2.5673e-06	0.000135995
LOC108179272	149.421	1.67895	0.356999	4.70295	2.5643e-06	0.000135995
entpd5b	3507.28	-0.627334	0.133415	-4.70212	2.57469e-06	0.000135995
cel.1	508.454	-8.8775	1.88905	-4.69944	2.60874e-06	0.000137087
pcmt	2459.85	-0.59271	0.12657	-4.68286	2.82896e-06	0.000148189
trim35-13	787.231	-0.878534	0.187907	-4.67536	2.93442e-06	0.000153229
LOC559664	364.936	1.56407	0.334718	4.67281	2.97109e-06	0.000154656
cpt2	355.572	0.904096	0.193544	4.67126	2.99355e-06	0.000155336
clcf1	123.828	1.58186	0.339228	4.66311	3.11461e-06	0.000160611
zgc:92137	544.1	-6.79545	1.45708	-4.66375	3.10504e-06	0.000160611
pnp4b	29.5096	-5.00876	1.07447	-4.66162	3.13725e-06	0.000161276
cacna1sb	15880	-0.740623	0.158938	-4.65983	3.16467e-06	0.000162182
col6a2	27650	0.72919	0.156515	4.6589	3.17901e-06	0.000162414
smpdl3b	2203.25	-0.925614	0.198787	-4.65632	3.21912e-06	0.000163957
si:ch73-52e5.1	487.216	-0.811318	0.174413	-4.65171	3.29193e-06	0.000166132
col9a2	1074.69	-3.97032	0.853464	-4.65201	3.28718e-06	0.000166132
col9a3	892.29	-4.97492	1.06922	-4.65286	3.27369e-06	0.000166132
arhgap28	268.892	-0.993151	0.213556	-4.65053	3.31076e-06	0.000166574
tecrb	1026.95	-0.621001	0.133618	-4.64759	3.35842e-06	0.000168461
mpc2	2119	0.75612	0.162725	4.6466	3.37453e-06	0.000168757
fhod3b	965.59	-0.678359	0.146031	-4.64532	3.39543e-06	0.000169291
abcc8	175.266	2.39249	0.515134	4.6444	3.41064e-06	0.000169539
map7d2a	117.219	-1.42627	0.307293	-4.64139	3.46068e-06	0.000170999
tpma	742502	-0.878645	0.189288	-4.64184	3.45324e-06	0.000170999
esrra	1306.97	0.779976	0.168233	4.63629	3.54721e-06	0.000174753
apobb.2	39.1171	-4.33704	0.936401	-4.6316	3.62848e-06	0.000178226
dnajc18	2660.84	-0.63492	0.137414	-4.62051	3.82805e-06	0.000187186
idh3a	2647.36	0.644406	0.139493	4.61962	3.84436e-06	0.000187186
LOC103910030	891.063	0.665265	0.144009	4.6196	3.84481e-06	0.000187186
sfrp2	113.858	1.5169	0.329426	4.60468	4.13092e-06	0.000200525
trhde.1	492.628	-0.990618	0.215435	-4.59822	4.26109e-06	0.000206239
col17a1a	94.4502	-2.07314	0.451705	-4.58959	4.44123e-06	0.000214331
c3a.1	263.813	-5.3074	1.15849	-4.58129	4.62108e-06	0.000222363
tdo2a	15.619	-7.56243	1.65161	-4.57884	4.67566e-06	0.000224337
calm3a	4875.53	-0.707152	0.154575	-4.57481	4.7666e-06	0.000228039
myoz1a	10346	-0.832227	0.182102	-4.57012	4.87447e-06	0.000232528
LOC564564	3911.95	-0.658446	0.144099	-4.56939	4.89146e-06	0.000232667
tspan12	1229.23	-0.695973	0.15248	-4.56436	5.01017e-06	0.000237631
colq	1092.08	-1.33761	0.293355	-4.5597	5.12258e-06	0.000242269
en1b	195.002	0.939419	0.206254	4.55466	5.24696e-06	0.000247444
si:ch211-57n23.1	384.117	1.19732	0.262946	4.55346	5.27696e-06	0.000248152
ndufs3	3619.15	0.584984	0.128777	4.54263	5.55576e-06	0.000260523
fgl1	186.314	1.24654	0.274594	4.53957	5.63696e-06	0.000263584
zfhx4	1466.36	0.640762	0.141367	4.5326	5.82612e-06	0.000271661
LOC108190590	814.582	-0.77359	0.171386	-4.51372	6.3699e-06	0.000296183
lipin2	84374.8	-0.745401	0.165335	-4.50844	6.53071e-06	0.000302111
dlat	3361.42	0.708905	0.157243	4.50833	6.53391e-06	0.000302111
eef2l2	23597.7	-0.706635	0.156787	-4.50696	6.57623e-06	0.000303221
actn2a	491.773	1.15147	0.255714	4.50297	6.70117e-06	0.000308124
rasd1	344.031	-1.50282	0.334059	-4.49867	6.83788e-06	0.000313538
glis2b	2040.17	0.60265	0.134112	4.49364	7.00145e-06	0.000320152
slc8a4b	1614.46	-0.802386	0.178651	-4.49137	7.07669e-06	0.000322701
sdhdb	1841.55	0.702098	0.156358	4.49032	7.11173e-06	0.000323408
atp1a1a.4	52.2929	-3.73236	0.831821	-4.48697	7.22423e-06	0.000327624
rtn2b	5519.81	-0.763804	0.170287	-4.48539	7.27819e-06	0.000329169
edn3b	44.3478	1.97078	0.440877	4.47012	7.81745e-06	0.000352595
eml2	1224.01	-0.793724	0.177761	-4.46513	8.00198e-06	0.000359937
hoxd9a	225.154	1.3658	0.306098	4.46198	8.12054e-06	0.00036428
pebp1	1436.87	-0.720431	0.161508	-4.46064	8.17138e-06	0.00036557
LOC101885790	629.693	1.11275	0.249569	4.4587	8.24575e-06	0.000367903
si:dkey-6n6.1	121.719	-2.32898	0.522539	-4.45705	8.3094e-06	0.000369746
col6a1	37593.4	0.683998	0.153687	4.4506	8.56292e-06	0.000380005
zgc:101744	2397.53	-0.808564	0.181887	-4.44543	8.77176e-06	0.000388232
dnajb6b	55.4278	2.50719	0.565712	4.43192	9.33956e-06	0.00041226
adcy6a	177.055	1.78603	0.403394	4.42751	9.53258e-06	0.000419662
uqcrc1	4445.77	0.628938	0.142166	4.42396	9.69077e-06	0.000425494
nudt4a	161.124	-2.11924	0.48036	-4.41177	1.0253e-05	0.000448987
si:ch211-1f22.12	30.9902	-2.66603	0.607117	-4.39129	1.1268e-05	0.000490842
pdhb	6786.89	0.659142	0.150096	4.39146	1.12592e-05	0.000490842
pla2g12b	9.56101	-6.85425	1.56206	-4.38796	1.14421e-05	0.000497116
rna-mir455-4	1045.94	0.84135	0.192308	4.37502	1.2142e-05	0.000526144
xirp1	1885.59	1.39454	0.320177	4.35553	1.32748e-05	0.000573729
arid3a	270.727	-1.07227	0.246299	-4.35354	1.33956e-05	0.000577439
gls2a	2221.61	1.12619	0.259094	4.34662	1.38249e-05	0.00059348
tnmd	6062.36	0.817377	0.188059	4.34639	1.38394e-05	0.00059348
LOC110437886	50.6175	-3.20445	0.738036	-4.34186	1.41281e-05	0.000604295
cfhl2	8.30309	-6.65314	1.53433	-4.33618	1.4498e-05	0.00061852
dcn	14247.4	0.657116	0.152192	4.31767	1.57687e-05	0.000671
LOC100149247	53.9857	-2.0416	0.474879	-4.2992	1.71418e-05	0.000725697
grap2b	277.826	-1.13193	0.263273	-4.29946	1.71214e-05	0.000725697
cst14b.2	56.7738	-2.36085	0.549249	-4.29833	1.72092e-05	0.000726692
LOC101884238	52.4168	2.0514	0.478232	4.28954	1.79044e-05	0.000754128
gatm	4361.63	-0.812619	0.189525	-4.28767	1.80559e-05	0.000758575
fam214b	939.652	-0.668933	0.156158	-4.2837	1.83807e-05	0.000770269
fat4	5094.32	0.540143	0.126191	4.28036	1.86589e-05	0.00077995
pde6h	86.1896	-2.11732	0.494886	-4.27841	1.88235e-05	0.00078485
si:ch73-380l3.3	963.47	0.892872	0.208962	4.2729	1.92948e-05	0.000798238
leg1.2	16.5909	-5.18774	1.21424	-4.27241	1.93375e-05	0.000798238
arl8a	4628.59	-0.603759	0.141282	-4.27343	1.92487e-05	0.000798238
si:ch211-284e20.8	10.5686	-6.99953	1.63794	-4.27337	1.92541e-05	0.000798238
sepw2a	544.542	-0.991085	0.232234	-4.26762	1.97567e-05	0.000813512
cdnf	353.034	-1.13921	0.267149	-4.26432	2.00513e-05	0.000820026
ctrl	398.822	-6.01724	1.41111	-4.2642	2.00616e-05	0.000820026
smad3b	981.958	-0.718394	0.168472	-4.26418	2.00635e-05	0.000820026
LOC570903	4193.76	-0.941965	0.221449	-4.25365	2.10315e-05	0.000856036
twist3	680.47	1.0223	0.240344	4.25347	2.10479e-05	0.000856036
cpa1	124.315	-8.68966	2.0438	-4.25173	2.12129e-05	0.000860631
slc16a3	1379.03	0.637176	0.150068	4.24592	2.17701e-05	0.000881079
krtt1c19e	1771.22	-1.70329	0.401222	-4.24525	2.18347e-05	0.000881536
jph1b	13153.5	-0.555032	0.130936	-4.23895	2.24564e-05	0.000902236
enah	3868.3	-0.662227	0.156213	-4.23926	2.24257e-05	0.000902236
ela2	118.87	-8.04158	1.89823	-4.23635	2.27183e-05	0.000910548
si:dkey-91m11.5	136.52	-0.979107	0.231467	-4.23002	2.33674e-05	0.000932673
cpa4	33.1896	-6.77597	1.60193	-4.22987	2.3383e-05	0.000932673
prss59.2	2036.25	-5.32132	1.25867	-4.22772	2.36067e-05	0.000939331
cbsb	1296.95	-0.528391	0.125011	-4.22677	2.37069e-05	0.000941055
myh7bb	2402.29	0.924924	0.219028	4.22285	2.41231e-05	0.000955287
anxa6	9660.59	-0.578571	0.137135	-4.21899	2.45396e-05	0.000969462
twf2	2476.2	-0.686892	0.162865	-4.21755	2.46966e-05	0.000973341
cpa5	578.616	-5.84379	1.386	-4.21631	2.48331e-05	0.000976393
cmya5	2209.61	-0.82145	0.194892	-4.21489	2.49897e-05	0.000980223
LOC110438229	130.19	-9.65806	2.29213	-4.21358	2.51358e-05	0.000983625
etfb	4521.37	0.544038	0.129183	4.21138	2.53811e-05	0.000990879
zgc:100868	953.183	-0.850297	0.202183	-4.20558	2.60409e-05	0.00101425
si:ch211-225p5.8	1695.17	-0.740015	0.176299	-4.19751	2.6987e-05	0.00104863
epgn	562.522	1.21169	0.28883	4.19517	2.72668e-05	0.00105702
sulf1	2144.14	0.550354	0.131245	4.19333	2.74885e-05	0.00106312
ppm1nb	177.589	-1.28487	0.306812	-4.18783	2.81637e-05	0.0010867
cox8a	3689.83	0.554913	0.132544	4.18664	2.8311e-05	0.00108984
hoxb6a	72.7239	-1.56672	0.374337	-4.18531	2.84772e-05	0.00109369
slc16a1b	182.876	1.14011	0.272466	4.18442	2.85893e-05	0.00109546
adamts2	2158.66	0.791549	0.189458	4.17797	2.94122e-05	0.00112439
tmem41aa	296.821	0.776222	0.185923	4.17497	2.98029e-05	0.0011367
agt	10.8099	-7.03166	1.68576	-4.1712	3.02995e-05	0.00115298
tns1b	2978.12	0.568505	0.13641	4.16763	3.07779e-05	0.00116701
hars	2510.59	-0.587257	0.140917	-4.1674	3.08092e-05	0.00116701
uqcr10	5319.32	0.592816	0.14228	4.16654	3.09254e-05	0.00116874
slc4a2a	579.31	-1.2916	0.310214	-4.16358	3.13295e-05	0.00118132
rtn4b	5092.94	-0.927864	0.222941	-4.16192	3.15582e-05	0.00118526
mllt11	3079.78	-0.915031	0.219865	-4.16178	3.15774e-05	0.00118526
crabp1b	80.9531	1.56232	0.375928	4.15592	3.23988e-05	0.00121275
nnt	13532.8	0.549265	0.132177	4.15551	3.24563e-05	0.00121275
usp13	2743.95	-0.899365	0.216659	-4.15107	3.30926e-05	0.00123374
LOC110438689	445.504	0.759049	0.182966	4.14857	3.34558e-05	0.00124448
LOC560010	2691.65	-0.901134	0.217417	-4.14472	3.40225e-05	0.00126272
anos1b	925.425	0.826977	0.199597	4.14323	3.42445e-05	0.00126812
rna-mir24-2	1741.54	0.923817	0.223245	4.13813	3.50144e-05	0.00129374
alpk3b	42.1531	2.44327	0.590659	4.13651	3.5263e-05	0.00130002
vegfab	1583.39	0.785678	0.190138	4.13214	3.59403e-05	0.00132204
LOC110439883	3266.33	0.891372	0.21598	4.1271	3.67367e-05	0.00134369
adamts7	5484.39	0.639243	0.154898	4.12688	3.67723e-05	0.00134369
col11a2	5683.81	-1.35348	0.327937	-4.12726	3.67109e-05	0.00134369
cavin4b	11805.3	-0.63767	0.154595	-4.12477	3.711e-05	0.00135305
ctnnal1	556.29	0.848084	0.205639	4.12415	3.72113e-05	0.00135376
aco2	11775.7	0.680523	0.165087	4.12222	3.75234e-05	0.00136212
c9	38.684	-8.87073	2.15436	-4.11757	3.82884e-05	0.00138684
got1	5491.22	0.736807	0.179091	4.11414	3.88624e-05	0.00140456
acadvl	10825.6	0.91648	0.222942	4.11085	3.9421e-05	0.00142165
slc37a4b	2169.88	-0.630881	0.153507	-4.1098	3.96004e-05	0.00142501
si:dkey-74k8.4	173.5	-1.27425	0.310113	-4.10898	3.97415e-05	0.00142699
zgc:77439	1125.93	-0.775855	0.189216	-4.10036	4.12499e-05	0.00147794
crata	107.735	2.71556	0.662418	4.09947	4.14103e-05	0.00148048
tnnc2	9472.51	-0.730559	0.178277	-4.09789	4.16928e-05	0.00148737
pknox2	296.398	-1.01086	0.246851	-4.09502	4.22137e-05	0.00150272
lum	20748	0.815181	0.199168	4.09294	4.25944e-05	0.00151199
ela3l	669.029	-7.77776	1.90079	-4.09186	4.27918e-05	0.00151199
eif2s1b	5022.29	-0.496663	0.121386	-4.09161	4.28395e-05	0.00151199
cpa6	211.728	1.57226	0.384248	4.09179	4.28059e-05	0.00151199
LOC101886684	12853.8	-0.59473	0.145393	-4.09049	4.30464e-05	0.00151606
fam13a	7303.68	-0.632992	0.15487	-4.08724	4.3654e-05	0.00153419
fkbp11	133.208	2.96675	0.726098	4.08588	4.39092e-05	0.00153989
myo1ca	2599.71	0.527852	0.129228	4.08467	4.41403e-05	0.00154147
arhgef16	10347.3	-0.672935	0.164737	-4.0849	4.40953e-05	0.00154147
zgc:92429	1591.33	-0.905723	0.221789	-4.08371	4.43225e-05	0.00154347
gpr1	2905.98	0.69513	0.17025	4.083	4.44584e-05	0.00154347
col15a1a	917.427	0.79512	0.194744	4.0829	4.44774e-05	0.00154347
pcdh10b	200.662	1.08149	0.264992	4.08122	4.48002e-05	0.00155142
hsd17b8	314.039	0.872845	0.213988	4.07895	4.52398e-05	0.00156337
hadhb	5038.67	0.667692	0.163732	4.07795	4.54343e-05	0.00156682
hoxa2b	34.321	-2.26895	0.55679	-4.07506	4.60034e-05	0.00158315
angpt1	233.579	1.02228	0.251667	4.06203	4.86478e-05	0.00167068
rnf175	1214.32	-0.604973	0.149073	-4.05824	4.94432e-05	0.00169098
ndufs6	2002.1	0.581142	0.143194	4.05842	4.94065e-05	0.00169098
sytl3	39.5111	-2.00224	0.493798	-4.05477	5.01844e-05	0.00171279
lrp1aa	18744.5	0.636702	0.157059	4.05389	5.03723e-05	0.00171566
tecra	2764.47	-0.858172	0.211798	-4.05184	5.08158e-05	0.00172721
uqcrq	150.594	1.25968	0.310968	4.05084	5.10336e-05	0.00173106
cx39.9	817.718	-1.03849	0.2565	-4.04869	5.1506e-05	0.00173996
uqcrh	5392.02	0.468409	0.115688	4.04891	5.14559e-05	0.00173996
vldlr	449.906	0.778818	0.19247	4.04644	5.20026e-05	0.00175316
mafa	888.622	-0.787746	0.195024	-4.03923	5.36264e-05	0.00180422
ank1a	15040.8	-0.713963	0.176807	-4.0381	5.38866e-05	0.0018093
nipsnap3a	492.415	0.978005	0.242703	4.02964	5.58614e-05	0.00187181
cct8	11133.4	-0.440834	0.1095	-4.02588	5.6763e-05	0.00189818
loxl2b	4559.63	0.505174	0.125617	4.02155	5.78168e-05	0.00192952
myl12.2	1578.92	-0.697158	0.173421	-4.02004	5.81885e-05	0.00193617
pdk1	1228.74	0.615914	0.15322	4.01979	5.82502e-05	0.00193617
pxna	479.486	0.616915	0.153506	4.01882	5.84891e-05	0.00194022
igfn1.1	20988.2	-0.903973	0.225282	-4.01262	6.00475e-05	0.00198793
clu	3405.37	0.905053	0.225743	4.00922	6.09195e-05	0.00201278
tarsl2	1001.31	-0.861661	0.215045	-4.00689	6.15233e-05	0.00202868
tspeara	46.0016	-1.63198	0.408881	-3.99133	6.5704e-05	0.00216222
tgm2a	3698.18	-1.35132	0.338846	-3.988	6.66315e-05	0.0021884
chadlb	20.6047	-3.67154	0.921746	-3.98324	6.79813e-05	0.00222831
mrps36	424.52	1.1627	0.292054	3.98111	6.85952e-05	0.00224399
itga9	1525.51	0.506497	0.127318	3.97821	6.94352e-05	0.00226698
b3gat1b	344.096	-0.984052	0.247408	-3.97745	6.96576e-05	0.00226977
fam78aa	1767.44	-0.724115	0.182145	-3.97549	7.02351e-05	0.00228409
si:dkey-172j4.3	263.379	-0.777172	0.19554	-3.9745	7.05281e-05	0.00228912
cct6a	11375.3	-0.449447	0.113124	-3.97306	7.09547e-05	0.00229846
mylz3	559870	-0.731722	0.184215	-3.97211	7.12403e-05	0.0023032
cacna1c	719.417	0.677155	0.170529	3.97091	7.15983e-05	0.00231027
zgc:154046	2511.29	0.758728	0.191197	3.9683	7.23862e-05	0.00233114
ndufs2	6690.91	0.561559	0.141703	3.96292	7.40387e-05	0.00237973
si:ch73-329n5.6	81.3143	-1.3304	0.335779	-3.96213	7.42844e-05	0.002383
ckmt2a	2430.63	0.62999	0.15908	3.96021	7.48823e-05	0.00239754
rna-mir187	171.59	-1.34839	0.340901	-3.95537	7.6415e-05	0.00244189
epyc	400.556	-4.36971	1.1052	-3.95378	7.69276e-05	0.00245353
cacna2d1a	15767.5	-0.5939	0.150304	-3.95133	7.77187e-05	0.002474
hoxd3a	80.166	1.30965	0.331675	3.9486	7.86111e-05	0.0024976
LOC100334952	2247.02	0.501378	0.127042	3.94654	7.92891e-05	0.00251431
rxrga	476.523	1.10168	0.279414	3.9428	8.05342e-05	0.00254405
nes	642.753	0.879064	0.222937	3.9431	8.04357e-05	0.00254405
znf219	238.237	0.935057	0.237613	3.93522	8.31212e-05	0.00262077
LOC101884417	29.1886	2.53815	0.645059	3.93476	8.32802e-05	0.00262079
cygb1	5475.93	0.938211	0.238838	3.92822	8.55753e-05	0.00268791
scara3	4664.79	0.733981	0.187106	3.92282	8.75203e-05	0.00274379
pdgfra	1853.52	0.532625	0.135921	3.91865	8.90476e-05	0.0027864
f7i	7.34044	-6.47315	1.65266	-3.91681	8.97268e-05	0.00280235
ppargc1b	1047.48	0.76088	0.1943	3.916	9.00298e-05	0.00280652
uba7	995.633	-1.02971	0.263207	-3.91216	9.14738e-05	0.00284618
acy3.2	197.359	-0.850744	0.217683	-3.90818	9.29922e-05	0.0028839
lama5	1020.9	-0.563819	0.14427	-3.90807	9.30348e-05	0.0028839
LOC568792	830.744	0.967313	0.247554	3.90749	9.32611e-05	0.00288552
gamt	1083.02	-0.910888	0.23328	-3.9047	9.43421e-05	0.00291352
pfkfb4a	1166.07	1.19936	0.30727	3.90328	9.48985e-05	0.00292524
im:7140347	5223.46	-0.601048	0.154335	-3.89443	9.84314e-05	0.0030285
and1	17.845	2.56972	0.660024	3.89337	9.88595e-05	0.00303603
serbp1a	25279.2	-0.431276	0.110785	-3.89291	9.90481e-05	0.00303619
ybx1	44684.4	-0.622881	0.160103	-3.89049	0.000100042	0.003061
nova2	846.785	0.620104	0.159421	3.88973	0.000100358	0.0030613
gdap1	335.046	-0.799715	0.205605	-3.88957	0.000100422	0.0030613
mbnl2	2479.52	0.555837	0.143006	3.8868	0.000101574	0.00308933
wu:fj49a02	7242.73	-1.00713	0.259138	-3.88646	0.000101715	0.00308933
LOC100535716	236.392	1.09997	0.283287	3.88287	0.000103232	0.00312966
efcc1	315.985	0.831935	0.214473	3.87897	0.000104898	0.00317435
mmp13b	606.856	-1.66647	0.429683	-3.87837	0.000105158	0.00317641
zgc:172270	497.582	-1.01242	0.261556	-3.87075	0.000108499	0.00327137
aatkb	1016.26	0.697417	0.180416	3.8656	0.000110814	0.00333511
mical2b	1992.02	-0.560806	0.145325	-3.85898	0.000113862	0.00342061
myh11b	16.4122	-3.30891	0.857881	-3.85707	0.000114753	0.00344114
smyd1a	25841.9	-0.772711	0.200364	-3.85654	0.000115002	0.00344236
caskin1	456.559	0.911303	0.236474	3.85371	0.000116342	0.00346743
mtx2	669.903	0.641375	0.166439	3.85352	0.000116433	0.00346743
aspn	2336.87	0.697619	0.181038	3.85344	0.000116468	0.00346743
dhrs7cb	5406.02	-0.659312	0.1712	-3.85111	0.000117582	0.00348805
si:ch1073-398f15.1	2446.83	-0.744106	0.193214	-3.85119	0.000117544	0.00348805
actc1b	1.49966e+06	-0.673115	0.174912	-3.8483	0.000118938	0.00352197
actc1a	2355.61	-0.747355	0.194277	-3.84686	0.000119643	0.00353652
slc16a2	584.448	0.636004	0.16543	3.84455	0.000120773	0.00356355
scin	166.239	-0.889998	0.231802	-3.83948	0.000123297	0.00363155
dkc1	9522.47	-0.500501	0.130428	-3.83736	0.000124362	0.00365643
ahcy	5830.22	-0.492198	0.128311	-3.83598	0.000125065	0.00367056
hsc70	55895.5	-0.834557	0.217621	-3.83492	0.000125607	0.00367996
uqcrb	5434.44	0.562717	0.146911	3.83034	0.000127968	0.00374249
prox1a	541.43	0.687079	0.179539	3.82691	0.000129762	0.00378161
thbs1a	3729.61	0.790455	0.206549	3.82696	0.000129738	0.00378161
LOC108179047	48715.3	-0.554494	0.145177	-3.81943	0.000133758	0.0038912
scube1	221.48	-1.02365	0.268044	-3.81896	0.000134018	0.00389193
ucmab	60.7521	-2.98555	0.782065	-3.81752	0.000134802	0.00390783
dock9b	1903.47	0.655505	0.171746	3.81672	0.000135236	0.00391357
si:ch211-136a13.1	856.137	0.560363	0.146924	3.81396	0.000136756	0.00395066
cyp8b2	97.677	-1.83245	0.480805	-3.81122	0.000138285	0.00398449
st6galnac1.1	280.886	-0.728416	0.191135	-3.81099	0.000138409	0.00398449
adamts5	639.653	0.711389	0.186853	3.80722	0.00014054	0.00403129
pias2	1448.09	-0.67369	0.176969	-3.80682	0.000140765	0.00403129
LOC101883528	354.315	0.776646	0.203996	3.80717	0.000140566	0.00403129
emilin2a	2295.35	0.480152	0.126234	3.80367	0.000142568	0.00407587
nucb2a	1373.94	-1.22747	0.322921	-3.80114	0.00014403	0.00411056
LOC100330530	3445.32	0.768561	0.202546	3.79451	0.000147937	0.00421481
cfi	25.5337	-3.02606	0.798043	-3.79185	0.000149531	0.00424562
fgl2b	1373.62	0.954913	0.251825	3.79197	0.000149455	0.00424562
LOC100334314	146.737	-1.23362	0.32543	-3.79075	0.000150192	0.00425706
pvalb3	27.3243	2.16025	0.570526	3.78642	0.000152835	0.00432457
si:busm1-104n07.3	61.4525	-1.68338	0.444777	-3.78477	0.000153853	0.00434595
plpp7	1355.49	-0.619043	0.163703	-3.78149	0.000155893	0.00438114
ndufc2	2658.29	0.627253	0.165867	3.78167	0.000155779	0.00438114
emilin3	918.593	0.728857	0.192718	3.78199	0.000155579	0.00438114
tspan7b	3215.24	-0.448035	0.118536	-3.77973	0.000156999	0.00440475
myh7ba	3188.1	0.744935	0.197359	3.77451	0.000160319	0.0044903
zgc:165423	76.6525	-2.33965	0.619941	-3.77399	0.000160657	0.00449214
gprc5ba	962.008	-1.457	0.38617	-3.77294	0.000161334	0.00450348
srpx	1282	0.548182	0.145438	3.76918	0.000163785	0.0045642
psmc6	280.465	-0.792216	0.210313	-3.76684	0.000165327	0.00459942
c6ast4	134.299	-7.20906	1.91644	-3.76169	0.000168767	0.00468725
angptl2b	1699.8	0.659315	0.17545	3.75785	0.000171377	0.00475175
galnt16	57.2067	-1.57659	0.419805	-3.75554	0.000172968	0.00478785
kdrl	869.019	0.53039	0.141272	3.7544	0.000173759	0.00480173
klhl29	249.334	1.01299	0.269854	3.75383	0.000174152	0.00480457
crispld2	376.723	0.761006	0.20287	3.7512	0.000175991	0.00484722
nansb	237.471	-1.10981	0.29611	-3.74797	0.000178275	0.00490196
padi2	619.269	-0.654628	0.174726	-3.7466	0.00017925	0.00492061
krt8	9518.59	0.536116	0.143124	3.7458	0.000179819	0.00492805
adrb2a	811.78	0.674679	0.180293	3.74213	0.00018247	0.00499244
gclc	31262.1	-0.648999	0.173762	-3.73499	0.000187719	0.00512758
foxp4	673.695	0.548429	0.147167	3.72657	0.000194102	0.0052932
LOC100149015	264.753	2.12954	0.571525	3.72607	0.000194487	0.00529498
jph2	13286.9	-0.596413	0.160153	-3.72402	0.000196077	0.00532948
slc6a8	7589.9	0.641408	0.17227	3.72326	0.000196663	0.00533666
ache	12936.5	-0.629695	0.169177	-3.72211	0.000197562	0.00535227
peli1b	102.605	1.24954	0.335761	3.72153	0.000198023	0.005356
apom	10.5575	-4.05924	1.09202	-3.71717	0.000201464	0.00544018
ppid	1362.57	-0.582626	0.156771	-3.71642	0.000202064	0.00544749
tbx3a	116.101	1.06253	0.286076	3.71414	0.000203896	0.00548795
scn4bb	90.3418	-1.28018	0.34481	-3.71272	0.000205046	0.00548802
si:ch211-204c21.1	387.605	0.788738	0.212427	3.71299	0.000204828	0.00548802
syngr2b	995.258	-0.674111	0.181577	-3.71253	0.000205194	0.00548802
rgs6	56.0702	1.53067	0.412347	3.71209	0.000205556	0.00548802
dr1	157.466	-1.59924	0.430812	-3.71217	0.000205492	0.00548802
zgc:92590	123.884	-6.25388	1.68533	-3.71077	0.000206626	0.00550771
LOC100331216	170.176	1.09312	0.294885	3.70693	0.000209788	0.005583
tie1	432.981	0.651666	0.175987	3.70291	0.000213138	0.00566303
lsp1	395.229	0.660585	0.178436	3.70207	0.000213845	0.00567272
scarb2b	4353.62	0.955929	0.258332	3.70039	0.000215266	0.00570128
rce1b	3951.5	0.647324	0.175061	3.6977	0.00021756	0.00575283
LOC110440222	32.0815	-2.99068	0.809512	-3.69442	0.000220385	0.00580898
cx28.9	6.11254	-6.21153	1.68124	-3.6946	0.00022023	0.00580898
zmp:0000001074	124.688	-1.5017	0.406593	-3.69336	0.000221308	0.00582402
slc25a10	434.364	0.821165	0.222442	3.69158	0.000222862	0.00585562
radil	214.42	-1.35634	0.367648	-3.68922	0.000224939	0.00590082
si:ch1073-90m23.1	1848.11	-0.5316	0.144237	-3.68559	0.000228174	0.00596677
ndufs5	2900.01	0.531305	0.144147	3.68586	0.00022793	0.00596677
LOC103910279	27.6361	-2.57053	0.697585	-3.6849	0.00022879	0.00597018
npsn	289.288	-1.0258	0.278465	-3.68378	0.000229797	0.00597018
si:dkey-77g12.4	45.1425	-2.56625	0.696651	-3.6837	0.000229876	0.00597018
ehd2b	3790.17	0.477208	0.129542	3.68381	0.000229776	0.00597018
si:dkey-206d17.5	660.598	-1.2944	0.35141	-3.68344	0.000230108	0.00597018
plce1	1408.49	0.4887	0.132719	3.68221	0.000231217	0.00598957
kcna4	301.784	0.923932	0.251268	3.67708	0.000235922	0.00610191
cox7a3	130.515	1.79177	0.488169	3.6704	0.000242174	0.00625382
capza1b	1904.28	-0.573109	0.156418	-3.66394	0.000248361	0.00639365
cpa2	46.6551	-3.62742	0.989929	-3.66432	0.000247995	0.00639365
aldh1a2	589.338	1.5932	0.435138	3.66137	0.000250871	0.00644824
zfhx3	3367.39	0.643613	0.175824	3.66056	0.000251668	0.00645871
nav3	1593.19	0.511815	0.139899	3.65845	0.000253748	0.006502
ccr9a	306.448	-0.78556	0.214925	-3.65505	0.000257135	0.00656846
gpia	1427.47	0.599088	0.163892	3.65539	0.000256792	0.00656846
myom2b	69849.6	-0.729408	0.199595	-3.65443	0.000257749	0.00656994
etfdh	1836.79	0.725476	0.198532	3.6542	0.000257987	0.00656994
lims2	1883.29	-0.639584	0.175134	-3.65198	0.000260228	0.00661683
itgbl1	2194.15	0.729039	0.199701	3.65065	0.00026158	0.00664101
bscl2l	173.957	-1.15732	0.317061	-3.65015	0.000262089	0.00664373
vps52	4149.39	-0.527429	0.144628	-3.64679	0.000265539	0.0067209
ndufa10	6772.1	0.518623	0.142344	3.64346	0.000269002	0.00679815
si:dkey-180p18.9	3628.56	-0.463557	0.127296	-3.64156	0.000270988	0.0068379
LOC110440135	242.358	1.11483	0.306473	3.6376	0.000275194	0.00693347
lrfn4a	38.4785	-2.1525	0.592167	-3.63496	0.00027802	0.00699401
sh3pxd2ab	429.519	0.687849	0.189482	3.63014	0.000283263	0.00711511
zgc:172271	2524.59	0.950704	0.262036	3.62815	0.000285461	0.00715945
LOC110438406	74.9525	1.18596	0.327083	3.62585	0.000288012	0.00721249
atp5ia	1990.54	0.500925	0.138392	3.61961	0.000295045	0.00737747
smyd1b	8817.17	-1.06299	0.293863	-3.61729	0.000297708	0.00743282
cmbl	981.71	-0.489904	0.135568	-3.6137	0.000301858	0.00752508
rtn2a	2681.72	-0.639269	0.176962	-3.61247	0.000303297	0.00754958
hoxd4a	58.5721	1.23295	0.341439	3.61105	0.000304959	0.00757956
LOC563933	1371.52	0.561891	0.155645	3.61008	0.000306104	0.00759661
hk1	353.36	0.897334	0.248669	3.60855	0.000307911	0.00763002
emilin2b	178.111	1.80542	0.50077	3.60528	0.000311818	0.00771529
cs	19081	0.527184	0.146295	3.60357	0.000313877	0.00775463
cox6c	6529.04	0.596448	0.16559	3.60196	0.00031583	0.00777967
gb:eh507706	356.579	0.714531	0.198369	3.60202	0.000315751	0.00777967
lyz	57.7374	-1.71309	0.475796	-3.60048	0.000317635	0.00781251
kirrela	2454.27	0.520915	0.144791	3.59771	0.000321035	0.00788441
cox5ab	3952.44	0.598345	0.166428	3.59523	0.000324107	0.00794807
ptx3a	922.515	0.648298	0.180348	3.59471	0.00032475	0.00795206
pkd2	2868.76	0.470115	0.130808	3.59393	0.000325727	0.0079642
si:dkey-46i9.6	657.266	-0.734207	0.204388	-3.59222	0.000327867	0.00800302
tmem108	252.847	0.80664	0.224572	3.5919	0.000328282	0.00800302
pacs2	1142.85	-0.48749	0.136001	-3.58446	0.00033777	0.00822222
zgc:92113	2397.99	-1.08498	0.303335	-3.57684	0.000347777	0.00845337
dhrs7ca	471.378	-0.911507	0.254875	-3.57629	0.000348499	0.0084585
krt96	15596.3	-0.725507	0.202928	-3.5752	0.000349964	0.00848164
spp1	1706.65	-1.01263	0.283354	-3.57372	0.000351943	0.00851712
si:dkey-37o8.1	17.4424	-4.83889	1.35542	-3.57004	0.000356934	0.00862529
cdaa	118.378	1.38166	0.38717	3.56861	0.000358884	0.00865977
LOC100536500	9.58184	-5.87195	1.64783	-3.56344	0.00036603	0.00881936
pdcd4a	3140.1	-0.54664	0.153526	-3.56056	0.00037006	0.0089035
atp6v0d1	122.046	1.64778	0.4629	3.55969	0.000371287	0.00890735
rbfox1l	1310.46	-0.755012	0.212101	-3.55969	0.000371296	0.00890735
gtf2a1l	62.5364	-1.79726	0.504958	-3.55922	0.000371959	0.00891034
mtcl1	132.666	-0.923729	0.259767	-3.556	0.000376551	0.0090073
arhgef40	1989.05	0.571864	0.160896	3.55424	0.000379076	0.00905461
LOC101885516	46.7304	-1.85663	0.522682	-3.55212	0.000382145	0.00911476
ddr2a	3594.59	0.434742	0.122565	3.54703	0.000389593	0.0092571
prodha	643.628	-0.82768	0.233353	-3.5469	0.00038979	0.0092571
defbl1	359.266	0.78197	0.220436	3.54738	0.000389089	0.0092571
LOC110439041	1639.58	-0.69115	0.194925	-3.54571	0.000391555	0.00928568
fgl2a	1496.98	0.586472	0.165575	3.54203	0.000397058	0.00940271
yif1b	1264.49	-0.520588	0.147032	-3.54063	0.000399167	0.00943917
pglyrp6	17.4596	-5.24116	1.48115	-3.53857	0.000402307	0.00949191
c6ast3	86.4338	-9.06649	2.56231	-3.53841	0.000402545	0.00949191
ntn2	778.367	0.798868	0.22581	3.53779	0.000403493	0.00950073
cthrc1a	671.197	-0.726029	0.205454	-3.53377	0.000409671	0.00963251
bach2a	532.992	-0.772995	0.218937	-3.53068	0.00041449	0.00973198
ackr4b	35.2282	3.36064	0.953267	3.52539	0.000422853	0.00991428
efemp2a	772.565	-0.849067	0.240903	-3.52451	0.000424261	0.00993323
prcp	515.169	0.547031	0.155266	3.5232	0.000426376	0.00996864
trpn1	24.3803	-2.15669	0.613487	-3.51546	0.00043899	0.0102491
abcb6a	422.735	0.876545	0.249651	3.51108	0.000446283	0.0103476
synpo2b	1895.65	-0.556517	0.158481	-3.51157	0.000445462	0.0103476
prkab2	2062.42	-0.759145	0.216153	-3.51208	0.000444616	0.0103476
fstl1b	14930.1	0.418971	0.119304	3.51179	0.000445103	0.0103476
hlx1	422.998	0.82811	0.235858	3.51105	0.000446335	0.0103476
gsta.1	60.3474	1.38701	0.395221	3.50944	0.000449044	0.0103958
rna-mir2184	326.712	1.09807	0.312987	3.50836	0.000450875	0.0104237
si:ch1073-184j22.2	414.392	-0.922395	0.26311	-3.50574	0.000455337	0.0105121
cyt1	227.921	-1.31653	0.375788	-3.50339	0.000459382	0.010576
pdcl3	1137.78	-0.713222	0.203573	-3.50352	0.000459159	0.010576
si:ch211-240l19.5	127.246	-2.58376	0.737841	-3.50178	0.000462155	0.0106251
si:dkey-14d8.6	15.4929	-6.57409	1.8782	-3.50021	0.000464887	0.0106643
pde4ca	199.741	-1.08556	0.310153	-3.50006	0.000465151	0.0106643
cox7b	9585.34	0.653273	0.18671	3.49887	0.000467241	0.0106826
c3b.1	10.4272	-5.0672	1.44811	-3.49919	0.000466681	0.0106826
atp5b	83300.5	0.542616	0.155206	3.49609	0.000472131	0.0107796
ano5a	2976.9	-0.557532	0.159506	-3.49537	0.000473397	0.0107936
ccdc85al	69.3206	-1.21632	0.348177	-3.4934	0.000476911	0.0108587
dhx32a	318.838	-0.81894	0.234624	-3.49043	0.000482243	0.0109651
ppp2r3a	13853.2	-0.488586	0.140209	-3.48469	0.000492709	0.0111877
gja5b	153.937	-0.937446	0.269076	-3.48394	0.000494082	0.0112035
slc12a10.2	7.0812	-6.42401	1.84717	-3.47775	0.000505642	0.0114499
si:dkey-163m14.2	167.661	0.785147	0.225884	3.47589	0.000509158	0.0115138
sgce	644.089	0.542429	0.156171	3.4733	0.000514101	0.0116097
zgc:103678	149.118	-0.938005	0.270134	-3.47237	0.000515887	0.0116342
LOC100002059	158.635	0.949098	0.27357	3.4693	0.000521813	0.0117518
slc25a4	20184.7	-0.530759	0.153052	-3.46784	0.000524662	0.0117731
ccdc80l1	174.056	1.35484	0.390782	3.46699	0.000526313	0.0117731
col5a2a	49434.7	0.466497	0.134514	3.46802	0.000524312	0.0117731
mrps24	558.694	0.702118	0.202485	3.4675	0.000525328	0.0117731
wfikkn2b	119.323	-0.940174	0.271162	-3.46721	0.000525898	0.0117731
b3gnt5a	1121.53	-0.548052	0.158141	-3.4656	0.000529046	0.0118182
prickle2b	1737	0.544357	0.157251	3.4617	0.000536774	0.0119747
farsa	1870.14	-0.662029	0.191287	-3.46092	0.000538327	0.0119932
si:dkeyp-80c12.10	6600.07	0.589022	0.17028	3.45914	0.000541909	0.0120526
col12a1b	44385.9	0.5011	0.144874	3.45887	0.000542452	0.0120526
ugp2a	2042.46	0.61531	0.177942	3.45792	0.000544369	0.012079
ccr9b	11.995	-3.60212	1.04352	-3.4519	0.000556652	0.012335
dchs1a	3399.4	0.429622	0.124483	3.45125	0.000557998	0.0123483
prkag2b	641.302	-0.686921	0.199127	-3.44967	0.000561273	0.0124042
fam117aa	1091.43	-0.843948	0.244788	-3.44766	0.000565463	0.0124635
psd3l	2121.92	0.522059	0.151414	3.44789	0.000564982	0.0124635
adsl	1810.09	-0.518419	0.15053	-3.44395	0.000573283	0.0126191
fxr1	4852.77	-0.667493	0.193993	-3.44082	0.00057996	0.0127491
mdh2	19601.9	0.504401	0.146705	3.43821	0.000585584	0.0128557
dhrs3a	108.542	1.04955	0.305361	3.43708	0.000588019	0.012892
col10a1a	77597.1	-0.732481	0.213625	-3.42882	0.000606222	0.0132588
acanb	191.421	-3.82878	1.11667	-3.42876	0.000606351	0.0132588
ktn1	6190.85	-0.452733	0.132254	-3.42322	0.000618841	0.0135088
gpc5b	392.976	-0.912353	0.266538	-3.42297	0.000619415	0.0135088
si:dkey-162h11.3	243.274	-2.0043	0.585777	-3.42161	0.000622518	0.0135408
robo2	877.568	-0.746275	0.2181	-3.42172	0.000622271	0.0135408
six1b	1764.45	-0.6115	0.178837	-3.41932	0.000627774	0.0136372
sncga	122.055	-1.5846	0.463524	-3.4186	0.00062945	0.0136557
adamts1	2260.54	0.894685	0.261843	3.41688	0.000633429	0.013724
trnT	541672	0.558171	0.163395	3.41609	0.000635274	0.013746
mettl24	639.049	0.694235	0.203483	3.41176	0.000645456	0.0139324
zgc:56585	192.054	0.919518	0.269518	3.41171	0.00064557	0.0139324
tmem182b	171.524	-0.970236	0.284438	-3.41107	0.000647093	0.013947
LOC103911233	57.8488	1.57906	0.462974	3.41068	0.000648	0.0139484
aldh7a1	6270.88	-0.415195	0.121759	-3.40997	0.000649706	0.013967
trak1	1236.6	0.670984	0.196869	3.40827	0.000653767	0.0140361
vwa10.1	226.699	-1.55076	0.455221	-3.4066	0.000657775	0.0141038
ndufb11	3376.4	0.511457	0.150169	3.40589	0.000659492	0.0141223
acadm	7877.36	0.657906	0.193243	3.40455	0.000662737	0.0141735
zgc:101853	1638.04	-0.959055	0.281847	-3.40275	0.00066712	0.0142488
si:dkeyp-69b9.3	497.688	-0.808212	0.237694	-3.40021	0.000673329	0.0143629
sparc	94670	0.548777	0.161532	3.39733	0.000680479	0.0144967
wisp3	48.2708	-2.31506	0.682402	-3.39251	0.000692545	0.0147348
ccdc69	521.93	0.710049	0.209393	3.39099	0.000696418	0.0147982
notchl	349.735	0.674475	0.199006	3.38922	0.000700921	0.0148557
eef1db	4081.41	-0.411261	0.121334	-3.38949	0.000700227	0.0148557
casq1b	8817.28	-0.725833	0.21421	-3.38841	0.00070299	0.0148806
tmprss13b	58.6172	1.91266	0.564872	3.386	0.000709182	0.0149787
tgfbr3	632.273	0.582425	0.172014	3.38591	0.000709439	0.0149787
zer1	898.441	-0.589341	0.174101	-3.38505	0.000711657	0.0150064
znf469	2877.25	0.467177	0.138062	3.38382	0.000714844	0.0150545
apip	740.602	-0.502695	0.148628	-3.38224	0.000718964	0.015122
arl14	273.194	0.871011	0.257571	3.38163	0.000720565	0.0151364
lrp2a	188.762	-1.89408	0.560435	-3.37967	0.000725742	0.0152066
zgc:113142	2483.8	0.434808	0.128643	3.37995	0.000724994	0.0152066
kif26ab	745.316	0.491072	0.14545	3.37623	0.000734872	0.0153784
pdia2	86.3431	-2.10444	0.623453	-3.37545	0.000736944	0.0153829
chchd6b	911.538	0.568402	0.168383	3.37565	0.000736414	0.0153829
grip1	475.215	0.542457	0.160748	3.37459	0.000739261	0.0154118
ccl25b	2009.44	0.629996	0.186768	3.37314	0.00074316	0.0154736
map2k1	4182.48	-0.400768	0.118829	-3.37263	0.000744542	0.0154829
eci2	1822.61	0.639525	0.189645	3.37222	0.000745648	0.0154865
znf521	226.637	0.68647	0.203749	3.36919	0.000753888	0.015638
aox5	75.675	-1.364	0.405498	-3.36375	0.0007689	0.0159294
si:dkey-27n14.1	81.3893	-1.07684	0.320207	-3.36294	0.000771165	0.0159564
cpm	160.533	0.880432	0.261831	3.3626	0.000772131	0.0159564
dhtkd1	793.731	-0.648839	0.193204	-3.35832	0.000784183	0.0161853
ccl19a.1	868.732	0.679572	0.202507	3.3558	0.00079137	0.0163133
gys2	7.57268	-4.59851	1.37109	-3.35391	0.000796781	0.0164044
zgc:113276	1056.28	-0.458192	0.136717	-3.3514	0.000804044	0.0165334
mterf2	327.553	0.625258	0.186596	3.35085	0.000805628	0.0165454
neb	44700.6	-0.538563	0.160778	-3.34974	0.000808886	0.0165917
twist1b	273.577	0.705115	0.210563	3.34872	0.000811868	0.0166322
dpp7	124.11	2.09772	0.626826	3.34658	0.000818159	0.0167404
fli1a	442.502	0.56497	0.168844	3.34611	0.000819542	0.016748
bcl11ba	2327.65	0.448538	0.134094	3.34495	0.000822977	0.0167975
angptl3	167.286	-1.10682	0.330953	-3.34434	0.000824789	0.0168137
si:dkey-65b12.6	1203.8	-0.972418	0.290947	-3.34225	0.000831037	0.0168977
sipa1l1	1132.3	0.59283	0.177374	3.34226	0.000830982	0.0168977
grem2a	78.4802	1.07977	0.323099	3.34193	0.000831973	0.0168977
eif2b1	69.4003	-2.30555	0.69042	-3.33935	0.000839743	0.0170346
rcan2	256.484	0.711573	0.213502	3.33286	0.000859578	0.0174157
apnl	376.653	-0.85904	0.257826	-3.33187	0.000862659	0.0174356
fuca1.1	787.003	-0.596183	0.178934	-3.33186	0.000862669	0.0174356
si:ch211-256m1.8	571.456	0.771066	0.231486	3.33094	0.000865527	0.017472
irs1	1809.39	0.581178	0.174554	3.3295	0.000870016	0.0175413
gpnmb	533.451	0.694966	0.208805	3.32829	0.000873799	0.0175961
ndufs1	12259.8	0.504128	0.151601	3.32535	0.000883078	0.0177398
thrap3a	1986.67	0.529377	0.159183	3.32559	0.000882301	0.0177398
tpm2	21830.4	0.629628	0.189501	3.32256	0.000891949	0.0178963
gfra1a	183.884	0.857957	0.258455	3.31957	0.000901574	0.0180457
hao1	7.86581	-4.06751	1.22523	-3.31979	0.000900842	0.0180457
lrig1	2886.7	0.58261	0.175597	3.31788	0.000907029	0.0181329
si:dkey-51e6.1	2253.86	-0.670424	0.202159	-3.31631	0.000912143	0.0182132
cct5	9888.62	-0.473991	0.143054	-3.31338	0.000921763	0.0183831
alcamb	525.452	-0.639844	0.193276	-3.31053	0.000931199	0.0185266
capzb	16714.7	-0.655428	0.197979	-3.31059	0.000930989	0.0185266
setd7	727.884	-0.491095	0.148402	-3.30922	0.000935554	0.0185909
si:dkey-101k6.5	1141.52	0.514411	0.155478	3.30857	0.000937729	0.0186118
si:dkey-4p15.3	206.674	-1.18171	0.357276	-3.30755	0.000941148	0.0186421
si:ch211-204a13.2	278.73	0.646275	0.1954	3.30745	0.000941511	0.0186421
marcksl1a	6663.26	0.4227	0.127887	3.30526	0.00094888	0.0187432
pdgfbb	332.907	0.668522	0.202244	3.30552	0.000947998	0.0187432
alpi.1	113.032	1.0718	0.324462	3.30333	0.000955446	0.0188504
ppfibp1a	266.934	0.770178	0.233201	3.30264	0.000957807	0.0188745
cers4b	41.8426	-1.43308	0.434032	-3.30179	0.000960711	0.0188867
dpt	1140.86	0.754769	0.228579	3.302	0.000959965	0.0188867
adgrf8	4799.82	-0.629293	0.191014	-3.29449	0.000986013	0.0193612
rdh10a	219.034	0.684184	0.207779	3.29285	0.00099177	0.0194512
pds5a	483.811	-0.959354	0.291875	-3.28687	0.00101308	0.0198221
hibch	1282.7	0.482309	0.14673	3.28704	0.00101245	0.0198221
znf385c	55.0383	-1.69695	0.517215	-3.28094	0.00103463	0.0202199
si:ch73-181m17.1	6934.67	-0.865111	0.263839	-3.27894	0.00104199	0.0203397
cd59	823.838	-0.765844	0.233602	-3.27841	0.00104394	0.0203538
aimp1	2125.63	-0.385389	0.11757	-3.27795	0.00104564	0.020363
abraa	5263.56	0.867041	0.264801	3.27431	0.00105921	0.020603
echs1	2065.78	0.488338	0.149227	3.27245	0.0010662	0.0207145
tenm3	4015.06	0.412496	0.12616	3.26963	0.00107687	0.0208172
LOC108186582	41.1471	-2.1585	0.660121	-3.26985	0.00107603	0.0208172
nfixb	8811.76	0.548125	0.167689	3.2687	0.00108044	0.0208172
piwil2	199.45	0.95794	0.293031	3.26907	0.001079	0.0208172
acaa2	1167.21	0.836389	0.255917	3.2682	0.00108234	0.0208172
LOC103911819	18.209	2.5973	0.794328	3.26981	0.0010762	0.0208172
lypc	119.447	0.908106	0.277871	3.26808	0.0010828	0.0208172
pak7	219.367	-0.881842	0.269731	-3.26934	0.001078	0.0208172
fstl3	769.18	-0.715579	0.218919	-3.26869	0.00108047	0.0208172
fndc1	6553.12	0.701601	0.214797	3.26634	0.00108947	0.020921
ephb2b	765.806	0.537878	0.164726	3.26529	0.00109352	0.0209503
bsg	5914.4	0.355396	0.108833	3.26551	0.00109266	0.0209503
uqcc2	657.462	0.490106	0.150226	3.26244	0.00110456	0.0211128
soga3	17.0219	-2.74228	0.840496	-3.2627	0.00110358	0.0211128
bco2l	395.877	0.678177	0.207933	3.26152	0.00110818	0.0211577
golga7ba	41.9952	1.60014	0.490897	3.25961	0.00111564	0.0212755
rbp4	18360	0.413398	0.126848	3.259	0.00111807	0.0212973
tmem119a	1234.16	-0.643574	0.197913	-3.2518	0.00114678	0.0218192
spink4	30.2583	-3.01444	0.927456	-3.25022	0.00115314	0.021915
LOC110439802	142.67	1.85761	0.571721	3.24915	0.00115751	0.0219729
si:dkey-238i5.2	529.221	0.731686	0.225593	3.24339	0.00118118	0.0223964
si:ch211-232b12.5	1116.67	0.436562	0.134765	3.23942	0.00119772	0.022684
mab21l2	309.846	-0.937399	0.28945	-3.23855	0.00120139	0.0227275
farsb	1608.02	-0.597641	0.184564	-3.23813	0.00120316	0.022735
oxct1b	20.5841	-2.28062	0.70526	-3.23372	0.00122187	0.0230623
krt15	2663.36	-0.947425	0.293309	-3.23013	0.00123735	0.0233279
obscna	1218.15	-0.883842	0.273768	-3.22844	0.00124469	0.0234396
crlf1b	92.5207	1.19193	0.369432	3.22638	0.00125366	0.0235817
sfrp5	153.266	-1.08075	0.335154	-3.22464	0.0012613	0.0236984
aifm1	227.932	1.79719	0.557484	3.22376	0.00126521	0.023718
angptl7	2066.21	0.607525	0.188443	3.22392	0.0012645	0.023718
suclg1	7014.26	0.418893	0.129953	3.22341	0.00126674	0.0237199
has2	294.858	0.961822	0.298823	3.2187	0.00128772	0.0240855
mrpl35	390.276	0.568557	0.176763	3.2165	0.00129764	0.0242436
LOC101882679	84.1154	1.22455	0.380887	3.21499	0.00130451	0.0243445
loxl4	3621.15	-0.672031	0.209074	-3.21432	0.00130752	0.0243731
znfl2a	19.8457	-2.62851	0.819056	-3.2092	0.00133106	0.0247275
mmadhc	962.66	0.474228	0.147786	3.20889	0.0013325	0.0247275
zgc:92745	63.9996	-9.59709	2.99076	-3.20892	0.00133236	0.0247275
pcolce2b	1073.13	0.491456	0.153131	3.20938	0.00133023	0.0247275
trdn	5373.27	-0.562055	0.175181	-3.20843	0.0013346	0.0247386
si:ch211-262h13.5	7.76937	-4.62424	1.44294	-3.20473	0.00135188	0.0250309
fxyd1	1840.2	0.633932	0.197911	3.20312	0.00135945	0.025143
eif3c	10859.9	-0.335102	0.104644	-3.2023	0.00136333	0.0251867
igsf5b	6841.07	-0.56848	0.177603	-3.20084	0.00137026	0.0252864
synpo2lb	1094.23	0.626317	0.195704	3.20034	0.00137268	0.0253028
rna-mir21-1-2	1820.15	1.07887	0.337556	3.19612	0.00139291	0.0256471
cacnb1	6755.1	-0.581976	0.182246	-3.19336	0.00140629	0.0258444
igfbp7	587.227	0.53052	0.166137	3.19326	0.00140674	0.0258444
si:ch211-243a20.3	1412.12	0.55755	0.174704	3.19141	0.00141582	0.0259822
rpl5a	30001.8	-0.483	0.15145	-3.18917	0.00142683	0.0261444
itga11b	1000.49	0.906263	0.284187	3.18897	0.00142781	0.0261444
hoxa13a	7.64962	4.31348	1.35286	3.18841	0.00143059	0.0261664
capn1a	1007.39	-0.506876	0.158998	-3.18795	0.00143288	0.0261793
cox4i1	12247.6	0.547662	0.171814	3.18752	0.00143499	0.026189
LOC110439253	82.8729	-2.00574	0.629549	-3.18599	0.00144259	0.0262986
arhgap12b	437.822	0.664719	0.208675	3.18543	0.00144538	0.0263205
nexn	2543.67	-0.553281	0.17373	-3.18471	0.001449	0.0263411
grn2	86.1511	-1.22827	0.385693	-3.18457	0.00144969	0.0263411
fn1b	5875.32	0.999972	0.314289	3.18169	0.00146417	0.0265459
cpt1ab	1100.73	0.777576	0.244375	3.18189	0.00146316	0.0265459
capza1a	3192.14	-0.398444	0.125372	-3.17809	0.00148248	0.0268484
si:dkey-21e2.16	49.0152	-3.49585	1.10056	-3.17643	0.001491	0.0269732
prdx2	5493.41	-0.40893	0.128797	-3.17499	0.0014984	0.0270776
LOC100334356	7.29037	-3.94268	1.24245	-3.17331	0.00150713	0.0271464
sar1ab	2343.95	-0.50899	0.160396	-3.17333	0.00150703	0.0271464
si:dkey-82f1.1	860.317	0.566673	0.178574	3.17332	0.00150709	0.0271464
mdka	2871.11	-0.580751	0.183106	-3.17166	0.00151568	0.0272708
si:ch73-389b16.1	158.24	-0.925265	0.29176	-3.17132	0.00151746	0.0272731
fam98a	131.973	-1.17953	0.371982	-3.17094	0.00151945	0.0272793
peli1a	500.385	0.810234	0.255707	3.1686	0.00153176	0.0274702
adkb	1009.95	0.521159	0.164492	3.16829	0.00153341	0.0274702
si:ch211-240l19.7	19.4529	-5.41579	1.71094	-3.16538	0.00154878	0.0277156
itih6	184.576	-1.54683	0.489178	-3.16209	0.0015664	0.0280006
zgc:136254	20.3917	-4.05022	1.28117	-3.16134	0.00157047	0.0280431
atp1b1a	4141.22	0.573947	0.181703	3.1587	0.00158475	0.0282676
lyve1a	119.472	1.19861	0.379512	3.15828	0.00158701	0.0282738
sdk2b	851.443	0.500445	0.158468	3.15801	0.00158851	0.0282738
hipk3b	13487.1	-0.447728	0.141794	-3.15759	0.00159078	0.0282838
LOC559800	500.16	0.730522	0.231408	3.15685	0.00159481	0.028325
sox4b	525.722	-0.627101	0.198728	-3.15557	0.00160185	0.0284195
acads	814.457	0.792971	0.251338	3.15499	0.00160502	0.0284437
ckmb	609781	-0.659385	0.209017	-3.1547	0.00160665	0.0284437
pdgfrb	4459.28	0.511641	0.162287	3.1527	0.0016177	0.0285782
emc2	335.288	0.930876	0.295242	3.15292	0.00161646	0.0285782
si:busm1-163l24.3	27.3831	1.88277	0.597366	3.15179	0.00162271	0.0285827
ngs	83.1113	5.43547	1.72469	3.15157	0.00162395	0.0285827
cnbpb	3446.09	-0.428367	0.13589	-3.15231	0.00161984	0.0285827
akap12a	1075.87	0.569837	0.18082	3.15141	0.00162486	0.0285827
rhot1a	1262.67	0.566971	0.179956	3.1506	0.00162934	0.028631
rgcc	100.764	-2.23844	0.710662	-3.14979	0.00163386	0.0286801
smpd3	286.724	-0.768779	0.244393	-3.14567	0.00165707	0.0290566
si:dkey-251i10.2	49.238	-1.61722	0.514204	-3.1451	0.00166032	0.0290829
zgc:56235	1042.51	0.457469	0.145474	3.14468	0.00166269	0.0290936
smtnl1	131.885	1.20184	0.382282	3.14386	0.00166732	0.0291438
zgc:85858	578.664	-0.701452	0.223218	-3.14246	0.00167536	0.0292534
igf2a	429.967	0.653907	0.208191	3.14089	0.00168433	0.0293791
adamts3	538.3	0.563112	0.179311	3.14042	0.00168707	0.0293959
znf706	1776.03	-0.496756	0.158226	-3.13954	0.00169212	0.0294529
ndp	180.446	0.85421	0.27223	3.13783	0.00170204	0.0295633
prob1	664.375	-0.933013	0.297339	-3.13788	0.00170176	0.0295633
bcl6b	439.612	0.532317	0.169726	3.13634	0.0017107	0.0296827
gyg2	76.0234	1.38315	0.441278	3.13443	0.00172191	0.0298458
adgrg1	83.6347	-1.04826	0.33452	-3.13363	0.00172659	0.0298689
fibinb	837.972	0.554207	0.17686	3.13358	0.00172685	0.0298689
nup37	651.518	0.796201	0.254207	3.1321	0.00173562	0.0299781
si:ch211-266g18.10	20085.9	-0.611	0.195089	-3.1319	0.00173679	0.0299781
raph1b	370.125	0.572773	0.182902	3.13158	0.00173868	0.0299796
clcn1b	690.976	-0.660615	0.211016	-3.13064	0.00174429	0.0300449
slc5a2	10.1379	-3.66757	1.17216	-3.1289	0.00175462	0.0301916
fam83c	755.125	-0.635947	0.203273	-3.12854	0.00175674	0.0301967
zgc:194686	57.1549	-2.13233	0.681657	-3.12815	0.00175908	0.0302055
fhl5	100.799	-1.15013	0.368288	-3.12289	0.00179082	0.0307185
eif3ba	12581.4	-0.33484	0.107232	-3.12257	0.00179279	0.0307206
rab13	404.623	0.535921	0.171772	3.11996	0.00180877	0.0309624
basp1	11.4283	-6.13195	1.96564	-3.11957	0.00181114	0.0309709
cx32.3	4.23625	-5.67975	1.8218	-3.11765	0.00182299	0.0311413
si:ch211-223l2.4	1006.14	0.544587	0.174707	3.11715	0.00182611	0.0311625
LOC101883522	4.36977	5.42796	1.74215	3.11566	0.00183533	0.0312876
loxl3a	1220.66	0.584039	0.187485	3.11513	0.00183863	0.0313115
eci1	1546.65	0.677815	0.217612	3.11478	0.00184082	0.0313167
ptprb	1028.16	0.55626	0.178608	3.11442	0.00184305	0.0313225
s1pr2	920.014	0.487179	0.156579	3.11139	0.0018621	0.0316137
pdzrn3b	626.178	0.484685	0.155864	3.10967	0.00187298	0.0317659
grk5	59.1092	-1.62754	0.523827	-3.10701	0.00188988	0.0320196
fmr1	1187.44	-0.433743	0.13964	-3.10614	0.00189544	0.032081
myom2a	53889.4	-0.614392	0.197983	-3.10326	0.001914	0.0323621
trim55a	872.575	-0.583197	0.188035	-3.10153	0.00192521	0.0324853
tns2b	287.029	0.799698	0.257821	3.10175	0.00192378	0.0324853
fgf20b	20.9963	-1.77168	0.571497	-3.10007	0.00193474	0.0325149
wasf3b	100.837	1.02007	0.329048	3.10006	0.00193483	0.0325149
LOC100332592	102.902	-0.931351	0.300401	-3.10036	0.00193288	0.0325149
agpat9l	32.9365	1.86623	0.601968	3.10022	0.00193378	0.0325149
LOC101886896	107.863	0.855212	0.275968	3.09895	0.00194207	0.0326035
txlnbb	7382.63	-0.874957	0.282369	-3.09864	0.00194413	0.0326051
six2a	305.734	-0.900042	0.290506	-3.09819	0.0019471	0.0326218
si:ch211-202f3.3	359.993	-0.752865	0.243058	-3.09747	0.00195178	0.0326671
epha3	1041.23	-0.533543	0.172542	-3.09225	0.00198646	0.0331877
rpl23a	32221.4	-0.401358	0.129798	-3.09218	0.00198689	0.0331877
lamc3	2406.57	0.530122	0.171638	3.0886	0.00201102	0.0335568
zgc:112160	107.825	-8.45648	2.7384	-3.08811	0.00201436	0.0335788
LOC100151196	142.038	-0.940471	0.304887	-3.08465	0.00203789	0.0339368
tcp1	9100.14	-0.453134	0.147034	-3.08184	0.00205728	0.0342252
eif4a1b	1870.85	0.538458	0.174809	3.08027	0.00206814	0.0343715
si:dkey-36g24.3	187.311	1.02652	0.333336	3.07954	0.00207322	0.0344213
ldlrad4a	1120.73	0.60773	0.19746	3.07774	0.00208574	0.0345945
si:ch211-106a19.1	224.062	-0.668652	0.217359	-3.07626	0.00209616	0.0346977
irx1b	258.741	0.807364	0.262431	3.07648	0.00209463	0.0346977
myom1b	64013.6	-0.617846	0.200911	-3.07522	0.00210344	0.0347142
srpk3	733.103	-0.676939	0.220111	-3.07545	0.00210188	0.0347142
lhfpl2a	147.989	0.917289	0.298247	3.0756	0.00210078	0.0347142
themis	35.5645	-1.47198	0.478813	-3.07423	0.00211046	0.0347952
srfb	330.399	-0.665338	0.216659	-3.0709	0.00213418	0.0351513
edf1	2234.59	-0.395165	0.128905	-3.06555	0.00217269	0.03575
arhgap6	432.082	0.680584	0.222276	3.0619	0.0021994	0.0361536
mtmr11	587.198	0.495602	0.161912	3.06093	0.00220651	0.0362345
rna-mir126a-2	240.627	0.775137	0.253343	3.05964	0.00221604	0.0363549
dhx8	293.156	-0.948598	0.310305	-3.05699	0.00223572	0.0366415
csnk1da	2887.98	-0.353945	0.11585	-3.05521	0.00224907	0.0368237
tnni1b	207.165	1.00494	0.328972	3.05478	0.00225222	0.0368389
ttyh2	547.913	0.54142	0.17751	3.05009	0.00228775	0.0373831
apooa	1365.48	0.506459	0.166075	3.04958	0.00229162	0.0374094
si:ch211-233g6.2	7.68739	4.35016	1.42678	3.04893	0.00229657	0.0374165
ecscr	109.461	0.797412	0.261526	3.04907	0.0022955	0.0374165
si:dkey-21c1.1	313.695	-0.655485	0.215012	-3.04859	0.00229915	0.0374216
gstk2	615.57	-1.11158	0.364667	-3.04822	0.002302	0.0374313
vwa1	2147.54	0.431257	0.141507	3.04761	0.00230672	0.0374711
rna-mir23a-3-2	377.244	0.637555	0.209229	3.04717	0.00231009	0.0374892
ppp3r1b	1494.86	-0.493746	0.162102	-3.0459	0.00231988	0.0376111
LOC100333538	329.873	0.522322	0.171527	3.04513	0.00232576	0.0376328
ndufa9a	5820.52	0.485163	0.159312	3.04536	0.00232402	0.0376328
narf	78.7748	1.53088	0.503417	3.04098	0.00235809	0.0381185
ndufb10	3904.32	0.401188	0.131994	3.03944	0.00237018	0.0382767
lmx1ba	31.3531	-1.75414	0.577287	-3.0386	0.00237683	0.0383093
zgc:110339	1182.65	-0.503628	0.16574	-3.03867	0.00237622	0.0383093
angptl5	246.772	0.672572	0.221586	3.03526	0.00240329	0.0386605
LOC110437848	35.2121	3.07569	1.01324	3.03549	0.00240143	0.0386605
wu:fb77a09	1539.39	-0.543593	0.179264	-3.03236	0.00242651	0.0389961
runx2a	956.312	-0.533472	0.175948	-3.03198	0.00242958	0.0390076
adgrv1	1066.62	-0.643469	0.21239	-3.02966	0.00244832	0.0392704
im:7148385	3993.52	-0.669477	0.221006	-3.02922	0.00245182	0.0392885
cox16	128.171	0.861188	0.284363	3.02848	0.00245784	0.0393469
vcam1b	209.488	1.14333	0.377598	3.02789	0.0024627	0.0393865
zgc:112052	148.189	-0.705786	0.233195	-3.02659	0.0024733	0.0395179
npnt	2422.95	0.649161	0.214539	3.02584	0.00247946	0.0395603
apobec2b	31.3118	3.03517	1.00314	3.02568	0.00248074	0.0395603
rps13	3145.39	-0.870616	0.287809	-3.02498	0.00248648	0.0396137
actn3a	17316.7	-1.03026	0.340856	-3.02256	0.00250647	0.0398556
inhbaa	316.005	0.624069	0.20646	3.02271	0.00250521	0.0398556
ppp1r3aa	611.519	0.552809	0.18293	3.02198	0.00251131	0.0398941
mrpl10	42.5028	-2.34416	0.775914	-3.02116	0.00251809	0.0399635
eif3d	7163.09	-0.326713	0.108188	-3.01987	0.00252881	0.0400952
eevs	431.18	-0.805352	0.266812	-3.01842	0.00254094	0.040249
abcf2b	2342.08	-0.808607	0.26812	-3.01583	0.00256273	0.0405554
LOC100537993	77.4386	-0.993785	0.33014	-3.01019	0.00261086	0.0412775
csrp2	100.444	0.892966	0.296689	3.00977	0.00261447	0.0412952
rna-mir26a-1-2	6744.84	-0.722225	0.239995	-3.00933	0.00261821	0.0412956
wnt10b	262.092	0.652888	0.216965	3.00919	0.00261949	0.0412956
mmp15a	4852.33	0.495566	0.164704	3.00882	0.00262266	0.0413062
LOC100333266	296.382	1.52465	0.506977	3.00734	0.00263542	0.0414062
LOC101883074	324.158	0.675317	0.224565	3.00722	0.00263651	0.0414062
tdo2b	10.122	-2.52426	0.839361	-3.00736	0.00263527	0.0414062
hoxa9b	134.074	0.921267	0.306494	3.00583	0.0026486	0.0415567
zgc:86709	124.642	1.21992	0.40623	3.00303	0.0026731	0.0419013
tspan5a	1515.63	-0.412925	0.137708	-2.99857	0.00271252	0.042479
ppip5k1a	2468.62	0.472664	0.157672	2.99777	0.00271959	0.0425494
cdh5	767.986	0.751824	0.251075	2.99442	0.00274965	0.0429792
nt5c3a	1894.52	-0.450306	0.150509	-2.99188	0.00277261	0.0432564
lca5	18.3123	2.00119	0.668848	2.99199	0.00277162	0.0432564
fbln2	2066.2	0.470815	0.157434	2.99055	0.00278471	0.043369
rpl18	30698	-0.413102	0.138138	-2.99052	0.00278507	0.043369
pleca	29503.8	0.435758	0.145742	2.98993	0.00279037	0.0434107
pebp4	227.744	-0.674618	0.225657	-2.98957	0.00279367	0.0434212
tmem69	19.5731	2.852	0.954608	2.98761	0.00281164	0.043582
hectd2	570.587	0.562432	0.188227	2.98805	0.0028076	0.043582
ube2v2	2376.07	-0.422796	0.141518	-2.98758	0.00281191	0.043582
nudt3a	2914.3	-0.436622	0.146193	-2.98661	0.00282088	0.0436801
ankrd24	208.035	0.785642	0.263114	2.98593	0.00282714	0.0437361
prkg1b	197.04	1.30315	0.437032	2.98181	0.0028655	0.0442882
jund	1111.85	0.496496	0.166559	2.9809	0.00287404	0.0443596
hoxc4a	5762.33	0.695425	0.233306	2.98074	0.00287548	0.0443596
c8a	11.18	-4.1953	1.40782	-2.98	0.00288247	0.044426
rpl7	49185.5	-0.430047	0.144365	-2.97888	0.00289303	0.0445472
si:dkeyp-50f7.2	71.4597	-4.31953	1.45084	-2.97726	0.00290838	0.0447421
esd	2069.09	-0.417504	0.140294	-2.97591	0.00292121	0.0448144
si:dkey-71d15.2	133.069	0.800267	0.268897	2.97611	0.00291932	0.0448144
reck	2560.87	0.449139	0.150896	2.97647	0.00291584	0.0448144
sez6a	22.1857	-2.22656	0.748362	-2.97525	0.00292753	0.0448699
LOC798043	7.71586	-3.54641	1.19232	-2.97439	0.00293575	0.0449542
mycb	2332.87	-0.440693	0.148198	-2.97367	0.00294261	0.0450176
si:ch211-246m6.4	1128.21	-0.474825	0.159699	-2.97324	0.00294674	0.0450391
med22	8151.85	-0.332193	0.111739	-2.97293	0.00294969	0.0450426
sh3rf1	793.023	0.469651	0.158078	2.97101	0.00296819	0.0452834
bmpr1bb	113.336	0.879219	0.29602	2.97014	0.00297667	0.045371
slc29a1a	3821.47	0.424021	0.142833	2.96864	0.0029912	0.0455505
mrpl37	978.895	0.458417	0.154435	2.96836	0.00299397	0.0455507
coa3b	245.259	0.618513	0.208437	2.96738	0.00300349	0.0456384
mstnb	1310.72	0.664326	0.22389	2.9672	0.00300525	0.0456384
LOC100332229	22.8589	-3.55813	1.20075	-2.96325	0.0030441	0.046186
wu:fc46h12	599.4	-0.942673	0.318219	-2.96235	0.00305305	0.0462795
si:ch211-222f23.6	74.4691	1.24559	0.420514	2.96206	0.00305586	0.0462796
fgfbp2b	6.50913	-5.30308	1.79054	-2.96172	0.00305924	0.0462885
obsl1a	1498.75	-0.730145	0.246637	-2.9604	0.00307239	0.046445
si:ch211-133n4.4	1264.61	0.498903	0.16855	2.95997	0.00307666	0.046467
sdhb	4102.48	0.551662	0.186506	2.95789	0.00309756	0.0467401
cd81b	1831.29	-0.567445	0.191961	-2.95605	0.00311611	0.0469345
eif2b4	803.506	-0.520778	0.176171	-2.95609	0.00311564	0.0469345
ankra2	40.2172	2.51898	0.853103	2.95273	0.00314976	0.0473982
gpr156	36.987	1.43144	0.484915	2.95194	0.00315782	0.0474333
mcf2l2	1292.76	0.661242	0.223982	2.95221	0.00315506	0.0474333
dse	1123.93	0.423048	0.143332	2.95153	0.00316201	0.0474531
gstr	3557.13	-0.4468	0.151398	-2.95116	0.00316583	0.0474674
atp1a1a.3	49.1461	-1.45111	0.491874	-2.95017	0.00317595	0.0475755
metap2a	1274.72	-0.600292	0.203496	-2.9499	0.00317879	0.0475755
ackr3b	684.822	0.643603	0.218312	2.94808	0.0031975	0.0477706
c1qtnf2	217.647	0.712372	0.24164	2.94807	0.0031976	0.0477706
eef1g	51117.9	-0.41053	0.139277	-2.94758	0.00320272	0.047804
ptprbl	350.176	0.771255	0.261733	2.94673	0.00321153	0.0478923
syt4	108.144	-1.11054	0.377054	-2.94531	0.00322635	0.0480386
naa35	826.982	-0.447319	0.151879	-2.94523	0.00322715	0.0480386
smyd2b	3093.72	-0.490653	0.166671	-2.94384	0.00324167	0.0482115
dusp23b	432.367	-0.54946	0.186757	-2.94212	0.00325976	0.048437
serpinf1	7271.04	0.426106	0.144884	2.94101	0.0032714	0.0485664
rplp0	92714.6	-0.483464	0.164572	-2.93771	0.0033065	0.0490435
sucla2	7532.69	0.385002	0.131083	2.93708	0.00331318	0.0490985
gulp1b	1340.49	-0.523107	0.178155	-2.93624	0.00332215	0.0491875
ehbp1	832.292	0.411073	0.140039	2.93542	0.00333097	0.0492739
nfatc1	1123.32	0.452767	0.154258	2.93514	0.003334	0.0492748
ip6k2a	1327.43	0.394931	0.134585	2.93444	0.00334145	0.0492969
fgf18a	233.396	0.704884	0.240201	2.93457	0.00334014	0.0492969
antxr1b	1430.43	0.60812	0.207348	2.93284	0.00335872	0.0495075
fuca2	135.747	-1.38715	0.473431	-2.93	0.00338965	0.0499189

## Sheet: mRNA_S2vs_S3
gene	baseMean	log2FoldChange	lfcSE	stat	pvalue	padj
igfn1.4	5132.44	6.74364	0.236223	28.5477	2.99794e-179	4.54097e-175
hoxc12a	804.335	3.83259	0.207652	18.4568	4.60002e-76	3.48383e-72
myhz1.1	612508	-1.65889	0.120339	-13.7852	3.12966e-43	1.58016e-39
hoxc11b	386.869	2.23419	0.190097	11.7529	6.82257e-32	2.58354e-28
acta1b	131136	-1.57988	0.137538	-11.4869	1.53518e-30	4.65067e-27
c3a.4	220.674	-3.1113	0.309385	-10.0564	8.60687e-24	2.17281e-20
fabp1a	3110.86	-1.18795	0.12096	-9.82101	9.14236e-23	1.97828e-19
myoz1b	3131.82	-1.78069	0.182732	-9.74479	1.94186e-22	3.67667e-19
tnxb	2254.85	2.06916	0.214146	9.6624	4.35546e-22	7.33024e-19
trim101	3469.64	-1.11336	0.117123	-9.50588	1.98358e-21	3.00452e-18
arl6ip1	3502.52	-1.27845	0.137137	-9.32246	1.13674e-20	1.5653e-17
aven	8294.93	-1.1972	0.13028	-9.18938	3.95095e-20	4.98709e-17
sbk3	84.8062	-3.09138	0.34171	-9.0468	1.47225e-19	1.7154e-16
tnni2b.1	31451.2	-1.70561	0.190009	-8.97645	2.79635e-19	3.02545e-16
hoxc13a	91.4716	5.55231	0.630569	8.80523	1.30579e-18	1.31859e-15
hhatla	26575.4	-0.945582	0.107886	-8.76466	1.87347e-18	1.77359e-15
LOC101884524	66480.3	-1.32877	0.152261	-8.72692	2.61697e-18	2.33172e-15
ryr3	126482	-0.971399	0.117265	-8.28383	1.1928e-16	1.00374e-13
hoxc13b	84.4781	4.74203	0.573902	8.26277	1.42326e-16	1.13464e-13
hoxd12a	172.27	1.80348	0.220741	8.17014	3.08043e-16	2.33296e-13
tnnt3b	570051	-1.08202	0.134678	-8.0341	9.42675e-16	6.79938e-13
rps13	1387.02	1.72909	0.21557	8.02099	1.04893e-15	7.22187e-13
hoxc12b	57.3665	5.88256	0.734104	8.01325	1.11718e-15	7.35736e-13
smyd1a	27365.6	-0.994758	0.125359	-7.9353	2.09988e-15	1.32529e-12
tecrl2b	727.547	-1.49438	0.188706	-7.91908	2.39275e-15	1.44972e-12
mybpc1	4202.01	1.13567	0.145269	7.81771	5.3794e-15	3.13391e-12
myoz1a	10447.1	-0.948401	0.12292	-7.71562	1.20393e-14	6.74233e-12
tmod4	16908.2	-0.865347	0.112219	-7.7112	1.24635e-14	6.74233e-12
si:ch1073-366l7.1	573285	-1.11967	0.150146	-7.45721	8.83748e-14	4.61591e-11
acot22	886.906	-2.05562	0.279979	-7.34204	2.10368e-13	1.06215e-10
tpma	755729	-1.01078	0.138563	-7.29474	2.99234e-13	1.37348e-10
pvalb2	140298	-1.51856	0.208106	-7.29703	2.94191e-13	1.37348e-10
LOC100537594	194743	0.880647	0.120661	7.2985	2.90986e-13	1.37348e-10
atp2a1l	623497	-0.881264	0.121072	-7.27885	3.36686e-13	1.49994e-10
pdlim7	22275.4	-0.870826	0.119853	-7.26577	3.70921e-13	1.60524e-10
lsm5	34786.3	-1.11333	0.154113	-7.2241	5.04434e-13	2.07097e-10
si:dkey-77g12.1	104.864	-2.84476	0.393809	-7.22371	5.05881e-13	2.07097e-10
si:dkey-203a12.3	142.22	-2.35795	0.32665	-7.21857	5.25377e-13	2.09418e-10
znf648	635.859	-1.34414	0.186306	-7.21468	5.40627e-13	2.09971e-10
pvalb1	1.26263e+06	-1.19804	0.166696	-7.18698	6.62396e-13	2.50833e-10
si:dkeyp-75b4.10	109.229	-2.63997	0.36774	-7.1789	7.02737e-13	2.59618e-10
aspn	2027.3	1.1092	0.156336	7.09497	1.2938e-12	4.66598e-10
tnni1al	3828.45	1.33117	0.192066	6.93079	4.18506e-12	1.47421e-09
LOC555374	84.9802	-2.47696	0.358751	-6.90442	5.0409e-12	1.73533e-09
myl1	65500.5	-1.13559	0.165309	-6.86949	6.44321e-12	2.14349e-09
cthrc1b	641.876	1.48254	0.215861	6.86803	6.50958e-12	2.14349e-09
eef2l2	23458.7	-0.790862	0.116238	-6.80381	1.01891e-11	3.28372e-09
si:dkeyp-57f11.2	9160.55	-0.920355	0.13559	-6.78779	1.13861e-11	3.59302e-09
lipin2	82010.6	-0.777642	0.115251	-6.74738	1.50544e-11	4.56057e-09
myom2b	68570.3	-0.784616	0.116277	-6.74781	1.50096e-11	4.56057e-09
mylz3	571626	-0.875541	0.130511	-6.70855	1.96567e-11	5.83803e-09
wfikkn2b	159.704	-1.62154	0.244972	-6.61928	3.60943e-11	1.05138e-08
myom1b	64035.6	-0.718522	0.109925	-6.53649	6.29779e-11	1.79986e-08
etnppl	840.255	-0.850646	0.130268	-6.52995	6.57917e-11	1.84127e-08
LOC101886684	14131.7	-0.910348	0.139463	-6.52754	6.68579e-11	1.84127e-08
LOC101882857	6651.52	0.786564	0.120654	6.51916	7.07028e-11	1.91238e-08
kcnb2	3892.48	-0.815609	0.126102	-6.46786	9.93986e-11	2.64139e-08
angptl7	1717.82	1.19543	0.185654	6.43904	1.20231e-10	3.13989e-08
vmhcl	1413.49	1.78934	0.280909	6.36981	1.89264e-10	4.85894e-08
mybphb	73273.1	-0.772208	0.121613	-6.34971	2.15725e-10	5.44598e-08
angptl2a	1660.83	1.40192	0.221269	6.33582	2.36082e-10	5.8622e-08
actc1b	1.51671e+06	-0.797432	0.125979	-6.32988	2.45345e-10	5.99393e-08
tecrb	1136.52	-0.949274	0.154035	-6.16273	7.15035e-10	1.71915e-07
slc25a4	21211	-0.748961	0.12192	-6.14306	8.0948e-10	1.88751e-07
tnmd	5710.59	0.88728	0.144439	6.14296	8.09984e-10	1.88751e-07
cxl34b.11	94.5696	-2.24875	0.366379	-6.13777	8.36889e-10	1.92066e-07
si:ch211-69e13.6	108.219	4.03974	0.661666	6.1054	1.02543e-09	2.31824e-07
zgc:193598	336.562	1.22965	0.202168	6.08231	1.18466e-09	2.63882e-07
igfn1.1	20574.4	-0.954001	0.156946	-6.07854	1.21284e-09	2.66245e-07
hoxd13a	35.0299	3.83831	0.631777	6.07542	1.23663e-09	2.67589e-07
si:ch1073-376c22.1	35.8211	-3.46908	0.572955	-6.05473	1.40657e-09	3.00075e-07
cd79b	1657.94	-0.992589	0.164004	-6.05224	1.42846e-09	3.00512e-07
mybpc2b	36554.8	-0.902801	0.150173	-6.01172	1.83568e-09	3.8089e-07
si:rp71-1g18.1	8115.94	-1.12618	0.188664	-5.96921	2.38409e-09	4.87998e-07
rce1b	3583.91	0.860575	0.144223	5.96698	2.41691e-09	4.88119e-07
tnni2a.4	440167	-0.956744	0.161049	-5.94069	2.83821e-09	5.65663e-07
piwil2	160.461	1.87779	0.3172	5.91989	3.22163e-09	6.33741e-07
itih5	267.446	1.28802	0.218294	5.90037	3.6269e-09	7.04316e-07
ckmb	658014	-0.929583	0.159159	-5.84059	5.20172e-09	9.97348e-07
ryr1b	95610.8	-0.81268	0.139988	-5.80535	6.42319e-09	1.21615e-06
matn4	2607.96	1.00038	0.172671	5.79357	6.89074e-09	1.28857e-06
omd	1900.67	1.20032	0.209828	5.72052	1.06202e-08	1.96175e-06
mylpfb	419.116	-1.63313	0.286278	-5.70469	1.16555e-08	2.12707e-06
homer2	1545.63	-1.00046	0.175577	-5.69811	1.21142e-08	2.18445e-06
ccng1	10276.4	-1.22862	0.216393	-5.67773	1.36496e-08	2.43236e-06
si:ch211-171h4.3	262.357	-1.23559	0.219711	-5.62371	1.86899e-08	3.29181e-06
klhl41b	17390.6	-0.745868	0.132863	-5.61379	1.97939e-08	3.44619e-06
myha	3.40614e+06	-0.781979	0.140454	-5.56753	2.58381e-08	4.44739e-06
nln	2026.2	-1.13124	0.203473	-5.55968	2.70269e-08	4.59973e-06
si:ch211-246m6.5	491.221	1.13413	0.204374	5.5493	2.86821e-08	4.8272e-06
cacna1sb	14959.5	-0.700722	0.127208	-5.50846	3.61979e-08	6.02516e-06
col14a1a	940.181	1.20851	0.220766	5.47417	4.39558e-08	7.23694e-06
ucmaa	1805.46	0.997535	0.182794	5.45716	4.83806e-08	7.87979e-06
mb	4181.43	1.01216	0.187112	5.40942	6.32304e-08	1.01888e-05
dcn	13642.4	0.660498	0.12227	5.40198	6.59104e-08	1.05089e-05
zgc:101744	2274.72	-0.786087	0.145877	-5.3887	7.09686e-08	1.0969e-05
cdnf	357.024	-1.25141	0.232158	-5.39034	7.03256e-08	1.0969e-05
tmem38a	16536	-0.728483	0.135149	-5.39021	7.03744e-08	1.0969e-05
capza1b	1983.84	-0.76865	0.142722	-5.38563	7.21927e-08	1.10455e-05
ngs	79.891	5.34267	1.00092	5.33777	9.40965e-08	1.42528e-05
dhrs7cb	5110.62	-0.627135	0.11789	-5.31964	1.03973e-07	1.55928e-05
bzw2	3499.58	-0.702991	0.132606	-5.30134	1.14956e-07	1.70709e-05
wu:fj49a02	6997.99	-1.02484	0.194362	-5.27283	1.34333e-07	1.97548e-05
olfml2a	1381.87	0.681535	0.129447	5.26497	1.40213e-07	2.04213e-05
myl12.2	1523.16	-0.712874	0.135529	-5.25993	1.44109e-07	2.07887e-05
anxa6	9748.95	-0.700954	0.134538	-5.21008	1.88756e-07	2.69725e-05
si:ch73-21k16.1	1411.22	-0.893595	0.172715	-5.17383	2.29347e-07	3.24666e-05
gclc	30127.1	-0.662014	0.128041	-5.17032	2.33698e-07	3.27761e-05
zmp:0000000846	6502.38	0.688666	0.133574	5.15569	2.52704e-07	3.51166e-05
jph2	12618.6	-0.574596	0.111766	-5.14104	2.73221e-07	3.76225e-05
zgc:195001	380.459	1.22222	0.239744	5.09801	3.4324e-07	4.68384e-05
vps52	4261.19	-0.692528	0.135907	-5.09561	3.47612e-07	4.70114e-05
arhgef16	9841.92	-0.655306	0.12892	-5.08305	3.71425e-07	4.97874e-05
angptl2b	1605.73	0.713205	0.141077	5.05544	4.29407e-07	5.65585e-05
myh7bb	2286.73	0.952638	0.188402	5.0564	4.27238e-07	5.65585e-05
acsl1a	521.133	-1.02195	0.202342	-5.0506	4.4043e-07	5.75103e-05
bhmt	10724.2	-0.724823	0.1439	-5.03699	4.72916e-07	6.12244e-05
aldh1a2	543.743	1.82521	0.362803	5.03085	4.8831e-07	6.26816e-05
adcy6a	168.308	1.84404	0.36827	5.00729	5.52007e-07	7.02626e-05
ybx1	42577.4	-0.609202	0.122109	-4.98901	6.06899e-07	7.66058e-05
si:ch211-255i20.3	640.796	1.02667	0.206166	4.97982	6.3642e-07	7.90152e-05
si:ch211-194m7.8	38.3724	-2.90197	0.582578	-4.98125	6.31745e-07	7.90152e-05
pias2	1443.05	-0.764235	0.153592	-4.97573	6.50007e-07	8.00459e-05
ttn.2	6.493e+06	-0.727678	0.146649	-4.96202	6.97631e-07	8.52178e-05
olfml2ba	2323.36	0.679969	0.137405	4.94863	7.47363e-07	9.05624e-05
eif2s1b	5095.7	-0.63432	0.128269	-4.94523	7.60553e-07	9.14294e-05
tenm3	3711.53	0.537425	0.108768	4.94103	7.77093e-07	9.26821e-05
zgc:163073	156.545	1.67535	0.340467	4.92074	8.62196e-07	0.000102029
akt2l	1912.31	-0.757109	0.154262	-4.90796	9.20291e-07	0.000108059
cacna1c	664.53	0.820079	0.167356	4.90021	9.5735e-07	0.000111546
mgp	89.8819	1.52139	0.311144	4.88966	1.01011e-06	0.000116795
ak1	52533.8	-0.799203	0.163616	-4.88464	1.0362e-06	0.000118903
tpk1	126.252	-1.60044	0.328077	-4.87825	1.0703e-06	0.000121894
prdx2	5650.03	-0.583094	0.119683	-4.87198	1.10485e-06	0.000123053
myl2a	1217.78	0.890185	0.182637	4.87408	1.09319e-06	0.000123053
usp13	2680.79	-0.942433	0.193433	-4.87215	1.10391e-06	0.000123053
cmbl	1001.65	-0.641495	0.131916	-4.86289	1.15684e-06	0.000127902
si:ch211-194m7.5	20.4536	-4.5118	0.928767	-4.85784	1.18674e-06	0.000130257
thbs4a	981.781	1.44714	0.298418	4.84937	1.23855e-06	0.000134002
LOC108181087	88.1081	1.58301	0.326427	4.84952	1.23758e-06	0.000134002
gdf10a	475.319	0.766038	0.158509	4.83277	1.34645e-06	0.000144643
LOC100001051	44.9202	4.21388	0.872277	4.83089	1.35923e-06	0.000144988
LOC101886422	1388.13	0.635259	0.131995	4.81275	1.48864e-06	0.000157681
asip1	246.233	-1.42746	0.297024	-4.80587	1.54082e-06	0.000160858
si:dkey-46i9.6	644.783	-0.788507	0.164198	-4.80217	1.56959e-06	0.000160858
fdx1	124.19	-2.94541	0.613385	-4.80189	1.57173e-06	0.000160858
mllt11	2874.91	-0.856505	0.1782	-4.80642	1.53659e-06	0.000160858
capzb	16567.9	-0.734401	0.152855	-4.80457	1.55083e-06	0.000160858
ckma	33611.4	-0.990991	0.207572	-4.7742	1.80421e-06	0.000182189
iars	4545.54	-0.783829	0.164157	-4.77488	1.79816e-06	0.000182189
med22	8506.67	-0.545531	0.114453	-4.7664	1.87543e-06	0.000188127
tspan12	1167.14	-0.673906	0.141531	-4.76152	1.92136e-06	0.000190214
pcmt	2369.87	-0.605394	0.127133	-4.76191	1.91774e-06	0.000190214
acap1	125.974	1.3047	0.274699	4.74956	2.03859e-06	0.00020051
cyt1	217.239	-1.30237	0.275314	-4.7305	2.2397e-06	0.000218869
si:dkey-8e10.3	151.83	-1.4195	0.300589	-4.7224	2.33078e-06	0.00022631
blcap	1335.4	-0.62554	0.132622	-4.71673	2.39666e-06	0.000231224
bglap	252.618	1.75897	0.373399	4.71071	2.46854e-06	0.000236652
rpl11	35004	-0.635273	0.135066	-4.70343	2.55822e-06	0.000243707
rpl5a	30197.6	-0.602378	0.128238	-4.69734	2.63568e-06	0.000249516
rplp0	94589.4	-0.635116	0.13641	-4.65594	3.22498e-06	0.000298908
homer1b	1517.13	-1.0341	0.222137	-4.65522	3.23634e-06	0.000298908
nt5c2a	2798.43	-0.582978	0.125166	-4.65765	3.19834e-06	0.000298908
tnnc2	10395.2	-1.03135	0.221521	-4.65576	3.22793e-06	0.000298908
si:dkey-203a12.8	69.1376	-1.67191	0.360416	-4.63882	3.50397e-06	0.000321664
slc25a39	446125	-0.826741	0.178663	-4.62737	3.70345e-06	0.000334669
cmya5	2049.75	-0.746585	0.161336	-4.62752	3.70079e-06	0.000334669
polr2c	50.8754	-3.35878	0.725925	-4.62689	3.71192e-06	0.000334669
hsc70	52955.5	-0.808632	0.174833	-4.62516	3.74311e-06	0.000335485
rnf175	1173.85	-0.62578	0.136003	-4.60122	4.20033e-06	0.000374249
eef1db	4193.56	-0.582733	0.126795	-4.59588	4.30927e-06	0.000381711
si:ch1073-459j12.1	11938.7	0.522083	0.113915	4.5831	4.58135e-06	0.000401333
rpl14	30719.4	-0.564232	0.123114	-4.58299	4.58378e-06	0.000401333
moto	123.943	-1.234	0.269519	-4.57852	4.68272e-06	0.000407639
syngr2b	988.236	-0.756654	0.165424	-4.57402	4.78457e-06	0.000414125
prkab2	2024.51	-0.813821	0.178373	-4.56246	5.0557e-06	0.000435106
ppdpfb	5442.41	-0.767191	0.168359	-4.55689	5.19175e-06	0.00044429
tnw	3321.94	0.703311	0.154423	4.55444	5.25264e-06	0.000446976
myhb	50.7248	3.11849	0.685666	4.54811	5.41289e-06	0.000455495
klhl43	12739.4	-0.560359	0.123186	-4.54888	5.39316e-06	0.000455495
fxr1	4794.29	-0.738752	0.162513	-4.54581	5.47235e-06	0.000457954
si:ch1073-90m23.1	1889.64	-0.686534	0.151759	-4.52385	6.07248e-06	0.000505332
chac1	11457.3	-0.545951	0.120713	-4.52271	6.10521e-06	0.000505332
cct8	11358.4	-0.59397	0.131683	-4.51062	6.46392e-06	0.000532114
myl12.1	8566.96	-0.5132	0.114131	-4.49659	6.90518e-06	0.000565366
si:dkey-261h17.1	6482.52	0.628491	0.140756	4.46512	8.00248e-06	0.000651686
cavin4a	6938.29	-0.746766	0.16742	-4.46042	8.17983e-06	0.000662566
zgc:172067	234	1.09023	0.244987	4.45017	8.5804e-06	0.000691315
myom2a	51648.6	-0.614328	0.138207	-4.44498	8.79006e-06	0.00070446
map2k1	4337.56	-0.595205	0.134156	-4.43665	9.13679e-06	0.000724581
twist3	717.565	0.640514	0.144337	4.43762	9.09577e-06	0.000724581
si:ch73-52p7.1	549.38	0.835812	0.188772	4.42762	9.5279e-06	0.000751662
wu:fk65c09	1257.61	-0.765329	0.172952	-4.42509	9.64009e-06	0.000752768
si:dkey-51e6.1	2179.55	-0.691848	0.156347	-4.42507	9.64132e-06	0.000752768
tarsl2	881.286	-0.667215	0.150839	-4.42336	9.71788e-06	0.000754855
cct6a	11598.6	-0.600859	0.135946	-4.41983	9.87783e-06	0.000763365
si:dkey-203a12.7	54.113	-2.39188	0.541642	-4.41598	1.00555e-05	0.000773153
zgc:114188	21425.6	-0.624793	0.141646	-4.41096	1.02914e-05	0.000787291
fhod1	706.304	1.05009	0.238758	4.39815	1.09179e-05	0.000831023
rpl23a	32878.1	-0.556769	0.126924	-4.38665	1.15112e-05	0.000871803
afmid	461.018	-0.776998	0.177261	-4.38335	1.16866e-05	0.000880679
lrrc20	1009.81	-1.0772	0.24602	-4.37848	1.19507e-05	0.000896129
gamt	1105.59	-1.0489	0.239872	-4.37275	1.22691e-05	0.000915468
myoz2b	998.017	0.783821	0.179522	4.36615	1.26453e-05	0.000938916
ogn	3650.77	0.49598	0.113769	4.35951	1.30351e-05	0.000961158
med12	138.285	1.32365	0.303666	4.3589	1.30718e-05	0.000961158
ppm1lb	370.554	0.850275	0.195231	4.35523	1.32926e-05	0.000972671
fndc7rs1	353.671	-0.947628	0.217664	-4.35362	1.33905e-05	0.000975123
thbs3a	3854.48	0.756489	0.173897	4.35021	1.36008e-05	0.000985702
ppm1nb	166.178	-1.2351	0.284084	-4.34767	1.37592e-05	0.000992432
rpl19	31402.8	-0.600576	0.138371	-4.34033	1.42267e-05	0.00102124
zgc:171501	6486.07	-0.543305	0.125205	-4.3393	1.42935e-05	0.00102124
rna-mir455-4	1041.12	0.694161	0.160202	4.33304	1.47062e-05	0.0010458
flnca	10176.5	0.750817	0.173371	4.33069	1.48641e-05	0.00105209
rpl5b	12317.6	-0.531969	0.122884	-4.32905	1.49756e-05	0.00105505
zgc:77439	1035.99	-0.682022	0.158137	-4.31285	1.61164e-05	0.00112966
mettl11b	173.057	-1.44979	0.336228	-4.31193	1.61838e-05	0.00112966
zfhx3	3169.64	0.7117	0.165184	4.30854	1.64336e-05	0.00113662
cnot11	5574.84	-0.545619	0.126623	-4.309	1.63996e-05	0.00113662
rpl7	50095.9	-0.579873	0.134874	-4.29936	1.71295e-05	0.00117936
kcnma1a	451.4	-0.796675	0.185465	-4.29556	1.7425e-05	0.00119429
gyg1b	5401.49	-0.823946	0.191957	-4.29234	1.76798e-05	0.00120088
LOC110438495	4801.41	0.638618	0.148756	4.29306	1.76223e-05	0.00120088
stac3	5485.39	-0.662085	0.154337	-4.28988	1.78771e-05	0.00120349
hoxd9a	428.1	-0.812181	0.189297	-4.29051	1.78263e-05	0.00120349
emilin3	903.981	0.629365	0.146808	4.28699	1.81113e-05	0.00121386
setd7	735.784	-0.620696	0.145342	-4.2706	1.94949e-05	0.00130083
mxra5b	577.846	0.897477	0.210476	4.26403	2.00773e-05	0.00132957
ldb3b	19625.9	-0.468564	0.109894	-4.26376	2.01012e-05	0.00132957
antxr1b	1315.42	0.763246	0.179284	4.25718	2.07022e-05	0.00136338
col11a1b	33137.4	0.575062	0.135464	4.24512	2.18481e-05	0.00143261
cx39.9	730.621	-0.886111	0.209042	-4.23892	2.246e-05	0.00146639
elovl8b	479.131	-0.700393	0.165331	-4.2363	2.27235e-05	0.00147722
LOC100331407	424.974	0.694623	0.164143	4.23181	2.31817e-05	0.00150057
rps18	39517.4	-0.600364	0.142116	-4.22446	2.39513e-05	0.00154379
fkbp3	1040.87	-0.571321	0.135593	-4.2135	2.5144e-05	0.0016138
timp2a	3377.25	0.619233	0.147121	4.20901	2.56491e-05	0.00163927
si:ch211-246m6.4	1141.78	-0.607671	0.144557	-4.20369	2.62602e-05	0.00167127
mtmr8	38.0072	-2.21415	0.528698	-4.18793	2.81516e-05	0.00178415
egfra	1005.06	0.649373	0.155228	4.18336	2.87236e-05	0.00181026
whamm	679.451	-0.611166	0.146117	-4.18273	2.88026e-05	0.00181026
rps8a	49764.7	-0.524497	0.125649	-4.17428	2.98926e-05	0.00187101
si:dkey-260c8.8	29303	-0.53838	0.129355	-4.16204	3.15413e-05	0.00194416
hapln1a	5847.75	0.657767	0.158049	4.1618	3.15748e-05	0.00194416
postna	16142.3	0.594893	0.142894	4.16318	3.1385e-05	0.00194416
rtn4b	4502.44	-0.746796	0.179433	-4.16196	3.15523e-05	0.00194416
park7	2189.18	-0.5372	0.129257	-4.15604	3.23804e-05	0.00198569
si:dkey-180p18.9	3464.85	-0.454187	0.109341	-4.15387	3.26902e-05	0.00199459
cfh	20.3593	-2.61433	0.629478	-4.15318	3.27889e-05	0.00199459
LOC100007086	4826.14	-0.985277	0.237667	-4.14563	3.38887e-05	0.00204507
eef1g	51429.3	-0.531321	0.128152	-4.14603	3.38292e-05	0.00204507
prss59.2	187.545	-1.55789	0.376793	-4.13459	3.55591e-05	0.00213735
svep1	2056	0.603113	0.145939	4.13265	3.58611e-05	0.00214699
timp4.2	35.8554	-1.84189	0.446948	-4.12102	3.77191e-05	0.00224934
stam	4994.96	0.427226	0.103763	4.11733	3.83286e-05	0.00227672
cilp2	3837.77	0.579543	0.140863	4.11424	3.88464e-05	0.00229846
LOC793232	15.2837	5.26011	1.27883	4.11323	3.9016e-05	0.00229951
si:ch211-14a17.10	53.7067	-2.08415	0.5076	-4.10588	4.02777e-05	0.00236467
rps6	39783.3	-0.519659	0.126818	-4.09767	4.17337e-05	0.0024407
thbs1b	3338.04	0.567375	0.138499	4.0966	4.19258e-05	0.0024425
rpl35a	35833.5	-0.544904	0.133121	-4.09331	4.25265e-05	0.002468
tnni1b	197.712	1.01946	0.249473	4.08644	4.38047e-05	0.00253248
rnf170	726.393	-0.652753	0.159945	-4.08112	4.48195e-05	0.00257152
rgs7bpa	45.4052	1.68382	0.412539	4.0816	4.47269e-05	0.00257152
gatm	4571.53	-1.00979	0.247816	-4.07477	4.6059e-05	0.00263267
rpl23	31020.5	-0.529893	0.130434	-4.06255	4.85402e-05	0.00276406
fibinb	791.014	0.608476	0.150112	4.05347	5.04625e-05	0.00284907
casq1b	8324.7	-0.691437	0.170605	-4.05285	5.05975e-05	0.00284907
ckba	1817.56	0.607273	0.149826	4.05318	5.05265e-05	0.00284907
ecrg4a	2314.07	0.519534	0.128336	4.04825	5.16026e-05	0.00287362
igsf10	2172.24	0.839392	0.207333	4.04853	5.1541e-05	0.00287362
ywhae1	331.859	-2.13904	0.528299	-4.04893	5.14532e-05	0.00287362
si:ch211-1a19.3	756.175	0.659067	0.162921	4.04533	5.22503e-05	0.00289903
zgc:92518	216.763	-1.02643	0.253852	-4.04341	5.26796e-05	0.00291218
fn1b	5365.84	1.21707	0.301834	4.03225	5.52454e-05	0.00304292
igfn1.3	16017.9	0.665712	0.16563	4.01926	5.83803e-05	0.00320394
txlnbb	6993.15	-0.849149	0.212036	-4.00473	6.20876e-05	0.00338288
dkc1	9585.66	-0.619523	0.154679	-4.00521	6.19625e-05	0.00338288
trim35-13	717.623	-0.764586	0.191056	-4.00189	6.28394e-05	0.00341157
rpl36	22658.6	-0.565753	0.141461	-3.99936	6.35138e-05	0.00343587
rpl26	22249.7	-0.522781	0.130756	-3.99814	6.38415e-05	0.0034413
rps16	22940.8	-0.511677	0.128143	-3.99302	6.52364e-05	0.00350403
si:ch73-389b16.1	157.41	-1.00698	0.252406	-3.98953	6.62044e-05	0.00354346
smyd1b	8727.93	-1.13117	0.283796	-3.98588	6.72308e-05	0.00358572
pvalb7	2503.88	0.594753	0.149525	3.97761	6.9612e-05	0.00369969
foxp4	646.623	0.543654	0.136959	3.96948	7.20306e-05	0.00381485
si:ch73-359m17.2	35.7186	-2.26064	0.570586	-3.96196	7.43371e-05	0.00391197
LOC572200	120.689	2.85035	0.719456	3.96182	7.4381e-05	0.00391197
rgs6	52.098	1.7064	0.430831	3.96071	7.47268e-05	0.00391656
esyt1a	6835.76	-0.587502	0.148571	-3.95435	7.67426e-05	0.00400834
fat4	4961.51	0.483897	0.122518	3.94961	7.82785e-05	0.00407451
LOC560010	2271.3	-0.608371	0.154311	-3.9425	8.06355e-05	0.00418283
LOC101885790	624.496	0.96132	0.244065	3.93878	8.18971e-05	0.00423377
prox1a	526.166	0.635722	0.161452	3.93753	8.23237e-05	0.00424135
zer1	898.754	-0.69111	0.175595	-3.93582	8.29123e-05	0.00425719
ing2	66872	-0.746005	0.190227	-3.92167	8.7939e-05	0.00440457
uba7	924.263	-0.96149	0.245044	-3.92374	8.71833e-05	0.00440457
tnnt2b	99.3827	1.33439	0.339947	3.92528	8.66284e-05	0.00440457
aldh7a1	6437.58	-0.584448	0.149026	-3.92178	8.78958e-05	0.00440457
rpl4	44100.7	-0.494047	0.125893	-3.92434	8.69681e-05	0.00440457
olfml3a	606.637	0.59982	0.152909	3.92272	8.75551e-05	0.00440457
zgc:101853	1551.53	-0.93403	0.2382	-3.9212	8.81088e-05	0.00440457
usp15	1847.13	-0.592593	0.150927	-3.92635	8.62433e-05	0.00440457
apip	720.112	-0.538362	0.137461	-3.91647	8.98555e-05	0.00447711
LOC100000365	632.005	-0.77614	0.198412	-3.91176	9.16266e-05	0.00455039
nmnat2	93.4277	1.36018	0.347799	3.91083	9.19776e-05	0.00455289
si:dkey-21p1.3	12.4577	6.87996	1.76478	3.89848	9.67983e-05	0.00477591
LOC565594	939.401	0.571359	0.146632	3.89656	9.75688e-05	0.00479829
wu:fc34e06	1122.6	0.561094	0.144045	3.89528	9.80859e-05	0.00480811
eef1b2	29169.7	-0.506157	0.130096	-3.89065	9.99771e-05	0.00488501
LOC100333206	1008.92	-0.8727	0.224396	-3.88911	0.000100614	0.00490034
twf2	2231.54	-0.539722	0.138839	-3.88739	0.000101326	0.00491918
rpsa	55529.5	-0.523735	0.134856	-3.88365	0.000102899	0.00497959
znf469	2705.77	0.533525	0.13751	3.87989	0.000104505	0.00504119
tpt1	86594	-0.564051	0.145484	-3.87705	0.00010573	0.00508408
adamts1	2226.93	0.785283	0.202804	3.87213	0.00010789	0.00515522
rps3	44305.4	-0.561311	0.144954	-3.87234	0.000107796	0.00515522
rpl10a	1063.53	-0.618142	0.160084	-3.86137	0.000112753	0.00537066
cacna1sa	1534.28	0.669328	0.173459	3.85872	0.000113983	0.00541222
rps23	29869.3	-0.605824	0.157099	-3.85632	0.000115106	0.00544845
mtp	170.423	-1.50363	0.390127	-3.85421	0.000116102	0.00547852
LOC100331216	160.312	1.17441	0.305087	3.84943	0.000118393	0.00556888
rps27.1	18990.3	-0.555995	0.144464	-3.84869	0.000118753	0.00556888
rpl18	30833.4	-0.529783	0.137756	-3.84582	0.000120151	0.00560817
psmc6	283.615	-0.911076	0.236923	-3.84545	0.000120331	0.00560817
cdaa	115.382	1.29408	0.336701	3.84342	0.000121331	0.00563743
kars	8970.78	-0.607072	0.158361	-3.83348	0.000126346	0.00585246
eif3ba	12597.5	-0.446044	0.11638	-3.83265	0.00012677	0.00585423
si:dkey-206d17.5	668.924	-1.40622	0.367291	-3.82864	0.000128855	0.00593241
mdh1ab	2795.18	-0.528004	0.137989	-3.82643	0.000130018	0.00596781
ubap2b	1126.75	-0.697215	0.182674	-3.81672	0.000135237	0.00618861
ache	11552.9	-0.457644	0.119964	-3.81486	0.000136261	0.00619347
gli3	366.463	0.75239	0.197255	3.8143	0.00013657	0.00619347
eif2s3	8935.93	-0.438627	0.114979	-3.81483	0.000136275	0.00619347
ahcy	5682.52	-0.533282	0.14025	-3.80235	0.000143329	0.00644213
mmp2	13850.9	0.563612	0.148224	3.80244	0.00014328	0.00644213
sh3pxd2ab	418.436	0.626537	0.164765	3.80262	0.000143174	0.00644213
pak7	210.996	-0.889359	0.234631	-3.79046	0.000150369	0.00673859
sorbs1	1848.19	0.712727	0.188673	3.77758	0.000158361	0.0070758
fam214a	327.82	0.987217	0.261492	3.77532	0.000159803	0.00711922
eif3c	10863.2	-0.443819	0.117585	-3.77445	0.000160362	0.0071232
actn3b	109268	-0.397003	0.105247	-3.7721	0.000161879	0.00716954
mical2b	1881.74	-0.525649	0.139605	-3.76525	0.00016638	0.00734738
rpl13	23248.2	-0.46111	0.122496	-3.76428	0.000167029	0.00735462
rps26l	39935.7	-0.538117	0.143107	-3.76024	0.000169749	0.0074527
rps15a	21802.6	-0.491383	0.130777	-3.75742	0.000171671	0.00751534
ccl27a	29.2826	2.28049	0.608107	3.75015	0.00017673	0.0076703
rps27.2	19731.1	-0.522507	0.139313	-3.75061	0.000176408	0.0076703
trdn	5179.38	-0.575632	0.153465	-3.75089	0.000176208	0.0076703
ndufaf3	1166.91	-0.58029	0.155007	-3.74363	0.000181379	0.00784955
si:ch211-76l23.4	983.503	0.758798	0.203108	3.73594	0.000187014	0.00807038
rpl15	27855.5	-0.552642	0.148121	-3.73101	0.00019071	0.00820651
LOC568792	880.555	0.57355	0.154178	3.72006	0.000199176	0.00852238
mibp2	32396.4	-0.563955	0.151598	-3.72007	0.000199164	0.00852238
rpl27	94589.1	-0.477114	0.12854	-3.71178	0.000205806	0.00874991
cct2	4825.76	-0.522855	0.140855	-3.712	0.000205626	0.00874991
si:ch211-163l21.11	8567.92	-0.542506	0.146178	-3.71126	0.000206227	0.00874991
rpl7a	54108.8	-0.474455	0.128008	-3.70643	0.000210197	0.00889346
rps24	25281.2	-0.474032	0.128114	-3.70009	0.000215523	0.0090934
mybpc2a	7731.25	0.790512	0.21378	3.69778	0.000217495	0.00915109
xirp1	1901.86	1.1459	0.310067	3.69567	0.000219308	0.00920184
map2k4b	963.754	-0.663557	0.179654	-3.69353	0.000221163	0.00922852
rps5	24816.6	-0.466522	0.126287	-3.69413	0.000220641	0.00922852
aimp1	2232.17	-0.610538	0.165365	-3.69205	0.000222451	0.00925676
ptn	55.1153	1.37811	0.373536	3.68936	0.000224816	0.00932954
rna-mir26a-1-2	6332.83	-0.67483	0.183001	-3.68757	0.000226408	0.00936406
thumpd2	3308.06	-1.09342	0.296558	-3.68703	0.000226884	0.00936406
txn2	1471.44	-0.500257	0.135734	-3.68556	0.000228197	0.0093672
bpgm	1503.98	0.644892	0.17496	3.68594	0.000227862	0.0093672
zmp:0000000930	87.8792	-1.38335	0.375784	-3.68123	0.000232109	0.00950203
gfap	215.337	2.01467	0.548055	3.67604	0.000236882	0.0096713
serbp1a	24988.9	-0.508103	0.138329	-3.67316	0.000239572	0.00974814
dnajc18	2534.76	-0.620108	0.168845	-3.67265	0.000240051	0.00974814
pacsin2	2643.16	-0.491293	0.13398	-3.66692	0.000245487	0.00994224
yif1b	1196.47	-0.488768	0.133497	-3.66125	0.000250983	0.0101377
rps9	10866.7	-0.571981	0.156274	-3.66011	0.000252109	0.0101561
dpy19l3	571.575	0.763916	0.208785	3.65886	0.000253336	0.0101785
eef1a1l2	223745	-0.471024	0.128784	-3.65747	0.000254717	0.0102069
hacd1	6238.2	-0.546037	0.149371	-3.65557	0.000256607	0.0102555
myl2b	159.916	1.09252	0.299394	3.6491	0.000263161	0.0104898
si:ch211-236d3.4	62.7547	-1.66212	0.455678	-3.64757	0.000264737	0.0104973
ccl44	237.265	0.798843	0.218986	3.64791	0.00026438	0.0104973
atp1b3b	1983.47	-0.613497	0.168355	-3.64407	0.000268356	0.010613
ebf1a	1308.77	0.478717	0.131541	3.63929	0.000273395	0.0107842
bco2l	387.814	0.598744	0.164734	3.63462	0.000278393	0.0109528
cct5	10016.5	-0.608227	0.167386	-3.63368	0.000279402	0.010964
fsd2	748.686	-0.833056	0.229316	-3.63279	0.000280375	0.0109737
cnsta	997.686	-0.588292	0.16201	-3.6312	0.000282105	0.011013
LOC101884238	53.5599	1.63175	0.449669	3.62877	0.000284774	0.0110886
rps7	59497.8	-0.560047	0.154365	-3.62806	0.000285559	0.0110907
edf1	2153.77	-0.409633	0.112981	-3.62568	0.000288199	0.0111646
zgc:113276	1014.55	-0.463037	0.127964	-3.6185	0.000296316	0.0114497
smdt1b	1412.4	-0.58088	0.160611	-3.61669	0.000298399	0.011463
lta4h	335.529	-0.608905	0.168356	-3.61676	0.000298313	0.011463
zgc:56231	46273.3	-0.573225	0.158515	-3.61623	0.000298928	0.011463
rpl18a	24467	-0.484019	0.134015	-3.61167	0.000304237	0.0116371
zgc:101560	100.622	1.19165	0.330198	3.6089	0.000307499	0.0117027
si:dkey-20d21.12	367.323	-0.651404	0.180481	-3.60927	0.000307061	0.0117027
zfand4	72.0337	1.21672	0.337572	3.60434	0.000312942	0.0118503
ehd4	329.342	0.614736	0.170552	3.60439	0.000312887	0.0118503
evpla	2747.59	0.396702	0.110145	3.60164	0.000316218	0.0119445
mkxb	81.1631	1.17487	0.326297	3.60063	0.000317445	0.0119554
rps14	38726.3	-0.538069	0.149459	-3.60011	0.000318084	0.0119554
rpl38	24223.5	-0.515521	0.143409	-3.59477	0.000324682	0.0121132
rpl37	29541.5	-0.599881	0.166856	-3.5952	0.000324142	0.0121132
LOC564564	3537.18	-0.518724	0.144249	-3.59603	0.000323114	0.0121132
LOC100149247	47.903	-1.90446	0.529981	-3.59344	0.000326342	0.0121352
LOC103909874	878.397	-0.745418	0.207463	-3.59302	0.000326873	0.0121352
eif3d	7177.51	-0.43994	0.12252	-3.59075	0.000329732	0.0121816
eif3i	4750.35	-0.442451	0.123207	-3.59113	0.000329241	0.0121816
alpk3b	44.2705	1.74669	0.486655	3.58918	0.000331722	0.0122253
agpat9l	30.046	2.24926	0.626869	3.58808	0.000333117	0.0122469
eif3s6ip	3736.06	-0.424317	0.118326	-3.586	0.000335793	0.0123154
dchs1a	3258.92	0.428506	0.119558	3.58409	0.000338252	0.0123756
zgc:112433	195.196	0.885237	0.247047	3.58328	0.00033931	0.0123844
fndc3bb	1749.92	0.445393	0.124357	3.58157	0.000341538	0.0124357
notum2	463.645	-1.07012	0.298839	-3.58094	0.000342364	0.012436
zfp36l1b	1289.67	0.632027	0.176577	3.57933	0.000344473	0.0124826
phldb2a	1830.12	0.554439	0.155082	3.57513	0.000350049	0.0126544
col27a1b	864.165	0.574278	0.160898	3.5692	0.000358073	0.0129136
fstl1b	14472.8	0.381058	0.106855	3.56612	0.000362301	0.0130351
nova2	778.978	0.775441	0.21755	3.56442	0.000364661	0.0130889
desma	31848.9	-0.522603	0.14665	-3.5636	0.000365798	0.0130987
gpd1b	4594.25	-0.595459	0.167397	-3.55717	0.000374869	0.0133918
LOC100537963	1068.8	-0.816828	0.229844	-3.55384	0.000379649	0.0135307
fndc1	6357.36	0.656268	0.184733	3.55251	0.000381569	0.0135672
slc37a4b	2132.02	-0.689205	0.194475	-3.54392	0.000394224	0.0139517
dio2	140.671	1.58137	0.446214	3.54397	0.000394152	0.0139517
scxa	367.557	0.652641	0.18423	3.54253	0.000396315	0.013993
dnajb4	335.317	0.636961	0.179914	3.54036	0.000399578	0.0140754
serpinf1	7052.53	0.385953	0.109209	3.53409	0.000409185	0.0143803
hif1an	877.791	-0.621348	0.175906	-3.53228	0.000411992	0.0144324
rhbg	894.614	-0.622672	0.176299	-3.53191	0.000412572	0.0144324
mier3b	84.6362	-1.45618	0.412946	-3.52632	0.000421375	0.0147064
rpl31	20122.3	-0.479787	0.136126	-3.52458	0.000424152	0.0147693
adgrd1	1039.39	0.54962	0.156202	3.51866	0.00043374	0.0150685
si:dkeyp-23e4.3	761.424	0.538499	0.153133	3.51655	0.000437195	0.0151537
zgc:92113	2200.1	-0.992581	0.282381	-3.51505	0.000439679	0.0152051
si:dkey-36g24.3	188.878	0.814042	0.232011	3.50864	0.000450403	0.0155405
rna-mir1-2	3621.92	-0.679919	0.193858	-3.50731	0.000452667	0.0155831
LOC100331349	1452.02	-0.840309	0.239717	-3.50542	0.000455888	0.0156229
fkbp1b	3645.91	-0.465467	0.13278	-3.50556	0.00045565	0.0156229
pdcd4a	3023.32	-0.557158	0.159105	-3.50183	0.000462066	0.0157242
rpl36a	2605.97	-1.01536	0.289942	-3.50194	0.000461889	0.0157242
klhl29	250.868	0.807648	0.230588	3.50256	0.000460818	0.0157242
LOC100330530	3572.98	0.480074	0.137113	3.5013	0.000462996	0.0157242
ankrd1b	85.8913	2.36808	0.677496	3.49534	0.000473451	0.0159719
eif5a	15539.9	-0.390126	0.111577	-3.49647	0.000471463	0.0159719
snx16	486.478	-0.580549	0.166083	-3.49552	0.000473132	0.0159719
itgb4	9974.42	0.532622	0.152518	3.4922	0.000479057	0.0160893
itga11b	1013.12	0.688072	0.196999	3.49278	0.000478024	0.0160893
abrab	1104.55	-0.910566	0.260793	-3.49153	0.00048026	0.016094
pax9	63.6731	1.30944	0.375399	3.48812	0.000486434	0.0162649
abi3bpb	1568.21	1.1675	0.334957	3.48553	0.000491169	0.0163871
si:ch1073-398f15.1	2520.09	-0.906153	0.260039	-3.48468	0.000492734	0.0164032
metap1	399.439	-1.28587	0.369189	-3.48296	0.000495911	0.0164727
hars	2441.39	-0.621532	0.178682	-3.47844	0.00050435	0.0167164
wipf1b	400.837	0.678243	0.195305	3.47273	0.000515186	0.0170383
gpx4b	3473.91	-0.591211	0.170437	-3.46879	0.000522799	0.0172524
tsku	360.957	0.631131	0.182335	3.46138	0.000537418	0.0176196
postnb	95964.9	0.531408	0.153524	3.46139	0.00053739	0.0176196
LOC110438378	6388.56	-0.544518	0.157265	-3.46241	0.000535352	0.0176196
smpdl3b	2035.85	-0.844115	0.244143	-3.45746	0.000545303	0.0178395
col17a1a	70.7508	-1.6177	0.468016	-3.45651	0.000547223	0.0178637
cbsb	1217.08	-0.476539	0.138341	-3.44467	0.000571757	0.0186245
LOC110440222	32.6883	-3.0882	0.896749	-3.44377	0.000573663	0.0186465
eif3m	5756.04	-0.452552	0.131503	-3.44137	0.000578772	0.0187723
mcf2l2	1271.87	0.565079	0.164261	3.44014	0.000581415	0.0188177
rpl34	24376.3	-0.463504	0.134791	-3.43869	0.000584527	0.0188781
rpl22	17229.8	-0.564332	0.164371	-3.43329	0.000596302	0.0192174
nav3	1544.26	0.473224	0.137908	3.43144	0.000600395	0.0192657
srfb	324.007	-0.719079	0.20957	-3.43122	0.000600877	0.0192657
LOC110439253	116.866	-2.67272	0.779017	-3.43089	0.000601615	0.0192657
jph1a	7237.91	-0.621484	0.181178	-3.43024	0.000603048	0.0192708
tcp1	9297.19	-0.608706	0.177542	-3.42851	0.000606898	0.019353
rpl10	11088.7	-0.468948	0.136883	-3.4259	0.000612772	0.0194993
farsb	1629.29	-0.727912	0.212593	-3.42397	0.000617145	0.0195973
si:ch1073-184j22.2	380.871	-0.828069	0.241965	-3.42226	0.000621022	0.0196381
dyrk4	1520.95	-0.593213	0.173324	-3.42256	0.000620351	0.0196381
igsf5b	6553.96	-0.567425	0.16584	-3.42151	0.000622733	0.0196511
actn3a	15523.8	-0.88465	0.259256	-3.41226	0.000644271	0.0202885
jph1b	12380.2	-0.510696	0.149704	-3.41137	0.000646368	0.0202969
ctnnbip1	905.902	-0.663949	0.194648	-3.41101	0.000647217	0.0202969
ank1a	14118.5	-0.664538	0.194992	-3.40803	0.000654342	0.0204324
wisp1b	732.091	0.632819	0.185743	3.40695	0.000656933	0.0204324
col12a1b	43672.2	0.411245	0.120689	3.40749	0.000655636	0.0204324
si:ch211-37e10.2	1211.32	0.467897	0.137303	3.40778	0.000654943	0.0204324
fbxo9	2827.81	-0.605377	0.17779	-3.405	0.000661639	0.0205366
mafaa	1626.09	-0.589146	0.173053	-3.40442	0.000663044	0.0205381
rpl6	31020.7	-0.439524	0.129156	-3.40306	0.000666359	0.0205986
rps28	23681.9	-0.555478	0.163409	-3.39931	0.000675556	0.0207981
pebp1	1374.49	-0.715592	0.210491	-3.39963	0.000674762	0.0207981
LOC100002059	156.589	0.827626	0.243676	3.39642	0.000682739	0.0209341
znf706	1747.09	-0.5599	0.164836	-3.39672	0.000681997	0.0209341
pcolce2b	1012.85	0.54592	0.160806	3.3949	0.000686547	0.0210083
gramd1bb	898.018	-0.654393	0.192879	-3.39276	0.000691935	0.0211305
slc35f4	84.8964	1.23552	0.36446	3.39	0.00069892	0.0213009
esd	2064.48	-0.51771	0.15275	-3.38927	0.00070079	0.021315
si:dkeyp-94h10.5	60.6428	-1.60562	0.473861	-3.38838	0.00070308	0.0213418
rps26	8966.89	-0.519005	0.153219	-3.38733	0.000705752	0.0213801
gnb2l1	38972.9	-0.471732	0.139345	-3.38535	0.000710874	0.0214922
dspa	8009.76	0.413123	0.12215	3.38211	0.000719314	0.0216179
derl3	416.813	-0.51391	0.15192	-3.38276	0.00071761	0.0216179
vsg1	180.695	1.32901	0.392907	3.38249	0.000718316	0.0216179
tuft1a	862.336	0.618502	0.182973	3.38028	0.000724112	0.021719
rps21	22374.9	-0.472221	0.14	-3.37301	0.000743516	0.022257
si:dkey-76i15.1	75.9377	2.99821	0.88961	3.37025	0.000750988	0.0224363
cacna1g	822.004	0.538743	0.159964	3.3679	0.000757438	0.0225845
sln	13.7207	3.44257	1.02291	3.36547	0.000764141	0.0227396
dhtkd1	787.808	-0.730276	0.217151	-3.36299	0.000771033	0.0228997
sgce	623.57	0.506833	0.150754	3.36198	0.000773853	0.0229385
uba52	20803.4	-0.501611	0.149248	-3.36092	0.000776829	0.0229817
ampd1	23733.3	-0.406986	0.121135	-3.35977	0.000780086	0.0230331
serpine1	1450.42	0.583391	0.173772	3.35722	0.000787297	0.0231557
ace	330.165	0.883585	0.263177	3.35738	0.000786857	0.0231557
eif4eb	240.666	-1.08996	0.324993	-3.35379	0.000797116	0.0233991
LOC110439041	1583.43	-0.709278	0.211612	-3.35178	0.000802934	0.0235242
rpl24	22031	-0.46002	0.137382	-3.34848	0.000812558	0.0235782
rps10	26502.4	-0.47194	0.14088	-3.34996	0.000808247	0.0235782
plcl1	389.5	0.534936	0.159708	3.34947	0.000809663	0.0235782
mafa	821.012	-0.702618	0.209773	-3.34943	0.000809792	0.0235782
eif3hb	366.418	-0.554989	0.165734	-3.34867	0.000812009	0.0235782
hectd2	545.261	0.572892	0.171323	3.34393	0.000825996	0.0239186
dhx32a	323.129	-0.942292	0.281833	-3.34345	0.000827447	0.0239186
LOC110438300	37.7817	-1.49668	0.447794	-3.34233	0.000830769	0.0239689
rps19	21365.8	-0.465972	0.139692	-3.33571	0.000850831	0.024501
pde6h	63.2064	-1.62728	0.488255	-3.33284	0.000859658	0.0246838
LOC108179220	75.2234	2.63539	0.790795	3.33258	0.000860437	0.0246838
spata5l1	614.686	-0.496651	0.149068	-3.33172	0.000863123	0.024714
rps2	100599	-0.563163	0.169126	-3.32983	0.00086898	0.0248348
ppp1r3cb	2280.54	-0.680041	0.204266	-3.3292	0.000870961	0.0248445
iqsec1b	1274.14	0.463783	0.139496	3.32471	0.000885117	0.0250896
dhx8	300.597	-1.09443	0.329187	-3.32465	0.000885297	0.0250896
nedd9	95.7093	1.01836	0.306241	3.32536	0.000883059	0.0250896
dupd1	147.409	-0.954	0.286972	-3.32437	0.000886176	0.0250896
b3gat1b	321.355	-0.926598	0.278817	-3.32332	0.000889516	0.0251371
si:ch211-225p5.8	1482.94	-0.522964	0.157424	-3.32201	0.000893701	0.0252083
tns1b	2950.11	0.452803	0.136374	3.3203	0.000899194	0.0252832
LOC101883894	604.097	0.601208	0.181079	3.32015	0.000899691	0.0252832
skia	2511.35	0.99703	0.300422	3.31877	0.000904157	0.0253147
eif3ha	2264.32	-0.417821	0.125889	-3.31897	0.000903501	0.0253147
fam78aa	1691.28	-0.719902	0.217074	-3.31639	0.000911887	0.0254841
LOC110440169	57.6302	-2.34518	0.707404	-3.31519	0.000915818	0.025528
dscamb	50.8265	1.64524	0.496319	3.31488	0.000916832	0.025528
si:dkey-6n6.2	1076.23	-0.532973	0.160988	-3.31065	0.00093081	0.0257751
LOC100003741	341.782	-0.773901	0.233755	-3.31074	0.000930494	0.0257751
calm3a	4477.64	-0.606061	0.183031	-3.31125	0.000928792	0.0257751
zgc:92429	1520.23	-0.897927	0.271327	-3.30939	0.000934999	0.0258439
ccdc28a	727.433	-0.460723	0.139254	-3.3085	0.000937977	0.0258789
myh11b	13.6519	-3.08291	0.933515	-3.30248	0.000958339	0.0263927
tusc2a	98.6149	-0.894768	0.271187	-3.29945	0.000968754	0.0264381
rps25	28339.7	-0.506409	0.153392	-3.3014	0.00096204	0.0264381
cbln20	64.1506	-1.34852	0.408777	-3.2989	0.000970628	0.0264381
zp3a.2	20.9796	-4.51439	1.36831	-3.29925	0.000969447	0.0264381
znrf1	522.434	-0.573544	0.173883	-3.29845	0.000972206	0.0264381
kif21a	1390.49	-0.660128	0.20001	-3.30047	0.000965238	0.0264381
ndufb5	1089.38	-3.11636	0.944292	-3.30021	0.000966127	0.0264381
LOC108179047	44947.4	-0.460943	0.139831	-3.29643	0.000979203	0.0265806
actn2b	164.502	0.82836	0.251484	3.29389	0.000988101	0.0267742
aimp2	1387.83	-0.500164	0.151876	-3.29324	0.000990413	0.0267889
myh7ba	3207.59	0.564911	0.17165	3.29107	0.000998087	0.0269484
rplp2l	15825	-0.455289	0.138416	-3.28928	0.00100444	0.0270717
alpi.1	102.897	1.31659	0.400347	3.28862	0.00100681	0.0270873
tdh2	524.978	0.807334	0.245537	3.28803	0.00100892	0.0270959
pfkfb1	984.051	-0.57637	0.175326	-3.28742	0.0010111	0.0271063
lims2	1753.15	-0.570549	0.173607	-3.28645	0.00101458	0.0271517
map3k7cl	89.2312	1.16033	0.353882	3.27887	0.00104225	0.0277941
efcc1	308.419	0.760199	0.231848	3.27886	0.00104226	0.0277941
fsd1l	303.525	-0.669519	0.204315	-3.27689	0.00104957	0.0279401
rna-mir23a-3-2	364.578	0.607529	0.185469	3.27564	0.00105423	0.0280147
eif4a2	2008.1	-0.614879	0.187982	-3.27094	0.0010719	0.0283848
rps17	12344.4	-0.52635	0.160904	-3.27119	0.00107094	0.0283848
anxa3b	122.465	-1.94714	0.59595	-3.26729	0.00108584	0.0287036
zgc:112052	142.668	-0.716165	0.219371	-3.26463	0.00109606	0.0289235
LOC101883188	280.465	-1.45931	0.447238	-3.26294	0.00110264	0.0290463
zgc:154093	168.519	0.912265	0.27982	3.26018	0.00111342	0.0292794
si:ch73-52e5.1	444.252	-0.696825	0.213772	-3.25967	0.00111541	0.0292811
pkp1b	236.911	0.8105	0.248799	3.25766	0.00112337	0.0294388
prrx1a	743.379	0.859712	0.264282	3.25301	0.0011419	0.0298727
rpl21	2478.27	-0.420363	0.129263	-3.25201	0.00114592	0.0299264
scarf2	3678.29	0.391815	0.120584	3.24931	0.00115684	0.0301594
fndc3ba	2805.33	0.386441	0.118968	3.24827	0.0011611	0.0301793
rbm20	205.567	-1.03	0.317104	-3.24815	0.00116158	0.0301793
arl8a	4532.76	-0.654776	0.201625	-3.24749	0.00116426	0.030197
tegt	4548.64	-0.444471	0.13691	-3.24644	0.00116856	0.0302568
lrp1aa	18750.5	0.483501	0.148974	3.24554	0.00117226	0.0303008
bysl	1475.27	-0.584158	0.180061	-3.24422	0.00117774	0.0303906
serpine3	67.9127	1.44949	0.447606	3.2383	0.00120242	0.0308697
col6a2	28317.9	0.487701	0.15059	3.23861	0.00120114	0.0308697
agbl1	2355.96	0.681815	0.210484	3.23927	0.00119836	0.0308697
atp1a3b	351.248	1.25349	0.387452	3.23521	0.00121553	0.0311533
eif3ea	2915.66	-0.365732	0.113109	-3.23345	0.00122307	0.0312936
mrc2	2065.76	0.377992	0.116919	3.23295	0.00122521	0.0312956
si:dkey-19b23.12	404.454	-0.623938	0.193029	-3.23236	0.00122774	0.0313073
tspan36	326.899	-0.668719	0.206956	-3.23121	0.00123268	0.0313805
lamtor2	478.93	-0.522123	0.161623	-3.23049	0.00123578	0.0314067
maea	707.299	-0.429852	0.133143	-3.2285	0.00124443	0.0315736
rnd3b	1054.65	0.461783	0.143063	3.22782	0.00124736	0.0315949
naa35	801.636	-0.475912	0.147467	-3.22725	0.00124986	0.0316054
obscna	643.328	0.815624	0.253237	3.22079	0.00127839	0.032273
pabpc4	5265.48	-0.847768	0.263444	-3.21802	0.00129081	0.0325322
pvalb4	140927	0.568332	0.17689	3.2129	0.001314	0.0330378
sema3gb	214.558	0.69209	0.21543	3.2126	0.00131541	0.0330378
zgc:92380	612.847	-0.541814	0.168676	-3.21216	0.00131741	0.0330378
hoxb7a	148.417	-0.833374	0.25952	-3.21121	0.00132179	0.0330928
ntn1a	325.329	0.812663	0.253317	3.20809	0.00133618	0.033343
LOC101886608	259.541	-0.902176	0.281182	-3.20851	0.00133424	0.033343
trim55b	852.605	-0.641041	0.199933	-3.20628	0.00134465	0.0334991
fth1b	437.061	-0.777968	0.242685	-3.20567	0.00134749	0.0335147
recql5	398.481	-0.517033	0.161398	-3.20346	0.00135785	0.0336619
si:dkey-4p15.5	189.303	-0.818039	0.255341	-3.20371	0.00135668	0.0336619
col7a1	1640.18	0.38792	0.121157	3.2018	0.0013657	0.033801
acot11b	323.007	-0.582391	0.181928	-3.20121	0.00136852	0.0338156
synpo2b	1823.8	-0.565412	0.176665	-3.20047	0.00137204	0.0338474
dock9b	1887.45	0.532225	0.166647	3.19374	0.00140444	0.0343668
si:ch211-287a12.9	199.811	-0.983681	0.307915	-3.19465	0.00140002	0.0343668
col6a1	38629.3	0.435452	0.136288	3.19508	0.0013979	0.0343668
bach2a	488.603	-0.669593	0.209647	-3.1939	0.00140363	0.0343668
slc22a16	227.398	-0.711166	0.222561	-3.19537	0.00139651	0.0343668
tmprss13b	58.0877	1.70518	0.533996	3.19324	0.00140686	0.0343706
fam214b	833.204	-0.481674	0.151009	-3.1897	0.00142418	0.0347377
si:ch211-133n4.4	1223.13	0.466831	0.146504	3.18647	0.00144019	0.0350717
LOC110438689	437.037	0.669819	0.21026	3.18567	0.00144421	0.035113
rpl35	19345.2	-0.434935	0.136667	-3.18245	0.00146034	0.0354484
cct3	9290.39	-0.614086	0.193167	-3.17904	0.00147766	0.0358114
arhgef40	1953.32	0.485342	0.152772	3.1769	0.00148861	0.0360096
utp23	208.904	-0.663389	0.208842	-3.17651	0.00149059	0.0360096
myo1ea	932.11	0.395362	0.124551	3.17429	0.00150202	0.036113
cspg5a	219.478	0.858911	0.270545	3.17475	0.00149967	0.036113
gdap1	292.191	-0.579147	0.182405	-3.17506	0.00149805	0.036113
klhdc3	780.768	-0.52107	0.16425	-3.17242	0.00151173	0.0362312
smyd2b	3228.48	-0.69444	0.218888	-3.17258	0.00151088	0.0362312
si:dkey-40m6.14	653.337	-1.17896	0.371737	-3.17149	0.00151658	0.0362901
nxt2	42.4016	-1.81055	0.571055	-3.17053	0.00152159	0.0362953
rpl17	21922.1	-0.430526	0.135772	-3.17096	0.00151935	0.0362953
bbs5	1440.62	0.638295	0.201469	3.1682	0.00153385	0.0365303
LOC100536887	167.895	-0.873883	0.275936	-3.16698	0.00154033	0.0365695
rbfox1l	1156.81	-0.561276	0.177205	-3.16738	0.0015382	0.0365695
zgc:91999	3248.9	-0.490937	0.155047	-3.16638	0.00154351	0.0365877
parp2	13881.6	-1.34362	0.424732	-3.16346	0.00155907	0.03688
rpl30	878.954	-0.986295	0.311808	-3.16315	0.00156071	0.03688
arrdc2	3964.1	-0.480472	0.152024	-3.1605	0.001575	0.0371596
si:ch211-106j24.1	557.556	0.734117	0.232402	3.15882	0.0015841	0.0373162
LOC108179023	175.494	-0.699499	0.221879	-3.15261	0.00161816	0.0378414
nfixb	8488.02	0.531015	0.168468	3.15203	0.00162138	0.0378414
LOC101886442	4425.31	-0.425814	0.135083	-3.15225	0.00162019	0.0378414
pdgfrb	4333.53	0.463194	0.146899	3.15314	0.00161526	0.0378414
zgc:158482	485.2	-0.586126	0.185935	-3.15231	0.00161982	0.0378414
si:ch211-201h21.5	21.0136	-2.67352	0.847805	-3.15346	0.00161349	0.0378414
srl	18449	-0.434753	0.138006	-3.15025	0.00163132	0.0379564
thbs4b	6367.27	0.677519	0.215052	3.1505	0.00162992	0.0379564
rps4x	30496.2	-0.417917	0.132954	-3.14333	0.00167039	0.0388059
LOC570526	7081.89	-0.443523	0.141171	-3.14173	0.00167952	0.0388986
adamts2	2171.55	0.607591	0.193379	3.14198	0.00167812	0.0388986
gstr	3353.93	-0.405755	0.129333	-3.13728	0.00170523	0.0394338
pald1b	688.337	0.589276	0.187967	3.13499	0.00171861	0.0396586
entpd5b	3118.62	-0.444435	0.141778	-3.13472	0.00172019	0.0396586
tceb2	785.045	-0.439985	0.140443	-3.13284	0.00173126	0.0398531
anapc16	495.609	-0.583706	0.186491	-3.12994	0.00174843	0.0401875
farsa	1805.44	-0.678313	0.216828	-3.12834	0.00175795	0.040345
col11a1a	1044.66	-0.408964	0.130767	-3.12743	0.00176341	0.0404091
LOC100334952	2231.83	0.379878	0.121486	3.12692	0.00176648	0.0404182
cnbpb	3321.62	-0.442242	0.141564	-3.12398	0.00178425	0.0407633
rbms3	1902.51	0.451612	0.144837	3.11808	0.00182034	0.0415144
LOC100334314	116.579	-0.831245	0.26662	-3.11771	0.00182261	0.0415144
cct4	8526.2	-0.562941	0.180608	-3.11692	0.00182751	0.0415635
scn4bb	78.5325	-1.07541	0.345299	-3.11442	0.00184304	0.041854
hikeshi	362.85	-0.642997	0.206544	-3.11313	0.00185116	0.0419753
prickle2b	1686.84	0.498662	0.160205	3.11265	0.00185413	0.0419799
cygb1	5746.13	0.586844	0.188687	3.11014	0.00187	0.042276
msrb1a	549.573	-0.457984	0.147384	-3.10741	0.00188733	0.0424145
agtpbp1	960.456	-0.696834	0.224194	-3.10817	0.00188247	0.0424145
ppid	1352.97	-0.666298	0.214399	-3.10774	0.00188522	0.0424145
chia.4	505.458	0.684562	0.220228	3.10842	0.00188091	0.0424145
nfatc2a	248.095	0.709472	0.228452	3.10557	0.00189916	0.0426171
ppdpfa	6735.1	-0.591307	0.190577	-3.10273	0.00191745	0.0428174
LOC108191643	213.594	0.635913	0.20494	3.10292	0.0019162	0.0428174
phkg1a	532.563	1.10921	0.357467	3.10297	0.00191592	0.0428174
fgl2b	1473.36	0.522699	0.16848	3.10243	0.00191939	0.0428174
btbd11a	316.637	0.514703	0.165937	3.1018	0.00192348	0.0428455
glis2b	2019.92	0.486949	0.157076	3.10008	0.00193466	0.0430156
rpl8	32344.8	-0.456961	0.147418	-3.09976	0.00193679	0.0430156
cutc	193.91	-0.65172	0.21038	-3.09783	0.00194944	0.0432331
si:ch211-220i18.4	995.539	-0.728329	0.235189	-3.09678	0.00195633	0.0433224
rpl22l1	9105.86	-0.526879	0.170249	-3.09476	0.00196974	0.0435557
mxe	92.6565	1.12227	0.362876	3.0927	0.00198343	0.0437945
lrfn5b	143.493	-1.20669	0.39081	-3.08766	0.00201737	0.0444791
rpl29	16075.8	-0.456743	0.148097	-3.08408	0.00204185	0.0448231
dnajc16l	1027.11	-0.431281	0.139815	-3.08467	0.00203779	0.0448231
thrap3a	1982.57	0.390855	0.126725	3.08427	0.00204049	0.0448231
ube3a	3367.9	-0.361823	0.117365	-3.08289	0.00205002	0.0449373
cav3	6345.35	-0.389596	0.126423	-3.08168	0.00205836	0.045055
gyg1a	1831.2	-0.414068	0.134406	-3.08073	0.00206492	0.0451332
cpe	431.652	0.503515	0.163507	3.07947	0.0020737	0.0452599
metap2a	1235.55	-0.626623	0.203532	-3.07875	0.00207871	0.0453038
LOC559637	28.2852	1.95684	0.635923	3.07717	0.00208977	0.0454796
ptprsb	67.5395	0.962592	0.312887	3.07648	0.0020946	0.0455192
aldoab	35226.4	-0.435924	0.141941	-3.07117	0.00213225	0.046271
dusp23b	440.065	-0.691895	0.225397	-3.06967	0.00214295	0.0464368
pkd1a	6298.86	0.461478	0.150582	3.06464	0.00217933	0.0471576
itsn1	2329.74	0.374652	0.122354	3.06203	0.00219841	0.047435
fam192a	525.916	-0.587999	0.192013	-3.06228	0.00219655	0.047435
fam198a	754.445	0.445094	0.14544	3.06033	0.0022109	0.0476366
itga5	3170.41	0.32699	0.106909	3.05859	0.0022238	0.0478465
adam19b	316.249	0.533189	0.174383	3.05757	0.0022314	0.0479195
zgc:56064	1442.58	-0.362937	0.118712	-3.05728	0.00223352	0.0479195
tceb3	677.717	-0.554903	0.181782	-3.05257	0.00226887	0.0486091
si:ch211-136a13.1	846.56	0.451071	0.147887	3.0501	0.00228762	0.0489415
sult3st1	766.502	-0.430736	0.141502	-3.04402	0.0023344	0.049863
ppfia2	91.7264	0.902524	0.296527	3.04365	0.00233728	0.049863
p3h4	2216.93	0.345636	0.113583	3.04303	0.00234205	0.0498946
gfra1a	167.771	1.06531	0.350162	3.04233	0.00234756	0.0499417

## Sheet: lncRNA_S1vs_S2
gene	baseMean	log2FoldChange	lfcSE	stat	pvalue	padj
MSTRG.28182	78.7021	5.34241	0.592825	9.01178	2.02747e-19	1.16052e-15
MSTRG.1095	2321.5	1.72948	0.227809	7.59177	3.15568e-14	9.03155e-11
MSTRG.11761	345.444	-2.53083	0.347643	-7.27997	3.33902e-13	6.37085e-10
MSTRG.1373	76.4037	-6.80344	0.945257	-7.19745	6.13476e-13	8.77884e-10
MSTRG.29187	128.368	2.11212	0.303914	6.94973	3.6599e-12	4.18986e-09
MSTRG.25211	9325.36	1.43528	0.216943	6.61592	3.69236e-11	3.52251e-08
MSTRG.28059	440.319	1.72859	0.265475	6.51131	7.44983e-11	6.09183e-08
MSTRG.26524	634.587	1.74572	0.278218	6.27465	3.50412e-10	2.5072e-07
MSTRG.20614	80.9674	2.32478	0.386653	6.01258	1.82597e-09	1.16131e-06
MSTRG.20073	29.3716	-8.30004	1.40453	-5.90948	3.4318e-09	1.88351e-06
MSTRG.28319	27011.4	0.992637	0.168224	5.9007	3.6196e-09	1.88351e-06
MSTRG.32095	1722.52	1.48093	0.260894	5.67635	1.37597e-08	6.56339e-06
MSTRG.28181	66.6608	2.56385	0.459089	5.58465	2.34175e-08	1.03109e-05
MSTRG.32143	44.4604	-5.15935	0.927053	-5.56532	2.61674e-08	1.06987e-05
MSTRG.839	126.221	1.85529	0.340408	5.4502	5.03126e-08	1.91993e-05
MSTRG.28183	24.2517	7.13153	1.31679	5.41583	6.10067e-08	2.18251e-05
MSTRG.27719	132.948	1.43862	0.271264	5.30342	1.13653e-07	3.82676e-05
MSTRG.28006	201.954	-1.36266	0.258007	-5.28148	1.28147e-07	4.07507e-05
MSTRG.28013	185.53	-1.62707	0.311197	-5.22843	1.7096e-07	5.15038e-05
MSTRG.28014	110.446	-1.59003	0.321154	-4.95098	7.38391e-07	0.000211327
MSTRG.9142	144.714	-2.11363	0.433071	-4.88057	1.0578e-06	0.000288326
MSTRG.29519	85.7542	-1.55714	0.323949	-4.80676	1.53397e-06	0.000399112
MSTRG.17083	243.5	1.48667	0.316786	4.69296	2.69275e-06	0.000646368
MSTRG.27464	220.431	1.20513	0.256868	4.69165	2.71014e-06	0.000646368
MSTRG.21602	324.68	0.961175	0.207779	4.62595	3.7288e-06	0.000853747
MSTRG.28015	157.483	-1.57626	0.351019	-4.49053	7.10461e-06	0.00156411
MSTRG.795	965.106	1.2316	0.291685	4.22236	2.41762e-05	0.00494231
MSTRG.10957	18.7896	4.00285	0.946554	4.22887	2.34872e-05	0.00494231
MSTRG.32131	1097.04	1.57008	0.372757	4.21206	2.53052e-05	0.00499472
MSTRG.12035	555.372	0.83194	0.198442	4.19235	2.76079e-05	0.00526759
MSTRG.28011	137.734	-1.21837	0.291746	-4.17614	2.96498e-05	0.00547469
MSTRG.16402	461.514	0.808591	0.197366	4.09692	4.18677e-05	0.00748909
MSTRG.14083	1188.02	0.778034	0.192029	4.05165	5.08575e-05	0.00835205
MSTRG.31838	81.4333	3.07562	0.759284	4.05068	5.10695e-05	0.00835205
MSTRG.32565	152.144	1.08948	0.268384	4.05941	4.91975e-05	0.00835205
MSTRG.18643	33.9534	4.07114	1.01183	4.02354	5.73305e-05	0.00902489
MSTRG.28007	94.1445	-1.55799	0.387614	-4.01944	5.8337e-05	0.00902489
MSTRG.12811	36.4566	3.53665	0.903677	3.91362	9.09224e-05	0.013011
MSTRG.12987	1294.18	0.629952	0.160895	3.9153	9.02927e-05	0.013011
LOC110438541	124.23	1.37178	0.350392	3.91499	9.04071e-05	0.013011
MSTRG.11562	369.444	0.803111	0.205736	3.9036	9.47718e-05	0.0132311
MSTRG.20270	76.4002	1.32191	0.339755	3.89077	9.99284e-05	0.0136188
MSTRG.18721	94.9047	1.27981	0.33131	3.86288	0.000112058	0.0149168
MSTRG.18752	110.92	1.19352	0.310722	3.84112	0.000122472	0.0159325
MSTRG.32097	19.9734	2.41619	0.64028	3.77365	0.000160876	0.0204635
MSTRG.10439	502.577	0.7283	0.193983	3.75445	0.000173724	0.0211574
MSTRG.10955	2797.7	0.798647	0.212713	3.75457	0.000173637	0.0211574
MSTRG.28008	21.0235	-2.40303	0.654933	-3.66912	0.00024339	0.0290243
MSTRG.8907	98.3011	-1.26539	0.346215	-3.65493	0.000257254	0.0300514
MSTRG.1148	80.1222	1.23362	0.339031	3.63867	0.000274051	0.0313734
MSTRG.24719	273.371	0.788043	0.22051	3.57374	0.000351922	0.039498
MSTRG.5427	30.1641	-1.95979	0.553045	-3.54364	0.000394641	0.0434408
MSTRG.10316	466.384	0.697401	0.197595	3.52945	0.000416417	0.0449731

## Sheet: lncRNA_S1vs_S3
gene	baseMean	log2FoldChange	lfcSE	stat	pvalue	padj
MSTRG.28182	387.917	7.4595	0.479995	15.5408	1.83783e-54	9.58798e-51
MSTRG.7115	526.586	-6.67537	0.534084	-12.4987	7.58493e-36	1.97853e-32
MSTRG.25211	17771.9	2.36158	0.203799	11.5878	4.75299e-31	8.26545e-28
MSTRG.28181	165.116	3.79062	0.335281	11.3058	1.22843e-29	1.60218e-26
MSTRG.30773	22549.8	-1.99639	0.193357	-10.3249	5.43663e-25	5.67258e-22
MSTRG.29187	198.296	2.62016	0.26358	9.94068	2.76934e-23	2.40794e-20
MSTRG.10953	308.23	11.5716	1.21284	9.54087	1.41642e-21	1.05564e-18
MSTRG.28001	98.46	4.18635	0.488691	8.56646	1.06717e-17	6.95931e-15
MSTRG.20614	131.975	2.91214	0.350678	8.30432	1.00391e-16	5.81933e-14
MSTRG.839	218.649	2.57474	0.313098	8.22345	1.9773e-16	9.56398e-14
MSTRG.1095	2932.86	1.90263	0.231433	8.22109	2.01656e-16	9.56398e-14
MSTRG.1373	90.6494	-4.65066	0.626119	-7.42776	1.10455e-13	4.80201e-11
MSTRG.28183	102.263	9.01453	1.21798	7.4012	1.34956e-13	5.4159e-11
MSTRG.23795	67.7697	3.77444	0.515953	7.31548	2.56454e-13	9.55658e-11
MSTRG.26524	797.461	1.90853	0.263883	7.23249	4.7421e-13	1.6493e-10
MSTRG.32102	125.221	2.28663	0.324237	7.05234	1.75936e-12	5.73661e-10
MSTRG.32095	2212.05	1.6921	0.248693	6.80396	1.01779e-11	3.12342e-09
MSTRG.14185	5622.06	-1.31676	0.194695	-6.76319	1.34986e-11	3.91234e-09
MSTRG.16310	751.585	-1.25385	0.18815	-6.66412	2.66253e-11	7.31073e-09
MSTRG.28984	566.585	1.20439	0.18201	6.61717	3.66151e-11	9.55106e-09
MSTRG.3171	613.982	-1.27164	0.192635	-6.60131	4.07528e-11	1.01242e-08
MSTRG.10957	40.5098	4.94558	0.780658	6.33514	2.37119e-10	5.62295e-08
MSTRG.11976	68244.7	-1.15549	0.186176	-6.20645	5.41955e-10	1.22929e-07
MSTRG.9048	1790.91	1.8388	0.299183	6.14607	7.94249e-10	1.7265e-07
MSTRG.15573	3527.43	-1.75237	0.288173	-6.08096	1.19465e-09	2.49299e-07
si:ch211-255p10.3	9515.85	-1.08288	0.182203	-5.94328	2.79372e-09	5.39809e-07
MSTRG.27719	186.558	1.81903	0.305769	5.94905	2.69701e-09	5.39809e-07
MSTRG.19835	169.748	1.58864	0.270656	5.86957	4.36918e-09	8.14072e-07
MSTRG.29379	399.029	-2.15729	0.371493	-5.80707	6.35737e-09	1.14367e-06
MSTRG.14729	341.686	-2.10349	0.36541	-5.75654	8.58578e-09	1.49307e-06
MSTRG.3546	74654.9	-1.15552	0.203975	-5.665	1.47026e-08	2.43287e-06
MSTRG.20073	34.4012	-5.8627	1.03536	-5.66245	1.49227e-08	2.43287e-06
MSTRG.12527	526.061	-1.71154	0.303668	-5.63621	1.73836e-08	2.74819e-06
MSTRG.8038	162.217	-1.95924	0.35584	-5.50595	3.67175e-08	5.55824e-06
MSTRG.30678	46514.5	-1.6215	0.294645	-5.50323	3.72893e-08	5.55824e-06
MSTRG.28039	22.0377	-5.6238	1.03562	-5.43037	5.62377e-08	8.14977e-06
MSTRG.32143	53.55	-3.64366	0.682069	-5.34206	9.18962e-08	1.29574e-05
MSTRG.14227	337756	-0.900009	0.169476	-5.31055	1.09296e-07	1.46755e-05
MSTRG.14269	322.889	1.36069	0.256258	5.30986	1.09708e-07	1.46755e-05
MSTRG.8882	8201.66	-1.01773	0.195525	-5.20513	1.93859e-07	2.5284e-05
LOC101882775	139.231	1.73845	0.343195	5.06549	4.07352e-07	5.1833e-05
MSTRG.29808	86.3184	-2.15088	0.425379	-5.05637	4.27315e-07	5.30787e-05
MSTRG.21925	44.3165	2.89125	0.580888	4.9773	6.44783e-07	7.82287e-05
MSTRG.2700	20.5863	-4.27364	0.864545	-4.94323	7.68399e-07	9.11077e-05
MSTRG.924	79.3844	-2.33713	0.476196	-4.90793	9.20444e-07	0.00010671
MSTRG.19986	364.106	-1.42076	0.290626	-4.88861	1.01548e-06	0.000115169
MSTRG.18814	374.862	-0.988903	0.204183	-4.84321	1.27761e-06	0.000141814
MSTRG.15572	13705.6	-1.54867	0.320936	-4.82548	1.39669e-06	0.000151802
LOC103909788	78.0943	1.81025	0.378416	4.78376	1.7205e-06	0.00018318
MSTRG.15689	196.784	-2.62442	0.550101	-4.77079	1.83505e-06	0.000191469
MSTRG.18322	20.3335	-3.54726	0.746598	-4.75123	2.02182e-06	0.00020682
MSTRG.22540	92.4844	-1.72504	0.364829	-4.72834	2.26359e-06	0.000227099
MSTRG.13473	440.057	-1.0912	0.231302	-4.71762	2.38621e-06	0.000234884
MSTRG.26472	290.286	-1.04519	0.222191	-4.704	2.55117e-06	0.000246472
MSTRG.20460	216.738	1.72946	0.370185	4.67187	2.98476e-06	0.000283118
MSTRG.690	97.5894	-2.87567	0.616508	-4.66445	3.09439e-06	0.000288276
MSTRG.32324	145.72	1.44936	0.311739	4.64927	3.33115e-06	0.000304888
MSTRG.149	39637.5	-0.881129	0.190478	-4.62588	3.73006e-06	0.000329825
MSTRG.18818	1088.13	-0.818153	0.176774	-4.62825	3.68773e-06	0.000329825
MSTRG.15855	248.003	1.003	0.222765	4.50252	6.71512e-06	0.00058388
MSTRG.32103	40.6708	2.26681	0.504913	4.48949	7.13927e-06	0.000610583
MSTRG.10638	219.225	1.04117	0.232723	4.47387	7.68169e-06	0.000646377
MSTRG.84	2073.06	0.698467	0.156399	4.46593	7.97219e-06	0.00065217
MSTRG.32097	26.3496	2.6452	0.592408	4.46517	8.00055e-06	0.00065217
MSTRG.30616	153.374	-1.27627	0.287523	-4.43883	9.04472e-06	0.000725943
MSTRG.12395	87.1818	1.58429	0.35762	4.4301	9.41908e-06	0.000733423
MSTRG.32815	315.661	-1.96711	0.443843	-4.43199	9.3369e-06	0.000733423
MSTRG.15536	1014.55	-0.768912	0.174158	-4.41503	1.00998e-05	0.000774864
MSTRG.27690	619.912	-0.941793	0.214662	-4.38733	1.14751e-05	0.000867619
MSTRG.27679	223.86	0.991284	0.226412	4.37823	1.19648e-05	0.000891718
MSTRG.89	301.32	0.988775	0.229662	4.30536	1.66717e-05	0.001208
MSTRG.17212	1430.31	-0.830829	0.192952	-4.30587	1.66327e-05	0.001208
MSTRG.25661	114.545	1.41283	0.328612	4.29938	1.71276e-05	0.0012095
MSTRG.28988	12.6304	-6.29127	1.46342	-4.29901	1.71561e-05	0.0012095
MSTRG.17083	250.62	1.2634	0.296877	4.25564	2.08453e-05	0.00145
MSTRG.25247	502.824	-1.00248	0.235736	-4.25256	2.11339e-05	0.00145073
MSTRG.30636	31.7511	-4.70727	1.10898	-4.24469	2.18893e-05	0.00148307
MSTRG.12402	523.166	1.81437	0.43117	4.20801	2.57634e-05	0.00172318
MSTRG.91	399.576	0.873625	0.211609	4.12848	3.65163e-05	0.00241146
MSTRG.25230	1663.53	-0.802814	0.195475	-4.10698	4.00866e-05	0.00261415
LOC101886742	39.5699	1.9184	0.467496	4.10356	4.06837e-05	0.00262033
MSTRG.18440	2636.62	0.757915	0.185104	4.09454	4.23011e-05	0.00269128
LOC110437955	26.1055	4.29443	1.05393	4.07468	4.60785e-05	0.00289628
MSTRG.11118	101.419	-1.92441	0.473437	-4.06475	4.80834e-05	0.00298633
MSTRG.24024	35.1917	2.16938	0.534671	4.05741	4.96208e-05	0.00304555
MSTRG.24031	80.1039	1.54751	0.381984	4.05125	5.09448e-05	0.00305493
MSTRG.24667	186.321	-1.19665	0.29536	-4.0515	5.08907e-05	0.00305493
MSTRG.29519	86.9148	-2.46847	0.611317	-4.03795	5.39196e-05	0.00319658
MSTRG.28730	48.8342	1.89818	0.470433	4.03497	5.4609e-05	0.00320107
MSTRG.2957	764.382	-1.41303	0.350914	-4.02669	5.65664e-05	0.00327897
MSTRG.3685	180.227	-1.21226	0.301725	-4.01778	5.87499e-05	0.00336811
MSTRG.19062	235.06	-1.03434	0.257767	-4.0127	6.00283e-05	0.003404
MSTRG.1076	145.702	-1.79077	0.447286	-4.00364	6.2374e-05	0.00346176
MSTRG.17836	306.114	1.74734	0.436186	4.00596	6.17673e-05	0.00346176
LOC110439915	636.221	-1.03611	0.258963	-4.001	6.30746e-05	0.00346379
MSTRG.12613	203.002	1.08059	0.271038	3.98686	6.69545e-05	0.00360105
MSTRG.29070	642.242	-1.64992	0.413785	-3.98738	6.68083e-05	0.00360105
MSTRG.32325	429.419	1.86361	0.469725	3.96745	7.26461e-05	0.00386729
MSTRG.3691	389.803	0.821509	0.207794	3.95347	7.70249e-05	0.00405898
MSTRG.28184	13.338	5.12053	1.29872	3.94275	8.05536e-05	0.00416087
MSTRG.32131	1106.81	1.31196	0.332743	3.94286	8.05159e-05	0.00416087
MSTRG.32320	41.8257	3.1805	0.809174	3.93055	8.47526e-05	0.00433485
MSTRG.1628	1218.99	-0.694339	0.176828	-3.92664	8.61398e-05	0.00436302
LOC108182459	53.2949	-3.69276	0.94997	-3.88724	0.000101392	0.00508618
MSTRG.28699	74.7548	-2.11884	0.545653	-3.88312	0.000103124	0.0051238
MSTRG.16193	471.635	-0.771493	0.199016	-3.87655	0.00010595	0.00521454
MSTRG.2164	436.772	-1.15508	0.298551	-3.86895	0.000109307	0.00532947
MSTRG.29629	123.289	-2.06566	0.535432	-3.85793	0.000114352	0.00552384
MSTRG.14424	271.351	0.907256	0.236079	3.84303	0.000121527	0.00581657
MSTRG.7327	35.6645	2.14211	0.559243	3.83037	0.00012795	0.00604449
si:dkey-203a12.9	14.1429	-4.52472	1.18166	-3.82911	0.000128606	0.00604449
MSTRG.26098	35.5098	-2.37083	0.621154	-3.81682	0.000135182	0.00629682
MSTRG.1148	99.9577	1.39682	0.367027	3.80577	0.000141366	0.0064704
MSTRG.10515	40.7553	-1.71996	0.451941	-3.80573	0.000141389	0.0064704
MSTRG.9006	44.474	2.31725	0.610911	3.79311	0.000148775	0.0067492
LOC100535225	25.4058	-3.47417	0.919642	-3.77774	0.00015826	0.00711759
MSTRG.27652	24.14	2.57133	0.682919	3.76521	0.000166408	0.00742009
MSTRG.93	304.302	0.786241	0.209222	3.75792	0.000171329	0.00757479
MSTRG.10378	362.121	-0.767257	0.204765	-3.74701	0.000178956	0.0078455
MSTRG.14918	782.103	-0.628194	0.167878	-3.74198	0.000182579	0.00788986
MSTRG.24035	111.37	1.32705	0.354692	3.74141	0.000182993	0.00788986
MSTRG.20103	111.841	-5.29281	1.41687	-3.73557	0.000187294	0.00794401
MSTRG.24028	85.0401	1.39996	0.374716	3.73606	0.000186929	0.00794401
MSTRG.29955	51.078	-1.85134	0.496377	-3.72969	0.000191712	0.00806583
MSTRG.12824	22.8623	4.55567	1.2231	3.7247	0.000195549	0.00816145
MSTRG.30677	35956	-1.36936	0.370254	-3.69845	0.000216923	0.00898163
MSTRG.20610	249.835	1.14333	0.310215	3.68559	0.000228171	0.00937297
MSTRG.10637	226.929	1.20435	0.327212	3.68063	0.000232662	0.00948279
MSTRG.15505	24.5554	2.1118	0.574314	3.67708	0.000235916	0.00954087
MSTRG.10955	3272.28	0.837732	0.228245	3.67032	0.000242245	0.00957417
MSTRG.14278	434.926	0.822764	0.224086	3.67164	0.000240999	0.00957417
MSTRG.28983	147.188	1.03627	0.282269	3.6712	0.000241417	0.00957417
MSTRG.3323	119.884	-1.06159	0.289926	-3.66157	0.000250671	0.00983273
MSTRG.16495	61.3635	-2.21069	0.604745	-3.65557	0.00025661	0.00999055
MSTRG.11191	5625.6	-0.717448	0.196537	-3.65045	0.000261776	0.0101162
MSTRG.30950	2528.82	-0.732192	0.201449	-3.63463	0.000278381	0.0106788
MSTRG.24026	69.2729	1.36688	0.377649	3.61944	0.000295244	0.011243
MSTRG.13605	378.143	-0.78141	0.217058	-3.60001	0.00031821	0.0120297
MSTRG.31266	44.0578	1.89248	0.526903	3.59171	0.000328518	0.01233
MSTRG.2826	1222.38	-0.60642	0.169026	-3.58774	0.000333558	0.0123416
MSTRG.29867	265.374	-1.79151	0.499171	-3.58898	0.000331979	0.0123416
MSTRG.14275	808.475	0.599164	0.167216	3.58318	0.000339442	0.0124709
MSTRG.12352	983.301	0.686794	0.192628	3.56538	0.000363326	0.013163
MSTRG.19943	1942.17	-0.600072	0.16827	-3.56612	0.000362303	0.013163
MSTRG.22569	1206.48	-0.644221	0.181687	-3.54577	0.000391474	0.014085
MSTRG.11411	2050.28	-1.23362	0.348319	-3.54163	0.000397665	0.0142097
MSTRG.9149	120.773	-1.38041	0.390861	-3.53172	0.00041286	0.0146523
MSTRG.31471	63.322	-1.90302	0.540939	-3.518	0.000434813	0.0153272
MSTRG.2684	383.676	0.690737	0.196576	3.51384	0.000441684	0.0153685
LOC103912051	1307.2	0.747443	0.212721	3.51372	0.000441877	0.0153685
MSTRG.2	8788.8	0.796283	0.227178	3.5051	0.000456431	0.015479
MSTRG.25704	1692.89	-0.76322	0.21745	-3.50986	0.000448344	0.015479
MSTRG.28225	29.2912	2.20195	0.628574	3.50309	0.00045989	0.015479
MSTRG.28955	32.424	-3.82624	1.0907	-3.50806	0.000451393	0.015479
MSTRG.32838	16.2037	-3.77804	1.07834	-3.50358	0.000459041	0.015479
MSTRG.13380	862.778	0.648087	0.185307	3.49737	0.000469866	0.0157134
MSTRG.9357	48.5885	-9.21896	2.64355	-3.48734	0.000487848	0.0162108
MSTRG.3990	723.478	0.690676	0.198784	3.47451	0.000511784	0.0166874
MSTRG.12349	2509.93	0.604625	0.173856	3.47774	0.00050566	0.0166874
MSTRG.15096	168.049	1.0856	0.312397	3.47508	0.000510707	0.0166874
MSTRG.11731	474.206	-0.744264	0.21433	-3.47252	0.000515595	0.0167072
MSTRG.21366	36.8803	-7.85305	2.26964	-3.46004	0.000540103	0.0173933
MSTRG.2597	3261.61	-0.566139	0.163715	-3.45807	0.000544052	0.017413
MSTRG.13551	14.3797	2.79332	0.812085	3.43969	0.000582371	0.0185258
MSTRG.795	976.892	0.961436	0.28022	3.431	0.000601355	0.0188992
MSTRG.8039	16.4684	-2.3758	0.69234	-3.43155	0.000600135	0.0188992
MSTRG.24033	69.2065	1.30057	0.380491	3.41814	0.000630506	0.0196967
MSTRG.28706	2482.49	-0.918549	0.269134	-3.41298	0.000642574	0.0199542
MSTRG.14931	718.235	0.843378	0.247238	3.4112	0.000646767	0.0199656
MSTRG.4322	30.6505	-8.55443	2.51822	-3.39701	0.000681257	0.0206635
LOC103908986	1057.68	-0.913865	0.268913	-3.39836	0.000677904	0.0206635
MSTRG.23200	4083.94	-0.561936	0.165321	-3.39907	0.000676157	0.0206635
MSTRG.28059	361.963	1.05968	0.312254	3.39365	0.000689674	0.0207979
MSTRG.29397	6768.3	-0.658058	0.19443	-3.38455	0.00071294	0.0213759
MSTRG.30024	137.788	0.922681	0.272757	3.3828	0.000717516	0.0213902
MSTRG.14844	17.98	-4.27513	1.26581	-3.37737	0.000731815	0.0216925
MSTRG.732	290.18	-0.698631	0.207938	-3.35981	0.000779969	0.0229892
MSTRG.11014	414.935	-0.627353	0.18683	-3.35789	0.000785408	0.0230195
MSTRG.12233	2819.95	-0.613578	0.183101	-3.35105	0.000805069	0.0234602
MSTRG.16075	2034.11	-0.5648	0.168697	-3.34801	0.000813934	0.0234602
MSTRG.18912	13.6683	-3.09561	0.924259	-3.34929	0.000810187	0.0234602
MSTRG.15150	67.4675	-1.51655	0.454462	-3.33702	0.000846826	0.0237696
MSTRG.18913	264.728	0.886878	0.265583	3.33937	0.000839697	0.0237696
MSTRG.20077	2080.19	-0.544459	0.163051	-3.33919	0.00084022	0.0237696
MSTRG.22211	3101.52	-0.552901	0.165697	-3.33681	0.00084745	0.0237696
MSTRG.25851	172.249	-0.837126	0.250764	-3.3383	0.000842927	0.0237696
MSTRG.2397	100.654	-1.53602	0.460943	-3.33234	0.000861179	0.0238077
MSTRG.4096	1469.41	-0.543493	0.163117	-3.33192	0.0008625	0.0238077
MSTRG.28013	256.134	-0.760862	0.228239	-3.33362	0.000857238	0.0238077
MSTRG.28015	208.347	-0.894137	0.268873	-3.32551	0.000882584	0.0242339
MSTRG.569	2370.57	-0.771768	0.232217	-3.32348	0.000889016	0.0242827
MSTRG.10518	244.989	-0.753278	0.226935	-3.31936	0.000902248	0.0245158
MSTRG.2536	29.2373	-3.2392	0.977097	-3.31513	0.000916014	0.0246855
MSTRG.24124	531.371	-0.604562	0.182397	-3.31453	0.000917958	0.0246855
MSTRG.20842	925.413	-0.973621	0.294974	-3.30069	0.000964458	0.025803
MSTRG.18778	598.369	-0.673911	0.204932	-3.28847	0.00100734	0.0268126
MSTRG.15279	196.399	-0.859137	0.261811	-3.28152	0.00103248	0.0273423
MSTRG.12208	124.517	1.04422	0.318426	3.27933	0.00104053	0.0274164
MSTRG.11410	37943.3	-1.1483	0.351472	-3.26712	0.00108646	0.0283103
MSTRG.18591	30.2902	-1.87385	0.573743	-3.26601	0.00109074	0.0283103
MSTRG.26706	60.1303	-1.19605	0.366109	-3.26693	0.0010872	0.0283103
MSTRG.28705	589.233	-0.877059	0.270642	-3.24066	0.00119252	0.0307989
MSTRG.2877	1341.14	-0.506344	0.156783	-3.22959	0.00123969	0.0312438
MSTRG.12206	1097.48	0.7108	0.220033	3.23043	0.00123605	0.0312438
MSTRG.22250	23.7141	1.85222	0.573414	3.23016	0.00123723	0.0312438
MSTRG.24034	60.1034	1.69095	0.523403	3.23069	0.00123492	0.0312438
MSTRG.31502	13.2178	3.00098	0.927934	3.23404	0.00122052	0.0312438
MSTRG.10372	4922.99	-0.574919	0.17819	-3.22644	0.00125341	0.0314378
MSTRG.3936	771.209	0.624621	0.194159	3.21706	0.00129511	0.0321742
MSTRG.24719	302.439	0.698265	0.217002	3.21779	0.00129184	0.0321742
LOC108181625	76.7315	-1.66006	0.516456	-3.21432	0.00130753	0.0323288
MSTRG.12688	351.35	0.677728	0.211164	3.20949	0.00132972	0.0327224
MSTRG.18420	23.719	2.92085	0.912017	3.20263	0.00136181	0.0333547
si:ch211-210c8.7	664.262	-0.549034	0.171554	-3.20036	0.00137258	0.0334614
MSTRG.13498	36.7725	-1.44838	0.453213	-3.19581	0.00139441	0.0338356
MSTRG.566	3911.98	-0.800481	0.250663	-3.19345	0.00140585	0.0339551
MSTRG.28014	143.999	-0.967399	0.303303	-3.18954	0.00142498	0.0342585
MSTRG.15688	1051.82	-2.27151	0.713325	-3.1844	0.00145056	0.0347136
MSTRG.9575	102.882	-0.986245	0.310696	-3.17431	0.00150194	0.0356165
MSTRG.23075	16104.3	-0.492457	0.155091	-3.17527	0.00149698	0.0356165
MSTRG.1705	258.246	0.963891	0.303992	3.17078	0.0015203	0.0358888
MSTRG.459	4749.83	-0.555141	0.175856	-3.1568	0.0015951	0.0374849
MSTRG.16089	313.615	0.643397	0.204084	3.15261	0.0016182	0.0378572
MSTRG.12209	306.652	0.833098	0.265157	3.1419	0.00167856	0.0389766
MSTRG.24025	43.4023	1.56178	0.497148	3.14148	0.00168099	0.0389766
MSTRG.10531	61.406	-4.58059	1.46241	-3.13223	0.00173484	0.0400472
MSTRG.21359	421.147	0.640608	0.205048	3.12419	0.00178297	0.0407971
MSTRG.22494	259.182	0.676862	0.216591	3.12508	0.00177758	0.0407971
LOC110438541	124.917	1.09493	0.350864	3.12067	0.00180437	0.0411066
MSTRG.11946	208.252	-0.86151	0.276382	-3.11709	0.00182643	0.0414282
MSTRG.1576	5698.03	-0.496395	0.159765	-3.10704	0.00188974	0.0415981
si:dkey-16p21.8	1023.07	-0.856259	0.275377	-3.10941	0.00187464	0.0415981
MSTRG.11211	117.238	-1.22276	0.393268	-3.10924	0.0018757	0.0415981
MSTRG.11761	503.023	-1.04741	0.336647	-3.1113	0.00186267	0.0415981
MSTRG.12141	1485.62	-0.587695	0.189124	-3.10745	0.00188708	0.0415981
MSTRG.18895	440.63	-0.65974	0.211861	-3.11402	0.00184555	0.0415981
MSTRG.23937	245.361	0.774894	0.249342	3.10775	0.00188516	0.0415981
MSTRG.23098	4077.9	-0.55363	0.178532	-3.10101	0.00192863	0.0421496
MSTRG.27464	209.695	0.793565	0.255935	3.10065	0.00193095	0.0421496
MSTRG.20826	300.366	-0.947018	0.306043	-3.0944	0.00197214	0.0428693
MSTRG.30704	16.0932	-3.5027	1.13634	-3.08245	0.00205301	0.0444422
MSTRG.15761	834.76	0.818042	0.265627	3.07967	0.00207232	0.0446747
MSTRG.29883	590.764	0.61833	0.200897	3.07784	0.00208505	0.0447642
MSTRG.29182	13.9324	-2.38704	0.777668	-3.06949	0.00214423	0.0458462
MSTRG.31534	18.1056	2.7779	0.908295	3.05837	0.00222546	0.0473886
MSTRG.2497	1306.66	0.844711	0.276581	3.05411	0.00225727	0.0476768
MSTRG.17225	40.6805	-1.76274	0.577013	-3.05494	0.00225107	0.0476768
MSTRG.15176	671.799	0.631831	0.207133	3.05036	0.00228568	0.0479399
MSTRG.30023	228.35	0.738071	0.241987	3.05004	0.0022881	0.0479399
MSTRG.12353	79.1668	1.09032	0.357937	3.04613	0.00231805	0.0483731
MSTRG.24419	3320.47	-0.549035	0.180519	-3.04143	0.00235454	0.0487445
MSTRG.32565	152.805	0.790206	0.25981	3.04148	0.00235421	0.0487445
MSTRG.29053	70.3126	-1.58535	0.521541	-3.03974	0.00236782	0.0488257

## Sheet: lncRNA_S2vs_S3
gene	baseMean	log2FoldChange	lfcSE	stat	pvalue	padj
MSTRG.7115	348.324	-6.12589	0.460319	-13.3079	2.08202e-40	4.59084e-37
MSTRG.10953	298.432	7.44038	0.558603	13.3196	1.78027e-40	4.59084e-37
MSTRG.30636	69.4674	-5.91718	0.642212	-9.21375	3.14922e-20	4.62935e-17
MSTRG.30773	17627.8	-1.61098	0.178744	-9.01279	2.00881e-19	2.21471e-16
MSTRG.28182	457.86	2.09895	0.234421	8.95379	3.43479e-19	3.02949e-16
MSTRG.28001	96.38	3.79348	0.467579	8.11303	4.93744e-16	3.62902e-13
MSTRG.30678	54043.9	-1.97272	0.250294	-7.88164	3.23109e-15	2.03559e-12
MSTRG.11976	67038.8	-1.19847	0.156843	-7.64117	2.15252e-14	1.18658e-11
MSTRG.14185	5454.71	-1.33393	0.182515	-7.30861	2.69921e-13	1.32261e-10
MSTRG.28319	29431.3	-1.13961	0.160193	-7.11399	1.12735e-12	4.97161e-10
MSTRG.16310	709.264	-1.21402	0.177114	-6.85443	7.1595e-12	2.87031e-09
MSTRG.15573	3572.86	-1.8487	0.27123	-6.81597	9.36303e-12	3.44091e-09
MSTRG.149	41552	-1.06773	0.159174	-6.70793	1.97402e-11	6.6965e-09
MSTRG.3171	574.619	-1.21477	0.185635	-6.54385	5.99532e-11	1.88852e-08
MSTRG.18818	1169.02	-1.06	0.16703	-6.34617	2.20736e-10	6.48963e-08
MSTRG.15572	14950.3	-1.78775	0.286316	-6.24397	4.26589e-10	1.17579e-07
MSTRG.3546	72839.2	-1.18473	0.191866	-6.17478	6.62555e-10	1.71875e-07
MSTRG.8038	145.023	-1.82567	0.299897	-6.08767	1.14569e-09	2.80693e-07
MSTRG.14227	332049	-0.947007	0.156816	-6.03899	1.55084e-09	3.59957e-07
MSTRG.924	78.902	-2.38979	0.399217	-5.98619	2.14808e-09	4.73651e-07
MSTRG.28183	125.283	1.86221	0.316824	5.87774	4.15916e-09	8.73424e-07
MSTRG.25211	21980.3	0.901592	0.154871	5.82157	5.82966e-09	1.16858e-06
si:ch211-255p10.3	8935.63	-1.03095	0.17916	-5.75437	8.69677e-09	1.66751e-06
MSTRG.18814	384.251	-1.12403	0.198498	-5.66266	1.49042e-08	2.73865e-06
MSTRG.30635	687.992	-5.18057	0.924987	-5.60069	2.13496e-08	3.76606e-06
MSTRG.31471	75.832	-2.29078	0.417565	-5.48605	4.11013e-08	6.97141e-06
MSTRG.29379	288.915	-1.63609	0.302126	-5.41526	6.11981e-08	9.99569e-06
MSTRG.10194	6952.72	-0.999256	0.185452	-5.38823	7.11555e-08	1.1207e-05
MSTRG.25230	1722.45	-0.966374	0.180278	-5.36046	8.30087e-08	1.2623e-05
MSTRG.11761	215.253	1.45825	0.285512	5.1075	3.26446e-07	4.79876e-05
MSTRG.15536	1007.31	-0.839953	0.169659	-4.95082	7.38999e-07	0.000105128
MSTRG.30616	162.24	-1.46773	0.297313	-4.93664	7.948e-07	0.000109533
MSTRG.22569	1245.86	-0.808062	0.165172	-4.89224	9.96934e-07	0.000129507
MSTRG.23076	871.029	-0.946687	0.19352	-4.89194	9.98466e-07	0.000129507
MSTRG.2597	3404.25	-0.757907	0.155754	-4.86605	1.1385e-06	0.000143451
MSTRG.690	90.8969	-2.82327	0.580919	-4.86	1.17385e-06	0.000143796
MSTRG.29629	129.291	-2.21965	0.46166	-4.80798	1.52463e-06	0.000181719
MSTRG.23098	4327.9	-0.784424	0.164938	-4.75588	1.97588e-06	0.000229306
MSTRG.32815	296.549	-1.92582	0.405529	-4.74892	2.04503e-06	0.000231245
MSTRG.26622	681.42	-0.895256	0.188781	-4.74229	2.11313e-06	0.000232972
MSTRG.29070	469.408	-1.10142	0.233064	-4.72582	2.29191e-06	0.000246521
MSTRG.2877	1437.43	-0.762141	0.162764	-4.6825	2.83403e-06	0.000297573
MSTRG.2164	427.418	-1.19055	0.255621	-4.6575	3.2007e-06	0.000328258
MSTRG.16075	2179.48	-0.816516	0.176989	-4.61338	3.96166e-06	0.000397066
MSTRG.23200	4258.68	-0.751859	0.163933	-4.58637	4.51023e-06	0.000442002
MSTRG.459	5138.13	-0.829053	0.183449	-4.51925	6.20593e-06	0.000594959
MSTRG.1076	167.399	-2.1134	0.468275	-4.51315	6.38721e-06	0.00059931
MSTRG.20077	2185.55	-0.752544	0.166974	-4.50697	6.57614e-06	0.000604183
MSTRG.25409	2393.02	-0.706743	0.157118	-4.49817	6.85423e-06	0.00061688
MSTRG.10372	5032.82	-0.718242	0.160293	-4.4808	7.43634e-06	0.000655885
MSTRG.9048	1895.8	1.2989	0.29113	4.46159	8.13555e-06	0.000703486
MSTRG.19943	1997.15	-0.756155	0.169788	-4.45352	8.44734e-06	0.0007164
MSTRG.12233	3031.46	-0.86973	0.195593	-4.44663	8.72297e-06	0.000725817
MSTRG.22211	3238.91	-0.746519	0.168931	-4.41908	9.91197e-06	0.000809477
MSTRG.9149	125.942	-1.53842	0.348769	-4.411	1.02894e-05	0.000825023
MSTRG.2826	1278.41	-0.800655	0.182276	-4.39253	1.12039e-05	0.000874488
MSTRG.23795	82.4637	1.48455	0.338119	4.39062	1.13029e-05	0.000874488
MSTRG.14918	785.08	-0.727302	0.167427	-4.34398	1.39922e-05	0.00106389
MSTRG.18778	634.372	-0.894346	0.206295	-4.33527	1.45582e-05	0.00107003
MSTRG.22711	3714.6	-0.709273	0.163546	-4.33685	1.44537e-05	0.00107003
MSTRG.16193	487.408	-0.932354	0.21559	-4.32466	1.52766e-05	0.00110442
MSTRG.30677	39677.3	-1.63817	0.379371	-4.31812	1.57361e-05	0.00111929
MSTRG.15688	671.291	-1.52013	0.352697	-4.31002	1.63243e-05	0.0011427
MSTRG.13605	382.798	-0.896108	0.20888	-4.29006	1.78627e-05	0.00123085
MSTRG.22540	85.365	-1.6488	0.385119	-4.28127	1.8583e-05	0.00126079
MSTRG.1576	5882.24	-0.665887	0.156014	-4.26812	1.97127e-05	0.00131717
MSTRG.24124	550.567	-0.777678	0.182438	-4.26269	2.0198e-05	0.00132945
MSTRG.604	5835.59	-0.675183	0.158939	-4.24805	2.15636e-05	0.00139846
MSTRG.10494	2331	-0.715044	0.168943	-4.23247	2.31142e-05	0.00143568
MSTRG.15885	1851.65	-0.737091	0.174131	-4.23297	2.30629e-05	0.00143568
MSTRG.27112	344.313	-1.0681	0.252039	-4.23782	2.25696e-05	0.00143568
MSTRG.11411	2220.89	-1.47308	0.352755	-4.17593	2.96775e-05	0.00181775
MSTRG.18913	252.34	0.926495	0.223511	4.14518	3.39545e-05	0.00205122
MSTRG.23753	4861.31	-0.768615	0.185902	-4.1345	3.55721e-05	0.00211991
MSTRG.514	7616.02	-0.866591	0.210892	-4.10916	3.97101e-05	0.00233496
MSTRG.28705	579.29	-0.925004	0.225506	-4.10191	4.09761e-05	0.00237769
MSTRG.24209	2695.69	-0.777754	0.189755	-4.09872	4.15447e-05	0.00237938
MSTRG.31838	93.6141	-2.80141	0.685136	-4.08884	4.33533e-05	0.00245113
MSTRG.28706	2391.26	-0.92146	0.225586	-4.08473	4.41276e-05	0.00246333
MSTRG.4096	1558.44	-0.773136	0.189412	-4.08176	4.46963e-05	0.00246388
MSTRG.20460	236.354	1.07272	0.263979	4.06367	4.83075e-05	0.00263007
MSTRG.24419	3474.02	-0.747382	0.184346	-4.05424	5.02969e-05	0.00270293
MSTRG.29268	3635.07	-1.38064	0.340766	-4.05159	5.08714e-05	0.00270293
MSTRG.12352	926.116	0.769276	0.191017	4.02727	5.64276e-05	0.0029276
MSTRG.28181	212.455	1.20401	0.298796	4.02953	5.58874e-05	0.0029276
MSTRG.11118	101.943	-2.0037	0.50114	-3.99829	6.38017e-05	0.00319733
MSTRG.25247	495.497	-1.05343	0.26342	-3.99907	6.35918e-05	0.00319733
MSTRG.29397	7006.44	-0.826355	0.206626	-3.99928	6.35367e-05	0.00319733
MSTRG.17225	48.13	-2.1393	0.536545	-3.98717	6.68671e-05	0.00327649
MSTRG.18895	453.686	-0.81605	0.204534	-3.98979	6.61314e-05	0.00327649
MSTRG.28002	70.3349	2.11463	0.530835	3.9836	6.78786e-05	0.0032895
MSTRG.3685	176.029	-1.24336	0.312928	-3.97329	7.08868e-05	0.00339794
MSTRG.12141	1526.31	-0.742273	0.187414	-3.96061	7.47573e-05	0.00351588
MSTRG.28730	48.2726	1.72686	0.436074	3.96003	7.49417e-05	0.00351588
MSTRG.2397	114.389	-1.85033	0.470212	-3.9351	8.31611e-05	0.00382526
MSTRG.12349	2350.37	0.7062	0.179476	3.93479	8.3271e-05	0.00382526
MSTRG.29999	39.5478	-3.17139	0.81387	-3.89668	9.75221e-05	0.00443374
MSTRG.1937	29.5025	-2.33184	0.600651	-3.88218	0.000103525	0.00465862
MSTRG.15690	294.485	-1.59593	0.411942	-3.87416	0.000106993	0.00476605
MSTRG.3229	731.97	-0.714528	0.184592	-3.87084	0.00010846	0.00478308
MSTRG.15176	606.487	0.879243	0.227909	3.85787	0.000114379	0.00499419
MSTRG.10992	2391.74	-0.624888	0.162828	-3.83773	0.000124179	0.0053689
MSTRG.15143	4108.95	-0.663621	0.173588	-3.82296	0.000131859	0.00564563
MSTRG.23075	16392.2	-0.628717	0.164715	-3.81699	0.000135087	0.00572822
MSTRG.11082	3133.88	-0.643051	0.168737	-3.81098	0.00013842	0.00574102
MSTRG.11410	40250.1	-1.3501	0.354625	-3.80712	0.000140596	0.00574102
MSTRG.16623	1342.95	-0.673687	0.176868	-3.80898	0.000139541	0.00574102
MSTRG.26472	259.665	-0.885959	0.232492	-3.81071	0.000138571	0.00574102
si:dkey-193p11.2	5543.87	0.7407	0.196618	3.7672	0.000165088	0.00667926
MSTRG.9267	639.295	-1.4527	0.388166	-3.74246	0.000182229	0.00730573
MSTRG.2096	2241.69	-0.624266	0.167388	-3.72946	0.000191892	0.00762381
MSTRG.29398	483.732	-1.00215	0.269017	-3.72522	0.000195146	0.00768387
MSTRG.14875	232.663	-0.930726	0.250738	-3.71195	0.000205671	0.00795621
MSTRG.24904	3818.14	-0.667351	0.17976	-3.71246	0.000205257	0.00795621
MSTRG.12259	1986.85	-0.639798	0.172929	-3.69977	0.000215796	0.00822452
MSTRG.16457	22.8322	-2.3276	0.629228	-3.69913	0.000216337	0.00822452
MSTRG.8961	26.313	-2.2737	0.617289	-3.68337	0.000230171	0.00867569
MSTRG.29808	63.8385	-1.67025	0.45519	-3.66934	0.000243177	0.00908822
MSTRG.20842	897.364	-0.990548	0.270812	-3.6577	0.000254491	0.00943115
MSTRG.29883	554.448	0.712122	0.195435	3.64378	0.000268662	0.00987335
MSTRG.14397	61.662	-2.51203	0.691955	-3.63033	0.000283057	0.0103164
MSTRG.22936	215.119	-1.28389	0.354662	-3.62004	0.00029456	0.0106476
MSTRG.15689	107.024	-1.61009	0.445868	-3.61114	0.000304853	0.0109301
MSTRG.18721	110.998	-1.09627	0.305172	-3.59231	0.000327764	0.0116568
MSTRG.1529	3007.85	-0.684113	0.191964	-3.56375	0.000365599	0.012796
MSTRG.32102	147.568	1.07511	0.301625	3.5644	0.000364689	0.012796
MSTRG.18420	21.8802	3.53268	0.996073	3.54661	0.000390224	0.0135503
MSTRG.11014	409.534	-0.687611	0.195019	-3.52586	0.000422103	0.0145428
MSTRG.3691	380.441	0.764994	0.217872	3.51121	0.000446071	0.0148661
MSTRG.13458	318.274	-0.748969	0.212932	-3.51741	0.000435781	0.0148661
MSTRG.16792	3924.54	-0.55657	0.158553	-3.51032	0.000447569	0.0148661
MSTRG.24430	1975.07	-0.699449	0.199491	-3.50618	0.000454593	0.0148661
MSTRG.27436	773.983	-0.745431	0.212623	-3.50589	0.000455084	0.0148661
LOC108179067	2382.86	-0.639199	0.182099	-3.51016	0.00044783	0.0148661
MSTRG.28283	736.245	-0.645765	0.184046	-3.50872	0.000450274	0.0148661
MSTRG.5427	36.7931	2.10735	0.60209	3.50006	0.000465147	0.0150831
MSTRG.11191	5285.5	-0.661048	0.189096	-3.49584	0.000472577	0.0151512
MSTRG.15491	97.8359	-1.08903	0.311599	-3.49497	0.000474121	0.0151512
MSTRG.15014	70.722	-1.33437	0.382451	-3.489	0.00048483	0.0152858
MSTRG.17212	1231.64	-0.571907	0.163928	-3.48876	0.000485262	0.0152858
MSTRG.13762	3213.88	-0.634191	0.181975	-3.48505	0.000492047	0.0153896
MSTRG.27988	731.525	-0.702938	0.201954	-3.48069	0.000500128	0.0155322
MSTRG.29596	58.0061	-1.35473	0.389874	-3.47479	0.000511246	0.0157664
MSTRG.27408	53.8982	-1.90517	0.549971	-3.46412	0.000531964	0.0162914
MSTRG.2957	627.322	-1.08508	0.313826	-3.45759	0.000545028	0.0165764
MSTRG.24035	112.572	1.09546	0.318118	3.44356	0.000574113	0.0172234
MSTRG.29527	802.125	-1.27362	0.369803	-3.44404	0.000573088	0.0172234
MSTRG.27028	273.669	-0.958295	0.279625	-3.42707	0.000610135	0.0181804
MSTRG.2623	114.886	-1.00931	0.294799	-3.42373	0.000617683	0.0182818
MSTRG.1628	1126.05	-0.597622	0.175065	-3.41371	0.000640849	0.018841
MSTRG.22912	246.577	-0.765423	0.224731	-3.40595	0.00065935	0.0192565
MSTRG.123	1442.69	-0.693948	0.204491	-3.39354	0.000689966	0.0200181
MSTRG.19062	211.357	-0.885737	0.261285	-3.38992	0.00069912	0.0201511
si:dkey-16p21.8	1011.15	-0.916251	0.270657	-3.38529	0.000711029	0.0203613
MSTRG.12107	3510.99	-0.60078	0.177578	-3.38319	0.000716479	0.020385
MSTRG.24026	64.8716	1.51021	0.447868	3.37199	0.000746272	0.0210965
LOC108182459	41.6709	-3.3695	1.00075	-3.36697	0.000760002	0.0213478
MSTRG.3825	148.72	0.929235	0.276623	3.35922	0.000781641	0.0218167
MSTRG.3686	40.3734	-1.72428	0.514724	-3.34992	0.000808355	0.0224204
MSTRG.24067	356.785	-0.720559	0.215562	-3.34271	0.000829658	0.0228675
MSTRG.15365	247.915	-0.758872	0.228004	-3.32833	0.000873693	0.0239316
MSTRG.16495	48.6376	-1.86556	0.563131	-3.31283	0.000923577	0.0251418
MSTRG.16289	1002.93	-0.54507	0.164626	-3.31097	0.000929746	0.0251545
MSTRG.453	236.634	-1.51172	0.458326	-3.29836	0.000972529	0.0259931
MSTRG.28007	96.4202	1.37319	0.416139	3.29982	0.000967459	0.0259931
MSTRG.2684	366.275	0.721971	0.219151	3.2944	0.000986329	0.0260462
MSTRG.11017	259.02	-0.828164	0.251285	-3.29572	0.000981709	0.0260462
MSTRG.12559	3874.44	-0.56202	0.170789	-3.29073	0.000999271	0.0261688
MSTRG.15323	608.833	-0.597585	0.181652	-3.28973	0.00100284	0.0261688
MSTRG.16399	271.556	-0.801298	0.245087	-3.26944	0.00107761	0.0279544
MSTRG.21335	536.423	-0.699042	0.215094	-3.24995	0.00115427	0.029768
MSTRG.1972	495.692	0.824518	0.254333	3.24188	0.00118743	0.030342
MSTRG.29053	64.9555	-1.50621	0.464708	-3.2412	0.00119029	0.030342
MSTRG.11731	446.131	-0.692003	0.213704	-3.23814	0.00120311	0.0304925
MSTRG.25364	46.174	-1.59405	0.493258	-3.23167	0.00123068	0.030837
MSTRG.31385	34.9402	-1.65584	0.512142	-3.23317	0.00122427	0.030837
MSTRG.30350	234.141	-0.940324	0.29113	-3.22992	0.00123827	0.0308517
MSTRG.18440	2694.81	0.534882	0.166495	3.2126	0.00131537	0.0325887
MSTRG.16937	1360.17	0.53845	0.167951	3.20599	0.00134597	0.0331606
MSTRG.9876	356.566	-0.686646	0.215102	-3.19218	0.00141202	0.0345945
MSTRG.11825	153.84	-0.811779	0.254898	-3.18472	0.00144895	0.0353032
MSTRG.732	276.044	-0.671979	0.211678	-3.17453	0.00150079	0.0363653
MSTRG.25814	24.6582	-1.90874	0.601775	-3.17185	0.00151474	0.0365026
MSTRG.25122	548.167	-0.828575	0.261708	-3.16603	0.00154534	0.0370378
MSTRG.19025	122.235	-0.907877	0.287597	-3.15677	0.00159526	0.0380276
MSTRG.25824	783.649	-0.544221	0.172569	-3.15364	0.00161247	0.0382311
MSTRG.12308	930.358	-0.598979	0.190678	-3.14132	0.00168191	0.0394533
MSTRG.32219	26227.1	-1.07842	0.343173	-3.1425	0.0016751	0.0394533
MSTRG.24025	43.7038	1.32288	0.421342	3.13968	0.00169133	0.0394644
MSTRG.2475	1404.43	-0.573816	0.183141	-3.13319	0.00172915	0.0401344
MSTRG.18313	1813.14	-0.712794	0.229622	-3.10421	0.00190788	0.0438216
MSTRG.28373	115.159	-1.0667	0.343609	-3.10439	0.00190671	0.0438216
MSTRG.14278	437.157	0.655418	0.212416	3.08554	0.00203186	0.0464274
MSTRG.15277	125.082	-1.04608	0.340313	-3.07387	0.00211299	0.0477862
MSTRG.21222	361.045	-0.733682	0.238595	-3.07501	0.00210496	0.0477862
MSTRG.24968	1535.75	-0.627436	0.204555	-3.06733	0.00215979	0.0485954
MSTRG.11631	328.809	-0.714412	0.23336	-3.06141	0.00220297	0.0493152
MSTRG.12481	30.3362	-1.63893	0.535715	-3.05933	0.00221836	0.0494089
MSTRG.12279	153.926	-0.816372	0.26713	-3.05609	0.00224244	0.0494458
MSTRG.21785	38.8755	-2.40413	0.786314	-3.05747	0.00223215	0.0494458

## Sheet: miRNA_S1vs_S2
gene	baseMean	log2FoldChange	lfcSE	stat	pvalue	padj
dre-miR-196a-3p	344.504	2.32945	0.218085	10.6814	1.24364e-26	2.91011e-24
dre-miR-10c-5p	43669.3	-0.825217	0.116345	-7.09284	1.31384e-12	1.53719e-10
dre-miR-196a-5p	473.429	1.74769	0.257152	6.79633	1.07319e-11	8.3709e-10
dre-miR-192	1098.36	-0.870303	0.145095	-5.99817	1.99555e-09	1.1674e-07
dre-miR-196d	97.0992	2.09404	0.359937	5.81779	5.96295e-09	2.79066e-07
dre-miR-196c	152.021	1.36304	0.32344	4.21421	2.50654e-05	0.000977551
dre-miR-10b-3p	72.4145	1.49386	0.401442	3.72123	0.000198257	0.00662745
dre-miR-133c-3p	1428.72	1.03844	0.28439	3.65147	0.000260744	0.00762676
dre-miR-217	799.471	-1.55567	0.435637	-3.57102	0.000355596	0.00832094
dre-miR-7a	1420.39	-1.74573	0.488006	-3.57727	0.000347197	0.00832094
dre-miR-196b	424.739	0.793021	0.225624	3.51478	0.000440114	0.00936242
dre-miR-216b	560.81	-0.85982	0.248302	-3.46281	0.000534574	0.00984095
dre-miR-23a-3p	6437.93	0.392439	0.113528	3.45676	0.000546719	0.00984095
dre-miR-10c-3p	88.0852	-0.920851	0.271426	-3.39265	0.000692205	0.0115697
dre-miR-148	41242.8	0.291705	0.0868598	3.35834	0.000784107	0.0122321
dre-miR-2192	507.396	0.6849	0.206568	3.31562	0.000914399	0.0133731
dre-miR-140-3p	15314.7	-1.68144	0.510916	-3.29103	0.000998209	0.01374
dre-miR-9-4-3p	634.615	-2.31521	0.749508	-3.08897	0.00200852	0.0261108
dre-miR-143	516315	0.520497	0.176491	2.94914	0.00318659	0.0382122
dre-miR-2188-5p	1724.9	1.14347	0.390746	2.92638	0.0034293	0.0382122
dre-miR-724	244.741	-1.83899	0.628101	-2.92786	0.00341306	0.0382122
dre-let-7a	63503	0.543619	0.188995	2.87637	0.00402275	0.0427874
dre-miR-1388-5p	5583.02	-0.743022	0.260629	-2.85088	0.00435989	0.0443572
dre-miR-456	969.656	-0.325621	0.115041	-2.83049	0.00464773	0.0453153

## Sheet: miRNA_S1vs_S3
gene	baseMean	log2FoldChange	lfcSE	stat	pvalue	padj
dre-miR-196a-3p	425.416	2.51734	0.225658	11.1555	6.72859e-29	1.97148e-26
dre-miR-192	1039.53	-1.64061	0.157721	-10.4019	2.42964e-25	3.55943e-23
dre-miR-196a-5p	732.665	2.34822	0.238883	9.83002	8.36026e-23	8.16519e-21
dre-miR-99	29102.4	1.0742	0.116226	9.24238	2.41084e-20	1.76594e-18
dre-miR-196b	617.934	1.37769	0.19407	7.09892	1.25737e-12	7.36819e-11
dre-miR-196c	243.799	2.06356	0.294678	7.00277	2.5095e-12	1.22547e-10
dre-miR-10c-5p	43709.7	-1.28025	0.191901	-6.67142	2.53333e-11	1.06038e-09
dre-miR-34a	448.089	-0.95874	0.163773	-5.85407	4.79693e-09	1.75687e-07
dre-miR-196d	98.3129	1.93675	0.334296	5.79352	6.8925e-09	2.24389e-07
dre-miR-100-5p	347476	0.446254	0.082554	5.40561	6.45885e-08	1.89244e-06
dre-miR-2192	625.275	0.924396	0.172703	5.35252	8.67366e-08	2.31035e-06
dre-miR-187	14653.4	-0.682953	0.15368	-4.44399	8.83049e-06	0.000215611
dre-miR-301b-5p	324.17	0.848507	0.196817	4.31116	1.62402e-05	0.000345377
dre-miR-7133-3p	147.285	-1.14026	0.264708	-4.30761	1.65027e-05	0.000345377
dre-miR-7b	2922.99	-0.597197	0.140449	-4.25206	2.11812e-05	0.00041374
dre-miR-216b	593.602	-1.05929	0.25077	-4.22414	2.39851e-05	0.000418913
dre-miR-23a-3p	7497.57	0.515385	0.122096	4.22115	2.43055e-05	0.000418913
dre-miR-27b-5p	391.752	0.751922	0.185558	4.05222	5.07335e-05	0.000825829
dre-miR-7a	1510.47	-2.0203	0.522245	-3.8685	0.000109508	0.00168873
dre-miR-10c-3p	93.5824	-1.1287	0.300026	-3.76202	0.000168544	0.0022447
dre-miR-223	1510.54	-0.718291	0.190649	-3.76761	0.000164818	0.0022447
dre-miR-365	803.92	-0.642903	0.170596	-3.76858	0.00016418	0.0022447
dre-miR-456	1456.58	0.522197	0.141907	3.67985	0.000233369	0.00284905
dre-miR-722	308.357	-0.909413	0.247051	-3.68107	0.000232257	0.00284905
dre-miR-100-2-3p	4947.37	0.522791	0.143705	3.63794	0.000274828	0.0030971
dre-miR-27e	12744.6	1.13092	0.310434	3.64302	0.000269459	0.0030971
dre-miR-27d	3557.3	1.3419	0.371006	3.61693	0.000298119	0.00323514
dre-miR-10b-3p	75.7998	1.38857	0.395639	3.5097	0.000448613	0.00441565
dre-miR-222a-3p	4789.21	0.550713	0.157004	3.50763	0.000452114	0.00441565
dre-miR-455-5p	2162.27	0.781755	0.222385	3.51533	0.000439209	0.00441565
dre-miR-133c-3p	835.419	-0.712792	0.204207	-3.49053	0.000482057	0.00455154
dre-miR-27a-3p	4108.37	0.918594	0.263788	3.48232	0.000497096	0.00455154
dre-miR-101b	666.762	-0.380453	0.111517	-3.41163	0.000645767	0.00573363
dre-miR-142a-3p	501.014	-1.30651	0.395125	-3.30658	0.000944407	0.00781733
dre-miR-217	893.855	-1.49463	0.451062	-3.31358	0.000921097	0.00781733
dre-miR-375	1117.21	-0.81363	0.246528	-3.30035	0.000965652	0.00781733
dre-miR-499-5p	29215.1	1.21066	0.367517	3.29416	0.000987171	0.00781733
dre-miR-221-3p	3509.7	0.437575	0.133678	3.27336	0.00106277	0.00819451
dre-miR-140-5p	2012.12	-1.72136	0.530578	-3.24431	0.00117734	0.00862404
dre-miR-454b	4230.46	-0.305077	0.0938485	-3.25074	0.00115106	0.00862404
dre-miR-24b-3p	2862.41	0.92559	0.299174	3.09382	0.00197599	0.0141211
dre-miR-125c-5p	2765.32	0.4786	0.156386	3.06038	0.00221057	0.0150627
dre-miR-30d	183028	0.752542	0.245679	3.06311	0.00219048	0.0150627
dre-miR-133b-3p	7946.71	-0.580666	0.190856	-3.04244	0.0023467	0.0156269
dre-miR-133a-3p	63643.9	-0.57277	0.19086	-3.001	0.00269095	0.017521
dre-miR-133b-5p	132.257	-0.966664	0.331694	-2.91432	0.00356459	0.0227049
dre-miR-152	10896.3	0.389644	0.134391	2.89932	0.0037397	0.0233134
dre-miR-122	690.979	-2.1524	0.750077	-2.86957	0.0041103	0.0250899
dre-miR-206-3p	813860	-0.397136	0.139374	-2.84943	0.00437981	0.0261894
dre-miR-125c-3p	254.255	0.533457	0.188276	2.83338	0.0046058	0.02699
dre-miR-301c-5p	219.41	0.614255	0.221611	2.77177	0.0055752	0.0320301
dre-miR-26a-3p	92.463	-0.681963	0.252743	-2.69825	0.00697059	0.0386151
dre-miR-27b-3p	18134.2	0.504414	0.186989	2.69756	0.00698498	0.0386151

## Sheet: miRNA_S2vs_S3
gene	baseMean	log2FoldChange	lfcSE	stat	pvalue	padj
dre-miR-34a	482.194	-1.16734	0.162264	-7.19408	6.28818e-13	1.84244e-10
dre-miR-133c-3p	1354.55	-1.76305	0.312497	-5.64182	1.68257e-08	2.46497e-06
dre-miR-456	1306.36	0.835803	0.154542	5.40827	6.36364e-08	6.21515e-06
dre-miR-455-5p	2026.22	0.946624	0.183653	5.15442	2.54424e-07	1.86365e-05
dre-miR-27b-5p	367.884	0.904005	0.177116	5.10403	3.325e-07	1.94845e-05
dre-miR-125c-5p	2428.56	0.871592	0.173459	5.02478	5.04014e-07	2.12462e-05
dre-miR-99	29784.2	0.86661	0.172514	5.02342	5.07587e-07	2.12462e-05
dre-miR-301b-5p	280.818	1.40687	0.285525	4.9273	8.33754e-07	3.05362e-05
dre-miR-722	313.806	-1.0035	0.208869	-4.80446	1.55173e-06	5.05176e-05
dre-miR-192	670.775	-0.783916	0.17509	-4.47723	7.56189e-06	0.000201421
dre-miR-301c-5p	200.823	0.873907	0.195167	4.47775	7.54337e-06	0.000201421
dre-miR-27e	11613.9	1.4733	0.338962	4.34652	1.38313e-05	0.000337713
dre-miR-1	2.30981e+06	-0.668929	0.154784	-4.32169	1.5484e-05	0.000348985
dre-miR-196c	309.936	0.684594	0.165849	4.12781	3.66232e-05	0.000766471
dre-miR-27d	3217.72	1.77579	0.432921	4.10188	4.09809e-05	0.000800493
dre-miR-133a-3p	78203.2	-1.09469	0.269962	-4.055	5.01351e-05	0.000843645
dre-miR-142a-3p	429.166	-1.04458	0.258097	-4.04723	5.1828e-05	0.000843645
dre-miR-31	210.288	1.51063	0.370892	4.07297	4.64174e-05	0.000843645
dre-miR-22b-5p	145.862	1.06494	0.264223	4.03046	5.56675e-05	0.000858451
dre-miR-196a-5p	995.049	0.589502	0.157514	3.74253	0.000182178	0.00266891
dre-miR-133b-3p	10059.4	-1.1643	0.314136	-3.70636	0.000210263	0.00280123
dre-miR-206-3p	797816	-0.411109	0.110923	-3.70627	0.000210331	0.00280123
dre-miR-100-2-3p	4533.05	0.751341	0.204698	3.67048	0.000242098	0.00308411
dre-miR-212-5p	29.2099	2.33604	0.638711	3.65743	0.000254756	0.00311015
dre-miR-193b-3p	4283.7	-1.09973	0.316045	-3.47966	0.000502054	0.00588408
dre-miR-193a-3p	24.7548	-1.83956	0.536199	-3.43075	0.000601922	0.00678319
dre-miR-26a-3p	94.5422	-0.770952	0.233657	-3.29951	0.000968553	0.0102279
dre-miR-9-5p	16977.9	1.74868	0.530394	3.29695	0.000977409	0.0102279
dre-let-7c-5p	4222.93	0.638932	0.198404	3.22035	0.00128033	0.0129357
dre-miR-130c-3p	460.021	-0.923544	0.291551	-3.16769	0.00153655	0.015007
dre-miR-22a-3p	696260	0.657437	0.209085	3.14436	0.00166453	0.0157325
dre-miR-133a-2-5p	9302.74	-0.639084	0.205234	-3.11392	0.00184619	0.0163919
dre-miR-133a-5p	9303.28	-0.639075	0.205221	-3.11408	0.00184518	0.0163919
dre-let-7d-5p	4345.93	0.399809	0.131793	3.03361	0.00241644	0.0196672
dre-miR-365	906.095	-0.973436	0.319594	-3.04585	0.00232025	0.0196672
miR-novel-16	8.77402	-6.73871	2.219	-3.03683	0.00239083	0.0196672
dre-miR-100-5p	318511	0.665698	0.222639	2.99004	0.00278945	0.0220894
dre-miR-27a-5p	32464.1	0.628767	0.211211	2.97696	0.00291122	0.022447
dre-miR-27a-3p	4147.07	0.781108	0.264344	2.95489	0.0031278	0.0234986
dre-miR-454b	4329.73	-0.429814	0.146274	-2.93842	0.0032989	0.0241644
dre-miR-96-5p	1134.5	-0.755862	0.258289	-2.92642	0.00342886	0.0245038
dre-miR-222a-3p	4567.34	0.631857	0.217259	2.90831	0.00363392	0.0253509
dre-miR-301c-3p	49.0082	-0.932293	0.321993	-2.89538	0.00378698	0.0258043
dre-miR-100-3p	68.7533	-1.05857	0.370455	-2.8575	0.00426995	0.0277402
dre-miR-133c-5p	101.972	-0.83422	0.292265	-2.85433	0.00431278	0.0277402
dre-miR-30d	185528	0.608117	0.213283	2.85122	0.00435512	0.0277402
dre-miR-16c-3p	1491.33	0.731416	0.258985	2.82416	0.00474041	0.0290408
dre-miR-181a-5-3p	2482.14	0.52175	0.184821	2.82301	0.00475754	0.0290408
dre-miR-101b	656.366	-0.411227	0.14745	-2.78893	0.00528824	0.0316215
dre-miR-129-3p	10.0691	-2.40239	0.870883	-2.75857	0.00580545	0.0337027
dre-miR-301a	211.563	-0.839464	0.304688	-2.75516	0.00586635	0.0337027
dre-miR-454a	1441.16	-0.601363	0.218902	-2.74718	0.0060111	0.0338703
dre-miR-203a-5p	83.4112	-1.05067	0.388309	-2.70576	0.0068148	0.0376672
dre-miR-9-4-3p	402.336	1.30481	0.483331	2.69961	0.00694208	0.0376672
dre-miR-18a	128.589	-0.717193	0.267577	-2.68032	0.0073552	0.0391832
dre-miR-10a-5p	29402.3	-0.520555	0.194804	-2.67219	0.00753574	0.039428
dre-miR-10d-3p	39.1882	1.5956	0.60107	2.6546	0.00794016	0.0408152
dre-miR-181a-5p	34089.7	0.398969	0.151422	2.63482	0.00841825	0.0418059
dre-miR-214	24351.6	0.380207	0.144246	2.63583	0.00839307	0.0418059
dre-miR-457a	380.191	-0.789889	0.301036	-2.6239	0.0086928	0.0424499
dre-miR-10c-5p	29595.6	-0.467414	0.178675	-2.616	0.00889678	0.0427337
