# Supplementary material for: Profiling the Spatial Expression Pattern and ceRNA Network of lncRNA, miRNA, and mRNA Associated with the Development of Intermuscular Bones in Zebrafish
Source: Biology (Basel). 2022 Dec 31;12(1):75. doi: 10.3390/biology12010075 (PMC9855694; doi:10.3390/biology12010075)
Supplement: Supplementary file 1 [file biology-12-00075-s001.zip › Table S3. The normalized expression levels of genes.xlsx]

## Sheet: mRNA
gene	S3_1	S2_1	S1_1	S1_2	S2_2	S3_2	S1_3	S3_3	S2_3
zgc:110591	14.3231	18.8826	15.6174	26.2767	31.6824	32.7159	40.3233	16.8902	16.4693
LOC108183500	174.563	160.006	96.6327	104.012	115.839	173.803	106.285	152.747	139.137
ndufb9	191.572	831.83	63.4457	125.909	111.878	885.375	80.5453	98.9133	82.2432
thumpd2	1848.58	2192.37	3341.15	2728.4	6020.64	3396.32	2212.41	1552.19	1927.53
sin3b	632.902	655.923	534.896	602.174	660.379	553.104	610.123	641.975	664.691
prkcq	631.112	521.757	639.337	627.356	392.069	739.176	527.947	560.53	385.439
LOC108190752	0	0	0	0	2.97022	0	0.732796	0.767363	1.64613
adamts2	1115.41	1615.96	1368.47	1634.63	1806.89	1200.27	2248.68	2218.04	2606.42
ugt5g1	8.95194	8.94441	3.90435	13.1383	23.7618	19.4251	27.1219	22.2604	11.5265
slc39a13	649.016	780.151	724.257	633.925	667.31	739.176	908.44	858.389	861.408
rbm10	606.046	831.83	686.19	685.384	775.228	641.028	635.043	597.424	651.499
mef2ab	29.5414	12.9197	42.9479	36.1305	24.7519	17.3803	29.3499	22.2824	18.9551
cltcl1	1627.46	2327.53	1990.24	2047.39	2443.5	1946.6	1754.76	2012.61	2294.61
LOC110439781	5.37116	0	0	2.18972	1.98015	2.04475	2.20004	2.30382	1.64737
LOC108181140	1.79039	1.98765	0	0	0	0	0	0	0
gtse1	98.4714	75.5306	60.5174	63.502	32.6724	93.0359	57.9171	82.145	103.753
rap2c	655.282	463.122	638.361	578.087	409.891	612.401	453.92	509.888	395.351
LOC110438997	16.1135	34.7838	11.7131	51.4585	55.4442	40.8949	26.4022	39.1674	34.597
dnm3a	448.492	516.788	473.402	555.095	672.26	686.012	500.745	654.114	633.249
pcmt	2429.56	2640.59	2605.18	2382.42	2613.8	2715.42	1602.07	1732.15	1735.18
mical3a	911.308	1242.28	1016.11	1053.26	1219.77	1017.26	896.076	945.256	957.044
hao1	8.95194	16.895	12.6891	0	0	2.04475	1.46342	0.766228	0
si:dkey-187a12.4	29.5414	65.5923	89.8001	62.4071	65.3449	72.5885	71.121	48.3709	70.8234
si:ch73-281n10.2	1344.58	844.75	958.518	1028.08	845.523	1231.96	953.918	1042.68	816.954
LOC110438057	2.68558	1.98765	0	1.09486	12.871	0	0	0	0
dexi	378.667	586.356	639.337	606.554	598.995	470.292	335.909	318.729	500.031
arih1	184.41	254.419	220.596	203.644	229.697	172.781	204.606	222.704	241.342
slc36a4	219.323	196.777	193.265	213.498	213.856	183.005	253.747	226.55	305.598
tmem69	4.47597	3.97529	3.90435	5.47431	7.92059	80.7675	13.9083	67.456	7.39972
olig2	8.95194	1.98765	0.976088	2.18972	3.9603	0	1.46743	2.30498	1.6482
tmem229b	108.318	196.777	130.796	152.186	163.362	97.1254	219.314	179.733	210.082
canx	5611.08	2729.04	4464.62	4567.76	2499.94	5207.97	4490.7	4386.93	3582.78
abcb3l1	38.4933	112.302	28.3065	22.9921	81.1861	38.8502	17.59	107.448	96.3146
sorbs2a	20.5895	11.9259	45.8761	72.2609	5.94044	14.3132	62.445	59.2362	47.0333
dcaf17	50.1309	31.8023	76.1348	43.7945	21.7816	59.2976	55.7221	60.6539	27.1756
tmem101	484.3	258.394	394.339	324.079	289.102	481.538	371.673	408.396	373.818
si:ch73-281f12.4	395.676	535.671	599.318	640.494	724.734	563.327	551.468	578.25	684.473
padi2	703.623	628.096	633.481	566.044	524.739	553.104	373.993	395.474	474.425
eral1	488.776	368.708	478.283	574.803	361.377	613.424	568.325	496.073	376.412
vcanb	817.312	1187.62	1348.95	1195.59	1045.52	831.189	1249.89	1300.4	1325.6
riox2	491.462	433.307	501.709	500.352	485.136	609.334	458.244	416.902	346.698
fnta	433.274	412.437	485.116	424.807	407.911	505.052	417.927	360.862	371.411
pcmtl	12.5327	19.8765	22.45	16.4229	15.8412	16.358	49.8645	12.2863	12.3545
mrpl1	108.318	43.7282	87.8479	108.391	69.3052	142.11	131.241	145.109	82.3507
clcn3	223.799	220.629	337.726	251.818	268.31	259.683	236.112	210.393	224.842
prdx5	2117.13	1451.98	1946.32	2073.67	1472.24	2274.78	1669.7	1743.09	1718.08
tmem230b	74.3011	129.197	97.6088	94.1581	174.253	73.6109	104.125	109.036	104.598
LOC108180085	17.0087	7.95059	12.6891	13.1383	16.8313	6.13424	9.53616	10.7541	4.94349
mrpl15	608.732	418.4	554.418	770.783	589.094	940.583	705.354	615.778	523.771
si:ch211-173d10.1	7.16155	9.93823	5.85653	6.56917	1.98015	6.13424	11.0025	4.60858	12.3578
si:ch211-220i18.4	1583.6	1149.85	1310.89	1066.4	882.156	1399.63	719.967	766.98	533.615
tango2	408.209	292.184	313.324	368.969	249.499	420.195	354.171	364.735	358.267
cenph	36.703	18.8826	30.2587	44.8893	20.7916	27.6041	46.9579	14.5982	14.8338
elovl1b	1864.69	1677.57	1704.25	1675.14	1583.13	1371	1797.58	1583.62	1756.25
cdk2ap2	198.733	84.475	122.011	153.281	176.233	153.356	156.187	205.018	199.311
LOC100535396	2.68558	21.8641	26.3544	16.4229	52.4739	10.2237	8.0651	2.30333	29.6464
si:dkey-87o1.2	230.96	213.672	217.668	133.573	147.521	121.662	169.398	189.675	191.089
tmem79b	238.122	187.833	199.122	157.66	168.313	163.58	171.584	130.535	171.307
bzw1b	4552.06	3513.16	2750.61	2986.78	3912.77	3407.57	4189.42	3325.21	4708.79
ndufb11	2172.64	2602.82	2447.05	3653.56	3660.3	3770.51	3166.29	3348.67	3741.65
rpa1	2144.89	1445.02	1649.59	1922.58	1454.42	2384.17	1816.89	1777.44	1443.65
vash2	634.693	1023.64	808.201	688.668	897.997	716.683	516.193	489.867	649.784
LOC100007738	0	0	0	0	1.1021	0	0.815714	0	0
rna-mir17a-2-2	299.89	126.216	124.939	155.47	143.561	276.041	211.096	250.22	160.537
plp1a	162.925	176.901	251.831	155.47	173.263	115.528	173.086	140.546	130.155
enc1	1031.26	858.663	1066.86	695.237	643.548	834.256	446.521	534.382	597.056
znf1160	34.0174	74.5367	53.6848	43.7945	56.4342	17.3803	58.6877	71.4427	55.2058
itga3a	476.243	372.684	286.97	330.648	441.573	263.772	311.671	215.79	341.828
sncga	122.642	159.012	193.265	83.2095	30.6923	123.707	20.5278	59.8819	77.404
trip13	150.393	53.6664	99.5609	91.9684	47.5236	149.266	104.827	94.4192	89.7462
si:ch211-201h21.5	111.899	41.7406	76.1348	48.1739	5.94044	43.962	5.86861	6.14544	3.29578
zhx3	84.1483	206.715	175.696	111.676	161.382	61.3424	126.888	105.224	137.577
rab35b	612.313	532.689	555.394	517.87	495.037	595.021	507.392	518.273	430.716
tsfm	156.659	32.7962	75.1587	128.099	44.5533	162.557	153.984	126.694	79.8876
zmp:0000001074	204.999	186.839	85.8957	41.6048	91.0868	25.5593	68.1968	39.9303	60.1252
homer2	1636.41	1694.47	1846.76	1920.39	1517.78	2120.4	989.919	919.131	868.901
atp6v1e1b	358.973	365.727	381.65	328.459	478.206	359.875	392.255	371.602	407.636
cst3	1885.28	2915.88	2095.66	2051.77	2886.07	1664.42	2175.77	2153.24	2825.98
txk	29.5414	33.79	37.0913	35.0356	27.7221	40.8949	21.9972	48.3731	19.7656
s1pr4	5.37116	6.95676	10.737	2.18972	10.8908	7.15661	1.46538	0	4.9377
akip1	18.7991	34.7838	29.2826	30.6561	27.7221	28.6264	30.8006	36.8612	41.1844
ppil2	200.523	188.826	240.118	116.055	199.995	155.401	126.822	142.016	195.964
mov10b.1	168.297	158.018	187.409	254.008	238.608	286.264	232.436	189.653	238.834
tanc1a	606.046	648.967	823.818	592.32	708.893	467.224	632.901	767.967	796.533
si:ch211-126j24.1	341.069	773.194	530.992	538.672	683.151	480.515	431.917	519.098	552.662
plppr2b	52.8165	51.6788	45.8761	17.5178	5.94044	23.5146	32.2614	40.6935	40.3533
palm1b	341.069	442.251	314.3	477.36	573.253	367.032	475.966	428.532	542.836
trpm7	540.697	424.362	519.279	567.139	393.059	492.784	428.326	530.71	486.033
pdk4	439.54	1429.12	409.957	668.961	1938.57	738.153	952.994	1098.51	1384.92
eftud2	1145.85	544.615	1199.61	1201.06	595.035	1325	1020.79	918.432	741.298
rpl23	27281.9	29670.6	31265.1	32206.5	32917	33724	22259.8	20779.7	25423.6
top1l	3464.4	1897.21	2693.03	2740.44	1718.77	3301.24	2803.2	2586.06	1937.86
si:dkey-77g12.1	446.702	307.091	228.404	154.376	142.571	199.363	26.3938	11.5162	31.2922
si:ch211-93g23.2	1.79039	2.98147	0.976088	1.09486	7.92059	1.02237	5.13077	1.53508	2.46978
si:ch211-255g12.8	76.0915	162.987	176.672	133.573	147.521	72.5885	187.055	76.815	181.261
rab12	1447.53	1487.75	1305.03	1352.15	1473.23	1497.78	1065.38	1153.26	1191.68
ncoa3	1369.65	1789.88	1464.13	1646.67	2046.48	1273.88	1766.7	1720.25	1825.35
LOC570835	12.5327	37.7653	37.0913	32.8459	19.8015	21.4698	15.4061	21.5105	29.664
qkia	3516.32	4033.93	3387.02	3591.15	3746.44	3803.23	4099.64	4443.52	3842.85
LOC101885863	185.305	160.999	192.289	135.763	198.015	124.729	128.321	173.535	154.012
vps4a	574.715	612.195	536.848	624.071	530.68	493.806	533.95	526.111	502.517
LOC103909945	57.2924	91.4317	75.1587	89.7787	78.2159	59.2976	47.6796	29.1891	54.377
cdh6	503.994	678.781	663.74	718.23	800.97	610.357	787.623	715.728	778.392
LOC101883131	1.79039	28.8209	5.85653	3.28459	9.90074	2.04475	14.6641	10.7491	10.7059
zgc:171977	0	66.5862	0	0	41.5831	0	0	0	0
sema3ab	658.863	522.751	412.885	451.083	512.858	725.885	565.89	801.37	394.369
stk3	426.112	409.455	376.77	335.028	418.801	394.636	375.386	393.861	371.396
st6galnac3	125.327	129.197	156.174	119.34	125.739	180.96	170.069	188.839	153.968
fcf1	340.174	204.728	258.663	286.854	174.253	302.622	287.467	246.505	147.437
ackr4b	6.26636	7.95059	1.95218	9.85376	69.3052	10.2237	17.5909	13.8156	134.189
LOC110438041	11.6375	0.993823	1.95218	7.66404	4.95037	2.04475	2.93598	2.30585	0.824414
si:ch211-214c7.4	315.108	418.4	475.355	362.399	408.901	400.77	382.009	426.902	394.479
fam13b	1683.86	3065.94	1877.99	1722.22	2657.36	1667.49	1416.6	1674.61	2151.95
tube1	86.8338	65.5923	80.0392	86.4941	79.2059	119.618	125.364	94.4277	118.575
cdhr5a	101.157	186.839	183.504	156.565	145.541	104.282	154.037	138.26	144.177
si:dkeyp-113d7.1	367.925	345.85	288.922	280.285	306.923	366.01	374.633	424.549	355.731
rps7	52136.1	57744.1	61618.5	66130.8	62762.8	62334.1	39527.4	39085.9	51093.2
zgc:172079	61.7684	94.4132	108.346	67.8815	101.978	84.857	65.9809	73.6996	54.3466
arl6ip1	4402.56	5607.15	6156.18	4770.31	3937.52	4670.2	1848.01	1761.63	1905.16
zgc:110340	72.5107	55.6541	34.1631	54.7431	56.4342	34.7607	55.0129	49.1588	69.2046
c24h7orf50	41.1789	15.9012	37.0913	32.8459	4.95037	27.6041	42.5508	23.0472	12.3601
si:ch73-352p4.8	32.227	102.364	49.7805	35.0356	98.0173	21.4698	40.3276	26.1058	78.2377
entpd1	993.666	1344.64	1197.66	1233.91	1253.43	1111.32	1163.82	1169.57	1277.53
zmp:0000000662	428.798	392.56	482.187	489.403	395.04	524.477	384.243	384.707	410.163
LOC103910633	4.47597	0	1.95218	1.09486	1.98015	2.04475	4.39748	0	0
xirp2a	8875.85	8049.97	8207.92	8444.67	5365.21	10420	9266.54	10863.8	6045.7
dhx15	1768.01	954.07	1739.39	1710.17	1267.29	1903.66	1531.08	1495.03	1389.42
cicb	981.133	1171.72	970.231	809.103	1025.72	781.093	946.651	1081.91	1123.39
rcc1	959.648	367.715	724.257	839.759	369.298	1065.31	697.311	608.12	423.313
socs3b	455.654	920.28	614.935	533.198	890.077	429.397	754.552	549.032	1103.65
ephb4b	355.392	502.875	396.292	477.36	505.928	407.927	454.685	483.045	584.006
LOC101886044	3.58078	0.993823	0.976088	1.09486	2.97022	0	0.733491	2.30427	0
LOC110440027	108.318	114.29	189.361	77.7352	103.958	43.962	107.087	122.123	113.688
LOC567650	4.47597	1.98765	8.78479	7.66404	1.98015	4.08949	8.07305	9.99093	1.64864
cbr4	115.48	55.6541	82.9674	86.4941	55.4442	102.237	90.9236	93.6769	74.1225
sec11a	211.266	101.37	144.461	168.609	108.908	189.139	153.257	158.951	139.192
ddx28	62.6636	53.6664	130.796	128.099	56.4342	61.3424	76.3225	43.0353	65.9419
LOC563933	864.758	1085.25	923.379	1225.15	1277.2	1048.95	1364.79	1445.3	1416.78
cacnb2b	0.895194	0	5.85653	2.18972	5.94044	3.06712	3.66501	0.76758	1.6466
tatdn3	34.0174	23.8518	33.187	35.0356	23.7618	37.8278	18.3327	25.3406	24.7092
chrnb4	0	1.98765	0	1.09486	0	0	3.67692	0	0.825973
fbxo9	2209.34	2866.19	2471.45	2852.12	3414.77	2935.23	1717.27	1937.25	2394.96
cldn15lb	5.37116	5.96294	0	0	0	0	nan	nan	nan
lifra	1291.77	1579.18	1551	1410.18	1621.74	1275.92	1019.31	1159.54	1342.56
susd6	2807.33	2663.45	2534.9	2709.78	2620.73	2499.7	3036.04	2781.46	2880.41
ptbp1b	33.1222	43.7282	39.0435	36.1305	127.72	54.1858	60.1022	46.0517	74.9152
cyp1d1	189.781	248.456	173.744	217.878	288.112	180.96	161.332	155.888	234.745
myl1	68696.3	95569	87871.3	77773.5	86727.5	78280	35812.3	31180.6	43509.3
get4	771.657	441.257	742.803	708.376	506.918	832.212	546.269	518.289	431.553
gem	9.84714	1.98765	15.6174	4.37945	7.92059	3.06712	7.33314	21.5014	9.06015
map3k9	59.0828	18.8826	78.087	39.415	5.94044	82.8122	26.384	29.1634	12.3476
wdr82	636.483	315.042	492.924	486.119	395.04	671.699	509.528	513.602	434.78
cdkn2c	49.2357	77.5182	63.4457	50.3637	112.868	55.2081	54.9837	42.9911	74.1084
abca5	1040.22	1609.99	1182.04	1298.51	1338.58	1173.68	1205.61	1264.79	1442.26
chchd6a	292.728	286.221	277.209	398.53	383.159	360.898	366.676	393.956	447.265
LOC110438268	1.79039	2.98147	1.95218	6.56917	3.9603	6.13424	4.40048	1.53602	2.47128
rbms2b	80.5675	114.29	82.9674	82.1147	146.531	112.461	112.158	121.287	116.094
wasla	57.2924	53.6664	59.5413	59.1226	62.3747	87.9241	54.9801	70.6236	60.9296
zgc:171772	26051	30738	30333.9	32086	34569.4	31012.7	21785.6	19134.3	27310.8
l3mbtl1b	238.122	266.345	260.615	290.138	308.903	312.846	252.236	281.794	299.78
hmox2b	119.956	136.154	144.461	111.676	155.442	119.618	86.5182	119.008	129.294
abca3b	657.073	1217.43	805.272	734.653	1166.31	536.746	923.268	839.344	1141.61
actr1	1077.81	919.286	1035.63	1099.24	760.377	1267.74	1112.36	1167.9	1087.14
si:ch211-217a12.1	474.453	1558.31	878.479	1203.25	1764.31	718.728	908.715	936.22	1395.48
pkd1l1	14.3231	17.8888	19.5218	1.09486	4.95037	10.2237	8.78745	4.60098	12.3374
s100v2	1395.61	1145.88	1140.07	1178.07	1224.72	1112.34	1374.97	1077.38	1364.79
lins1	29.5414	46.7097	39.0435	24.087	32.6724	24.537	19.7973	24.5702	36.2365
qsox1	207.685	269.326	250.855	260.577	231.677	195.273	374.067	279.575	362.481
enosf1	180.829	261.375	161.054	187.221	275.241	123.707	124.676	142.077	190.283
rpain	136.965	105.345	109.322	111.676	119.799	83.8346	92.4111	75.2657	93.9097
mief2	1563.9	1450.98	2271.36	2507.23	1547.49	2066.22	1601.93	1534.64	1624.62
fundc1	288.253	270.32	256.711	245.249	323.754	309.779	211.875	232.618	236.329
znhit1	130.698	110.314	102.489	120.435	130.69	183.005	131.217	98.257	125.15
map3k19	5.37116	9.93823	10.737	2.18972	3.9603	5.11186	1.46561	1.53474	0
mylk4a	8281.44	13586.6	9441.7	8929.7	9814.6	9613.37	7536.24	9130.24	8174.72
ccdc102a	290.938	299.141	266.472	342.692	355.437	323.07	385.725	397.777	394.53
kctd7	11.6375	30.8085	8.78479	6.56917	28.7121	3.06712	21.9945	7.67735	32.1152
cpvl	426.112	740.398	502.685	598.89	826.712	492.784	519.192	490.697	685.284
ube2j2	195.152	170.938	220.596	187.221	179.203	226.967	145.906	231.102	196.82
slco1e1	2.68558	0.993823	1.95218	2.18972	0.990074	0	2.20373	0	1.65013
tmem9	61.7684	92.4256	80.0392	78.8301	72.2754	80.7675	98.9948	53.752	79.0683
atraid	76.9867	130.191	137.628	133.573	145.541	160.513	102.646	119.772	107.055
smim12	251.55	134.166	219.62	321.889	266.33	358.853	195.048	228.052	195.191
dhrs9	160.24	179.882	155.198	99.6325	167.323	85.8793	153.251	123.624	168.836
LOC100535338	65.3492	105.345	107.37	93.0633	84.1563	57.2529	98.2964	104.469	121.94
erlec1	747.487	564.492	634.457	559.475	481.176	866.972	576.184	596.455	546.713
LOC101885428	0	0	0	0	0	2.04475	0	0	0
elac1	27.751	37.7653	44.9	49.2688	50.4938	291.376	76.8928	29.1406	23.8532
pts	36.703	34.7838	40.9957	27.3716	12.871	43.962	43.251	26.8677	32.9349
nif3l1	345.545	213.672	323.085	347.071	227.717	499.94	315.976	310.153	253.618
LOC101882460	125.327	133.172	93.7044	118.245	95.0471	150.289	123.908	126.682	107.879
fbp2	1541.52	1447.01	1430.94	1733.17	1616.79	2449.61	1405.37	1685.85	1433.57
lrrc30a	260.501	1113.08	551.489	476.265	910.868	348.629	247.851	306.382	591.357
si:dkey-57c15.4	6.26636	115.283	3.90435	0	3.9603	0	0	0	2.4692
LOC100007791	8.95194	8.94441	4.88044	7.66404	24.7519	6.13424	7.33136	8.44491	6.58759
polr1e	116.375	0	70.2783	28.4664	20.7916	12.2685	20.5457	70.6916	4.12083
cdca4	643.645	648.967	629.576	602.174	710.873	611.379	738.391	678.009	630.044
LOC100333313	0.895194	7.95059	12.6891	8.7589	15.8412	9.20136	8.06486	9.21304	12.3523
ube3b	403.733	604.244	491.948	462.032	553.451	482.56	410.615	484.501	546.849
bcl9	838.797	809.966	1017.08	875.89	828.692	725.885	899.15	1036.8	1016.5
sstr1b	0.895194	0	1.95218	1.09486	0.990074	1.02237	0	0.767941	0
psmb4	2262.16	1677.57	2016.6	2113.08	1933.61	2493.57	1725.99	1639.26	1699.78
ift140	19.6943	56.6479	31.2348	56.9328	43.5633	31.6936	33.7478	37.6445	25.5447
tmx4	267.663	233.548	259.639	205.834	218.806	249.459	266.145	260.273	224.816
tfe3b	171.877	160.999	159.102	153.281	197.025	163.58	167.174	148.187	140.002
ppm1g	1604.19	883.509	1247.44	1299.6	953.441	1617.39	1317.58	1219.26	1079.65
crkl	1492.29	1237.31	1421.18	1629.15	1276.21	1637.84	1366.93	1230.98	1277.51
zufsp	59.0828	88.4503	50.7566	95.253	69.3052	68.499	69.6855	61.4506	71.6787
si:dkeyp-84f3.9	133.384	139.135	121.035	125.909	106.928	130.864	158.392	126.702	126.016
mtus1b	219.323	238.518	229.381	233.206	260.389	180.96	242.021	246.525	233.943
zgc:172051	61.7684	32.7962	7.8087	4.37945	9.90074	8.17898	6.59613	6.90728	15.6406
si:ch211-193k19.1	1207.62	1258.18	1405.57	1229.53	1171.26	1276.94	1053.73	1008.21	1057.52
brms1	739.43	649.96	717.424	710.566	749.486	706.46	729.622	784.004	705.842
ppp3cb	15.2183	37.7653	89.8001	17.5178	22.7717	32.7159	39.5781	26.095	16.4643
zgc:63694	1027.68	662.88	825.77	764.214	563.352	1009.08	633.459	664.876	548.443
si:ch211-15d5.11	45.6549	34.7838	50.7566	26.2767	53.464	25.5593	24.928	29.9427	51.0566
mut	1050.06	1948.89	1673.99	2480.96	2320.73	1586.72	1880.03	1974.86	2306.07
si:rp71-61h23.4	166.506	65.5923	25.3783	77.7352	151.481	80.7675	113.64	61.4195	30.4686
npepps	87.729	184.851	117.131	62.4071	49.5037	184.027	141.404	132.73	53.4898
rnf150	76.9867	58.6356	102.489	122.625	104.948	71.5661	106.371	92.952	102.172
zgc:158222	5.37116	0	3.90435	1.09486	0	0	0.735383	0	0
nudt3b	1554.06	1298.93	1466.08	1410.18	1201.95	1523.34	1367.56	1377.55	1280.71
rpl18a	21573.3	24201.6	25435.9	24597.2	26679.5	25669.7	17240.4	17169.8	20606.1
lpar6a	622.16	436.288	488.044	368.969	477.216	483.582	461.864	485.186	571.459
si:ch73-386h18.1	228.275	291.19	319.181	238.68	277.221	169.714	297.771	270.344	261.136
sarm1	1.79039	1.98765	8.78479	1.09486	0	0	4.4123	2.31022	3.30389
lmo2	57.2924	119.259	95.6566	148.901	178.213	109.394	154.015	81.408	106.264
il23r	14.3231	10.9321	20.4978	4.37945	22.7717	4.08949	5.13111	3.83796	9.87977
ogfod1	460.13	241.499	346.511	333.933	244.548	455.978	277.864	317.842	216.571
khsrp	1806.5	1010.72	1561.74	1686.09	1173.24	1871.96	1482.7	1527.3	1348.26
slc2a11l	638.273	1035.56	763.3	1344.49	928.69	696.236	2201.13	843.615	420.288
pdzd11	62.6636	55.6541	62.4696	58.0277	49.5037	61.3424	50.5969	76.0199	60.9479
mllt11	2579.05	4000.14	3860.43	3468.52	3686.05	2836.06	1988.94	1542.87	1986.01
tpm3	16251.4	15287	12886.3	30260.9	30340.8	32711.8	32208.1	34684.9	41793.4
LOC100334908	0.895194	13.9135	0	0	0	0	0	0	0
pask	34.9126	38.7591	15.6174	26.2767	22.7717	82.8122	27.1072	43.7297	31.2694
chchd4a	59.978	21.8641	49.7805	83.2095	21.7816	74.6332	41.8118	49.9292	27.1888
ptpra	734.059	643.004	659.835	616.407	584.144	628.759	758.957	805.509	745.38
im:7140347	5123.2	6151.77	5054.18	4469.23	4473.15	5464.58	3544.95	3884.15	3298.96
sae1	563.077	191.808	420.694	493.783	166.332	609.334	358.573	406.97	294.028
ankra2	7.16155	20.8703	2.92826	20.8024	6.93052	68.499	100.364	12.2742	64.1804
si:ch211-38m6.7	0	0	0	0	0.990074	2.04475	2.92826	0	0.822247
kpna4	1701.76	1504.65	1739.39	1910.53	1471.25	1960.91	1606.7	1533.52	1289.85
angel1	57.2924	75.5306	95.6566	60.2174	71.2853	108.372	38.8465	39.9114	32.1065
scrn3	170.087	192.802	231.333	278.095	189.104	177.893	169.464	159.02	146.669
ftr15	42.9693	111.308	107.37	54.7431	79.2059	36.8054	72.6055	33.7913	70.0174
mfsd13a	44.7597	36.7715	74.1827	89.7787	41.5831	102.237	77.7311	248.033	43.6533
phkb	774.343	906.367	829.674	1019.32	1097.99	919.113	635.8	854.701	789.9
c14h4orf45	1.79039	4.96912	0	0	0	1.02237	2.19514	0	0
LOC101885363	180.829	143.111	116.154	166.419	149.501	152.334	156.206	165.878	176.272
fscn1b	5.37116	4.96912	10.737	6.56917	1.98015	4.08949	13.2082	6.1472	0.82418
ncbp2	281.986	146.092	183.504	171.893	137.62	292.399	222.834	194.966	171.247
mrpl47	20.5895	9.93823	224.5	283.569	164.352	46.0068	364.886	265.239	253.983
tfeb	535.326	736.423	492.924	538.672	561.372	745.31	660.532	736.984	624.976
wnt4b	2.68558	1.98765	0.976088	4.37945	0.990074	0	5.87924	3.07829	0
si:ch211-105n15.1	0.895194	6.95676	0.976088	0	4.95037	0	2.93118	0.767363	0
smarcad1a	258.711	42.7344	140.557	148.901	37.6228	283.197	192.035	225.655	90.5575
dnajc12	181.724	157.024	133.724	143.427	150.491	209.586	133.42	115.149	97.9828
tmtops2b	9.84714	22.8579	7.8087	30.6561	28.7121	14.3132	36.6829	23.8163	26.3692
oxct1a	508.47	776.176	697.903	868.226	906.908	705.437	783.261	933.102	1074.15
c9	44.7597	149.073	5.85653	0	0	0	0	0	0
sirt7	111.004	114.29	128.844	104.012	119.799	111.439	90.1879	111.334	84.0032
mark2b	1202.25	986.866	1134.21	1110.19	986.114	1089.85	1169.65	1123.46	1064.17
rhoj	75.1963	110.314	81.0153	74.4506	71.2853	80.7675	96.7899	95.2128	71.6519
rhobtb2b	37.5982	30.8085	50.7566	28.4664	38.6129	41.9173	51.3136	60.6429	34.5809
polm	44.7597	33.79	68.3261	27.3716	32.6724	59.2976	41.7723	50.6495	24.6938
sat1b	76.9867	115.283	51.7326	101.822	146.531	99.1702	124.651	128.228	157.302
trim25	147.707	141.123	128.844	137.953	149.501	167.669	147.369	145.875	164.699
si:dkey-21c1.6	138.755	86.4626	107.37	178.463	99.0074	184.027	154.006	139	175.448
p4ha1a	473.558	78.512	145.437	98.5376	380.188	795.406	114.974	329.751	185.892
nlk2	922.05	1324.77	1161.54	1388.29	1298.98	937.516	1319.57	949.376	830.453
tyk2	606.046	530.702	560.274	524.439	591.074	505.052	569.035	527.535	516.413
plcl1	348.231	323.986	383.602	287.949	300.983	268.884	395.994	425.424	421.713
zwi	497.728	614.183	547.585	467.506	420.781	410.994	528.034	418.547	468.699
si:ch73-40a17.3	0.895194	0	0.976088	2.18972	3.9603	0	2.20115	3.84163	0
LOC100331497	5.37116	57.6417	4.88044	3.28459	10.8908	5.11186	36.6474	23.0256	13.995
serbp1b	2642.61	2357.35	2960.47	2668.18	2343.51	2967.95	2091.98	2219.83	2054.01
hacd3	97.5762	64.5985	74.1827	81.0198	83.1662	93.0359	81.3869	79.8515	73.295
cdh5	435.96	626.109	421.67	649.253	653.449	754.511	845.393	1008.12	637.416
atp5ia	1312.35	1490.73	1473.89	1963.09	2018.76	1998.74	1946.86	1938.87	2143.04
chd6	1578.23	1119.04	1611.52	1520.76	1127.69	1332.15	1590.05	1622.81	1425.94
bambib	244.388	269.326	244.998	262.767	248.509	206.519	208.294	168.197	247.957
zgc:162255	135.174	82.4873	97.6088	97.4427	90.0967	78.7227	80.6761	107.522	97.2045
rfx5	289.148	364.733	351.392	363.494	363.357	301.6	355.694	301.05	302.31
si:ch73-234b20.5	51.9213	35.7776	55.637	39.415	50.4938	54.1858	41.0532	46.0604	49.4041
nlrc3	135.174	125.222	149.341	104.012	122.769	118.595	85.0512	82.1531	92.2344
apobb.2	119.956	59.6294	13.6652	1.09486	0.990074	0	1.4683	0.768783	7.42132
mcfd2	12.5327	9.93823	10.737	65.6917	8.91067	18.4027	14.6881	25.3786	13.198
si:ch211-229n2.6	89.5194	110.314	67.35	45.9842	56.4342	48.0515	30.796	81.3895	56.8259
ydjc	264.082	100.376	236.213	218.972	151.481	389.524	271.937	268.645	181.944
slc19a2	646.33	301.128	611.031	574.803	345.536	715.661	772.088	807.741	408.482
porcnl	141.441	144.104	166.911	171.893	150.491	154.378	183.344	127.483	184.513
id2b	234.541	280.258	215.715	222.257	329.695	212.654	219.973	179.673	236.365
mrps36	209.475	231.561	239.141	1987.17	931.66	300.578	307.667	612.065	598.764
si:dkey-6n21.13	19.6943	5.96294	19.5218	24.087	21.7816	18.4027	11.7352	7.6805	9.06185
usp11	392.99	337.9	371.889	341.597	407.911	325.115	323.38	254.935	334.389
trrap	766.286	614.183	756.468	762.024	655.429	879.241	723.704	788.555	826.856
hic1	1947.94	1709.38	1614.45	1806.52	1718.77	1830.05	2342.14	2586.24	2059.07
ulk3	74.3011	108.327	124.939	84.3044	131.68	37.8278	83.618	64.5196	93.0949
atg4a	102.947	166.962	137.628	106.202	136.63	78.7227	107.807	84.4775	147.447
dapk2b	125.327	111.308	91.7522	108.391	115.839	122.685	86.5197	93.6722	108.707
zgc:66433	819.103	1153.83	948.757	1099.24	1274.23	962.053	1287.73	971.425	1013.11
LOC100334024	32.227	3.97529	16.5935	1.09486	4.95037	12.2685	7.32223	13.035	14.8036
gigfy2	707.203	533.683	644.218	642.684	486.126	819.943	555.025	507.499	424.107
dpm2	143.231	28.8209	21.4739	98.5376	50.4938	31.6936	41.1048	43.8124	245.682
crema	692.88	892.453	666.668	751.075	792.059	623.647	1161.67	923.87	676.275
psme4b	929.212	1003.76	1108.84	1120.04	986.114	1170.62	895.347	870.008	1036.12
sema3d	536.221	464.115	386.531	441.229	586.124	627.737	582.059	844.417	657.878
glsa	489.671	350.82	538.8	469.696	325.734	559.238	593.926	497.554	311.309
pdpk1b	678.557	731.454	733.042	760.929	715.824	725.885	642.397	643.518	713.295
dpp7	30.4366	46.7097	44.9	65.6917	124.749	44.9844	329.255	154.348	37.0639
pld1a	1161.07	1130.97	1085.41	1189.02	1144.53	1049.98	1220.32	1177.28	1286.63
mtdha	197.838	437.282	179.6	222.257	178.213	623.647	438.884	401.275	278.158
si:ch211-237a4.2	6.26636	16.895	16.5935	25.1818	11.8809	11.2461	7.33889	16.1387	18.9588
klhl6	33.1222	38.7591	39.0435	40.5099	56.4342	14.3132	26.4095	36.8736	32.9586
nkd1	723.317	760.275	611.031	567.139	731.665	565.372	816.109	879.945	810.402
bnip4	47.4453	109.321	59.5413	71.166	147.521	50.0963	73.3277	51.447	70.8302
LOC103909734	136.965	96.4008	147.389	94.1581	121.779	112.461	140.767	149.711	119.405
slc6a2	601.57	491.942	379.698	441.229	440.583	429.397	583.714	511.421	429.118
git2a	355.392	385.603	420.694	408.384	324.744	350.674	409.98	513.033	401.997
phykpl	79.6723	210.691	138.604	83.2095	192.074	123.707	121.678	121.277	222.289
scaper	762.705	820.898	786.727	883.554	633.647	904.8	756.798	859.307	759.423
dido1	693.775	766.238	685.213	661.297	633.647	863.905	848.99	892.108	678.537
zgc:92107	63.5588	92.4256	59.5413	71.166	64.3548	71.5661	76.264	122.096	68.3623
sb:cb470	5.37116	2.98147	0	6.56917	7.92059	1.02237	0.733818	4.6106	0.824215
mcm10	112.794	56.6479	85.8957	91.9684	69.3052	112.461	112.182	72.1735	76.5892
stk19	34.9126	21.8641	19.5218	40.5099	11.8809	23.5146	41.8287	43.8018	21.4302
ccdc25	527.269	402.498	505.613	546.336	385.139	661.475	458.269	461.458	393.659
ccnk	325.851	159.012	372.865	317.51	230.687	324.092	354.932	374.747	238.864
si:dkey-200l5.4	29.5414	56.6479	61.4935	13.1383	25.7419	21.4698	38.8475	29.1668	19.7583
sh3glb1b	430.588	574.43	475.355	470.791	552.461	521.41	459.726	436.88	523.771
wdr59	254.235	298.147	234.261	241.965	259.399	250.481	259.576	277.963	255.314
dennd5a	539.802	561.51	587.605	672.245	530.68	521.41	544.971	623.675	599.747
rna-mir199-2a-2	107.423	157.024	109.322	157.66	142.571	111.439	156.967	165.907	191.956
ezrb	3179.73	2369.27	3013.18	2779.86	2100.94	3079.39	2595.07	2381.15	2418.93
LOC100148225	0	83.4811	6.83261	0	32.6724	0	2.93118	0	0.823067
commd7	180.829	77.5182	83.9435	146.712	106.928	121.662	142.29	183.564	11.5333
cfap36	409.999	559.522	390.435	432.471	440.583	475.403	245.636	272.579	393.665
parn	291.833	261.375	367.985	336.123	313.853	340.45	265.454	322.513	307.215
b3glcta	290.043	229.573	202.05	212.403	289.102	275.018	219.935	234.148	281.612
LOC101882062	0	0	0	2.18972	0	0	0	0	0
sestd1	963.229	874.564	1107.86	1003.99	801.96	900.711	964.41	1002.22	1007.43
mrps17	349.126	161.993	363.105	490.498	243.558	567.417	401.112	411.587	320.391
inpp5a	17.0087	6.95676	10.737	27.3716	8.91067	7.15661	11.7479	8.45768	4.94817
mxe	98.4714	21.8641	58.5653	64.5969	37.6228	55.2081	91.6842	97.5452	153.232
csrp1a	505.785	419.393	535.872	469.696	464.345	517.321	685.583	592.766	596.265
mbd6	85.9386	117.271	134.7	85.3992	115.839	81.7898	126.854	118.249	142.481
caln2	8.05675	10.9321	17.5696	17.5178	0.990074	17.3803	2.20059	12.2901	1.64778
LOC101883437	113.69	183.857	140.557	189.411	138.61	145.177	178.973	168.981	182.895
cox6b1	576.505	720.522	632.505	1587.55	1816.79	1500.84	1358.8	1141.08	1774.1
bud23	335.698	251.437	294.778	322.984	261.38	377.256	288.895	251.078	205.891
slc25a11	3013.22	3408.81	3481.7	4614.84	4446.42	4384.96	3593.3	3987.04	4213.04
si:dkey-33i11.9	59.978	50.685	81.0153	62.4071	72.2754	51.1186	52.0688	40.7017	35.4193
timp4.3	59.978	80.4997	78.087	22.9921	70.2953	25.5593	62.3102	42.9879	74.1029
bcl9l	1069.76	1294.95	1088.34	956.91	1190.07	940.583	1107.96	977.478	1120.91
ppp3cca	479.824	361.752	450.952	436.85	343.556	504.03	351.225	428.452	352.49
si:ch211-113d11.5	3.58078	19.8765	0	0	0	0	0	0	0
prc1a	213.951	146.092	129.82	171.893	119.799	268.884	134.884	155.064	155.617
pinx1	266.768	288.209	353.344	353.64	339.595	269.906	342.516	289.55	254.551
pard3bb	1118.99	1044.51	1083.46	871.51	955.422	855.726	1098.46	1227.07	1195.07
zgc:158328	2190.54	2588.91	2590.54	2559.79	1995.99	2997.6	2509.88	2882.42	2340.57
pkd1a	4649.64	5105.27	5092.25	4636.74	5114.72	4541.38	5616.98	7143.57	6920.88
actr5	106.528	91.4317	88.824	101.822	104.948	90.9912	60.8677	95.2245	88.1344
arhgap5	1383.97	1334.7	1634.95	1428.8	1407.89	1389.4	1560.49	1599.54	1397.73
pkp3b	641.854	767.231	501.709	703.996	932.65	830.167	905.461	806.906	1040.06
cxcr4b	376.877	621.139	445.096	406.194	587.114	325.115	423.861	523.718	463.72
rgs3b	254.235	276.283	252.807	249.629	314.844	286.264	290.342	340.123	293.992
si:dkey-183c2.4	2914.75	3324.34	2900.93	2888.25	3114.77	2704.18	2895.13	3009.42	3245.18
lrrc15	62.6636	84.475	78.087	91.9684	82.1762	72.5885	132.019	103.685	99.6784
LOC101885612	526.374	396.535	398.244	536.482	474.246	588.887	500.084	520.603	467.799
siah2l	188.886	115.283	116.154	358.02	99.0074	223.9	79.9838	327.343	300.005
lcp2b	1.79039	1.98765	1.95218	0	0.990074	0	1.46559	0.767363	1.64613
bmp1b	128.013	243.487	204.002	151.091	178.213	122.685	219.276	158.199	186.981
phactr4a	398.361	525.732	487.068	378.822	433.652	417.128	404.739	537.467	457.068
plat	204.104	291.19	301.611	287.949	331.675	191.184	336.656	210.447	288.333
yipf5	879.976	576.417	757.444	822.241	545.531	875.151	938.647	876.953	821.183
cped1	276.615	444.239	449.976	277	367.317	259.683	475.895	396.218	504.87
rcl1	306.156	192.802	305.515	350.356	217.816	296.488	320.526	218.899	158.174
LOC565691	71.6155	58.6356	85.8957	65.6917	45.5434	61.3424	49.1373	89.0865	101.32
ugt5e1	99.3666	171.931	103.465	136.858	230.687	144.155	172.297	195.78	194.346
jund	829.845	874.564	688.142	751.075	914.828	747.355	1173.95	1159.46	1030.31
smo	797.618	816.923	800.392	848.518	852.454	839.368	871.159	1041.26	1015.54
rbms1a	785.98	605.238	670.572	587.941	624.737	623.647	684.858	636.541	758.518
sulf2b	449.387	430.325	462.666	478.455	418.801	492.784	481.044	585.132	580.661
btbd11a	250.654	304.11	280.137	225.542	248.509	229.012	336.571	337.09	331.087
celf1	2881.63	2225.17	2652.03	2578.4	2046.48	2867.76	2659.56	2465.59	1999.7
zgc:114081	7.16155	2.98147	2.92826	13.1383	2.97022	6.13424	8.80826	0	4.12222
dgat2	1887.96	1589.12	1728.65	1580.98	672.26	864.928	1632.71	1194.89	878.596
atp2a1l	585846	885543	863204	758554	723819	697449	369879	384364	429166
trim35-29	0	3.97529	0	2.18972	0	1.02237	1.46842	0	0
naa15b	1572.86	961.027	1335.29	1378.43	991.064	1619.44	1085.94	1114.13	842.516
cpm	103.843	107.333	81.9914	152.186	145.541	192.206	177.427	209.597	150.698
hif1an	789.561	778.164	988.777	1098.15	839.583	932.404	670.355	549.139	645.843
cav3	5143.79	5618.08	5817.48	6654.57	5963.22	6791.62	4601.46	5037.37	5177.36
kcnk6	418.951	465.109	391.411	502.542	580.183	434.508	412.87	380.126	594.695
abce1	3873.51	1598.07	3473.9	3494.8	1743.52	4549.56	3146.95	2772.52	1758.25
fkbp2	844.168	318.023	512.446	592.32	335.635	883.33	578.424	548.9	502.286
endou	1.79039	94.4132	0.976088	0	1.98015	1.02237	0	0	2.46796
napga	448.492	381.628	385.555	376.633	345.536	422.24	421.615	434.593	371.43
si:ch211-122f10.4	239.912	329.949	289.898	315.32	325.734	270.929	314.614	250.355	308.89
rpe65a	0	0	0	0	0	0	2.44714	0.854192	5.4972
zgc:114119	129.803	97.3947	99.5609	91.9684	55.4442	140.065	92.3696	112.08	88.1038
aatka	841.483	1069.35	1038.56	811.293	851.464	763.713	880.713	794.017	861.54
echdc2	97.5762	84.475	107.37	154.376	180.193	135.976	123.933	122.867	153.202
tmem243b	51.0261	53.6664	29.2826	44.8893	41.5831	46.0068	40.3311	35.3226	41.1813
LOC103910066	5.37116	15.9012	11.7131	5.47431	5.94044	0	7.34035	14.6045	7.42013
znf281a	585.457	557.535	517.326	536.482	556.422	539.813	503.767	517.547	568.295
cnksr1	149.497	326.968	136.652	142.332	310.883	128.819	165.7	155.858	253.64
ndufa10	4422.26	4853.83	5172.29	8264.02	7035.47	7651.44	6422.06	6642.06	7552.54
mlpha	6.26636	0.993823	0.976088	4.37945	0.990074	1.02237	5.14075	1.53807	6.59888
creb5b	1067.97	982.891	1064.91	962.384	1145.52	812.786	1188.02	1254.04	1234.7
hoxb3a	430.588	710.584	568.083	197.075	306.923	180.96	132.718	142.818	146.597
mybpc2b	57667.5	94353.6	80290	44967.1	45721.6	37786.9	21891.4	21113.9	25710
LOC108180270	0	0	0.976088	0	0.990074	0	0	0	0
atp13a1	1149.43	694.682	955.59	863.846	698.992	1138.92	1033.03	1027.25	763.366
dsg2.1	9705.7	4554.69	4694.98	4728.71	5053.34	5233.53	5517.55	5123.64	7187.16
sftpbb	49.2357	98.3885	81.0153	51.4585	113.859	49.0739	66.7182	129.75	108.7
gls2a	1355.32	1277.06	988.777	1596.31	1843.52	2731.78	2218.74	3633.62	2021.97
nudt12	149.497	186.839	127.867	147.806	152.471	130.864	163.537	125.175	146.617
nemp1	112.794	95.407	88.824	96.3479	61.3846	124.729	112.179	136.665	74.9401
rgs18	17.0087	48.6973	10.737	25.1818	26.732	12.2685	25.676	41.4831	24.7191
cebpd	4625.47	5448.14	4062.48	4174.71	5542.43	4458.57	4778.36	4208.32	4528.63
rps26l	33973.5	40935.6	41379.3	41778.8	45522.6	40257	28672.7	26178.9	32994.7
si:dkey-253i9.4	88.6242	124.228	158.126	152.186	142.571	90.9912	132.04	156.705	177.967
gnal2	168.297	180.876	204.978	144.522	234.648	169.714	164.956	171.97	180.336
stk24a	2.68558	1.98765	0.976088	2.18972	4.95037	3.06712	0.733023	3.0704	2.46997
cx28.9	17.9039	8.94441	4.88044	0	0	0	0	0	0
LOC568930	44.7597	34.7838	87.8479	12.0435	29.7022	8.17898	18.331	36.0879	26.3541
si:ch211-71m22.1	34.0174	37.7653	21.4739	36.1305	35.6427	42.9397	46.9249	60.6553	59.2937
LOC100536730	0	0	0	1.09486	1.98015	0	1.46743	0.768325	0
LOC100334869	662.444	766.238	605.174	729.178	912.848	735.086	665.059	536.72	917.467
si:dkey-256h2.1	115.48	251.437	130.796	198.17	270.29	151.311	146.671	191.219	237.224
hpca	59.0828	84.475	109.322	75.5455	41.5831	57.2529	57.2175	80.6568	61.7942
b4galt6	318.689	198.765	358.224	274.81	200.985	295.466	292.586	234.206	243.795
kif7	366.134	321.999	403.124	424.807	412.861	416.106	423.12	463.044	414.293
jmy	244.388	277.277	232.309	282.474	318.804	269.906	241.254	264.153	303.095
ralgapa2	659.758	838.787	821.866	662.392	850.474	521.41	720.157	625.88	779.219
LOC110437886	92.205	79.5059	65.3979	27.3716	27.7221	27.6041	13.1992	12.286	0
oxtr	12.5327	5.96294	5.85653	0	0.990074	0	0.732796	0.767363	2.4692
inpp5ka	151.288	186.839	202.05	116.055	181.184	148.244	151.753	150.467	181.975
rn7sk	8159.69	8032.08	20339.7	12015	10100.7	13857.2	8779.81	8006.13	9990.67
eif3ha	2203.07	2011.5	2175.7	2385.7	2147.47	2451.65	1747.44	1674.76	1806.22
kif28	42.9693	46.7097	56.6131	65.6917	32.6724	52.141	71.154	80.6556	85.6866
LOC559637	48.3405	35.7776	64.4218	14.2332	6.93052	10.2237	63.8243	37.6427	19.7756
stx11b.1	188.886	169.944	198.146	158.755	183.164	142.11	187.731	112.884	170.498
afp4	56.3972	42.7344	11.7131	0	0	0	0	0	0
sb:cb829	111.899	152.055	102.489	112.771	154.452	115.528	167.909	160.473	164.711
mate4	83.2531	182.863	69.3022	93.0633	166.332	104.282	52.7864	96.7337	83.9928
ypel3	74.3011	485.98	194.241	153.281	468.305	87.9241	142.978	112.1	353.3
rpl22l1	9395.06	9682.82	7551.01	8088.84	10584.9	10311.7	5982.34	6635.34	7500.73
mrpl45	8.95194	42.7344	40.0196	9.85376	10.8908	15.3356	19.059	13.0495	81.5107
pdcd7	63.5588	86.4626	76.1348	54.7431	77.2258	113.483	87.2114	108.209	82.315
rnf139	931.897	837.793	892.144	905.451	786.119	1019.31	754.514	740.195	800.516
nck2b	223.799	241.499	205.954	165.324	199.005	233.101	215.527	235.674	216.552
cwc22	888.928	682.756	988.777	1006.18	758.397	878.218	817.027	788.75	719.147
taf4a	163.821	159.012	219.62	190.506	148.511	155.401	182.629	139.016	191.122
LOC103909509	95.7858	140.129	101.513	129.194	119.799	78.7227	102.697	87.5697	96.3983
nup98	2433.14	2377.22	2384.58	2528.04	2517.76	2524.24	2710.99	2812	2622.43
cryz	101.157	148.08	112.25	135.763	162.372	138.02	130.519	138.98	113.654
LOC561346	0	0	1.95218	0	0	0	nan	nan	nan
tmtc4	299.89	162.987	303.563	239.775	181.184	268.884	283.775	273.358	259.434
slc25a48	100.262	162.987	92.7283	110.581	137.62	83.8346	124.675	141.308	222.406
ube4a	563.077	476.041	517.326	569.328	406.92	536.746	486.965	524.528	426.69
si:ch211-230g15.5	68.93	93.4194	81.9914	76.6404	92.0769	39.8725	61.6171	99.0899	44.4906
zgc:158640	42.9693	3.97529	16.5935	30.6561	20.7916	29.6488	32.2685	36.0945	32.125
LOC103911473	339.279	418.4	375.794	419.332	408.901	369.077	343.215	413.162	417.619
zdhhc3a	279.301	170.938	236.213	225.542	196.035	240.258	220.718	261.844	192.725
nup50	1293.56	725.491	1164.47	1144.13	700.972	1513.11	983.202	915.183	757.625
cbx1a	179.934	74.5367	73.2066	79.9249	79.2059	68.499	79.2045	68.3493	120.263
myh11a	1172.7	1099.17	1352.86	1703.61	1351.45	1179.82	1673.19	1530.12	1290.22
LOC108181166	83.2531	54.6603	51.7326	51.4585	46.5335	32.7159	51.3478	69.9009	49.4342
slc44a1b	261.397	325.974	350.415	299.992	309.893	194.251	300.733	288.036	299.883
LOC110439556	3.58078	1.98765	0.976088	0	0	0	nan	nan	nan
srsf9	292.728	255.413	265.496	322.984	278.211	283.197	291.889	201.212	331.142
ctu2	183.515	127.209	170.815	142.332	92.0769	185.05	133.441	109.792	88.9393
pde8a	283.777	264.357	339.678	315.32	271.28	327.159	410.647	318.674	225.675
irf2bp2b	1283.71	1972.74	1589.07	1711.27	1997.97	1420.08	1570.85	1442.98	1870.61
psmd4b	908.622	654.929	778.918	844.139	667.31	976.366	785.306	697.96	671.211
si:ch211-233f16.1	49.2357	55.6541	123.963	55.838	47.5236	43.962	50.608	25.3456	28.8331
pdia6	647.225	423.369	703.759	726.988	484.146	852.659	694.393	684.917	685.222
slc25a36b	128.908	207.709	178.624	183.937	241.578	119.618	132.751	118.276	208.416
eef1a1a	85.9386	58.6356	190.337	32.8459	61.3846	49.0739	121.681	37.612	32.1092
si:ch211-59o9.10	113.69	40.7467	77.1109	45.9842	69.3052	83.8346	78.424	106.684	88.9081
atp5e	3973.77	5230.49	4638.37	6369.91	7639.41	6574.88	6063.96	5838.62	7833.84
hmg20b	189.781	168.95	181.552	162.04	192.074	195.273	168.629	162.764	188.579
si:dkeyp-69c1.6	59.978	66.5862	55.637	65.6917	37.6228	88.9464	49.1227	76.776	58.468
trnal-uag	0	0	0.976088	1.09486	0	1.02237	0	0	0
casp3b	29.5414	42.7344	38.0674	38.3202	71.2853	46.0068	85.0408	63.7184	59.2863
sdk2b	601.57	554.553	674.477	685.384	679.191	671.699	793.437	878.474	906.828
lnpa	574.715	941.151	633.481	524.439	843.543	801.54	500.651	539.62	596.082
ulk4	678.557	641.016	567.107	563.854	629.687	579.685	478.086	532.888	574.866
LOC101885450	18.7991	48.6973	18.5457	22.9921	36.6327	23.5146	13.1976	20.7303	31.2939
tnrc6c1	2246.94	3395.89	2995.61	2667.08	3163.29	2300.34	2882.74	3048.67	2918.27
zc3h13	194.257	138.141	178.624	110.581	163.362	132.908	106.306	106.714	162.221
pdk2b	570.239	6177.6	983.896	2000.31	9375.01	1812.67	1850.19	1425.46	4885.69
wdr21	172.772	237.524	186.433	210.214	248.509	170.736	185.541	158.199	234.756
zgc:162730	2508.33	3518.13	2191.32	2162.35	3375.16	2034.52	3228.46	2952.3	3342.86
gpr142	0	0	3.90435	0	0	0	nan	nan	nan
myo6b	220.218	178.888	167.887	209.119	203.955	256.616	238.285	288.682	252.816
LOC101884237	15.2183	24.8456	26.3544	4.37945	42.5732	12.2685	22.7156	26.0891	32.9212
LOC103909339	0	0	3.90435	1.09486	0	0	0.735383	0.770072	3.30389
tmprss4a	90.4146	152.055	145.437	142.332	106.928	67.4766	117.396	74.5285	96.4209
cox8a	2682	2496.48	2577.85	3803.55	3726.64	4063.93	3634.78	3568.2	4145.13
itpripl2	173.668	206.715	222.548	174.083	184.154	239.235	227.998	244.127	186.094
si:dkey-6e2.2	175.458	194.789	183.504	151.091	132.67	162.557	175.986	203.484	187.782
galnt8a.1	0	1.98765	0	2.18972	4.95037	0	0	2.30458	0.823956
grm2b	0.895194	0	1.95218	0	0	2.04475	1.46342	1.53246	0.82185
si:ch73-261i21.5	4.47597	9.93823	9.76088	7.66404	5.94044	8.17898	10.9994	0.767886	6.58903
LOC100149229	1.79039	1.98765	0.976088	3.28459	0	2.04475	0	1.53719	0.824387
fbn2b	10558.8	9554.62	10021.5	8991.01	9130.46	10805.5	10351.2	12357.4	10255.2
hbbe1.2	2.68558	0	0.976088	2.18972	0	2.04475	5.86885	0.768211	0.823977
g6pca.2	171.877	164.975	104.441	19.7075	1.98015	3.06712	5.14303	18.465	11.5532
unga	111.004	96.4008	87.8479	140.142	112.868	125.752	110.009	120.574	116.97
six4a	221.113	551.572	343.583	506.921	692.062	424.285	376.925	417.743	593.031
stk38l	66.2444	128.203	81.9914	153.281	112.868	170.736	113.658	150.502	88.9496
LOC108183517	57.2924	45.7159	16.5935	30.6561	18.8114	35.7831	19.065	39.1607	28.0023
gb:bm035769	17.9039	43.7282	27.3305	37.2253	27.7221	19.4251	30.0811	26.122	40.3792
xylb	28.6462	31.8023	16.5935	21.8972	7.92059	18.4027	23.4737	13.8268	15.6544
arhgef10	222.008	296.159	264.52	314.225	305.933	200.385	328.616	335.668	370.746
cdk5	323.165	208.703	256.711	271.526	232.667	305.69	279.369	320.957	242.956
atp5b	52037.6	63571.9	60318.3	96998.2	95896.6	95886.3	79220.1	80635.7	95444.5
ccnc	496.833	412.437	455.833	452.178	573.253	540.835	486.089	433.011	514.677
LOC563082	174.563	93.4194	324.061	73.3558	82.1762	71.5661	137.125	77.5556	79.0674
gtf2f1	184.41	170.938	231.333	195.98	185.144	224.922	190.639	165.08	146.592
si:rp71-1f1.4	4.47597	3.97529	6.83261	4.37945	4.95037	4.08949	5.86646	6.91108	2.47092
znf503	377.772	563.498	477.307	642.684	734.635	489.717	495.778	661.243	628.517
LOC108181084	0	0.993823	0	0	0.990074	0	0	0	0
pla2g7	534.431	491.942	444.12	452.178	424.742	467.224	408.441	387.778	382.159
itfg2	158.449	155.036	181.552	188.316	193.064	152.334	164.281	164.35	160.63
si:ch211-244b2.4	65.3492	94.4132	64.4218	84.3044	145.541	74.6332	80.6568	119.014	72.4742
atp6v0a2a	11.6375	0	0	0	1.98015	6.13424	2.92791	10.7311	2.46644
wbp1lb	965.914	798.04	721.329	633.925	650.479	889.464	755.097	959.607	626.617
LOC101884686	35.8078	46.7097	40.9957	40.5099	57.4243	35.7831	19.7987	23.8042	43.6518
LOC110437853	0	0	0	0	1.1021	0	0.815714	0	0
sh3bgrl3	688.404	477.035	449	430.281	646.518	487.672	564.539	624.182	630.789
rna-mir181b-1	0	0	0	1.09486	1.98015	0	0.733715	0.768325	0
lss	54.6068	16.895	33.187	58.0277	5.94044	47.0292	27.1463	46.0976	18.9535
LOC100333474	7.16155	63.6047	11.7131	2.18972	95.0471	7.15661	23.4488	49.8772	77.3662
igdcc4	421.636	565.485	371.889	387.581	502.958	382.367	410.623	383.922	454.618
hyou1	2328.4	1007.74	1972.67	1825.14	821.762	2187.88	1696.81	1528.83	1279.07
gpr17	67.1396	30.8085	22.45	21.8972	53.464	124.729	19.0424	46.017	23.0335
trmo	65.3492	29.8147	69.3022	105.107	84.1563	66.4542	82.8939	79.1223	53.5562
fxn	239.912	133.172	156.174	237.585	176.233	293.421	300.617	251.838	229.766
sid1	0.895194	6.95676	1.95218	0	0.990074	0	0.732796	0.767363	0.823067
snx33	471.767	473.06	321.133	378.822	384.149	421.218	434.808	492.942	503.195
cd74a	2897.74	3495.28	3356.77	3354.66	3676.15	2601.94	2456.89	2959.09	2737.31
slco1d1	51.9213	123.234	55.637	48.1739	88.1166	35.7831	62.3299	64.5022	65.0664
nceh1a	412.685	425.356	356.272	313.131	221.777	251.504	308.06	207.38	266.097
c17h15orf52	370.61	414.424	370.913	336.123	389.099	510.164	335.737	429.104	329.341
wdr89	197.838	111.308	157.15	203.644	52.4739	173.803	148.917	130.591	70.0355
zgc:123238	53.7116	54.6603	48.8044	51.4585	71.2853	66.4542	83.5752	55.2743	55.993
si:ch73-236c18.7	80.5675	92.4256	80.0392	65.6917	96.0372	64.4095	71.8571	88.2997	91.4153
zgc:172121	5.37116	12.9197	18.5457	4.37945	9.90074	5.11186	2.93237	0.767673	11.5276
si:ch73-160p18.3	3.58078	82.4873	0	0	75.2456	1.02237	0	0.767348	0
klhdc1	22.3799	37.7653	32.2109	60.2174	43.5633	49.0739	33.7393	27.6502	26.3622
tekt1	1.79039	6.95676	5.85653	5.47431	0.990074	1.02237	2.93815	3.84593	4.95014
zgc:172315	162.925	233.548	220.596	264.957	217.816	184.027	239.128	198.944	309.78
fsd1	7.16155	11.9259	15.6174	6.56917	16.8313	15.3356	7.32804	8.44108	9.05383
LOC101884729	3.58078	0	0	0	3.9603	1.02237	1.46515	0	3.29127
dok1b	198.733	170.938	144.461	120.435	156.432	165.624	191.337	228.766	177.031
LOC110438478	13.4279	10.9321	32.2109	25.1818	11.8809	26.5817	4.40018	20.7348	9.06075
uhrf1	1121.68	596.294	734.994	859.467	492.067	1140.97	1093.92	1114.04	625.866
c1qtnf5	663.339	761.269	572.963	758.739	1070.27	664.542	942.28	713.362	1036.12
otx1b	0	2.98147	2.92826	0	3.9603	3.06712	2.19697	3.06747	2.46761
LOC407643	1636.41	685.738	954.614	846.328	590.084	944.673	838.875	943.715	760.195
si:dkey-28d5.3	0.895194	0	0	1.09486	0	1.02237	0	0.768211	0
hacd2	318.689	193.796	291.85	329.554	212.866	340.45	339.537	272.616	214.156
gdap1	301.68	401.505	401.172	332.838	279.201	332.271	211.93	218.856	200.973
lpin1	923.84	1553.35	672.524	832.095	1521.74	1423.14	857.557	1304.03	1176.42
si:ch211-176l24.4	2.68558	3.97529	0	6.56917	12.871	1.02237	2.93428	0	3.29575
pygmb	1263.12	1901.18	1956.08	3252.84	3164.28	2401.55	3357.74	3199.7	3936.96
gdpd1	14.3231	4.96912	7.8087	18.6127	18.8114	19.4251	18.3317	18.4286	34.5912
numb	298.995	305.104	278.185	280.285	321.774	244.347	365.935	312.547	317.115
cenpo	14.3231	15.9012	10.737	13.1383	16.8313	29.6488	10.2595	26.8587	15.6389
LOC100329650	43.8645	76.5244	29.2826	33.9407	69.3052	27.6041	19.0641	35.3199	60.12
rbbp5	338.383	309.079	384.579	321.889	373.258	375.211	250.018	298.665	385.403
rna-mir375-1	1.79039	0	1.95218	1.09486	2.97022	1.02237	0	4.60629	0
nrbp2b	95.7858	163.981	130.796	125.909	221.777	104.282	258.109	117.482	110.361
tlcd2	1103.77	849.719	630.553	618.597	814.831	797.451	809.368	1001.09	790.497
si:dkey-169i5.4	16.1135	11.9259	3.90435	14.2332	9.90074	1.02237	5.13949	9.22617	2.47398
si:ch211-132g1.7	76.9867	54.6603	51.7326	59.1226	67.325	88.9464	65.2419	68.3195	44.4614
LOC100536757	148.602	61.617	133.724	172.988	43.5633	165.624	112.224	130.576	48.6072
psmd10	8.05675	1.98765	2.92826	1.09486	2.97022	7.15661	37.3501	39.8789	5.75801
col4a3	0	0	2.92826	0	0	0	0	0	0
fbxo16	0	0	0	2.18972	0.990074	0	4.40745	3.07691	0
rpl7	45882.3	49441.7	51189	52416.5	54385.8	55084.4	35093.9	32600.6	40612.1
use1	96.681	118.265	114.202	113.866	164.352	146.199	116.565	102.871	165.508
si:ch211-232h12.2	26.8558	19.8765	6.83261	17.5178	20.7916	30.6712	14.6594	8.44298	16.4652
senp5	198.733	129.197	202.05	199.265	119.799	181.982	175.289	151.301	140.042
erh	1608.66	949.101	1201.56	1248.14	1025.72	1607.17	1117.36	1094.83	1050.78
cant1b	230.96	164.975	187.409	165.324	174.253	214.698	156.16	180.416	74.1113
LOC100536716	26.8558	13.9135	37.0913	17.5178	23.7618	17.3803	29.3298	27.642	18.1186
iqgap1	2747.35	2353.37	2213.77	2374.76	2326.67	2426.09	2533.5	2514.03	2721.23
sike1	153.973	133.172	194.241	149.996	132.67	135.976	175.275	160.504	138.383
gemin5	390.305	252.431	448.024	482.834	197.025	433.486	355.01	322.599	176.304
surf6	125.327	54.6603	119.083	122.625	48.5136	170.736	110.71	100.577	49.4098
LOC100001242	0	0	0	4.37945	0	0	0	0	0
utrn	3081.26	4388.72	3899.47	3857.2	4122.67	3029.29	3655.27	4157.93	4386.45
nabp1a	85.9386	119.259	111.274	134.668	113.859	87.9241	85.0912	89.1051	98.869
LOC100538248	13.4279	19.8765	28.3065	35.0356	31.6824	13.2908	30.8173	14.5988	23.8999
nsfb	341.964	269.326	272.328	231.016	265.34	334.316	275.637	277.892	259.365
kcnk10b	1.79039	0	3.90435	0	0.990074	0	1.46559	0.767363	0
acvr1l	1181.66	1164.76	1247.44	1168.22	1142.55	1267.74	1074.22	1078.82	1102.78
ing4	742.116	793.071	666.668	690.858	754.436	729.974	710.52	664.949	832.638
ezra	193.362	230.567	252.807	233.206	239.598	262.75	183.306	179.668	214.123
LOC110439608	0.895194	0	0	0	1.98015	0	0	0	0
pak7	237.226	200.752	300.635	259.482	244.548	235.146	113.67	165.877	119.436
zc3h10	190.676	166.962	190.337	172.988	144.551	163.58	128.337	168.181	145.794
sv2	149.497	278.27	209.859	193.791	257.419	171.759	236.856	201.955	277.564
pleca	22575	23289.3	19196.7	22683.4	23262.8	23687.4	30485.6	30450.9	26762.8
rgn	613.208	609.214	565.155	586.846	730.675	660.453	574.828	510.577	571.523
si:ch211-160o17.4	2511.91	2474.62	2652.03	2450.3	2254.4	2361.68	2122.98	2459.65	1980.09
comp	3356.08	4597.43	4164.97	2866.35	3121.7	3098.81	3215.99	3604.95	3468.03
grm3	3.58078	1.98765	8.78479	0	0	0	0	0	0
swi5	83.2531	9.93823	6.83261	53.6482	60.3945	82.8122	5.13129	37.6134	36.2271
ndufa3	1793.07	2492.51	2182.53	3049.19	3358.33	2753.25	2330.52	2333.71	3340.79
slc43a1b	899.67	1071.34	965.351	1108	1192.05	1332.15	1243.48	1332.08	1080.44
zgc:158412	43.8645	13.9135	13.6652	28.4664	8.91067	16.358	4.403	8.45294	8.24232
kirrela	1886.17	1605.02	1741.34	1700.32	1733.62	2038.61	2460.6	2722.54	2293.48
maml1	437.75	592.319	426.55	455.463	625.727	380.323	393.058	515.267	491.721
zgc:66448	217.532	162.987	218.644	187.221	142.571	289.332	219.187	208.8	131.74
hsd11b2	2503.86	1741.18	1866.28	2086.81	1678.18	2964.88	1647.31	2042.85	1305.13
acanb	98.4714	88.4503	744.755	13.1383	4.95037	8.17898	30.0837	28.4293	6.5931
ddx24	469.082	274.295	493.9	432.471	306.923	561.283	301.339	316.321	259.404
zgc:113363	113.69	136.154	92.7283	144.522	91.0868	155.401	209.729	153.582	121.901
ube2v1	379.562	294.172	332.846	382.107	352.466	419.173	289.636	338.619	333.551
stk26	726.002	846.737	686.19	862.751	852.454	624.67	883.816	736.565	738.134
glmna	218.427	235.536	242.07	285.759	207.916	281.153	249.34	224.24	214.984
LOC110439491	0.895194	1.98765	2.92826	6.56917	0	0	2.94153	1.54014	6.60779
gpr52	288.253	253.425	260.615	249.629	202.965	229.012	244.214	228.855	207.577
chaf1a	238.122	122.24	166.911	191.601	132.67	221.855	196.514	195.801	134.245
cmtm4	672.291	625.115	547.585	631.735	679.191	612.401	744.297	750.995	641.608
nkiras2	42.9693	72.5491	26.3544	55.838	55.4442	51.1186	48.4005	46.076	50.2445
igfn1.1	17077.6	27371.9	26502.7	25456.6	25002.3	22738.6	10506.8	13333.1	13945.2
ssx2ipa	149.497	136.154	137.628	156.565	206.925	132.908	180.396	135.92	179.557
chmp6a	0	1.98765	0.976088	1.09486	1.98015	1.02237	8.79857	2.3034	4.94122
atp6v0a2b	179.039	102.364	163.983	145.617	141.581	142.11	153.262	187.368	139.196
slc12a4	1066.18	875.558	867.742	955.815	1010.87	910.934	1101.43	1159.53	1144.86
psmd12	2157.42	1255.2	1533.43	1771.49	1322.74	2370.88	1650.35	1534.72	1276.39
pex3	171.877	120.253	140.557	166.419	60.3945	166.647	139.351	107.523	98.0294
mcamb	1043.8	1383.4	1346.02	1739.74	1526.69	1242.18	1769.18	1594.56	1872.61
slc17a7b	7.16155	1.98765	5.85653	0	2.97022	0	0.732796	0	0.823067
ate1	256.921	177.894	277.209	247.439	214.846	267.862	261.045	228.055	202.606
sod2	1876.33	2035.35	1927.77	2736.06	2592.01	2534.46	2156.03	2041.18	2305.49
ccdc66	34.0174	55.6541	31.2348	31.751	26.732	27.6041	25.669	43.0077	20.5936
arfip1	258.711	205.721	272.328	227.731	220.787	229.012	228.055	227.294	236.382
ccdc13	16.1135	8.94441	16.5935	12.0435	9.90074	16.358	27.1263	5.37409	16.4691
si:busm1-163l24.4	1.79039	0	0	4.37945	0.990074	1.02237	4.40635	0	1.64972
baxa	580.086	452.19	605.174	667.866	542.561	637.961	504.547	506.845	490.921
ftr02	25.9606	51.6788	32.2109	8.7589	58.4144	14.3132	20.5207	29.1632	54.3289
gna14	269.453	277.277	211.811	206.929	267.32	150.289	211.95	207.356	244.649
si:ch211-51a19.5	2.68558	13.9135	12.6891	6.56917	6.93052	8.17898	5.86534	6.14202	2.47046
LOC103909845	48.3405	19.8765	7.8087	10.9486	11.8809	22.4922	2.93152	9.20941	26.3412
coro1cb	187.096	158.018	105.417	305.467	1152.45	211.631	344.571	169.665	270.089
si:ch211-181d7.1	101.157	103.358	78.087	56.9328	98.0173	55.2081	80.653	151.256	71.6473
tanc1b	539.802	638.034	616.887	681.004	749.486	567.417	589.627	718.811	762.754
slc25a18	138.755	116.277	82.9674	174.083	190.094	163.58	219.26	167.403	182.849
nfe2l1b	114.585	56.6479	54.6609	74.4506	54.4541	106.327	76.2446	117.459	61.7575
slc15a2	217.532	279.264	199.122	289.044	298.012	214.698	344.715	297.997	332.809
gfpt1	1871.85	890.466	1540.27	1460.55	827.702	1568.32	1628	1667.93	1451.3
LOC110439409	136.07	157.024	70.2783	76.6404	164.352	108.372	114.352	86.7391	51.8694
npc1	1038.43	1093.21	1071.74	1052.16	1106.9	997.836	1129.3	1094.26	1213.23
enox2	316.899	321.999	237.189	295.613	290.092	359.875	206.026	267.953	218.23
mpzl2b	226.484	153.049	146.413	111.676	134.65	123.707	152.508	113.634	149.06
LOC560099	2.68558	14.9073	13.6652	7.66404	2.97022	1.02237	2.9376	6.15234	8.24868
zgc:113348	777.029	784.126	808.201	637.21	822.752	867.995	763.887	734.668	661.195
glyr1	1499.45	1401.29	1403.61	1552.51	1447.49	1461.99	1418.28	1404.54	1387.89
uraha	32.227	33.79	22.45	10.9486	18.8114	21.4698	35.1788	18.4191	18.933
stat6	536.221	888.478	564.179	546.336	890.077	399.748	577.129	555.206	736.356
hoxa13b	31.3318	6.95676	1.95218	36.1305	9.90074	4.08949	31.5865	19.2305	23.9267
LOC100536673	631.112	499.893	593.461	538.672	555.432	461.09	602.828	578.275	579.891
cux1a	1732.2	1495.7	1750.13	1566.75	1260.36	1655.22	1524.52	1607.96	1285.69
gpr107	708.099	584.368	561.25	663.486	573.253	643.073	581.535	577.481	617.755
net1	949.801	691.701	804.296	629.546	653.449	647.162	739.139	802.417	778.305
bdh2	160.24	188.826	145.437	125.909	241.578	127.797	145.168	112.86	163.051
si:rp71-56i13.6	13.4279	0	3.90435	10.9486	0	10.2237	5.86885	4.60927	0
fdft1	140.545	122.24	154.222	134.668	139.6	135.976	140.057	176.611	140.838
LOC108183829	2.68558	1.98765	3.90435	2.18972	0	11.2461	6.59077	10.7359	5.75764
pithd1	151.288	101.37	102.489	133.573	114.849	181.982	109.971	92.1264	88.9327
uchl5	202.314	121.246	184.481	200.36	130.69	197.318	187.742	175.096	168.861
erlin1	4463.44	2946.69	3705.23	3466.33	2606.87	4678.38	3209.02	3237.56	2562.64
brox	178.144	288.209	217.668	194.885	237.618	179.938	191.391	204.258	246.266
phc3	5.37116	3.97529	15.6174	7.66404	5.94044	6.13424	9.53498	6.91253	1.64763
sc:d217	129.803	60.6232	80.0392	55.838	95.0471	73.6109	126.09	125.897	74.9283
abcb6a	270.349	319.017	183.504	342.692	393.059	481.538	517.563	472.887	424.051
calm1a	2095.65	2467.66	2371.89	2560.88	2153.41	2288.07	1822.46	1721.04	1836.91
ptgs2b	885.347	866.614	463.642	382.107	723.744	475.403	418.596	297.09	552.502
kpna1	1035.74	479.023	813.081	787.206	547.511	971.254	893.794	826.927	592.951
wnt8a	0	7.95059	0	0	0	0	0	0	0
axl	599.78	898.416	713.52	751.075	960.372	576.618	815.507	837.08	1141.66
thumpd1	252.445	123.234	189.361	260.577	126.729	219.81	184.111	187.419	113.694
cxcl12b	259.606	421.381	436.311	420.427	385.139	404.86	407.731	371.674	342.645
si:dkey-118k5.3	53.7116	69.5676	36.1152	27.3716	46.5335	53.1634	53.5015	46.0481	37.0432
ndnf	1291.77	1019.66	974.135	1114.57	1473.23	1017.26	840.347	870.005	1163.77
prp	13486.1	14389.6	15191.8	11816.8	11256.2	12145.8	11439.3	12688.4	12648.3
gnal	148.602	248.456	200.098	194.885	233.657	245.37	196.483	269.473	205.042
si:dkey-12e7.4	11.6375	1.98765	16.5935	1.09486	6.93052	13.2908	9.51928	4.60076	1.64491
tgfb1b	114.585	189.82	133.724	168.609	186.134	108.372	140.828	148.24	130.166
rpl5b	10850.6	12097.8	11960	12707	13270	13296	8719.96	8513.94	9928.4
wdyhv1	64.454	40.7467	39.0435	48.1739	37.6228	67.4766	37.3896	44.5273	41.1721
si:dkey-110k5.6	511.156	564.492	540.753	566.044	561.372	506.075	678.352	688.08	627.655
dpagt1	328.536	236.53	285.994	267.146	267.32	353.741	226.54	251.813	251.153
men1	282.881	202.74	205.954	250.723	194.055	306.712	254.425	226.501	178.707
cavin1b	3735.65	3246.82	2990.73	4024.71	3718.72	3859.46	4709.44	4000.87	4220.47
magi1b	657.073	664.868	653.979	532.103	656.419	518.343	563.152	650.377	595.463
cry2	775.238	783.133	661.787	642.684	747.506	877.196	995.559	1170.73	530.28
si:dkey-66i24.8	7.16155	0	1.95218	4.37945	0	10.2237	2.93124	16.1149	1.64616
cldni	57.2924	58.6356	21.4739	68.9763	208.906	71.5661	58.6466	138.947	66.6945
parp12b	74.3011	68.5738	70.2783	75.5455	60.3945	98.1478	64.5192	66.7949	78.2316
atad2b	961.439	950.095	1176.19	1022.6	855.424	887.42	1044.36	1218.04	970.375
ptenb	1618.51	1362.53	1726.7	1447.41	1404.92	1391.45	1654.37	1771.57	1366.44
cks1b	160.24	74.5367	109.322	136.858	78.2159	143.132	101.202	105.208	121.082
plk2a	637.378	453.183	467.546	543.052	525.729	563.327	485.431	515.24	553.466
atp1b3b	2278.27	2212.25	2499.76	2132.79	1828.67	2507.88	1456.19	1466.52	1305.33
cfap46	9.84714	13.9135	29.2826	18.6127	19.8015	15.3356	11.0007	20.7353	39.5387
grik1a	39.3885	23.8518	45.8761	14.2332	20.7916	54.1858	35.8949	55.2314	38.6711
lap3	844.168	583.374	757.444	1129.9	750.476	1101.1	1042.12	1001.43	792.414
mcidas	0	2.98147	5.85653	2.18972	0.990074	1.02237	1.46775	4.61097	1.64856
gapdh	119903	186666	199068	226947	234052	175564	139417	130978	189467
twist1b	170.087	195.783	173.744	194.885	226.727	166.647	280.87	259.562	336.062
tmem168a	350.916	342.869	278.185	342.692	328.705	359.875	341.706	335.556	307.205
LOC110439914	7.16155	21.8641	9.76088	3.28459	12.871	2.04475	1.46628	3.83861	4.11727
cnn1b	205.895	119.259	81.0153	200.36	178.213	131.886	193.651	168.22	165.602
leng8	432.379	521.757	559.298	524.439	499.987	393.614	592.627	583.715	521.466
rna-mir143-2	33.1222	28.8209	59.5413	54.7431	54.4541	88.9464	44.7143	74.4571	49.3992
alms1	48.3405	267.338	33.187	96.3479	111.878	58.2753	62.3468	46.0855	52.7263
trim63b	72.5107	99.3823	55.637	108.391	126.729	125.752	71.1197	84.4556	100.469
sctr	0	1.98765	0	0	0	5.11186	1.46342	0	0.82185
dfna5b	123.537	211.684	202.05	224.447	291.082	74.6332	318.4	152.881	114.538
lat	1.79039	5.96294	1.95218	0	0.990074	1.02237	1.46449	1.53357	0.822449
zgc:56556	95.7858	81.4935	74.1827	70.0712	71.2853	90.9912	59.385	75.2378	71.6413
gdpd3a	282.881	138.141	182.528	158.755	179.203	191.184	206.023	171.979	163.876
wu:fc17b08	640.064	769.219	558.322	604.364	688.102	583.775	683.425	711.824	733.023
kcne4	63.5588	68.5738	59.5413	113.866	91.0868	104.282	90.9391	79.1013	86.4909
anxa11a	2152.05	2284.8	2007.81	2198.48	2384.1	1978.29	1840.67	1801.55	2060
ccnt2b	926.526	561.51	707.663	722.609	620.776	883.33	892.307	805.41	718.113
kndc1	274.825	295.165	256.711	388.676	268.31	322.047	400.471	382.495	368.246
tmem94	186.2	200.752	235.237	189.411	191.084	177.893	222.931	222.696	187.795
LOC110439948	1.79039	9.93823	10.737	7.66404	5.94044	1.02237	3.67037	0.7687	4.94701
si:ch211-160d20.3	650.806	440.264	476.331	495.973	420.781	636.938	535.95	578.89	433.157
kctd12b	0.895194	0.993823	0	0	0.990074	5.11186	0	1.53282	0
zgc:100864	397.466	270.32	355.296	295.613	263.36	250.481	273.559	311.807	274.308
tubgcp5	266.768	242.493	322.109	256.198	278.211	303.645	303.541	335.518	270.112
gmps	990.085	834.811	985.848	1079.53	891.067	931.382	1061.24	873.987	714.195
psat1	822.683	470.078	709.616	653.633	370.288	789.272	534.542	522.132	594.625
ppil3	78.7771	53.6664	43.9239	77.7352	56.4342	87.9241	75.5267	72.9465	50.2395
zmp:0000001168	163.821	228.579	319.181	186.127	256.429	134.953	233.213	283.38	231.464
dhdhl	279.301	166.962	258.663	237.585	194.055	285.242	181.838	251.84	234.71
smyd1a	21567	28792.1	34246	34258.2	31733.9	32296.8	16600.6	14944.7	17778.2
rptor	188.886	151.061	275.257	301.087	199.995	229.012	266.268	225.827	218.328
sri	922.945	682.756	744.755	702.902	662.36	808.697	821.213	818.489	856.492
LOC110439561	0	7.95059	1.95218	5.47431	0.990074	2.04475	0	1.53766	3.29856
mansc1	243.493	278.27	231.333	266.052	246.528	323.07	189.165	206.534	196.821
il16	882.661	980.903	1012.2	838.664	881.166	1041.8	799.155	859.885	772.431
rna-mir126a-2	128.013	157.024	175.696	285.759	227.717	231.056	280.178	205.069	299.864
rnf25	6.26636	69.5676	22.45	9.85376	65.3449	10.2237	19.79	11.5131	30.4605
fdx1	20.5895	253.425	19.5218	203.644	347.516	41.9173	21.2746	26.1192	29.6632
asl	287.357	273.301	285.018	247.439	285.141	256.616	209.71	259.53	261.898
eif3f	4407.94	4337.04	4365.06	4597.33	5240.46	5260.11	3451.19	3387.49	4246.92
LOC101883686	12.5327	4.96912	18.5457	13.1383	6.93052	9.20136	11.7378	6.91397	9.06384
neu3.4	59.0828	29.8147	27.3305	36.1305	46.5335	9.20136	39.6199	18.4395	32.9634
LOC101882959	0	2.98147	1.95218	3.28459	3.9603	2.04475	2.20041	8.44875	2.47147
tubb6	162.925	90.4379	181.552	149.996	46.5335	176.871	174.53	125.937	79.8944
zgc:113298	111.899	140.129	133.724	160.945	127.72	89.9688	120.316	119.846	137.61
pam16	178.144	190.814	221.572	226.636	226.727	305.69	246.331	247.203	209.154
brpf3b	1064.39	1150.85	1165.45	1056.54	1137.6	1082.69	1204.76	1179.43	1143.15
znf973	13.4279	17.8888	14.6413	6.56917	17.8213	13.2908	16.8558	11.5115	16.4628
myom3	691.985	759.281	520.255	2430.59	2201.92	2345.32	2497.72	3513.24	3330.08
zgc:172270	738.535	430.325	559.298	377.727	292.072	556.171	329.161	299.395	223.967
plpp2a	416.265	321.005	295.755	339.407	282.171	329.204	374.004	367.84	332.767
hoxa9a	68.93	100.376	85.8957	157.66	189.104	197.318	151.762	147.405	129.284
si:ch211-150g13.3	23.275	21.8641	27.3305	4.37945	20.7916	15.3356	19.0493	3.0689	18.1042
ankrd44	390.305	489.955	548.561	414.953	461.375	313.868	387.973	433.923	476.955
rna-mir203a-2	155.764	154.043	201.074	194.885	150.491	197.318	201.665	115.956	255.336
LOC100002706	12.5327	37.7653	23.4261	43.7945	27.7221	14.3132	33.7609	27.6679	32.1494
LOC100334104	76.0915	83.4811	86.8718	65.6917	98.0173	73.6109	63.0529	75.2403	83.1726
rna-mir23a-1	2.68558	2.98147	6.83261	5.47431	7.92059	2.04475	3.66784	4.60902	4.9436
bicra	133.384	239.511	230.357	178.463	189.104	156.423	209.738	274.924	237.223
crnkl1	378.667	367.715	377.746	322.984	352.466	358.853	381.277	332.463	361.538
pld3	190.676	455.171	228.404	254.008	379.198	183.005	263.275	238.832	341.834
slc35f3b	6.26636	2.98147	8.78479	1.09486	0	2.04475	1.46598	1.53513	3.29313
oxnad1	246.178	123.234	208.883	254.008	164.352	260.705	180.403	207.343	183.681
ctsz	1075.13	1353.59	1097.12	1095.96	1216.8	931.382	966.563	930.754	1056.8
hoxd4a	28.6462	32.7962	29.2826	63.502	77.2258	89.9688	64.5113	73.6956	74.105
abcd3b	151.288	89.4441	159.102	147.806	90.0967	212.654	190.614	166.594	164.688
tmcc3	127.118	131.185	131.772	122.625	125.739	119.618	121.728	117.488	130.958
fhl1b	461.025	351.813	367.985	390.866	466.325	363.965	435.579	462.269	490.884
vwa9	146.812	137.148	142.509	140.142	120.789	143.132	141.528	138.221	112.015
cftr	18.7991	16.895	7.8087	6.56917	4.95037	7.15661	14.6657	16.1254	6.58895
ccdc171	20.5895	44.722	23.4261	6.56917	16.8313	20.4475	18.3169	16.112	27.9797
LOC101883659	378.667	219.635	460.713	341.597	130.69	386.457	382.8	370.908	325.35
hbegfb	56.3972	146.092	81.9914	128.099	86.1364	55.2081	120.343	58.3995	79.1228
rgmd	68.93	33.79	98.5848	60.2174	54.4541	744.287	195.454	90.455	83.0437
pip5k1aa	753.753	827.855	675.453	716.04	799.98	584.797	753.174	693.474	714.985
sema6d	128.013	180.876	101.513	175.178	160.392	156.423	181.876	219.638	177.098
rna-mir132-2	0	0	5.85653	1.09486	1.98015	0	6.60344	4.60995	0.8241
dhx16	280.196	327.962	358.224	393.056	271.28	333.294	318.317	304.147	236.431
zgc:91999	2544.14	4152.19	3394.83	3306.48	3707.83	3223.54	2111.13	2441.85	2732.77
spryd7a	409.104	308.085	300.635	246.344	297.022	389.524	381.905	340.815	372.965
tp53bp2a	179.039	256.406	282.089	175.178	304.943	163.58	195.77	195.024	275.064
foxo3a	473.558	385.603	523.183	466.411	402.96	459.045	539.728	372.44	332.76
cpdb	0	14.9073	0	0	10.8908	0	0	0	0.823067
diablob	247.969	294.172	338.702	339.407	327.715	328.182	242.728	248.035	276.748
faap24	24.1702	17.8888	16.5935	8.7589	10.8908	16.358	12.4598	18.4201	8.23218
LOC100331743	1178.08	2063.18	1746.22	2179.87	2457.36	1928.2	1594.27	2054.97	2484.19
si:ch211-10d23.5	81.4627	67.58	81.0153	71.166	74.2556	82.8122	60.1229	45.2998	48.5882
cnot6a	98.4714	37.7653	97.6088	60.2174	25.7419	63.3871	88.005	93.6923	62.6026
si:dkey-199f5.8	271.244	250.443	215.715	234.301	426.722	226.967	331.406	377.75	290.703
nphp1	17.0087	23.8518	18.5457	15.3281	15.8412	22.4922	12.4623	23.0297	37.8757
tspan3b	0	0	0	0	0	2.04475	0	0	0.82185
LOC103909780	3.58078	0	0	0	0	0	0	0	0
LOC108190121	24.1702	4.96912	23.4261	20.8024	34.6526	6.13424	15.4047	22.2767	9.06317
ftr24	18.7991	64.5985	32.2109	35.0356	35.6427	20.4475	30.8089	39.9436	47.7867
otud5b	12.5327	27.827	52.7087	31.751	73.2655	34.7607	22.7265	36.0816	73.2846
cyc1	6518.8	6780.86	7234.76	11959.2	10579.9	11748.1	10496.8	10475.9	10924.2
dsc2l	8510.61	2541.21	2415.82	2416.36	3078.14	4549.56	4605.7	4611.13	4186.03
LOC103909513	25.9606	33.79	16.5935	16.4229	22.7717	20.4475	22.7272	30.7087	32.9379
LOC108183682	2.68558	2.98147	4.88044	7.66404	3.9603	7.15661	0.733435	4.60819	0
actr2a	2408.07	1418.19	1697.42	1783.53	1555.41	2090.75	2185.01	1966.37	1755.81
pgap3	470.872	98.3885	122.987	307.656	164.352	297.511	96.0764	93.6964	183.697
zgc:113423	35.8078	101.37	65.3979	63.502	140.591	36.8054	48.3985	61.4321	94.7192
adgra1	45.6549	38.7591	45.8761	37.2253	50.4938	43.962	27.8602	36.0841	50.2322
tnni2a.1	101.157	43.7282	298.683	16.4229	6.93052	9.20136	8.0717	15.3681	23.0772
zgc:174863	321.375	631.078	370.913	328.459	552.461	258.66	364.447	479.927	449.7
cox4i2	281.091	517.782	332.846	283.569	470.285	243.325	267.642	224.213	436.505
si:cabz01069020.1	38.4933	71.5553	27.3305	47.0791	34.6526	27.6041	51.3543	48.3991	51.0885
clk4a	1396.5	3322.35	1755.98	1786.82	2710.82	1603.08	1619.05	1600.21	2179.23
dnajc30b	123.537	162.987	81.0153	129.194	242.568	157.445	123.161	89.0513	107.867
nop53	1115.41	1793.85	1209.37	1347.78	1929.65	1228.89	1146.84	1018.95	1439.66
dbx1b	0.895194	0.993823	0.976088	6.56917	3.9603	4.08949	5.86922	0.768259	4.94417
hoxb9a	705.413	876.552	602.246	682.099	815.821	678.856	673.138	637.319	662.17
si:ch211-141o9.10	1.79039	1.98765	0	7.66404	4.95037	5.11186	6.60239	1.53641	1.64794
LOC110437976	15.2183	4.96912	14.6413	4.37945	7.92059	3.06712	8.06646	5.37534	0
zgc:109913	0	0	0	1.21446	0	0	0	1.70838	0
zranb1b	103.843	305.104	156.174	319.7	275.241	187.094	145.985	174.38	180.447
abca1a	1448.42	3408.81	1806.74	1728.79	3106.85	1443.59	1952.66	2122.32	2794.42
si:dkey-237j10.2	7.16155	18.8826	15.6174	10.9486	11.8809	6.13424	5.13479	14.5947	19.7737
meis2a	491.462	544.615	607.126	447.799	525.729	449.844	487.621	625.801	526.276
med11	109.214	113.296	87.8479	78.8301	81.1861	145.177	96.7488	108.22	90.5559
zgc:152774	119.061	118.265	127.867	72.2609	135.64	68.499	81.3853	79.8499	120.234
hhipl1	414.475	387.591	417.765	504.731	461.375	475.403	485.472	516.819	479.382
si:dkey-193b15.8	17.0087	4.96912	3.90435	13.1383	11.8809	5.11186	6.60364	9.98853	10.7136
si:ch211-191d2.2	52.8165	26.8332	63.4457	56.9328	44.5533	43.962	41.0748	54.5335	53.5492
sfrp1a	282.881	460.14	318.205	274.81	367.317	303.645	349.735	261.046	326.113
prf1.3	20.5895	7.95059	19.5218	32.8459	17.8213	8.17898	16.884	23.0614	21.4374
LOC569568	5.37116	5.96294	2.92826	6.56917	0.990074	0	5.88035	3.07887	0
nt5dc3	479.824	317.03	526.111	468.601	236.628	564.35	322.637	357.82	311.319
cp	145.917	340.881	131.772	14.2332	22.7717	16.358	6.59836	16.8902	9.8816
bcl6ab	497.728	237.524	189.361	214.593	190.094	364.987	238.958	311.636	228.876
si:dkey-25o16.4	485.195	371.69	315.276	350.356	324.744	469.269	291.057	398.449	361.496
kiaa0368	466.396	425.356	731.09	686.479	511.868	743.265	665.096	487.606	517.236
zgc:194336	8.05675	12.9197	9.76088	10.9486	12.871	7.15661	24.9375	3.07222	16.4762
si:ch1073-396h14.1	274.825	237.524	210.835	239.775	276.231	186.072	214.15	178.94	190.283
zgc:113096	15.2183	13.9135	11.7131	7.66404	2.97022	10.2237	9.53175	4.60679	3.29414
lrrc47	480.719	246.468	443.144	387.581	277.221	519.365	359.984	380.803	251.162
zswim6	71.6155	70.5614	92.7283	79.9249	93.067	44.9844	93.8903	92.1743	87.3311
pnp4b	45.6549	97.3947	4.88044	1.09486	0.990074	0	2.20246	1.53757	0.824591
tmem184a	93.9954	68.5738	80.0392	101.822	94.057	52.141	111.511	86.8104	109.592
mcm3ap	744.802	716.546	781.846	670.056	724.734	840.391	692.104	722.448	796.303
ermp1	84.1483	87.4564	122.011	96.3479	79.2059	86.9017	67.4713	89.0855	96.3761
adcy9	1845	2177.47	2103.47	2209.43	2100.94	1812.67	2239.09	2115.08	1863.33
LOC110437840	51.9213	95.407	60.5174	82.1147	92.0769	68.499	57.9356	62.2044	85.6652
hexb	597.99	839.781	708.64	631.735	859.384	470.292	629.962	560.611	763.578
cdc73	586.352	529.708	503.661	591.226	635.628	497.896	517.024	541.412	611.192
zgc:77849	1602.4	1032.58	667.644	1053.26	1490.06	1708.39	1225.57	1196.65	1231.65
hs3st3l	5.37116	6.95676	0.976088	1.09486	3.9603	2.04475	4.39729	7.67452	3.29265
mixl1	0.895194	0	0.976088	2.18972	0	1.02237	0	0	0
avpr1aa	81.4627	96.4008	39.0435	62.4071	74.2556	87.9241	109.963	155.069	116.922
ap4b1	119.061	174.913	157.15	169.704	194.055	118.595	107.082	165.127	158.991
emp1	8.05675	8.94441	17.5696	5.47431	5.94044	8.17898	16.8605	20.7264	5.76357
acss3	254.235	223.61	225.476	243.059	244.548	243.325	280.118	244.955	267.678
ankrd40	346.44	295.165	299.659	306.561	193.064	289.332	255.957	320.254	242.181
icn	36555.3	20932.9	26070.3	30761.2	25256.8	25874.2	25875.9	22102.8	34165.9
zgc:112163	30.4366	42.7344	55.637	33.9407	34.6526	38.8502	35.9277	30.7122	22.2356
ndp	98.4714	141.123	93.7044	146.712	146.531	126.774	199.476	172.792	228.168
anapc4	246.178	123.234	170.815	194.885	92.0769	302.622	162.013	291.715	168.797
LOC110437716	0	0	1.95218	0	0.990074	0	0	0	0
ldhba	9812.22	10482.8	9762.83	17387.5	18588.6	17808.7	15477.1	16054.4	19023.5
aprt	180.829	107.333	159.102	154.376	98.0173	177.893	175.985	153.572	84.0075
cfap74	0	0.993823	1.95218	0	0.990074	4.08949	2.19577	5.36514	2.46626
ssrp1a	247.074	85.4688	192.289	156.565	96.0372	217.765	180.355	120.534	90.5814
si:ch211-117m20.4	15.2183	1.98765	0.976088	13.1383	7.92059	1.02237	1.46857	6.92028	3.29895
kdm2ab	828.95	1002.77	915.57	956.91	1130.66	841.413	889.526	793.26	928.269
pgpep1	124.432	139.135	149.341	117.15	124.749	125.752	134.184	136.675	129.301
LOC100534672	18.7991	13.9135	8.78479	12.0435	8.91067	11.2461	14.6676	16.8955	14.0033
mpi	415.37	333.925	413.861	453.273	424.742	475.403	431.168	516.007	364.859
pcmtd2	2.68558	8.94441	6.83261	10.9486	53.464	3.06712	8.06482	3.071	44.468
LOC570251	38.4933	18.8826	28.3065	65.6917	33.6625	24.537	39.6333	29.9743	29.6771
cckar	40.2837	67.58	38.0674	30.6561	46.5335	35.7831	35.9244	26.8708	41.1734
LOC100149327	417.16	554.553	372.865	413.858	608.896	424.285	389.337	482.18	644.831
sntb1	145.021	106.339	140.557	159.85	156.432	181.982	159.11	141.278	171.299
tomm22	63.5588	11.9259	59.5413	97.4427	33.6625	111.439	52.8	46.0755	51.8913
lrch2	18.7991	31.8023	11.7131	24.087	17.8213	8.17898	24.2174	6.9163	25.5521
ncl	7087.25	4155.17	6980.98	6987.41	3989.01	7417.32	6050.77	4781.9	3886.93
ctsh	570.239	742.386	706.687	670.056	751.466	686.012	646.004	724.852	635.813
wdr73	58.1876	47.7035	39.0435	42.6996	46.5335	51.1186	41.0584	38.3885	47.7633
reep5	2998.9	2777.74	2709.62	2707.59	2911.81	2859.58	2240.82	2213.69	2441.92
adssl1	12120.9	21717	20451	26281.1	24799.4	17832.2	17328.2	19210.2	22501.2
adgrd2	81.4627	109.321	102.489	101.822	83.1662	132.908	106.309	102.111	87.2895
si:zfos-464b6.2	75.1963	90.4379	97.6088	100.727	119.799	56.2305	115.162	71.4347	79.0919
polr2c	17.0087	9.93823	85.8957	125.909	101.978	22.4922	14.6799	3.8431	5.77091
LOC100329789	10.7423	10.9321	7.8087	7.66404	7.92059	11.2461	18.3269	9.21189	11.5274
trim8a	765.391	680.769	646.17	722.609	763.347	751.444	820.523	836.192	795.591
serpinb1l2	307.947	210.691	190.337	220.067	209.896	245.37	283.031	277.187	228.128
cnot4b	548.754	827.855	693.022	688.668	752.456	534.701	537.583	563.71	612.044
napaa	94.8906	69.5676	100.537	75.5455	93.067	62.3647	85.8016	86.0092	53.5396
LOC100538098	13.4279	90.4379	39.0435	29.5613	82.1762	18.4027	72.5896	85.2275	164.711
prrc2c	1296.24	782.139	1251.34	1303.98	850.474	1220.71	1100.83	1171.96	951.426
rnf13	239.017	546.603	350.415	391.961	575.233	286.264	390.878	377.062	523.046
eif4a2	1580.91	2609.78	2384.58	2405.41	2447.46	1701.23	1538.07	1318.76	1422.73
tprkb	110.109	102.364	121.035	127.004	97.0273	154.378	144.444	99.8147	98.8251
st3gal1l3	0	0	0	0	0	0	0	0	1.8324
ubtf	1156.59	1349.61	1187.9	1109.1	1272.25	1140.97	1285.4	1316.09	1324.32
zfyve9a	1157.49	1359.55	1524.65	1368.58	1258.38	1385.32	1468.07	1354.56	1402.65
LOC110439916	0	0	0	0	1.98015	2.04475	0	0	1.6449
LOC100149669	2.68558	2.98147	5.85653	7.66404	1.98015	3.06712	5.87273	2.30616	5.77165
si:dkey-202b22.6	15.2183	14.9073	15.6174	13.1383	20.7916	20.4475	19.0583	19.9573	39.5188
LOC110439367	17.0087	10.9321	9.76088	17.5178	3.9603	5.11186	4.40573	7.68926	8.24744
LOC110438491	111.899	31.8023	82.9674	137.953	64.3548	105.304	128.377	112.155	56.0286
cep170b	508.47	468.091	406.052	475.17	443.553	351.696	451.812	498.47	398.726
hoxb8a	339.279	318.023	323.085	78.8301	118.809	65.4319	63.0637	59.8954	59.3015
ddit3	782.4	1392.35	670.572	781.732	1479.17	888.442	879.756	809.169	1131.41
cps1	22.3799	146.092	59.5413	52.5534	292.072	11.2461	26.3931	10.7482	102.109
upk3b	40.2837	48.6973	33.187	22.9921	11.8809	23.5146	8.06712	19.9672	88.9615
LOC101882118	68.0348	46.7097	72.2305	64.5969	40.593	53.1634	60.8792	69.1275	48.6066
cdk5r2a	9.84714	5.96294	41.9718	16.4229	3.9603	3.06712	7.34463	2.30733	4.94964
si:ch73-1a9.3	5850.09	4953.21	4588.59	4560.1	4961.26	5103.69	4064.25	4097.79	5044.21
stard9	1084.98	1091.22	905.809	1124.42	1132.64	1057.13	1272.32	1241.72	1332.68
nsun5	294.519	152.055	282.089	313.131	175.243	309.779	240.551	258.81	144.977
tert	347.335	340.881	427.526	462.032	334.645	370.099	382.14	300.316	317.174
ltk	333.012	403.492	283.065	264.957	380.188	266.839	305.023	351.659	358.245
LOC561897	7.16155	3.97529	5.85653	3.28459	8.91067	3.06712	13.9295	3.83858	8.23446
arhgap33	310.632	321.999	363.105	287.949	279.201	233.101	262.56	373.25	306.437
trim35-12	24.1702	4.96912	9.76088	2.18972	7.92059	6.13424	5.12914	6.13838	2.46899
kpnb1	2496.7	2701.21	2737.93	2645.19	2968.24	2649.99	2169.02	2394.2	2504.58
sfi1	247.074	281.252	205.954	175.178	271.28	157.445	261.774	280.265	284.139
fzd10	622.16	667.849	539.776	555.095	622.757	490.739	560.268	463.828	650.701
rreb1b	1173.6	1150.85	1217.18	1161.65	1018.79	1169.59	1153.5	1196.39	1073.21
zgc:153521	2.68558	3.97529	0	0	8.91067	1.02237	3.66342	0.767246	4.93765
gnsa	366.134	840.774	434.359	543.052	851.464	464.157	503.029	466.864	750.308
oafa	612.313	499.893	419.718	509.111	575.233	544.925	655.516	668.009	575.672
cd59	785.085	806.984	1102	667.866	514.839	579.685	663.742	461.576	452.247
si:dkey-264d12.1	44.7597	121.246	61.4935	97.4427	116.829	67.4766	86.5445	111.364	123.567
mpped2	20.5895	12.9197	6.83261	15.3281	6.93052	15.3356	16.1349	13.056	18.1225
ggcx	1116.31	1001.77	1058.08	955.815	976.213	1036.69	1186.39	1249.27	1319.37
zmp:0000001172	0.895194	5.96294	1.95218	1.09486	5.94044	4.08949	3.66325	0	2.46871
zgc:123335	16.1135	12.9197	15.6174	13.1383	12.871	13.2908	23.4653	17.6613	20.5906
tmem100a	672.291	760.275	592.485	504.731	754.436	474.381	580.001	424.615	512.265
mthfd2	255.13	145.098	252.807	290.138	152.471	357.831	235.372	187.351	145.772
ftr66	22.3799	22.8579	24.4022	15.3281	18.8114	3.06712	17.6105	6.91545	13.1866
acin1b	2840.45	3058.99	3018.06	2767.81	2478.16	2907.63	2743.95	2790.46	2507.91
si:dkey-61p9.7	68.93	147.086	108.346	111.676	111.878	24.537	40.3618	36.118	140.947
stard10	56.3972	50.685	61.4935	28.4664	40.593	59.2976	43.972	46.8136	34.5721
LOC101882228	66.2444	81.4935	69.3022	56.9328	67.325	70.5437	79.1809	91.3611	78.2299
rna-mirlet7a-6	165.611	169.944	191.313	160.945	228.707	195.273	184.019	175.042	256.095
LOC100331556	178.144	245.474	269.4	222.257	153.461	189.139	211.233	278.8	271.854
fli1b	73.4059	86.4626	143.485	118.245	126.729	82.8122	132.021	150.538	142.518
slc18b1	20.5895	14.9073	21.4739	5.47431	14.8511	11.2461	27.8485	7.67426	14.8164
mustn1a	39.3885	70.5614	47.8283	74.4506	62.3747	66.4542	80.6724	82.9419	88.9628
arpc1b	1383.97	1326.75	1463.16	1228.44	1532.63	1271.83	1231.84	1153.28	1320.18
rabac1	738.535	686.732	624.696	645.969	659.389	648.184	833.016	764.04	745.377
sult1st7	25.9606	14.9073	32.2109	30.6561	19.8015	23.5146	24.9397	9.98558	14.8299
kctd9b	102.947	112.302	120.059	82.1147	115.839	54.1858	80.6743	82.9438	80.7274
LOC110439997	126.222	85.4688	110.298	104.012	85.1464	140.065	124.635	127.444	98.8157
baxb	85.0434	82.4873	60.5174	76.6404	78.2159	61.3424	103.41	95.2318	90.6123
eva1bb	236.331	313.054	260.615	235.395	312.863	216.743	269.848	262.612	371.45
krt5	3557.5	2376.23	6423.63	2406.51	2330.63	2033.5	1888.47	1962.96	2517.32
eif2d	386.724	253.425	326.013	358.02	222.767	473.359	305.738	333.212	228.934
kif5aa	89.5194	105.345	299.659	49.2688	43.5633	26.5817	149.658	52.2393	18.9518
eogt	120.851	159.012	146.413	169.704	190.094	160.513	173.793	146.668	174.611
srprb	650.806	434.301	567.107	534.293	347.516	591.954	410.645	384.711	236.381
ranbp10	344.65	413.43	377.746	339.407	361.377	437.576	345.313	323.215	358.206
csnk2a4	24.1702	32.7962	23.4261	22.9921	20.7916	14.3132	31.5426	17.6675	42.0196
abhd16a	511.156	415.418	523.183	428.091	459.394	543.902	472.152	472.159	459.496
ap2a1	2213.82	1348.62	2000	2199.58	1346.5	2205.26	2193.5	2271.63	1779.21
si:ch211-282b22.1	252.445	197.771	254.759	254.008	160.392	241.28	189.95	197.374	177.928
LOC101885165	6.26636	10.9321	8.78479	0	0.990074	18.4027	5.12237	7.66286	5.75339
lman2lb	1107.36	766.238	1002.44	827.716	571.273	1143.01	687.692	641.823	691.708
si:dkey-211g8.4	4.47597	0.993823	2.92826	4.37945	3.9603	8.17898	5.13059	6.90764	0.823232
zbtb16a	1161.07	740.398	541.729	771.878	919.779	1147.1	911.925	1668.08	1333.85
bcl2l13	520.108	204.728	367.009	549.621	315.834	669.654	529.404	596.607	338.488
si:dkey-28d5.9	0.895194	1.98765	0	1.09486	4.95037	5.11186	1.4651	0.767107	1.64559
ric1	469.977	583.374	652.026	654.728	544.541	501.985	558.17	619.83	554.433
obsl1b	6346.93	10796.9	7269.9	7563.31	9358.18	8257.71	6819.63	8041.95	8148.08
unc5a	76.0915	93.4194	123.963	100.727	99.9975	74.6332	98.2817	81.4126	138.398
rab24	140.545	191.808	177.648	157.66	198.015	138.02	121.73	102.132	168.849
tnk2b	316.004	379.64	326.989	493.783	497.017	338.405	418.082	432.427	507.481
zgc:114175	10.7423	9.93823	12.6891	1.09486	7.92059	3.06712	3.66377	8.44051	4.93812
si:ch211-149k23.9	1.79039	4.96912	14.6413	0	1.98015	3.06712	1.46427	3.83336	6.57862
shda	58.1876	62.6109	65.3979	54.7431	57.4243	62.3647	64.5231	59.8887	65.8832
LOC110440134	0	8.94441	0	0	0	0	0	0	0
LOC101886778	41.1789	61.617	19.5218	77.7352	62.3747	84.857	82.1271	47.6078	65.0651
npepl1	1050.06	949.101	1126.41	1344.49	975.223	1482.44	1003.13	894.574	861.503
slc35a1	507.575	382.622	498.781	436.85	403.95	525.5	328.475	331.685	328.586
kif23	33.1222	14.9073	54.6609	124.814	57.4243	44.9844	32.296	93.772	88.2128
rna-mir15a-2-3	0.895194	14.9073	0	4.37945	4.95037	3.06712	8.06783	0	4.11895
gal3st1b	17.0087	2.98147	9.76088	3.28459	13.861	18.4027	11.7196	10.7383	2.46811
nr3c2	11.6375	32.7962	41.9718	22.9921	43.5633	20.4475	26.396	144.348	23.0593
pxna	327.641	316.036	338.702	395.245	379.198	335.338	517.038	498.42	485.177
si:ch211-202f5.3	85.9386	61.617	68.3261	68.9763	72.2754	53.1634	65.2739	56.8328	67.5485
mlx	314.213	381.628	299.659	362.399	418.801	300.578	287.477	334.827	339.364
gcshb	138.755	48.6973	105.417	82.1147	37.6228	101.215	71.126	92.1415	44.4736
frmd4ba	697.356	644.991	562.226	576.992	701.963	604.222	563.127	648.813	619.32
gabrr1	0	0	0.976088	0	0.990074	0	0	0	0
bmp2b	15.2183	17.8888	14.6413	17.5178	28.7121	23.5146	19.06	130.502	17.2911
spi1a	119.956	153.049	122.011	89.7787	165.342	67.4766	98.9937	125.932	107.07
si:dkey-42i9.8	1.79039	17.8888	4.88044	6.56917	6.93052	1.02237	2.93555	3.07402	3.29717
tatdn1	129.803	145.098	141.533	162.04	139.6	166.647	129.061	150.507	130.134
LOC103909653	86.8338	111.308	116.154	53.6482	70.2953	59.2976	60.8556	92.1343	63.4111
btg1	4732	5598.21	4899.96	4387.11	5512.73	4102.78	4844.82	4796.92	4974.65
si:ch73-31d8.2	17.9039	48.6973	17.5696	22.9921	46.5335	26.5817	2.93245	16.8893	19.7622
xpot	2422.4	1167.74	2339.68	2459.06	1287.1	2510.95	2057.11	1895.35	1530.47
col14a1a	627.531	802.015	1102	618.597	535.63	378.278	1302.09	1206.03	1032.39
cgref1	757.334	639.028	477.307	521.154	635.628	761.668	707.408	959.557	715.509
znf1035	2005.23	1765.03	1628.11	1658.72	1736.59	1822.89	1860.22	2140.69	1725.36
acot7	211.266	151.061	240.118	275.905	247.519	300.578	313.104	341.694	257.784
LOC110438342	52.8165	81.4935	69.3022	87.589	82.1762	56.2305	59.4156	64.5227	65.911
lrrc3ca	68.93	40.7467	29.2826	47.0791	45.5434	58.2753	70.3854	82.9188	56.8215
LOC100151145	19.6943	21.8641	26.3544	18.6127	30.6923	11.2461	13.9344	12.2877	28.8306
LOC563036	82.3579	177.894	124.939	127.004	133.66	48.0515	96.8469	244.319	93.1199
mdc1	261.397	173.919	247.926	214.593	183.164	187.094	234.686	311.804	173.809
LOC100150834	254.235	501.881	222.548	208.024	469.295	354.763	200.826	330.032	329.293
ccdc135	0.895194	14.9073	7.8087	8.7589	22.7717	5.11186	5.86609	9.98205	11.5303
col9a1a	406.418	289.203	2496.83	75.5455	33.6625	28.6264	13.2117	35.356	14.8393
stc2a	33.1222	84.475	77.1109	61.3123	57.4243	44.9844	49.8755	40.7073	42.0147
rpl6	26237.2	28836.8	32528.1	31549.5	32622	32131.1	21876.6	22681.3	26454.3
wu:fj49a02	5459.79	8780.43	10860.9	10345.4	7464.17	7506.26	4124.63	3564.12	4753.02
uckl1b	553.23	382.622	420.694	491.593	506.918	710.549	492.634	543.508	353.236
recql	264.082	178.888	214.739	177.368	213.856	209.586	184.028	185.799	182.816
rrbp1a	1692.81	1237.31	1512.94	1701.42	1035.62	1425.19	1905.58	2139.87	1586.71
fam83e	410.894	234.542	306.491	328.459	218.806	232.079	258.947	207.404	286.726
fbxo43	4.47597	3.97529	0	1.09486	4.95037	0	0	0	1.64718
epha4a	409.104	558.529	520.255	363.494	438.603	347.607	415.038	414.652	491.698
arhgap10	533.536	656.917	551.489	522.249	554.442	464.157	563.208	590.543	556.809
zmp:0000001200	723.317	1114.08	1065.89	1183.55	1243.53	932.404	887.418	1009.15	1149.13
cep135	187.991	182.863	143.485	171.893	126.729	219.81	170.1	192.712	124.35
si:busm1-104n07.3	79.6723	112.302	50.7566	41.6048	80.196	29.6488	18.3323	29.9474	27.1796
nrp1b	316.004	439.27	347.487	429.186	470.285	369.077	448.079	425.442	472.8
LOC100150651	214.847	219.635	223.524	249.629	178.213	199.363	255.25	205.845	234.792
cldn34a	9.84714	2.98147	0.976088	3.28459	0.990074	0	2.20435	0	1.6506
mfsd4aa	33.1222	45.7159	36.1152	44.8893	66.335	22.4922	31.5396	27.6508	36.2487
msh5	1.79039	2.98147	0	2.18972	5.94044	5.11186	2.93121	5.37159	1.64615
en1b	116.375	114.29	116.154	220.067	209.896	191.184	222.213	207.352	233.112
dhrs13l1	287.357	276.283	315.276	393.056	322.764	243.325	347.716	258.109	290.853
prg4b	6.26636	13.9135	6.83261	4.37945	0.990074	12.2685	7.32681	6.90518	8.22938
psmb12	121.746	168.95	82.9674	99.6325	174.253	90.9912	43.2605	152.028	164.711
fbxo10	12.5327	4.96912	7.8087	13.1383	11.8809	3.06712	28.6215	5.37952	30.4988
dock6	674.976	711.577	604.198	691.953	685.131	672.721	762.643	797.85	767.637
ruvbl2	76.0915	23.8518	7.8087	13.1383	47.5236	151.311	136.186	66.7046	46.8755
bxdc2	597.99	202.74	497.805	468.601	179.203	629.782	429.659	340.9	227.294
apoea	1.79039	11.9259	0	0	0	2.04475	0	0	0
zgc:173726	31.3318	20.8703	21.4739	30.6561	26.732	21.4698	30.0736	28.4198	29.659
itgb7	20.5895	16.895	27.3305	32.8459	38.6129	29.6488	29.3326	40.6991	23.8859
znf1113	42.0741	42.7344	24.4022	15.3281	42.5732	38.8502	27.8452	33.7627	16.4607
ppp1cb	2857.46	3117.62	2852.13	3170.72	3209.82	2872.87	2598.97	2308.41	2707.44
notum1b	17.9039	34.7838	34.1631	51.4585	60.3945	34.7607	30.8047	30.7217	52.7229
zgc:101663	121.746	142.117	146.413	190.506	248.509	164.602	102.664	128.24	154.846
nfil3-5	1087.66	2169.52	439.239	1899.59	1669.26	1143.01	1295.49	897.998	2208.98
intu	376.877	419.393	382.626	375.538	405.93	202.43	311.762	209.708	327.097
zgc:113314	126.222	65.5923	61.4935	129.194	62.3747	88.9464	177.541	135.211	74.1614
guf1	273.034	221.623	304.539	353.64	220.787	420.195	323.365	329.405	235.545
si:ch1073-443f11.2	57.2924	29.8147	53.6848	43.7945	37.6228	28.6264	49.1472	19.2036	50.2581
osbpl8	348.231	377.653	333.822	325.174	385.139	301.6	397.449	414.662	434.056
ulk1b	316.004	737.417	387.507	444.514	727.704	359.875	530.902	408.512	555.945
cldn19	2442.98	3022.22	2666.67	2506.14	2499.94	2016.12	2731.2	2248.71	2377.35
snf8	207.685	202.74	236.213	208.024	238.608	236.168	236.826	199.626	205.059
pwwp2a	343.755	407.467	383.602	400.72	414.841	398.725	373.978	367.047	414.282
agbl1	3056.19	4921.41	4777.95	1920.39	1501.94	1458.93	2200.46	3271.28	2357.84
tcf12	1622.09	1942.92	1650.56	1789	2051.43	1676.69	2167.64	2321.34	2291.36
abhd12	93.1002	93.4194	77.1109	99.6325	100.988	46.0068	63.0927	73.7513	85.6971
mdh1b	0	1.98765	3.90435	0	0	8.17898	4.39027	4.59737	4.10925
zgc:195050	89.5194	146.092	124.939	107.296	101.978	163.58	44.7168	81.37	35.4047
gnb2l1	32994.2	37715.6	40418.8	39837.7	42122.7	40174.1	27844.1	26738	33489.7
LOC563995	8.05675	2.98147	10.737	8.7589	6.93052	18.4027	5.86298	12.2791	5.76207
tbxas1	64.454	141.123	70.2783	73.3558	117.819	52.141	57.2006	82.9368	134.26
trim67	6.26636	9.93823	31.2348	5.47431	0.990074	14.3132	10.9909	9.2075	4.11495
gig2i	0.895194	0	0.976088	0	0	0	nan	nan	nan
LOC110437776	7.16155	2.98147	6.83261	3.28459	1.98015	3.06712	5.13389	3.07204	1.64752
nagk	123.537	158.018	99.5609	121.53	121.779	118.595	117.329	120.56	142.49
eevs	608.732	334.918	481.211	291.233	361.377	314.891	319.684	259.518	232.239
katnbl1	183.515	156.03	168.863	160.945	176.233	237.191	211.857	187.307	183.613
riok2	1050.06	1497.69	1069.79	1340.11	1273.24	1068.38	1364.89	1081.37	1157.39
c2cd5	640.064	559.522	711.568	797.06	649.489	619.558	894.828	720.444	734.847
tbc1d30	17.9039	46.7097	42.9479	10.9486	21.7816	4.08949	38.8725	18.433	20.5948
msna	1481.55	1245.26	1332.36	1591.93	1191.06	1550.94	1798.92	1651.09	1503.24
LOC110440176	2.68558	3.97529	3.90435	1.09486	0.990074	2.04475	0.732942	0	0.823232
appa	1927.35	2477.6	1799.91	1725.5	2384.1	1882.19	2020.69	2096.05	2258.09
smoc2	293.624	416.412	326.013	332.838	396.03	330.226	520.62	420.018	462.038
atf7a	397.466	537.658	387.507	416.048	511.868	387.479	516.971	747.917	621.837
slc4a1ap	551.44	553.559	598.342	567.139	479.196	659.431	460.471	550.528	476.017
glula	1042.01	1068.36	1308.93	712.755	1085.12	660.453	939.296	972.854	1014.65
LOC100537377	65.3492	55.6541	73.2066	91.9684	63.3647	68.499	64.5501	62.9863	81.5646
thsd1	344.65	297.153	314.3	362.399	332.665	347.607	412.132	400.088	324.525
cacng8b	10.7423	11.9259	32.2109	5.47431	16.8313	11.2461	32.2455	9.97649	13.1701
etv5a	244.388	238.518	265.496	275.905	251.479	180.96	199.518	238.119	192.789
p2ry2.2	1.79039	2.98147	8.78479	1.09486	2.97022	0	2.93396	0.768091	1.6477
hmgn2	7337.91	5101.29	4676.44	4608.27	5223.63	6651.56	4729.09	5263.07	5375.88
slc23a1	8.95194	18.8826	17.5696	7.66404	8.91067	28.6264	9.5231	11.5065	13.9874
LOC798191	2.68558	6.95676	0	0	9.90074	8.17898	1.46461	7.66849	3.29006
krtcap2	793.142	339.888	555.394	579.182	395.04	744.287	604.886	597.333	444.698
LOC100536726	478.034	564.492	433.383	404.004	515.829	405.882	524.274	688.751	490.028
LOC110438077	0.895194	2.98147	11.7131	0	5.94044	0	2.93118	0.767363	0
si:ch211-212k18.9	121.746	134.166	78.087	167.514	125.739	210.609	135.642	211.909	206.704
zgc:174862	131.594	22.8579	81.9914	79.9249	36.6327	153.356	108.476	95.9396	25.5202
secisbp2	139.65	280.258	204.002	191.601	199.005	170.736	222.937	208.879	236.398
thoc7	350.021	190.814	294.778	289.044	223.757	328.182	271.306	275.657	200.132
inpp4b	488.776	446.227	530.016	441.229	498.007	505.052	427.458	561.255	475.998
LOC100333499	2747.35	3627.45	3095.17	3546.26	3720.7	2915.81	3552.51	3842.96	4253.73
bub1ba	163.821	88.4503	58.5653	95.253	125.739	161.535	75.4969	110.528	145.719
si:dkey-33c12.4	154.869	240.505	399.22	176.273	270.29	284.22	160.526	307.796	142.429
reps1	515.632	526.726	551.489	604.364	548.501	453.934	502.42	598.317	467.102
LOC794515	48.3405	86.4626	66.374	53.6482	60.3945	71.5661	64.5148	53.7394	66.6982
rab33ba	158.449	166.962	168.863	178.463	189.104	158.468	145.202	165.874	144.968
slc22a18	431.484	264.357	317.228	260.577	337.615	315.913	345.316	392.315	341.741
rapgef6	283.777	360.758	353.344	310.941	320.784	331.249	316.766	363.19	375.554
stab2	316.004	306.098	275.257	274.81	274.251	299.555	313.83	259.529	286.604
mfsd10	216.637	149.073	163.983	192.696	160.392	193.228	179.664	184.299	216.622
bicd2	1127.94	809.966	980.968	927.348	785.129	1089.85	1104.97	1091.06	877.906
slc25a15a	141.441	148.08	101.513	121.53	118.809	133.931	93.1221	100.586	89.7693
samd1a	97.5762	55.6541	104.441	64.5969	72.2754	90.9912	99.7007	72.9291	80.6934
arl4d	132.489	131.185	103.465	113.866	160.392	96.1031	129.795	100.595	140.019
LOC103908970	0.895194	0	0.976088	0	0.990074	1.02237	3.66122	0	0.822449
rna-mir15a-1-2	198.733	300.135	141.533	152.186	234.648	209.586	166.407	153.531	233.016
cdk11b	682.138	495.918	698.879	617.502	413.851	800.518	567.49	497.519	461.166
mycla	198.733	142.117	185.457	144.522	148.511	186.072	191.353	184.257	145.754
lin7a	354.497	303.116	397.268	284.664	245.538	387.479	304.252	260.257	226.449
tmem186	91.3098	25.8394	11.7131	33.9407	22.7717	92.0136	13.9215	87.4695	46.0865
ryk	1221.04	1493.72	1325.53	1424.42	1696.99	1465.06	1509.76	1541.05	1589.5
rgmb	730.478	943.138	855.053	939.392	928.69	853.681	968.75	840.125	1116.09
LOC100002633	538.907	448.214	544.657	492.688	407.911	412.016	563.269	447.756	464.608
wwc1	2186.06	1932.99	1942.41	1874.4	2005.89	1878.1	2248.24	1961.14	2134.8
osmr	42.9693	47.7035	16.5935	10.9486	21.7816	15.3356	8.06341	13.0495	12.3501
thoc1	731.374	528.714	634.457	792.68	574.243	804.607	594.735	620.486	597.987
si:ch211-260p9.3	32.227	39.7529	34.1631	24.087	48.5136	49.0739	47.6365	70.6044	31.2797
mat1a	350.021	273.301	363.105	319.7	304.943	381.345	211.163	244.157	148.235
narfl	185.305	204.728	202.05	224.447	217.816	233.101	207.518	245.718	275.909
abraxas2b	300.785	261.375	289.898	239.775	324.744	323.07	231.659	257.172	237.141
mybl2a	80.5675	133.172	163.007	124.814	114.849	94.0583	101.217	120.584	106.271
zgc:158343	307.947	303.116	217.668	232.111	296.032	259.683	355.601	231.871	267.644
LOC100537873	1.79039	1.98765	0	0	0	0	nan	nan	nan
zgc:110348	51.9213	41.7406	51.7326	33.9407	38.6129	18.4027	32.2757	3.07256	32.1322
luc7l3	891.613	865.62	995.609	972.238	743.546	976.366	900.534	873.132	717.418
aup1	694.671	864.626	660.811	696.332	906.908	753.489	599.767	569.706	717.298
sprtn	542.488	477.035	611.031	436.85	529.69	509.142	557.954	515.174	511.396
wfs1a	2454.62	2489.53	2578.82	2870.73	2039.55	3310.44	2316.37	2997.68	2111.68
dync1h1	6710.38	6456.87	8484.15	7596.15	6019.65	7222.04	7049.79	8410.63	7398.48
cers5	444.911	254.419	311.372	374.443	285.141	386.457	404.058	358.614	309.694
pi4k2a	226.484	274.295	250.855	267.146	306.923	198.34	239.091	283.394	269.368
si:dkey-118j18.2	436.855	450.202	469.498	418.237	523.749	366.01	470.056	535.232	476.071
si:ch211-243p7.3	46.5501	49.6912	26.3544	30.6561	27.7221	51.1186	21.2573	42.9849	36.2256
tmem70	388.514	203.734	304.539	406.194	352.466	566.395	369.494	383.852	297.26
gosr2	652.597	468.091	487.068	546.336	516.819	565.372	510.366	474.546	506.524
rapgef3	294.519	406.474	321.133	433.565	512.858	349.652	515.556	426.218	424.209
micu2	565.763	589.337	541.729	601.079	586.124	496.873	555.915	559.866	664.76
chst3b	51.0261	63.6047	66.374	29.5613	72.2754	46.0068	52.7741	33.7722	46.103
dbpa	177.248	144.104	125.915	118.245	143.561	165.624	200.133	229.533	131.743
tha1	85.9386	111.308	80.0392	67.8815	102.968	113.483	114.345	108.993	129.254
pms1	159.345	185.845	181.552	240.87	158.412	215.721	157.687	168.965	138.394
dlg1l	11185.5	10713.4	12614	20486	14200.6	19001.8	23452.5	17271.4	12933.6
atg16l1	426.112	301.128	480.235	413.858	384.149	415.083	334.387	345.553	327.808
si:dkey-183i3.6	18.7991	19.8765	16.5935	10.9486	9.90074	17.3803	7.33041	15.3524	9.05677
LOC100005420	2.68558	0	0.976088	6.56917	1.98015	0	2.20435	3.84722	1.6506
gas2l3	258.711	339.888	247.926	274.81	318.804	242.302	270.599	294.114	299.815
snap91	7.16155	0.993823	15.6174	2.18972	1.98015	1.02237	9.53772	4.60967	2.47215
ube3d	98.4714	52.6726	77.1109	90.8736	67.325	88.9464	92.4026	58.364	58.4823
sacm1la	411.789	261.375	253.783	256.198	245.538	339.428	315.985	276.382	317.855
spout1	102.947	41.7406	63.4457	60.2174	46.5335	78.7227	54.9879	67.5626	60.1148
ttc9b	16.1135	12.9197	21.4739	2.18972	7.92059	10.2237	2.19758	12.2733	1.64553
kin	881.766	1169.73	984.872	1589.74	1770.25	1482.44	1094.1	1277.02	1350.78
cldn10b	0	0	0.976088	0	0.990074	1.02237	0	1.53357	0
lats2	723.317	701.639	734.994	821.147	750.476	803.585	893.184	936.853	766.001
rgs3a	504.89	735.429	574.916	573.708	683.151	536.746	529.44	618.917	627.605
uqcc2	484.3	440.264	494.876	696.332	518.799	762.69	685.622	678.034	621.831
kcnk2b	46.5501	5.96294	35.1392	45.9842	3.9603	40.8949	24.9429	12.2915	4.11993
her12	3.58078	8.94441	0	6.56917	0.990074	4.08949	4.40322	6.91639	5.76992
LOC110439112	1.79039	0	0.976088	2.18972	1.98015	1.02237	8.07038	1.53656	4.9443
ppfibp1b	257.816	330.943	402.148	264.957	352.466	356.808	504.373	356.204	531.099
plce1	991.875	998.792	1051.25	1258	1156.41	1199.24	1322.93	1469.04	1459.55
spata20	162.925	244.48	322.109	203.644	303.953	249.459	141.494	261.791	172.1
cap2	3857.39	4016.04	4020.5	3425.82	3228.63	4297.03	3052.22	3752.82	2511.66
khdrbs2	21.4847	22.8579	16.5935	4.37945	23.7618	26.5817	36.6238	48.3227	34.5537
rb1	606.046	279.264	359.2	428.091	268.31	503.007	457.555	489.888	412.619
ell2	1422.46	1044.51	1250.37	1157.27	832.652	1388.38	894.545	930.599	613.551
zmp:0000000971	0	0	1.95218	0	0	5.11186	0.731712	0.766228	0
psme4a	298.1	2818.48	399.22	499.257	3150.42	494.828	510.885	661.63	2312.57
clgn	726.898	693.689	653.003	805.819	610.876	907.867	820.525	710.266	589.694
akt1	239.912	220.629	197.17	175.178	215.836	209.586	216.285	251.056	204.225
picalmb	722.422	721.516	805.272	768.593	655.429	803.585	778.759	811.654	801.389
sdr16c5a	147.707	186.839	151.294	192.696	241.578	159.49	175.269	167.41	192.741
si:dkeyp-35e5.5	43.8645	59.6294	33.187	21.8972	69.3052	48.0515	35.9085	40.6719	39.5089
tlr20f	1.79039	1.98765	0.976088	0	0.990074	1.02237	1.46449	0	0
si:dkey-46g23.2	0	48.6973	4.88044	2.18972	41.5831	2.04475	0	0	3.29261
calcoco1b	36.703	896.428	133.724	125.909	834.632	25.5593	63.0464	68.3234	365.592
tmem241	85.0434	54.6603	90.7761	68.9763	62.3747	81.7898	102.65	90.6005	70.0006
LOC101884866	5.37116	14.9073	15.6174	10.9486	2.97022	18.4027	10.9958	25.3318	11.527
zgc:112160	25.9606	527.72	0	0	1.98015	0	0	0.767363	0.823067
gpx8	466.396	290.196	384.579	410.573	342.566	458.023	442.156	399.281	491.682
lgals3bpa	119.061	139.135	87.8479	113.866	172.273	77.7003	93.1382	75.2606	191.925
rprd2a	259.606	274.295	260.615	271.526	302.963	242.302	288.933	264.934	280.871
zfyve21	357.182	460.14	467.546	471.886	491.077	400.77	485.491	464.618	495.874
dkk2	139.65	107.333	98.5848	107.296	156.432	173.803	163.458	198.802	167.952
zgc:163014	0.895194	2.98147	4.88044	0	1.98015	0	1.46559	0.767363	1.64613
gpr157	17.0087	53.6664	19.5218	43.7945	31.6824	26.5817	5.86896	25.3515	20.5998
si:ch211-63o20.7	37.5982	38.7591	26.3544	22.9921	13.861	35.7831	23.4585	30.7063	27.995
cry1bb	395.676	783.133	598.342	709.471	835.623	528.567	518.515	353.279	842.694
spata5	92.205	61.617	99.5609	86.4941	67.325	57.2529	63.0861	79.8888	88.9838
si:ch211-214j24.14	73.4059	55.6541	54.6609	65.6917	103.958	125.752	96.7438	107.447	125.125
kat2a	404.628	377.653	345.535	353.64	286.131	380.323	343.911	320.204	259.439
tvp23b	551.44	373.677	337.726	453.273	370.288	515.276	401.822	370.867	459.557
rna-mir455-2-3	20.5895	19.8765	23.4261	5.47431	9.90074	13.2908	14.6557	10.7429	8.23055
calml4b	0.895194	1.98765	0.976088	2.18972	0.990074	3.06712	0.733167	3.83876	0
ptpn20	117.27	36.7715	82.9674	88.6838	26.732	97.1254	65.2705	69.8853	26.359
LOC110437793	16.1135	26.8332	30.2587	31.751	26.732	21.4698	22.0059	15.3626	9.88669
fabp10b	22.3799	63.6047	40.0196	78.8301	46.5335	16.358	79.2836	46.8929	29.6834
si:ch73-299h12.4	86.8338	80.4997	65.3979	83.2095	93.067	113.483	56.4496	74.4662	81.5187
frmd4bb	406.418	279.264	328.942	217.878	269.3	243.325	354.137	336.292	320.351
arpc5a	1948.84	936.181	1315.77	1227.34	1016.81	1622.51	1678.2	1527.04	1484.73
zfhx2	1143.16	1047.49	1128.36	1018.22	1025.72	949.784	1043.53	1084.3	1044.41
kdm7aa	1314.15	1444.03	1210.35	1413.47	1525.7	1404.74	1266.38	1301.55	1284.02
xbp1	7136.49	5296.08	6327.98	5617.74	4844.43	6505.36	5098.17	4918.66	4835.12
nbeal2	308.842	148.08	226.452	205.834	188.114	134.953	225.925	155.929	166.425
si:ch73-252i11.1	116.375	179.882	151.294	113.866	163.362	103.26	181.852	136.68	195.194
LOC560949	4.47597	0	12.6891	15.3281	0	0	5.14768	1.54014	4.95584
ptprk	665.129	766.238	637.385	697.427	778.198	507.097	666.684	768.022	854.254
acbd3	1366.07	929.225	1248.42	1325.88	801.96	1471.19	1286.21	1264.72	931.533
eaf1	53.7116	115.283	68.3261	85.3992	106.928	77.7003	95.3289	94.4505	105.425
hlfa	2722.29	2821.46	3033.68	2956.13	2793	2986.35	3007.25	2971.73	2878.59
ss18	398.361	399.517	360.176	452.178	438.603	483.582	404.761	342.462	401.089
ntrk2b	4.47597	5.96294	41.9718	14.2332	7.92059	0	4.40674	5.38371	5.77452
c13h10orf71	3263.88	4596.43	3325.53	3939.31	4060.29	4165.15	3538.71	3412.32	2858.67
kif16ba	187.991	170.938	170.815	142.332	152.471	149.266	128.32	195.801	151.54
pmp22a	167.401	131.185	847.244	182.842	269.3	203.452	208.956	204.225	256.108
smarce1	1586.28	939.163	1405.57	1295.22	905.918	1624.55	1162.13	1246.13	1120.82
si:dkey-203a12.7	155.764	132.178	84.9196	54.7431	57.4243	132.908	23.4491	9.97554	13.1688
mpdz	1440.37	1292.96	1524.65	1404.71	1414.82	1354.64	1175.5	1392.21	1489.98
cdca7a	432.379	270.32	326.989	397.435	271.28	433.486	401.115	420.036	256.973
gprc6a	8.05675	6.95676	13.6652	7.66404	13.861	9.20136	14.6623	2.30309	9.8811
LOC100536676	0.895194	4.96912	10.737	2.18972	2.97022	4.08949	2.93171	0	1.64643
si:ch211-173n18.3	16.1135	14.9073	10.737	16.4229	9.90074	13.2908	15.4035	16.1301	15.6533
tacr1b	106.528	104.351	100.537	124.814	132.67	171.759	71.1118	91.3555	82.3422
LOC101886047	27.751	78.512	20.4978	43.7945	60.3945	26.5817	29.3376	29.9534	38.7181
cdh27	945.325	463.122	731.09	630.641	456.424	503.007	523.702	487.728	467.936
cstf3	1289.97	1092.21	1301.12	1159.46	1110.86	1367.93	1042.62	990.457	970.121
trappc2	192.467	270.32	186.433	167.514	270.29	172.781	197.963	175.822	195.997
rna-XM_009305260.3	0	0	0	1.21446	0	0	0.815714	0.854192	0
eci2	1131.53	1327.75	1237.68	2104.33	2223.71	1847.43	1619.24	1797.76	2320.33
taf2	471.767	425.356	446.072	435.755	456.424	513.231	467.781	512.113	487.524
golt1a	4.47597	0.993823	0	1.09486	1.98015	0	0.733715	0.768325	0.8241
thbs3b	599.78	534.677	381.65	287.949	499.987	447.799	405.351	302.427	378.718
dnajc1	1297.14	1059.42	1173.26	1252.52	1046.51	1421.1	1119.67	1111.83	1092.06
ube2g2	358.078	323.986	395.315	404.004	330.685	432.464	369.576	326.348	338.507
LOC101885342	3.58078	4.96912	1.95218	2.18972	0.990074	0	2.20373	1.53845	0
LOC101884591	57.2924	88.4503	38.0674	39.415	82.1762	90.9912	45.4342	53.7164	112.762
sh2b2	45.6549	45.7159	52.7087	21.8972	46.5335	27.6041	34.4544	43.7562	23.0546
cirbpb	21878.5	16670.4	19727.7	20584.5	17688.7	22053.6	17243.1	15492.5	17465.5
hibch	1006.2	891.459	879.455	1456.17	1330.66	1438.48	1185.77	1353.05	1326.08
tas1r1	8.05675	24.8456	22.45	6.56917	9.90074	12.2685	8.06214	7.67495	11.5249
LOC103910678	27.751	49.6912	60.5174	17.5178	74.2556	27.6041	21.9877	33.7698	23.8731
foxd1	78.7771	77.5182	110.298	61.3123	94.057	56.2305	73.3255	73.713	68.3574
zgc:110540	458.339	286.221	339.678	282.474	268.31	450.866	346.725	358.475	335.097
nitr6a	73.4059	89.4441	54.6609	50.3637	74.2556	72.5885	66.708	77.5311	80.6891
echs1	1397.4	1664.65	1397.76	2258.7	2282.12	1982.38	1961	2104.96	2168.8
dedd1	1590.76	3077.87	2437.29	2064.91	2893	1486.53	2353.39	2733.96	2547.75
tti1	148.602	73.5429	148.365	174.083	145.541	200.385	159.847	189.654	94.7102
macf1a	16346.2	17511.2	16406.1	17814.5	16206.5	17267.9	19270.4	19638	17230.2
mmp20a	203.209	301.128	291.85	211.308	369.298	179.938	170.115	208.086	248.722
rcn2	72.5107	39.7529	50.7566	47.0791	47.5236	50.0963	44.7288	57.5886	33.7671
LOC101884526	0	0	0	0	1.1021	0	0.815714	3.41677	1.8324
cratb	394.781	497.905	321.133	440.135	520.779	556.171	387.834	494.418	503.135
vamp3	907.727	1008.73	922.403	895.597	1150.47	1022.37	1003.73	798.483	995.62
mpz	228.275	513.807	474.379	459.842	413.851	218.788	376.37	312.687	335.386
LOC108180185	6.26636	24.8456	13.6652	16.4229	13.861	36.8054	8.79398	13.0458	5.76175
aes	318.689	373.677	415.813	332.838	537.61	278.085	440.702	500.652	400.275
acvr1bb	242.598	304.11	262.568	249.629	262.37	237.191	240.526	261.855	232.268
LOC103909001	0	1.98765	1.95218	0	1.98015	5.11186	0	1.53309	0
LOC108182171	54.6068	36.7715	18.5457	20.8024	37.6228	50.0963	34.4411	32.2289	42.7991
ftr03	4.47597	12.9197	6.83261	4.37945	14.8511	14.3132	5.86136	17.6463	12.3439
ppp1r13bb	523.689	731.454	623.72	529.913	744.536	477.448	590.291	502.187	653.124
slc46a1	46.5501	44.722	62.4696	66.7866	42.5732	37.8278	35.9507	49.171	71.694
znf1102	21.4847	17.8888	11.7131	16.4229	16.8313	17.3803	25.6641	33.7853	18.1189
LOC110439881	13.4279	0.993823	9.76088	10.9486	7.92059	4.08949	10.2737	10.7583	8.24233
ttyh2	341.964	433.307	382.626	428.091	472.265	384.412	539.731	603.587	535.384
gabrr2b	0	0	0	0	2.97022	2.04475	0.732354	0	0.822571
faxdc2	72.5107	167.956	98.5848	87.589	184.154	53.1634	114.397	77.5584	120.253
si:dkey-119m17.2	297.204	798.04	324.061	307.656	675.231	362.942	292.504	337.009	534.387
myo9ab	305.261	314.048	332.846	436.85	443.553	300.578	388.008	422.44	450.634
zgc:162971	239.017	196.777	244.022	189.411	149.501	225.944	206.77	251.075	181.181
ftr79	42.9693	73.5429	65.3979	30.6561	57.4243	15.3356	27.1358	40.7037	47.7772
mob1ba	508.47	438.276	389.459	408.384	428.702	448.822	467.071	493.711	480.96
LOC110438235	0.895194	0.993823	0.976088	1.09486	0	0	0	4.62043	0
pcp4b	148.602	206.715	216.691	178.463	151.481	134.953	173.833	83.7196	116.159
ptcd1	128.013	83.4811	181.552	157.66	75.2456	178.915	135.663	120.561	95.543
sf3b4	93.9954	40.7467	88.824	78.8301	48.5136	63.3871	90.9542	75.274	40.3691
tmem17	82.3579	60.6232	38.0674	71.166	91.0868	128.819	99.6807	54.4939	60.9195
mtus2a	2.68558	2.98147	5.85653	16.4229	22.7717	3.06712	8.80464	6.14665	12.3616
atp6v1ba	210.371	210.691	228.404	269.336	181.184	316.936	223.642	213.46	274.252
igbp1	97.5762	64.5985	80.0392	411.668	62.3747	71.5661	69.0527	180.006	88.2854
LOC103908923	0.895194	2.98147	3.90435	0	4.95037	2.04475	1.46496	0	0.822711
myh6	34.0174	1.98765	24.4022	7.66404	14.8511	16.358	8.79417	14.5809	10.7006
galns	98.4714	239.511	146.413	128.099	185.144	113.483	204.586	175.075	202.609
magi2b	113.69	153.049	182.528	155.47	160.392	163.58	194.314	165.856	174.601
gga1	222.008	188.826	233.285	282.474	183.164	241.28	206.835	220.432	245.495
LOC108192208	0	0	0	4.37945	0	0	0.735383	0.770072	0
si:ch1073-179p4.3	404.628	338.894	328.942	423.712	442.563	489.717	514.713	455.303	368.942
rna-mir457a	88.6242	75.5306	70.2783	87.589	53.464	100.193	89.4604	79.8586	92.2446
tspeara	59.0828	69.5676	51.7326	17.5178	22.7717	23.5146	21.9931	14.586	21.4087
im:7151449	242.598	319.017	208.883	254.008	316.824	198.34	318.282	237.3	321.247
cox5b2	4210.1	6416.12	5723.78	8830.06	9617.58	8248.5	6906.35	7101.59	9160.62
LOC101885949	0	0	0	0	1.1021	0	0	0	0.9162
chico	1923.77	1805.78	1823.33	1725.5	1701.94	1883.21	1742.2	1952.61	1569.74
mrps25	391.2	269.326	368.961	534.293	362.367	576.618	461.983	377.038	377.228
dnpep	474.453	495.918	431.431	477.36	480.186	506.075	383.496	380.854	490.86
znf1167	48.3405	67.58	40.0196	53.6482	31.6824	24.537	29.3526	40.7267	32.9684
rassf1	162.03	177.894	158.126	189.411	180.193	189.139	206.791	202.724	247.091
ugt2a6	51.9213	32.7962	24.4022	29.5613	47.5236	28.6264	46.1931	16.8918	32.9419
si:dkey-29d8.3	64.454	84.475	65.3979	83.2095	71.2853	64.4095	81.4138	82.1819	157.348
csdc2a	6.26636	3.97529	2.92826	2.18972	1.98015	1.02237	10.2714	4.60967	4.12025
slc26a2	249.759	154.043	192.289	123.719	111.878	136.998	178.181	187.353	170.481
si:ch1073-159d7.13	5413.24	3352.17	4177.65	4415.58	3677.14	6494.11	3995.36	4450.21	5266.48
sema3ga	148.602	149.073	158.126	112.771	153.461	173.803	166.397	198.81	174.546
cfl2	2394.64	3176.26	2823.82	2567.45	2590.03	2639.77	2270.23	2929.41	2045.02
pigt	175.458	85.4688	142.509	204.739	102.968	165.624	164.311	123.67	116.169
isl2b	11.6375	14.9073	39.0435	6.56917	10.8908	10.2237	11.7281	2.30275	1.64661
clec14a	83.2531	159.012	137.628	188.316	196.035	148.244	204.62	129.024	182.873
chst14	111.004	102.364	106.394	118.245	109.898	116.551	120.263	145.902	112.016
odf2b	29.5414	28.8209	24.4022	15.3281	10.8908	9.20136	17.6071	23.8153	12.3601
pold2	800.304	563.498	694.974	762.024	643.548	851.637	712.726	724.846	621.807
arid1ab	999.037	985.873	1058.08	1021.51	1052.45	833.234	1107.42	1334.76	1128.52
zeb2a	186.2	160.999	144.461	124.814	163.362	177.893	157.611	174.257	220.665
selt2	495.938	661.886	1167.4	246.344	91.0868	304.667	109.991	290.251	562.519
smad9	32.227	34.7838	31.2348	49.2688	72.2754	16.358	78.494	49.1644	79.924
dbn1	1746.52	1548.38	1872.14	1468.21	1496.99	1538.67	1884.49	2145.39	1715.55
elp1	544.278	485.98	603.222	723.704	489.097	607.29	533.959	473.892	474.516
rna-mir25-2	0	0	0	0	0	2.04475	0	1.53246	0
sde2	128.908	44.722	39.0435	54.7431	59.4044	62.3647	34.461	77.5477	69.1769
ccny	247.969	186.839	263.544	199.265	211.876	245.37	226.55	299.426	211.637
tpd52l2b	1248.8	1694.47	1433.87	1492.3	1774.21	1283.08	1499.67	1261.71	1349.18
zgc:173816	0.895194	0	0	0	0.990074	0	1.46559	0.767363	0
tmem176	488.776	543.621	375.794	422.617	478.206	447.799	448.745	393.898	548.498
fam49ba	373.296	281.252	317.228	297.803	321.774	320.003	201.642	184.28	290.72
actn4	9432.66	7440.75	7145.94	7321.34	7152.3	7515.46	7768.41	7820.03	8204.86
mysm1	153.973	191.808	188.385	195.98	239.598	148.244	176.013	171.26	244.648
tnfaip2a	538.012	722.509	467.546	533.198	788.099	601.155	584.338	804.609	683.496
htr2cl2	0.895194	4.96912	0	1.09486	1.98015	0	1.46743	0	0.8241
hmga1b	274.825	268.332	344.559	364.589	234.648	311.824	380.664	315.671	233.138
si:dkey-40m6.14	546.068	596.294	197.17	428.091	1057.4	956.941	233.77	360.674	484.804
gpr180	68.0348	29.8147	40.0196	65.6917	11.8809	43.962	66.0418	80.6833	57.6935
gfm1	1010.67	596.294	876.527	1103.62	822.752	1662.38	1185.4	1211.38	860.446
gab1	239.017	413.43	285.018	326.269	367.317	247.414	305.096	342.528	358.332
grk6	881.766	1139.92	869.694	938.297	1038.59	862.883	970.18	959.12	914.256
frmd7	6.26636	1.98765	5.85653	0	7.92059	7.15661	2.92912	0	1.64498
LOC101886087	1.79039	0	0	0	0	0	nan	nan	nan
vash1	752.858	1004.76	799.416	832.095	910.868	833.234	795.607	778.618	938.09
mrps34	879.976	743.38	796.487	1033.55	835.623	1228.89	1040.45	951.32	980.025
gpr143	67.1396	67.58	55.637	84.3044	99.0074	104.282	77.7148	67.5613	85.6413
erbb2	493.252	276.283	463.642	254.008	338.605	266.839	266.159	280.25	262.711
si:dkey-61m24.1	3.58078	0	6.83261	0	0	1.02237	1.46342	0.766228	8.2185
stx6	207.685	9.93823	18.5457	111.676	99.0074	21.4698	25.6878	162.934	51.1097
col18a1b	4399.88	6617.87	6016.6	5788.54	5566.2	4788.79	3917.82	4068.07	4371.61
fbxo30a	217.532	260.382	285.994	273.716	280.191	353.741	293.26	264.868	262.686
fosl1a	133.384	337.9	124.939	110.581	179.203	59.2976	288.971	124.42	201.002
eipr1	216.637	171.931	244.998	228.826	187.124	210.609	182.61	184.312	216.637
tmsb2	35.8078	51.6788	134.7	20.8024	34.6526	15.3356	54.9989	23.8052	44.4774
eif3d	7061.29	6840.48	6781.86	7024.64	7127.54	8130.93	5563.62	5463.66	5399.1
mtm1	401.047	600.269	544.657	464.222	568.303	586.842	527.862	585.007	534.423
ppp2r5cb	1646.26	1457.94	1929.73	1646.67	1353.43	1739.06	1509.12	1519.64	1469.35
LOC101883074	165.611	233.548	248.902	292.328	281.181	275.018	363.733	327.136	339.352
si:dkey-192g7.3	54.6068	83.4811	42.9479	71.166	79.2059	68.499	67.4631	54.5199	67.5375
si:ch211-121a2.2	100.262	60.6232	1.95218	0	72.2754	101.215	36.6082	36.0349	27.9601
palld	2755.41	3356.14	3369.45	2857.59	3095.96	3235.81	2404.21	2546.03	2636.15
ankrd10a	76.0915	46.7097	57.5892	54.7431	40.593	55.2081	86.5336	83.7042	61.7755
pimr179	2.68558	5.96294	9.76088	33.9407	2.97022	1.02237	11.7613	5.38829	15.687
LOC101884025	149.497	196.777	158.126	158.755	209.896	162.557	162.778	164.314	203.419
rnf41	115.48	82.4873	125.915	93.0633	81.1861	106.327	118.052	123.62	124.358
sap18	360.763	225.598	343.583	388.676	250.489	358.853	274.295	239.618	228.181
atp2b1a	1671.33	1553.35	1893.61	1850.32	1393.03	1882.19	1624.32	1760.84	1429.06
sav1	671.396	695.676	674.477	694.143	624.737	647.162	646.814	683.469	669.659
morn5	0	0.993823	0.976088	0	0	0	0	0	0
tlr5a	459.235	613.189	444.12	479.55	517.809	429.397	626.269	531.407	668.823
pde6b	0.895194	0	1.95218	1.09486	1.98015	1.02237	1.46643	3.83901	0
LOC100535428	144.126	192.802	139.581	153.281	158.412	135.976	154.737	165.108	154.03
rna-mir181b-2-2	30.4366	11.9259	18.5457	12.0435	18.8114	17.3803	34.4533	26.867	23.0538
si:ch211-214b16.3	7079.2	9505.92	7833.1	7468.05	8486.92	7413.23	7543.21	7899.03	7708.13
slc25a25b	308.842	138.141	219.62	217.878	131.68	253.548	310.174	284.876	130.953
fcer1g	339.279	384.61	307.468	267.146	388.109	296.488	314.535	410.755	309.636
mogs	740.326	246.468	537.824	556.19	301.973	746.332	516.162	588.112	405.988
oser1	266.768	403.492	315.276	340.502	356.427	303.645	277.204	234.989	341.829
fh	3505.58	5726.41	4631.54	6270.28	8399.79	5602.6	5110.32	5098.75	7272.62
nutf2	1008.88	661.886	788.679	816.767	659.389	981.478	780.146	762.432	744.483
tbc1d16	227.379	241.499	209.859	261.672	208.906	292.399	227.312	230.356	161.424
zgc:103499	118.166	81.4935	135.676	111.676	73.2655	106.327	114.409	116.734	90.6107
slc5a3b	708.994	442.251	370.913	340.502	365.337	417.128	552.814	525.915	461.156
nes	384.933	371.69	418.742	459.842	388.109	583.775	752.978	866.809	532.805
si:ch211-208k15.1	22.3799	29.8147	23.4261	35.0356	21.7816	34.7607	56.4696	35.3264	46.9516
timm17b	62.6636	105.345	72.2305	81.0198	111.878	81.7898	74.0566	77.5499	94.7093
mfsd1	129.803	177.894	133.724	121.53	136.63	97.1254	129.809	129.02	148.271
sspn	25.9606	39.7529	40.0196	50.3637	27.7221	93.0359	58.6372	47.5875	27.1675
ndufa7	856.701	1094.2	979.016	1808.71	1742.53	1654.2	1540.76	1704.83	1791.52
csgalnact1a	265.873	221.623	356.272	263.862	215.836	257.638	362.27	390.11	289.935
lum	12839.8	16074.1	10065.4	17723.6	19965.8	15577.9	23136.8	21700.9	23555.5
zgc:153911	631.112	1087.24	865.79	822.241	1372.24	560.26	1122.02	541.396	1226.47
pttg1	25.9606	59.6294	53.6848	48.1739	77.2258	42.9397	52.7945	19.964	36.2378
rpl9	901.461	4079.64	1498.29	1435.36	1110.86	1529.47	1628.65	1267.78	1272.51
LOC100149889	44.7597	72.5491	64.4218	41.6048	51.4839	22.4922	19.0714	26.1159	43.6653
thrap3b	1717.88	1381.41	1723.77	1629.15	1517.78	1806.53	1643.21	1719.19	1590.32
tob1b	2972.94	3877.9	2769.16	2693.36	3572.19	3164.24	2511.1	2737.81	3065.01
edil3a	581.876	626.109	657.883	526.629	612.856	447.799	720.145	670.41	738.845
tmem11	440.436	477.035	494.876	572.613	537.61	651.252	511.797	500.619	513.077
fosb	1689.23	4584.51	1807.71	2304.68	3602.88	1313.75	5136.15	3029.06	3487.84
cst14a.2	506.68	562.504	465.594	563.854	557.412	516.298	558.807	525.267	583.99
aox5	93.1002	121.246	68.3261	27.3716	66.335	68.499	43.2336	42.971	23.0452
ets1	831.635	712.571	846.268	763.119	813.841	893.554	1000.82	969.714	933.873
pdgfbb	196.048	223.61	247.926	310.941	196.035	282.175	367.446	381.706	307.267
sdsl	8.95194	7.95059	1.95218	8.7589	2.97022	4.08949	1.46789	7.68566	0.824358
rnaseh2a	443.121	271.314	288.922	278.095	258.409	416.106	319.621	319.344	244.544
adamts1	995.456	1777.95	1325.53	1630.25	1427.69	1353.62	3218.96	2193.44	2189.56
si:dkey-245p14.4	0	0	1.95218	0	0	0	nan	nan	nan
LOC101883071	73.4059	82.4873	63.4457	54.7431	54.4541	70.5437	56.453	48.3676	82.3471
kras	3229.86	2332.5	2695.95	2653.95	2407.86	2653.06	2818.84	2613.94	2594.48
nf1a	1670.43	1715.34	1805.76	1782.44	1717.78	1745.19	1875.81	2044.16	1782.37
polr3c	129.803	136.154	149.341	111.676	88.1166	145.177	124.64	125.145	70.8203
zgc:171220	59.0828	85.4688	61.4935	60.2174	79.2059	60.32	90.9225	53.7484	68.3565
snrpa1	602.466	342.869	511.47	538.672	310.883	694.191	440.658	463.748	352.471
tnikb	1493.18	1376.45	1355.79	1009.46	1240.56	1154.26	1276.49	1214.63	1077.15
mblac1	129.803	76.5244	129.82	135.763	85.1464	163.58	102.654	151.263	76.5922
syne3	774.343	954.07	791.607	825.526	961.362	864.928	901.891	912.186	988.286
ppme1	944.43	878.54	1084.43	1136.47	922.749	1228.89	912.936	793.979	812.082
rna-mir153c-2	0	0	0	0	0	0	1.63143	0	0
zgc:171750	0	294.172	13.6652	0	155.442	2.04475	0	0	0
znf827	680.348	862.638	834.555	702.902	753.446	754.511	802.171	854.599	933.931
lrit1b	0	0	0	0	1.98015	0	0.732796	0	0.823067
seph	640.959	408.461	596.39	619.692	504.938	700.325	520.611	564.365	498.268
slc5a3a	8.05675	3.97529	1.95218	4.37945	0	0	0	3.85036	1.65195
xkr8.3	514.737	361.752	459.737	559.475	437.613	590.932	464.913	440.77	370.635
rna-rny2-2	0	1.98765	0	0	0	2.04475	0	0	0
lmna	3391	2608.79	2871.65	2921.09	2449.44	2744.05	3432.85	3805.2	3442.23
mtmr4	715.26	957.052	866.766	859.467	989.084	788.25	758.245	790.941	765.168
cyr61	2324.82	4099.52	1559.79	1712.36	2787.06	1819.82	2531.68	2544.38	3004.96
amotl2a	1101.09	1902.18	1205.47	1639.01	1882.13	1263.65	1352.38	1430.76	1743.85
brms1lb	80.5675	97.3947	94.6805	96.3479	93.067	98.1478	90.9279	99.8244	94.7165
si:dkey-21a6.5	124.432	147.086	78.087	146.712	179.203	159.49	133.446	92.1367	186.121
tmc1	7.16155	10.9321	7.8087	6.56917	22.7717	16.358	15.3883	2.30203	17.284
zgc:56231	42580.8	46007.1	47582.3	48295.5	51415.5	49548.3	31799	28956.8	39564.1
zp2.5	0	33.79	0	1.09486	16.8313	0	0	0	0
gnb3a	4.47597	1.98765	2.92826	0	0	2.04475	0.731712	10.7272	0
ciapin1	109.214	3.97529	1.95218	4.37945	7.92059	135.976	19.7607	15.328	11.5085
cldnf	194.257	83.4811	150.317	141.237	96.0372	117.573	108.553	109.833	56.8434
LOC101882355	142.336	188.826	135.676	154.376	200.985	111.439	90.9404	125.95	302.311
pi15a	118.166	240.505	152.27	197.075	198.015	208.564	295.505	251.088	237.194
si:cabz01083442.1	1.79039	0.993823	0.976088	6.56917	0	6.13424	2.20082	0.768211	0.823977
phkg1a	652.597	282.246	284.041	166.419	275.241	467.224	746.632	498.727	715.985
rabggtb	535.326	343.863	436.311	411.668	322.764	506.075	412.797	406.164	365.648
ftr50	23.275	20.8703	36.1152	29.5613	30.6923	31.6936	40.3288	18.4281	9.88294
neurl1aa	222.903	170.938	146.413	120.435	151.481	131.886	160.573	166.612	153.177
dhrs11a	17.0087	26.8332	35.1392	27.3716	22.7717	8.17898	16.1448	19.9803	22.2549
mark3a	717.051	801.021	788.679	767.498	792.059	704.415	827.199	873.131	819.552
abcg2c	768.972	715.553	741.827	729.178	737.605	747.355	612.288	704.136	678.655
miox	1.79039	11.9259	0.976088	0	0	2.04475	0	0	0
si:dkey-201i6.2	1.79039	9.93823	2.92826	3.28459	0.990074	2.04475	0.733786	6.1472	0
henmt1	0	1.98765	5.85653	0	1.98015	2.04475	0	1.53357	3.28979
LOC110438456	12.5327	6.95676	34.1631	72.2609	2.97022	25.5593	59.4842	3.84507	11.5477
shroom1	169.192	151.061	187.409	140.142	132.67	94.0583	164.305	154.389	164.772
si:ch211-197g15.9	405.523	234.542	335.774	254.008	212.866	323.07	224.353	258.737	254.462
slc7a3a	1648.95	903.385	1363.59	1251.43	887.106	1413.94	1509.81	1176.36	1270
apln	368.82	671.824	541.729	763.119	726.714	468.247	778.288	797.334	766.232
mkln1	889.823	746.361	761.348	804.724	837.603	979.433	726.583	879.861	621.743
suv420h1	109.214	162.987	162.031	220.067	179.203	124.729	131.318	164.401	157.383
cenpn	95.7858	44.722	44.9	99.6325	58.4144	122.685	69.6575	76.7825	88.1212
hoxa2b	56.3972	58.6356	32.2109	27.3716	10.8908	25.5593	8.80161	6.14453	15.6526
hykk.2	167.401	101.37	114.202	105.107	76.2357	155.401	133.424	164.284	74.1068
prpf4	5.37116	12.9197	35.1392	58.0277	0.990074	5.11186	6.61544	8.46695	18.1632
tns2b	128.013	207.709	207.907	245.249	298.012	230.034	289.65	350.154	302.27
si:ch211-240l19.6	19.6943	222.616	5.85653	5.47431	0.990074	6.13424	2.20016	14.5917	1.64747
si:dkey-28e7.3	246.178	278.27	276.233	377.727	290.092	349.652	319.754	230.393	214.992
nav1a	1339.21	1205.51	1319.67	1109.1	1069.28	1183.91	1374.14	1430.51	1337.52
ugt2b3	3.58078	2.98147	0.976088	0	0	0	nan	nan	nan
bola1	162.925	183.857	154.222	208.024	210.886	194.251	156.199	223.464	121.902
si:ch211-207b24.4	124.432	330.943	184.481	393.056	352.466	133.931	460.083	157.522	114.561
LOC101882613	3.58078	1.98765	0.976088	8.7589	3.9603	1.02237	3.67181	7.69003	0.824826
adam10b	151.288	258.394	203.026	187.221	210.886	189.139	161.319	210.393	236.373
rasd1	295.414	646.979	374.818	169.704	342.566	207.542	130.49	140.484	192.675
exosc1	98.4714	129.197	119.083	75.5455	114.849	95.0807	85.7747	115.923	110.339
zgc:92161	77.8819	73.5429	80.0392	61.3123	51.4839	43.962	48.411	49.9266	66.7326
mmp14b	2512.81	3480.37	2830.65	2441.54	3592.98	1991.58	3269.1	3116.15	4232.72
foxq1a	324.955	393.554	439.239	437.945	504.938	308.757	441.525	294.155	467.907
pcsk6	2408.07	1867.39	1394.83	1983.89	2283.11	2443.47	2373.25	2449.88	2757.01
lonrf1l	743.011	975.934	1172.28	1074.06	1254.42	900.711	800.086	818.629	862.404
LOC100535892	34.9126	39.7529	21.4739	17.5178	35.6427	24.537	31.5205	36.8454	37.0501
glg1b	1045.59	814.935	977.064	835.38	834.632	1047.93	880.537	1037.24	842.428
cd9a	53.7116	105.345	110.298	78.8301	109.898	59.2976	84.336	36.8616	140.028
uhmk1	425.217	440.264	403.124	408.384	459.394	344.54	336.611	310.252	283.352
sncaip	231.855	241.499	250.855	257.293	253.459	259.683	244.186	322.51	300.623
sqstm1	603.361	804.003	651.05	729.178	1010.87	470.292	617.536	562.185	866.6
si:dkeyp-81f3.4	3.58078	1.98765	0	1.09486	0.990074	3.06712	4.39619	0.76726	0
poc1bl	1041.11	1065.38	970.231	789.396	981.163	883.33	944.364	884.492	998.934
daam2	1365.17	1776.96	1987.31	1576.6	1445.51	1269.79	1659	1298.72	1425.95
LOC108183334	16.1135	14.9073	20.4978	21.8972	25.7419	9.20136	13.2051	29.9606	20.5997
ccl34b.4	19.6943	22.8579	19.5218	2.18972	0	14.3132	12.4474	83.5742	3.28958
znf1053	2.68558	18.8826	1.95218	1.09486	2.97022	16.358	6.58859	17.6318	4.11123
spna2	11883.7	12368.1	12709.6	13234.7	11838.3	13849.1	13231.4	14112.8	12055.3
aplnrb	163.821	251.437	152.27	273.716	361.377	293.421	325.547	214.216	351.65
vmhcl	1320.41	1879.32	1309.91	516.775	766.317	427.352	1383.74	2247.63	2282.3
rad51d	165.611	69.5676	122.011	111.676	45.5434	173.803	121.694	112.081	107.866
ciarta	852.225	908.354	976.088	823.336	769.288	851.637	1213.59	1332.27	702.547
fabp2	0	92.4256	5.85653	2.18972	0	4.08949	2.93195	3.07026	3.29313
hdr	53.7116	109.321	67.35	101.822	83.1662	53.1634	136.46	52.242	22.2489
paqr5b	143.231	96.4008	90.7761	106.202	110.888	96.1031	162.068	140.531	134.259
plbd1	264.082	227.585	406.052	412.763	234.648	338.405	329.343	284.967	347.67
il22ra2	7.16155	14.9073	0.976088	4.37945	0.990074	5.11186	5.86675	0	0
sema3aa	708.099	620.146	936.068	678.815	535.63	540.835	665.981	530.728	439.916
pou2f2a	10.7423	12.9197	15.6174	5.47431	17.8213	15.3356	11.7237	10.7421	4.11497
si:ch211-215a10.4	468.187	338.894	487.068	664.581	521.769	820.965	639.356	633.429	484.234
smad3a	210.371	198.765	213.763	162.04	212.866	176.871	250.023	241.087	262.705
stxbp6	318.689	257.4	261.591	275.905	231.677	261.727	288.207	254.958	271.818
aldh1a2	120.851	446.227	192.289	244.154	290.092	111.439	521.579	962.54	804.178
znf1065	10.7423	2.98147	5.85653	6.56917	3.9603	2.04475	11.0095	7.68591	13.1901
mxra5a	1574.65	1705.4	1617.38	1507.63	1603.92	1511.07	1845.67	2037.93	2099.39
grtp1b	25.0654	19.8765	28.3065	5.47431	8.91067	22.4922	12.4528	3.06828	9.87305
spryd3	650.806	620.146	503.661	511.301	554.442	527.544	467.089	542.872	536.983
LOC103910901	95.7858	118.265	118.107	97.4427	118.809	56.2305	85.0854	116.75	146.646
gnat2	1.79039	0.993823	0.976088	0	0.990074	0	2.93118	9.20836	9.05374
lama2	5200.18	7183.35	6865.8	6679.75	6827.55	7063.57	5885.88	7724.57	6839.91
LOC100001805	7.16155	17.8888	37.0913	9.85376	13.861	9.20136	8.06591	9.21425	9.88313
usp14	1347.27	677.787	1100.05	1245.95	763.347	1589.79	947.306	922.891	717.296
rcc1l	515.632	327.962	470.474	534.293	368.308	601.155	409.903	393.149	317.913
smim14	12.5327	17.8888	53.6848	17.5178	94.057	11.2461	4.39839	68.3203	15.644
aqp11	156.659	123.234	99.5609	107.296	79.2059	144.155	144.432	168.136	112.816
map4k3a	327.641	534.677	405.076	387.581	570.283	325.115	397.449	439.234	467.824
LOC100334952	1679.38	1562.29	1586.14	1676.23	1803.92	1750.3	2221.78	2175.31	2409.82
hnrnph3	100.262	102.364	75.1587	58.0277	70.2953	121.662	76.951	83.6506	90.5461
zyx	865.653	818.91	788.679	783.921	806.91	651.252	1231.35	1000.67	795.72
actr6	254.235	212.678	274.281	245.249	171.283	261.727	264.725	232.674	200.969
si:ch211-237l4.6	1.79039	0.993823	0	0	0.990074	1.02237	0.732245	0.766786	8.22449
si:ch1073-416d2.4	31.3318	38.7591	25.3783	29.5613	39.603	46.0068	21.9907	27.6337	41.1662
ubald1b	227.379	456.165	349.439	327.364	423.752	226.967	225.156	261.121	373.161
skilb	307.052	530.702	261.591	277	471.275	218.788	442.173	388.547	369.806
fsta	54.6068	103.358	66.374	117.15	106.928	89.9688	267.708	110.598	135.103
mtg2	247.969	191.808	276.233	307.656	199.995	281.153	193.622	238.852	222.416
trib2	1480.65	887.484	1432.9	1236.1	760.377	1453.81	1437.93	1395.95	925.717
usp4	2930.87	2114.86	2786.73	2995.54	2099.95	3094.72	2414.85	2312.21	1826.89
ba1	24580.2	36512.1	32773.1	56193.8	56129.3	29891.1	69723.1	13063.1	15945.2
saa	18.7991	18.8826	12.6891	9.85376	6.93052	3.06712	0.73391	2.30559	12.3648
ssrp1b	451.178	409.455	434.359	377.727	459.394	554.126	471.36	510.483	458.616
itgb4	11984	6375.38	5035.64	6222.1	7484.96	8277.13	10173.5	10878.3	10750.7
zdhhc5a	785.98	715.553	755.492	759.834	635.628	753.489	855.06	875.428	811.309
si:zfos-741a10.3	3.58078	11.9259	2.92826	12.0435	10.8908	3.06712	7.33864	6.14785	19.7824
LOC110437773	205.895	207.709	230.357	251.818	231.677	224.922	206.076	179.703	217.459
ncbp3	533.536	358.77	408.981	463.127	348.506	404.86	388.711	420.871	388.817
mipa	0.895194	1.98765	0	1.09486	1.98015	1.02237	0.733214	0	0
zgc:194202	0	0	1.95218	0	0	1.02237	0	0	0
zgc:91910	986.504	584.368	708.64	741.222	547.511	907.867	725.152	753.216	641.538
slc24a5	11.6375	2.98147	7.8087	15.3281	7.92059	4.08949	14.6816	4.61225	13.1922
LOC110438458	1.79039	1.98765	1.95218	4.37945	0.990074	0	0.734905	3.84786	1.65087
elfn1b	7.16155	5.96294	5.85653	0	6.93052	3.06712	14.6493	6.13612	2.46808
tsnax	90.4146	100.376	107.37	119.34	102.968	109.394	93.8709	112.89	113.672
ppp4r2b	24.1702	85.4688	94.6805	33.9407	11.8809	120.64	24.1737	25.314	72.4041
ccl20a.4	3.58078	7.95059	0	1.09486	0.990074	0	0.734152	0	0.824591
LOC100148023	17.9039	33.79	21.4739	31.751	26.732	44.9844	28.5915	18.4247	21.4091
xrcc1	386.724	220.629	311.372	332.838	227.717	398.725	290.363	334.005	275.895
thumpd3	217.532	62.6109	237.189	185.032	56.4342	166.647	116.63	82.1892	40.3703
zswim8	254.235	259.388	384.579	235.395	210.886	174.826	428.345	326.428	228.199
idh2	27811.9	37390.6	35632.1	54770.5	54674.9	51403.9	40952.7	43239.2	51119.1
piwil2	100.262	106.339	145.437	44.8893	66.335	73.6109	178.85	293.978	207.468
igsf3	16.1135	44.722	25.3783	17.5178	26.732	50.0963	24.9117	40.6648	23.8658
si:ch211-39k3.2	201.419	174.913	91.7522	153.281	196.035	223.9	108.493	178.86	189.374
apaf1	506.68	442.251	426.55	477.36	561.372	474.381	437.762	410.804	452.98
capn1a	960.543	1091.22	1016.11	925.159	992.054	989.657	641.591	787.799	721.451
rnf7	1272.97	1122.03	1446.56	1572.22	1206.9	1632.73	1049.37	1005.19	1158.05
rlbp1b	1.79039	0	2.92826	8.7589	1.98015	2.04475	5.14075	5.38324	4.94916
si:ch211-63p21.8	78.7771	262.369	104.441	105.107	237.618	108.372	85.0438	67.5593	151.515
si:cabz01036006.1	3.58078	14.9073	11.7131	7.66404	20.7916	8.17898	8.06402	10.7474	4.11701
spata6l	196.943	44.722	146.413	152.186	49.5037	198.34	127.584	76.0149	187.773
LOC101886896	67.1396	71.5553	60.5174	96.3479	79.2059	81.7898	127.615	101.378	130.155
htra1b	1678.49	2086.03	1708.15	1751.78	2215.79	1812.67	2110.99	2169.87	2827.29
rabep2	3480.51	4603.39	3681.8	4357.55	4649.39	4108.92	3065.98	4399.32	3571.34
si:ch211-197g15.7	65.3492	65.5923	66.374	86.4941	43.5633	57.2529	48.4213	42.2545	74.987
slc20a2	1038.43	1195.57	1057.1	1049.97	1180.17	1167.55	1135.02	1235.4	1022.02
ccdc80	1062.6	1160.79	1040.51	1202.16	1368.28	954.896	1320.09	1406.16	1282.54
plekha1b	172.772	135.16	109.322	149.996	126.729	169.714	149.583	198.87	195.188
anapc13	118.166	208.703	181.552	118.245	177.223	183.005	144.405	103.625	153.96
LOC100334677	30.4366	79.5059	36.1152	32.8459	69.3052	38.8502	35.1887	48.3638	32.1128
si:ch211-202f3.3	434.169	382.622	355.296	263.862	290.092	247.414	186.994	208.101	298.159
LOC103909969	102.947	93.4194	62.4696	89.7787	96.0372	89.9688	88.7271	105.198	87.303
oat	3535.12	2134.73	3327.48	3217.8	1823.72	4076.2	2072.82	2456.22	1592.74
LOC110439555	0.895194	9.93823	0.976088	2.18972	6.93052	1.02237	13.9316	5.37482	6.58856
tceb1a	42.0741	22.8579	77.1109	77.7352	43.5633	54.1858	66.7579	23.8145	46.1426
lmod2a	0.895194	1.98765	4.88044	2.18972	3.9603	2.04475	2.19964	0	1.64707
tram2	712.575	465.109	546.609	638.305	459.394	796.429	719.278	593.506	538.589
si:ch211-11k18.4	884.452	241.499	496.829	693.048	309.893	810.742	651.167	672.669	513.121
jade3	461.92	330.943	434.359	429.186	365.337	526.522	485.379	457.601	322.821
bco1	529.955	562.504	339.678	289.044	395.04	371.121	296.914	287.889	362.31
itm2ba	4089.25	5482.92	4685.22	4649.88	4987	3926.93	4060.65	3926.58	4300.58
pdia4	1971.22	1067.37	1494.39	1884.26	995.024	1989.54	1892.78	1714.82	1315.43
entpd2b	0.895194	0	3.90435	1.09486	1.98015	2.04475	2.19874	0.767486	0.8232
notch1a	366.134	595.3	463.642	477.36	561.372	422.24	425.329	495.306	575.74
ptprh	0	0	0	0	0	0	0	2.56258	0
sacm1lb	432.379	261.375	419.718	366.779	245.538	450.866	389.343	373.925	364.009
kif6	0.895194	2.98147	2.92826	1.09486	3.9603	2.04475	2.93152	0	0
si:dkey-45k15.1	34.0174	89.4441	31.2348	17.5178	81.1861	24.537	20.5225	13.8154	79.8539
tgm8	930.107	157.024	163.983	213.498	207.916	487.672	342.959	403.646	361.338
golph3l	144.126	93.4194	124.939	132.478	106.928	61.3424	132.802	112.943	128.559
mrps6	394.781	235.536	416.789	506.921	376.228	655.341	478.769	383.884	405.987
LOC110439553	0	0	0	1.09486	0	1.02237	2.20082	1.53642	4.94386
chchd2	315.108	20.8703	826.746	259.482	50.4938	50.0963	149.839	323.045	38.7745
ism2a	483.405	452.19	359.2	486.119	477.216	454.956	596.199	537.547	563.39
si:dkey-260j18.2	620.37	450.202	494.876	538.672	430.682	618.536	501.542	486.04	368.962
lpl	1041.11	1116.06	977.064	1430.98	1774.21	922.18	1325.34	1117.51	1542.15
chd4b	935.478	928.231	870.67	840.854	722.754	1024.42	862.981	909.064	807.879
tspan2b	44.7597	86.4626	65.3979	54.7431	47.5236	22.4922	47.6926	47.6373	55.216
LOC100538302	0	0	0	0	0	1.13974	0.815714	0	0
trpm3	38.4933	35.7776	47.8283	16.4229	11.8809	14.3132	33.0041	23.0407	27.1846
si:dkey-182g1.4	8.05675	22.8579	8.78479	7.66404	14.8511	7.15661	18.33	25.337	6.58817
ptch2	888.928	892.453	1057.1	780.637	800.97	563.327	794.326	568.355	793.321
cox6b2	10899.9	12929.6	13311.9	18331.3	17886.7	16318.1	13760.7	13757.1	17278.7
LOC565594	1426.04	714.559	1180.09	681.004	710.873	646.14	916.642	1013.63	1098.75
atg4da	273.929	216.653	184.481	152.186	201.975	213.676	207.461	221.853	198.436
LOC108181943	0	0.993823	0	0	0	1.02237	0.731712	0	0
arf2a	3750.86	2402.07	2954.62	3530.93	2658.35	3600.8	3528.04	3341.98	3076.38
LOC103908636	0	4.96912	0	1.09486	0	0	0.735383	0	0.825973
hmga1a	6246.66	3567.83	4190.34	4220.69	3850.4	5882.73	4385.51	4405.07	4430.87
znf704	42.0741	162.987	50.7566	37.2253	35.6427	18.4027	30.8124	38.4118	92.2884
si:ch73-344o19.1	126.222	222.616	164.959	111.676	155.442	133.931	112.905	118.999	122.697
LOC795887	47.4453	158.018	116.154	82.1147	192.074	16.358	69.6791	586.032	149.111
fam60a	82.3579	55.6541	60.5174	59.1226	62.3747	40.8949	49.1419	43.0114	80.7339
ctc1	218.427	173.919	239.141	260.577	209.896	227.989	166.483	238.08	243.006
LOC100535806	46.5501	78.512	53.6848	43.7945	28.7121	34.7607	41.0759	46.854	51.9029
psme2	497.728	733.441	503.661	596.7	674.24	491.761	458.354	682.717	658.143
spaca4l	1336.52	1198.55	639.337	793.775	1283.14	910.934	892.244	883.662	1599.99
si:ch211-229d2.5	35.8078	29.8147	24.4022	82.1147	70.2953	63.3871	67.4782	34.5626	63.4335
flna	2227.24	2004.54	1547.1	2176.59	1821.74	2133.69	2076.07	1547.37	2536.08
wipf1b	277.51	343.863	362.128	296.708	307.913	226.967	407.048	472.33	451.425
mob4	1036.63	834.811	1022.94	975.522	898.987	1182.89	896.702	862.222	824.343
atg10	34.9126	55.6541	38.0674	51.4585	39.603	60.32	46.9274	46.8375	51.8847
eif4ebp2	3207.48	3566.83	3234.75	3309.77	3533.57	3263.41	3624.65	3121.43	3119.06
LOC110439490	0.895194	8.94441	3.90435	2.18972	3.9603	1.02237	2.93372	5.37618	0
arhgef1b	3575.41	3678.14	3568.58	3996.25	3797.92	3633.51	3802.43	4327.38	4443.82
pex12	24.1702	21.8641	51.7326	28.4664	33.6625	27.6041	16.8654	34.5542	37.8861
ston2	189.781	399.517	277.209	269.336	417.811	208.564	307.261	274.912	344.288
si:ch73-335m24.5	24.1702	6.95676	11.7131	3.28459	6.93052	25.5593	7.32258	18.4032	0
LOC110439559	49.2357	100.376	43.9239	33.9407	96.0372	65.4319	57.1647	55.2565	69.1456
tmem181	284.672	186.839	320.157	301.087	271.28	297.511	386.458	350.167	353.347
olfml2a	687.509	752.324	471.45	892.313	1015.82	953.874	1533.2	1579.42	1478.3
cep70	45.6549	42.7344	36.1152	62.4071	35.6427	62.3647	49.8697	51.4541	62.6028
trim107	45.6549	42.7344	39.0435	35.0356	57.4243	29.6488	56.462	53.7503	48.5926
ssb	1761.74	965.996	1638.85	1722.22	836.613	1735.99	1504.19	1221.1	885.517
rassf7a	161.135	174.913	208.883	187.221	146.531	125.752	196.591	158.239	202.683
isca1	172.772	326.968	208.883	251.818	394.049	212.654	261.782	234.969	273.44
asip2b	256.921	417.406	242.07	202.549	276.231	176.871	271.321	218.849	228.97
LOC110439486	45.6549	2.98147	2.92826	59.1226	11.8809	82.8122	2.19961	25.337	9.05877
LOC103911589	54.6068	64.5985	39.0435	63.502	66.335	59.2976	65.999	62.201	67.5399
LOC100149863	1.79039	7.95059	3.90435	9.85376	12.871	3.06712	8.07018	1.53652	4.94418
cant1a	297.204	336.906	247.926	259.482	349.496	257.638	233.172	233.421	345.9
ssna1	69.8251	53.6664	36.1152	60.2174	42.5732	56.2305	59.4045	67.5826	56.0139
LOC110437722	36.703	11.9259	49.7805	72.2609	18.8114	47.0292	63.8386	39.1879	23.0767
tmem98	5.37116	7.95059	13.6652	2.18972	0.990074	10.2237	5.12673	1.53387	1.64522
aldoaa	28864.6	39926.8	35348	49174.6	55440.2	46730.6	41594.2	47170.7	55922.2
si:dkey-114g7.4	313.318	332.931	324.061	363.494	353.456	316.936	260.346	285.683	269.354
rint1	230.96	209.697	258.663	291.233	213.856	318.98	212.653	227.292	224.024
trafd1	160.24	219.635	171.791	208.024	220.787	130.864	175.307	212.764	128.522
cyb5a	399.257	353.801	286.97	245.249	319.794	391.569	334.254	375.351	340.027
minos1	1655.21	1790.87	1856.52	2575.12	2732.6	2547.75	2074.48	2046.4	2468.39
tmem209	378.667	312.06	351.392	371.158	314.844	350.674	341.742	319.465	341.832
epdl1	300.785	376.659	398.244	293.423	365.337	198.34	284.57	241.16	264.432
tomm34	1438.58	765.244	1574.43	1772.58	964.332	1789.15	1108.13	926.942	706.752
sf1	803.884	625.115	848.22	731.368	581.174	704.415	866.822	996.793	739.676
tlr4bb	0	0	0.976088	0	0.990074	4.08949	0	0	0
tmem106ba	444.016	585.362	419.718	460.937	600.975	430.419	521.362	473.008	573.233
LOC101883546	149.497	95.407	73.2066	75.5455	86.1364	74.6332	80.6605	56.8222	70.0067
crata	11.6375	39.7529	22.45	223.352	74.2556	40.8949	36.7185	252.235	194.661
LOC103909480	0.895194	4.96912	2.92826	10.9486	6.93052	4.08949	4.40328	4.61099	4.94571
angptl2b	950.696	1260.17	1208.4	1138.66	1128.68	1014.19	1617.78	1899.14	1863.2
smg8	364.344	593.312	422.646	472.98	633.647	367.032	404.078	409.316	564.23
cryzl1	137.86	133.172	89.8001	104.012	122.769	172.781	118.746	190.358	111.145
fth1b	290.938	496.912	479.259	523.344	579.193	386.457	250.83	258.822	359.163
tbcd	431.484	435.295	474.379	454.368	375.238	443.71	466.403	471.509	418.428
ctnnal1	306.156	392.56	331.87	421.522	540.58	460.068	510.314	653.394	684.355
serpine2	429.693	492.936	436.311	402.909	602.955	449.844	453.102	416.125	582.209
mettl17	442.226	415.418	4362.14	5353.88	5030.57	906.845	761.089	1957.51	699.869
tbc1d14	3917.37	3671.18	3358.72	3332.76	3412.79	4106.87	3716.48	3560.88	2925.88
bod1	177.248	181.87	129.82	200.36	186.134	185.05	145.936	152.052	173.798
zgc:112056	807.465	585.362	755.492	1007.27	841.563	1176.75	877.679	942.115	842.499
rbm14b	172.772	228.579	231.333	182.842	233.657	129.841	167.216	175.871	154.041
si:dkey-85k15.6	20.5895	23.8518	37.0913	140.142	84.1563	47.0292	134.311	234.411	114.585
park7	1912.13	2225.17	2163.99	2275.12	2421.72	2293.18	1481.96	1598.7	1736.99
phlda3	313.318	253.425	427.526	319.7	290.092	205.497	246.467	181.28	233.163
LOC100149247	69.8251	105.345	49.7805	31.751	90.0967	81.7898	11.7242	22.2525	20.5757
atp5j2	6104.33	7138.63	6865.8	9935.87	9823.52	9918.04	7709.88	7784.07	9298.78
ankmy1	1.79039	0.993823	8.78479	2.18972	6.93052	2.04475	0.733103	6.14148	0
efhd1	288.253	277.277	244.022	217.878	199.995	232.079	189.918	230.359	145.778
prr12b	332.117	336.906	359.2	281.38	331.675	282.175	331.436	326.338	371.441
sptbn1	9181.11	10422.2	9873.13	10083.7	10477	10332.1	11613.6	13724	11704.3
tkfc	179.934	283.24	177.648	186.127	196.035	162.557	158.404	184.307	214.16
tut1	185.305	105.345	139.581	158.755	119.799	187.094	152.514	145.887	140.006
LOC103909000	0	0	1.95218	1.09486	0.990074	0	1.4683	0.768783	0
LOC101884669	28.6462	12.9197	16.5935	10.9486	30.6923	11.2461	9.53029	6.90912	28.8193
si:ch73-152o7.1	340.174	282.246	341.631	274.81	281.181	338.405	274.208	271.788	294.812
ralgps2	548.754	529.708	485.116	502.542	523.749	550.037	544.064	559.746	574.025
pitx2	116.375	149.073	105.417	96.3479	141.581	100.193	172.304	188.878	190.236
tp53inp2	442.226	955.064	525.135	758.739	956.412	551.059	877.141	883.958	851.748
spred1	107.423	128.203	84.9196	90.8736	84.1563	128.819	103.368	154.305	83.1651
cst14b.1	624.846	543.621	578.82	483.929	546.521	364.987	526.586	534.53	634.29
uqcr10	3493.05	3942.5	3567.6	5583.8	6046.38	5500.37	5119.08	5343.67	6070.08
gpr78b	0	0	0	0	0	0	3.26286	0	0.9162
scube1	213.056	283.24	274.281	118.245	96.0372	161.535	143.696	141.261	92.2269
knop1	116.375	53.6664	91.7522	79.9249	66.335	94.0583	90.1872	94.4414	52.7074
szt2	486.986	791.083	762.324	659.107	847.503	495.851	618.97	738.788	841.841
hmgcll1	2.68558	4.96912	27.3305	8.7589	3.9603	3.06712	8.80821	6.91778	5.77108
pfkla	438.645	334.918	335.774	360.21	339.595	474.381	438.423	488.278	393.616
LOC101884310	108.318	146.092	89.8001	118.245	99.0074	98.1478	62.3412	84.4824	140.865
ela2l	35.8078	319.017	9.76088	0	11.8809	3.06712	2.19772	3.06852	5.75972
orc5	1885.28	1887.27	1803.81	1694.85	1806.89	1780.97	2163.84	2090.08	1762.47
nnt	9879.36	9303.18	9330.42	14540.9	13260.1	15797.7	13101.9	15370.1	13086.9
zgc:113411	18.7991	88.4503	64.4218	49.2688	54.4541	21.4698	53.5547	36.8751	70.0399
chrna1	1594.34	2503.44	1792.1	1868.93	2109.85	1905.7	1462.13	1866.65	1965.92
nufip1	155.764	124.228	206.931	206.929	159.402	173.803	151.088	162.823	91.4402
sf3b1	3951.39	4019.02	4330.9	4226.17	3968.22	4022.02	3954.85	3931	3897.6
si:ch211-240l19.8	1.79039	30.8085	0	0	0	0	0	0	0
hic2	132.489	195.783	179.6	152.186	180.193	164.602	156.177	152.027	174.593
pde6g	3.58078	6.95676	3.90435	13.1383	6.93052	1.02237	2.93741	4.61396	5.77371
slc30a9	812.836	657.911	667.644	723.704	595.035	929.337	700.184	671.024	550.095
bend4	2.68558	0.993823	13.6652	2.18972	1.98015	1.02237	2.20101	3.84139	0.82405
nrg2a	187.991	197.771	156.174	148.901	207.916	164.602	202.36	241.081	213.289
uhrf1bp1	171.877	215.66	245.974	197.075	159.402	185.05	179.674	216.564	231.461
LOC101885705	24.1702	42.7344	15.6174	25.1818	43.5633	10.2237	16.1365	26.1146	40.3679
arhgef11	955.172	1210.48	1074.67	1052.16	1180.17	1020.33	965.743	1022.05	989.17
apoa2	1302.51	1323.77	218.644	5.47431	0	5.11186	3.66803	13.8278	0.823977
hmcn1	2525.34	3518.13	2928.26	3429.11	4136.53	3492.43	3194.05	3786.23	3968.01
cln6b	0	0.993823	2.92826	0	1.98015	3.06712	0.732137	1.53335	4.93396
lingo2b	1.79039	1.98765	1.95218	1.09486	7.92059	1.02237	0.732967	4.60525	2.46978
ccdc17	597.095	495.918	500.733	533.198	407.911	444.732	610.956	587.549	565.121
rpap2	168.297	149.073	211.811	182.842	159.402	190.161	171.591	196.578	134.251
fbxo45	34.0174	13.9135	24.4022	5.47431	15.8412	25.5593	18.3126	15.3412	8.22741
vtg3	7.16155	0.993823	1.95218	4.37945	17.8213	4.08949	6.59751	8.444	7.41024
zgc:165519	79.6723	115.283	93.7044	63.502	75.2456	49.0739	76.272	47.6147	57.661
irf9	528.165	605.238	500.733	467.506	536.62	441.665	368.116	480.699	509.828
arf6b	1866.48	1144.88	1285.51	1347.78	1084.13	1577.52	1425.41	1449.65	1319.35
zgc:85843	2.68558	0.993823	1.95218	0	9.90074	0	0	0	0
dnajc5ga	1096.61	568.467	855.053	875.89	525.729	1048.95	741.319	722.539	576.507
itih5	109.214	115.283	125.915	122.625	169.303	126.774	314.553	339.372	369.772
LOC108190731	92.205	78.512	101.513	93.0633	81.1861	112.461	70.3879	98.2776	102.941
snx9b	411.789	487.967	505.613	483.929	537.61	416.106	468.611	422.369	519.748
nek1	283.777	299.141	263.544	233.206	242.568	262.75	296.956	323.249	343.42
stm	158.449	171.931	269.4	29.5613	20.7916	46.0068	233.116	95.9561	28.8181
fstl1b	11268.7	11573.1	10306.5	10734	11693.8	11476.1	14606.2	14973.5	14573.9
zgc:153215	67.1396	26.8332	63.4457	68.9763	37.6228	71.5661	115.871	84.4747	35.4191
abtb1	574.715	1673.6	969.255	1099.24	1787.08	804.607	994.392	756.401	1059.23
tgfbr1b	1635.52	1609	1741.34	1485.73	1508.87	1515.16	1949.79	1958.07	1689.23
trub2	269.453	165.968	239.141	292.328	170.293	300.578	227.341	218.098	218.28
calcoco1a	597.095	1709.38	687.166	753.265	1659.36	547.992	685.59	829.267	1373.73
dnaaf4	7.16155	8.94441	13.6652	25.1818	6.93052	5.11186	9.54713	2.30711	4.12431
zgc:174263	301.68	343.863	264.52	292.328	286.131	308.757	264.71	320.964	278.376
LOC108183327	0	7.95059	0.976088	5.47431	2.97022	4.08949	2.93427	1.53634	10.7112
aldh5a1	291.833	292.184	300.635	307.656	309.893	303.645	335.851	237.278	298.979
gnpat	427.008	404.486	371.889	423.712	388.109	347.607	406.311	439.301	366.574
lmbrd2a	750.173	794.065	736.946	779.542	862.355	844.48	783.829	671.078	779.089
gon4l	467.291	388.585	530.992	485.024	315.834	544.925	442.171	454.583	485.934
heatr5b	683.033	662.88	739.874	766.404	599.985	756.556	681.273	767.933	707.54
efna2a	81.4627	104.351	100.537	144.522	149.501	95.0807	88.7522	112.141	142.525
rsf1b.1	428.798	510.825	512.446	430.281	497.017	383.39	469.328	546.757	459.603
gripap1	496.833	671.824	528.063	566.044	596.025	570.484	558.76	595.1	582.294
arhgef12a	1050.06	1001.77	1115.67	1078.44	875.226	983.523	1111.8	1078.24	1002.47
pou2f1a	101.157	125.222	148.365	90.8736	105.938	89.9688	78.4602	103.661	114.481
si:dkey-57h18.1	72.5107	51.6788	58.5653	50.3637	68.3151	111.439	72.5506	86.7166	55.1484
si:dkey-88n24.11	0.895194	0	0.976088	2.18972	0	1.02237	0.734211	0	0.824657
LOC100537138	131.594	83.4811	95.6566	74.4506	60.3945	79.7451	68.1957	76.0199	105.423
aldh6a1	4175.19	5188.75	4733.05	5558.62	5746.39	5348.03	4299.39	4340.94	4979.74
jak2b	915.784	1032.58	1079.55	1082.82	1095.02	985.568	987.077	1032.87	1015.6
atp5s	181.724	302.122	278.185	318.605	358.407	279.108	225.868	238.827	290.758
acad8	358.973	296.159	362.128	435.755	324.744	465.18	433.381	388.553	324.512
taok1b	1665.06	2435.86	1858.47	1859.08	2627.66	1716.56	1766.44	1856.68	2188.3
bin3	840.587	839.781	849.196	816.767	872.255	843.458	846.923	607.374	913.368
adnpb	177.248	243.487	151.294	197.075	184.154	174.826	162.075	140.537	230.639
calcrl2	115.48	167.956	167.887	128.099	99.9975	178.915	107.037	143.562	104.577
btr32	25.9606	65.5923	18.5457	15.3281	86.1364	17.3803	23.455	18.4211	37.0468
taok2a	1166.44	1302.9	1078.58	1166.03	1147.5	917.069	1202.07	1192.73	1144.21
ppm1j	31.3318	49.6912	79.0631	37.2253	61.3846	26.5817	53.5333	52.2189	60.1279
tprb	1216.57	1087.24	1115.67	1133.18	925.719	1171.64	1159.36	1303.89	975.191
LOC796940	27.751	16.895	10.737	20.8024	21.7816	19.4251	27.1329	17.662	11.5312
LOC101885099	68.0348	60.6232	81.0153	101.822	123.759	74.6332	81.4075	110.592	97.2022
atpaf2	108.318	58.6356	72.2305	158.755	63.3647	140.065	132.031	158.23	90.6253
LOC565999	187.991	214.666	226.452	176.273	242.568	218.788	232.404	307.088	227.272
mecr	98.4714	126.216	118.107	179.557	175.243	134.953	160.624	142.855	110.388
si:ch211-71n6.4	3190.47	3379.99	3833.1	4237.12	3182.1	3353.38	3989.36	3487.81	3273.07
pdrg1	173.668	128.203	130.796	154.376	155.442	170.736	145.181	170.458	94.71
tor3a	204.104	42.7344	135.676	90.8736	51.4839	184.027	69.6257	115.121	35.397
si:dkey-225f5.4	119.061	55.6541	45.8761	51.4585	64.3548	78.7227	38.118	83.6703	88.9207
mapk8a	344.65	269.326	376.77	364.589	246.528	304.667	363.797	288.791	224.902
si:dkey-79f11.9	0	2.98147	0.976088	4.37945	3.9603	0	0	20.7571	0
btbd10a	414.475	487.967	476.331	426.996	458.404	461.09	444.345	436.128	435.668
rnft1	76.9867	58.6356	95.6566	87.589	81.1861	127.797	101.899	152.766	69.9888
med19b	59.0828	65.5923	63.4457	53.6482	68.3151	61.3424	98.2471	50.673	79.0567
camsap1a	46.5501	23.8518	40.0196	30.6561	15.8412	40.8949	38.126	31.4789	13.1762
tmem184ba	30.4366	21.8641	86.8718	53.6482	31.6824	123.707	62.2893	117.41	38.6852
fstl3	828.95	960.033	690.094	495.973	743.546	622.625	499.255	410.721	594.517
eif4h	1528.1	813.941	1401.66	1385	962.352	1724.74	1196.6	1160.91	944.596
tbc1d24	302.576	182.863	300.635	234.301	248.509	273.996	302.079	292.527	223.998
im:7154036	66.2444	73.5429	73.2066	52.5534	83.1662	35.7831	56.4687	59.9004	75.7805
gpc5b	449.387	321.999	562.226	421.522	201.975	504.03	251.513	266.449	186.958
f2r	79.6723	71.5553	81.0153	71.166	70.2953	75.6556	89.4581	79.0888	102.125
acss2l	196.048	190.814	183.504	541.957	293.062	531.634	445.905	523.003	426.698
zmp:0000000760	25.0654	36.7715	24.4022	20.8024	14.8511	30.6712	47.6517	51.4348	13.1746
aifm3	0	0	0.976088	0	0	1.02237	0	2.29868	0
pds5a	647.225	464.115	547.585	261.672	267.32	366.01	321.834	175.033	352.422
epd	68.0348	0	58.5653	0	0	0	0	0	0
wtip	335.698	302.122	326.013	361.305	396.03	355.786	426.773	400.064	438.165
efnb1	14.3231	28.8209	75.1587	19.7075	19.8015	14.3132	152.558	15.361	65.0805
LOC100007488	10.7423	18.8826	5.85653	5.47431	7.92059	3.06712	3.66726	4.6083	9.88565
rgrb	35.8078	61.617	47.8283	29.5613	41.5831	19.4251	17.6017	26.88	33.7738
LOC103909948	45.6549	43.7282	41.9718	83.2095	58.4144	64.4095	63.0809	72.9694	71.6755
kcnj15	0.895194	0.993823	1.95218	3.28459	3.9603	0	0.733967	1.53718	1.64876
lzts2a	149.497	163.981	153.246	148.901	155.442	135.976	149.6	160.496	172.971
si:ch73-367f21.6	21.4847	15.9012	18.5457	10.9486	26.732	15.3356	13.1943	24.5629	5.76319
tmem19	201.419	219.635	204.978	249.629	235.638	272.974	176.714	170.461	205.896
dnajb9a	164.716	90.4379	112.25	87.589	72.2754	147.222	118.748	107.462	73.2745
ncapd3	513.841	316.036	314.3	338.312	348.506	650.229	406.771	439.774	353.156
sorcs2	703.623	627.102	703.759	638.305	805.92	549.014	707.657	554.435	700.11
LOC108179221	439.54	431.319	440.215	538.672	628.697	511.186	351.981	410.818	415.931
tmem255a	316.004	334.918	400.196	331.743	315.834	647.162	277.774	339.229	298.822
LOC108183449	3.58078	3.97529	3.90435	1.09486	2.97022	0	4.40095	0.768091	1.6477
rps3a	4674.7	4984.02	4152.28	4432	6392.91	6240.56	4135.24	3387.63	4235.43
smim4	446.702	323.986	449.976	558.38	506.918	633.871	541.13	514.444	512.257
si:dkey-250d21.1	5045.31	3186.2	4396.3	4526.16	3265.26	4747.9	4502.56	4170.51	3414.86
LOC101885315	256.026	278.27	279.161	203.644	373.258	164.602	210.447	168.928	205.898
cldnd1b	2047.31	1460.92	1366.52	1388.29	1455.41	1947.62	1543.91	1650.52	1529.07
LOC101886616	3.58078	8.94441	6.83261	4.37945	10.8908	10.2237	6.59523	16.8822	6.58461
slc25a44b	187.991	152.055	237.189	223.352	138.61	206.519	185.554	135.938	110.384
prkcbp1l	529.06	539.646	644.218	562.759	497.017	567.417	571.981	572.854	612.791
raly	79.6723	241.499	125.915	100.727	166.332	115.528	107.773	122.837	167.986
gpat4	300.785	284.233	324.061	264.957	273.26	339.428	266.868	223.412	245.394
csf3a	155.764	78.512	114.202	96.3479	67.325	122.685	116.579	132.059	68.3521
LOC100332070	9.84714	3.97529	0	2.18972	6.93052	3.06712	5.86389	0.767562	6.58625
lama1	118.166	70.5614	124.939	83.2095	42.5732	60.32	35.2127	52.2378	65.9174
kiaa0355	630.217	831.83	792.583	720.419	815.821	591.954	764.902	930.001	896.195
rell2	34.9126	159.012	45.8761	112.771	110.888	76.678	142.297	60.6789	53.5499
ftr43	9.84714	5.96294	33.187	17.5178	0	18.4027	11.0025	20.7386	7.4147
LOC100330744	8.95194	0	14.6413	15.3281	0	7.15661	11.7474	20.7588	5.7726
cab39	271.244	203.734	218.644	267.146	210.886	357.831	247.807	234.161	191.869
gpr37l1a	28.6462	64.5985	57.5892	42.6996	34.6526	23.5146	36.6818	39.9486	56.8567
btbd6b	43.8645	82.4873	44.9	84.3044	70.2953	53.1634	79.225	98.3256	85.6889
LOC101884469	104.738	48.6973	46.8522	41.6048	46.5335	62.3647	57.1786	63.714	55.1653
LOC110437762	4.47597	12.9197	1.95218	3.28459	1.98015	2.04475	0.733652	2.30478	6.59223
btbd7	1819.93	1968.76	1878.97	1818.57	1884.11	1859.7	1600.01	1651.68	1717.22
rna-mir7147	3.58078	3.97529	8.78479	12.0435	13.861	6.13424	12.4705	1.53632	7.41531
casp6l2	0	0.993823	0	2.18972	0.990074	0	0	0.769227	0
eif3m	4955.79	4873.71	5415.33	5855.32	6086.98	5995.19	4381.32	3923.79	4803.27
LOC108183447	16.1135	36.7715	9.76088	37.2253	50.4938	18.4027	24.2059	43.7825	34.6026
zc3h15	1139.58	684.744	927.283	924.064	541.571	1174.71	981.776	938.255	578.124
b4galt7	391.2	204.728	397.268	348.166	205.935	352.719	359.348	338.669	243.817
nifk	950.696	398.523	851.148	864.941	436.623	792.339	641.036	542.242	390.483
lrp1ab	11131.7	12866	11477.8	10768	12835.3	10069.4	11391.8	11602	14745.4
tmem167a	647.225	519.77	542.705	592.32	588.104	766.78	480.948	591.157	639.011
tln1	5165.27	5037.69	5291.37	5282.71	5264.22	5105.73	5657.51	6616.26	5998.62
bgna	3775.03	3751.68	3633.97	3278.02	3755.35	3023.16	2874.58	2458.82	3599.33
LOC108182241	61.7684	50.685	78.087	65.6917	23.7618	57.2529	59.4157	99.0887	58.4961
btbd9	259.606	374.671	325.037	314.225	342.566	291.376	242.728	249.57	347.582
phactr1	74.3011	70.5614	70.2783	47.0791	77.2258	60.32	84.3064	73.6973	76.5769
thap3	26.8558	4.96912	3.90435	15.3281	5.94044	19.4251	10.2655	10.7497	12.3536
larsb	2296.17	1083.27	2033.19	1971.85	1143.54	2862.64	1596.75	1492.43	961.777
rarab	127.118	165.968	185.457	164.229	116.829	136.998	166.494	142.09	126.866
LOC110438254	152.183	166.962	109.322	93.0633	151.481	118.595	114.364	134.345	137.51
pbld2	948.906	678.781	714.496	541.957	555.432	985.568	343.022	623.232	421.501
cc2d1a	309.737	370.696	317.228	268.241	338.605	313.868	261.744	352.403	329.398
bpifcl	27.751	30.8085	42.9479	35.0356	27.7221	13.2908	24.949	24.5891	14.8354
ahsa1b	570.239	319.017	517.326	533.198	328.705	622.625	545.551	436.91	368.148
nmrk1	160.24	320.011	229.381	208.024	231.677	151.311	167.221	203.526	199.354
wisp3	20.5895	53.6664	134.7	24.087	25.7419	10.2237	11.0047	19.2063	11.5363
rbfox1l	1221.94	1701.43	1344.07	1194.49	1249.47	1274.9	736.919	1015.85	767.576
dnmt3ba	1177.18	543.621	773.061	779.542	545.531	1128.7	947.186	1057.12	645.567
si:ch211-220d9.3	5.37116	10.9321	4.88044	4.37945	8.91067	7.15661	13.1934	19.9561	16.4652
ost4	1035.74	831.83	919.474	977.712	900.967	1227.87	860.019	857.592	810.321
LOC101885117	10.7423	12.9197	3.90435	6.56917	0	6.13424	17.6065	3.84106	9.88773
nfatc1	831.635	899.41	729.137	774.068	766.317	1026.46	1083.58	1167.71	1103.43
stx2b	123.537	169.944	109.322	117.15	145.541	102.237	165.73	134.385	124.372
zgc:123321	137.86	439.27	195.218	370.063	81.1861	109.394	13.2172	179.16	30.5155
si:ch211-195b11.3	182.62	205.721	83.9435	198.17	174.253	49.0739	230.439	57.6376	175.574
sesn2	256.921	114.29	163.983	170.798	161.382	194.251	148.846	105.191	111.18
recql5	321.375	342.869	333.822	424.807	409.891	430.419	271.318	316.368	296.505
LOC101883319	56.3972	95.407	54.6609	53.6482	82.1762	44.9844	41.0643	18.4292	76.597
atp6v1c2	5.37116	5.96294	2.92826	5.47431	8.91067	2.04475	0	0	0.823881
nfxl1	280.196	279.264	343.583	317.51	285.141	308.757	307.997	306.4	281.693
si:cabz01063885.1	80.5675	87.4564	81.9914	59.1226	83.1662	72.5885	58.6511	59.1146	73.2873
btbd10b	134.279	118.265	121.035	105.107	89.1067	107.349	89.4636	88.3085	90.6007
rpap1	238.122	83.4811	105.417	117.15	75.2456	85.8793	65.2857	108.309	29.6608
si:zfos-2330d3.3	13.4279	37.7653	11.7131	31.751	40.593	16.358	17.6045	16.8987	27.188
hpda	71.6155	147.086	22.45	2.18972	0	1.02237	0.734211	4.61307	3.29863
si:dkey-261m9.7	3562.87	1947.89	2926.31	3245.17	2196.97	4182.53	2381.41	2582.04	3077.47
echdc1	65.3492	62.6109	50.7566	53.6482	49.5037	87.9241	68.1709	81.3654	44.4593
ubxn4	2072.37	2075.1	2474.38	2785.33	2405.88	2116.31	2168.12	1632.9	2515.94
si:ch211-222k6.1	60.8732	47.7035	47.8283	77.7352	67.325	77.7003	52.0655	88.3095	57.6557
arl15b	51.9213	53.6664	103.465	366.779	41.5831	28.6264	94.8014	267.038	91.6222
fgd1	1537.94	1343.65	1477.8	1217.49	1258.38	1238.09	1415.23	1693.15	1553.33
arrdc2	3173.46	4263.5	3910.21	4144.05	4427.61	3882.97	2915.66	2622.4	3389.32
etv5b	237.226	199.758	238.165	239.775	257.419	271.951	296.219	266.428	294.004
si:dkey-6n21.12	280.196	232.555	171.791	191.601	267.32	227.989	224.345	281.76	256.099
lactb2	63.5588	88.4503	63.4457	58.0277	96.0372	56.2305	74.055	55.2819	65.0597
LOC100535210	274.825	323.986	288.922	302.182	321.774	295.466	364.448	335.566	377.222
col17a1a	161.135	97.3947	137.628	120.435	74.2556	93.0359	20.5387	20.7394	52.7287
poldip2	443.121	428.338	400.196	476.265	413.851	560.26	451.666	430.742	390.362
si:dkey-90m5.4	3.58078	2.98147	3.90435	0	0	1.02237	0.731712	2.29868	0.82185
slc44a1a	549.649	583.374	493.9	479.55	491.077	543.902	453.132	482.952	493.305
hax1	477.138	344.857	440.215	398.53	361.377	498.918	358.526	380.813	339.283
kcnj11l	5.37116	4.96912	5.85653	1.09486	6.93052	1.02237	8.79582	5.37293	5.76296
rad52	33.1222	12.9197	17.5696	28.4664	27.7221	24.537	23.468	17.6633	15.6507
dnajc10	867.443	597.288	634.457	689.763	534.64	794.384	684.856	652.663	519.677
LOC110439969	0.895194	0	1.95218	9.85376	0	1.02237	2.20511	3.84855	2.47675
ten1	51.9213	82.4873	58.5653	71.166	47.5236	74.6332	61.5994	46.843	42.0068
loxl1	982.028	893.447	782.822	1062.02	1020.77	1133.81	1147.56	1243.92	1078.08
rps6ka4	899.67	763.256	760.372	840.854	744.536	831.189	815.452	877.723	763.529
oclna	1454.69	1315.82	1126.41	1019.32	1352.44	1003.97	934.896	763.233	1218.9
pycr3	162.925	162.987	152.27	156.565	139.6	233.101	126.09	153.532	105.394
LOC100151335	26.8558	25.8394	31.2348	28.4664	29.7022	24.537	31.5346	30.7182	23.8874
LOC100333835	81.4627	99.3823	102.489	130.289	134.65	101.215	110.012	75.265	126.035
LOC101882029	6.26636	20.8703	2.92826	1.09486	21.7816	13.2908	2.19743	5.36919	4.93624
tln2b	1064.39	993.823	1136.17	1176.98	1039.58	946.717	1284.97	1356.34	1248.03
acat1	2580.84	3250.8	3132.26	4728.71	4423.65	3917.73	3711.76	3456.77	3823.85
rna-mir26a-2-2	1739.36	2092.99	1961.94	2013.45	2171.23	2034.52	1874.25	1920.43	1993.95
ino80db	188.886	223.61	160.078	174.083	147.521	204.475	181.107	221.131	193.535
tuba4l	17.9039	69.5676	21.4739	12.0435	90.0967	29.6488	27.1131	17.6491	18.9303
zmat5	127.118	143.111	120.059	155.47	191.084	130.864	176.735	148.979	161.441
cd63	388.514	51.6788	481.211	295.613	337.615	280.13	252.988	91.3787	105.425
stoml2	716.155	326.968	480.235	709.471	398.01	935.471	613.684	621.902	481.756
c1qbp	2422.4	1368.49	1863.35	2933.14	1929.65	3797.09	2503.86	2697.21	2031.61
hsp70.1	104.738	19.8765	24.4022	13.1383	3.9603	128.819	42.4601	108.858	15.6228
si:ch211-11n16.2	50.1309	127.209	79.0631	53.6482	131.68	67.4766	72.5723	80.6014	102.096
zdhhc12b	14.3231	15.9012	19.5218	10.9486	13.861	14.3132	8.79745	13.0509	11.528
pax7b	204.999	341.875	280.137	485.024	442.563	289.332	363.849	390.998	402.903
atp6v0a1a	636.483	690.707	573.939	523.344	619.786	588.887	637.889	581.219	624.234
ttc7a	6.26636	6.95676	0.976088	0	0.990074	3.06712	0.731976	3.83252	21.3758
aspg	608.732	289.203	582.724	598.89	311.873	676.811	357.12	376.27	332.751
dctn5	212.161	141.123	169.839	180.652	146.531	272.974	193.533	202.662	157.266
unc119a	86.8338	99.3823	72.2305	96.3479	90.0967	109.394	123.917	85.9961	94.7094
stag1b	978.447	796.052	956.566	1079.53	779.188	1156.3	942.295	829.326	930.71
nisch	270.349	483.992	397.268	430.281	451.474	251.504	366.767	400.967	475.389
msx1b	29.5414	28.8209	27.3305	32.8459	22.7717	11.2461	20.5487	26.8975	23.9043
cs	11963.4	15084.2	13501.2	20569.2	20822.2	19029.4	18392.7	19888.5	19951.8
gnb2	125.327	99.3823	163.007	116.055	138.61	130.864	133.443	147.416	295.646
eif3s6ip	3591.52	3523.1	3592.98	3729.1	3673.17	4143.68	2897.76	2840.19	2866.01
itprip	76.9867	34.7838	39.0435	19.7075	73.2655	38.8502	78.4162	93.6267	62.5587
zgc:112437	18.7991	6.95676	17.5696	15.3281	10.8908	24.537	62.3092	27.6346	12.3503
psmb3	1500.35	1034.57	1204.49	1377.34	1128.68	1789.15	1052.83	1107.1	1025.24
ublcp1	136.965	39.7529	76.1348	84.3044	33.6625	188.117	117.987	115.111	51.8563
sars	4786.6	2709.16	3589.07	3398.45	2576.17	5301	2907.33	2678.3	1980.2
bmp5	124.432	188.826	146.413	120.435	91.0868	95.0807	108.554	141.325	137.579
peli3	111.899	109.321	83.9435	164.229	109.898	117.573	99.0295	105.237	113.7
ssuh2.2	129.803	91.4317	69.3022	37.2253	118.809	109.394	84.2617	112.789	135.79
g6pc3	109.214	51.6788	82.9674	95.253	67.325	108.372	98.9913	72.9465	84.007
zgc:110006	102.052	164.975	120.059	99.6325	153.461	72.5885	123.202	87.5447	145.792
eif2ak1	291.833	281.252	406.052	416.048	275.241	381.345	321.967	267.266	252.894
cmtm8a	17.9039	5.96294	19.5218	16.4229	8.91067	11.2461	16.8733	13.8281	6.59195
tpmt.1	114.585	172.925	108.346	98.5376	113.859	128.819	118.034	139.724	121.046
ehbp1l1a	3520.8	5840.7	4179.61	4661.92	5118.68	4309.3	4031.05	4878.53	4385.95
si:dkey-23f9.8	0	1.98765	0	0	0	0	0	0	0
tlk2	247.969	208.703	257.687	212.403	234.648	233.101	218.502	255.683	278.361
ccnh	119.956	124.228	101.513	117.15	135.64	132.908	118.046	135.899	86.4703
zfand4	34.0174	81.4935	36.1152	36.1305	31.6824	49.0739	86.5102	105.178	79.8747
plagl2	167.401	288.209	160.078	202.549	274.251	163.58	241.267	206.572	160.616
rgma	1839.62	2203.31	1768.67	2246.66	2096.98	1984.43	2167.85	2214.81	2316.28
samd4a	1800.24	1994.6	1891.66	1803.24	1656.39	1645	2003.53	2219.38	1895.33
sv2bb	62.6636	55.6541	105.417	30.6561	24.7519	25.5593	52.807	23.0408	6.59024
nr3c1	161.135	261.375	243.046	215.688	273.26	203.452	203.119	165.092	241.318
rfwd2	358.973	409.455	437.287	412.763	347.516	382.367	398.95	345.581	411.853
med29	74.3011	88.4503	44.9	97.4427	45.5434	38.8502	52.1103	66.0969	42.8668
LOC100535282	2.68558	0	0	0	0	1.02237	0	0	0
serac1	27.751	49.6912	42.9479	13.1383	20.7916	10.2237	31.5324	46.0742	39.5351
acot21	1106.46	2915.88	1246.46	1845.94	3272.19	1559.12	1881.53	1216.27	2506.16
mat2al	1.79039	1.98765	4.88044	7.66404	1.98015	8.17898	10.2677	2.30401	4.11877
usp12b	768.077	861.645	844.316	805.819	1034.63	777.003	822.727	765.553	834.304
LOC110439382	1.79039	5.96294	1.95218	7.66404	0	3.06712	6.60897	3.84485	4.12395
dhx57	148.602	65.5923	88.824	86.4941	73.2655	138.02	134.147	135.869	107.858
erich2	1.79039	0	3.90435	1.09486	0	1.02237	0	2.30463	4.11989
sppl2	604.256	782.139	758.42	783.921	802.95	565.372	624.166	615.207	709.294
gbp	660.653	1137.93	820.89	764.214	1137.6	672.721	707.613	549.793	770.898
si:dkey-42i9.6	1647.16	1615.96	1673.01	1727.69	1543.53	1452.79	1463.88	1406.21	1676.34
lrrc7	19.6943	9.93823	56.6131	9.85376	5.94044	3.06712	8.07365	28.4379	7.41946
prelid3a	3.58078	25.8394	17.5696	15.3281	8.91067	13.2908	3.66733	27.6503	20.5955
lias	21.4847	76.5244	75.1587	137.953	25.7419	60.32	22.7569	60.729	71.7337
zgc:110425	465.501	323.986	423.622	398.53	323.754	447.799	386.428	373.942	476.857
zdhhc17	381.353	479.023	430.455	433.565	400.98	480.515	401.088	426.15	395.317
shc1	1464.54	1408.25	1223.04	1179.17	1340.56	1291.26	1178.29	1327.55	1243.56
pnx	0	0	0	0	0	0	0	2.56258	0.9162
rasef	109.214	159.012	139.581	120.435	107.918	104.282	99.0076	78.3344	102.143
prkacaa	3778.61	3606.58	4057.6	3837.49	3573.18	4132.43	3524.07	3280.27	3333.08
edar	59.0828	97.3947	65.3979	67.8815	75.2456	39.8725	62.3489	55.3045	67.5579
hsp90ab1	27957.8	26896.8	25472	25586.9	28727	25338.5	24578.1	22974.6	27579.4
si:ch73-1a9.4	931.897	960.033	997.561	1074.06	1228.68	1387.36	880.499	948.904	1286.23
zgc:112970	59.978	52.6726	70.2783	87.589	92.0769	76.678	128.337	71.419	45.3031
ftr33	58.1876	37.7653	56.6131	28.4664	64.3548	44.9844	44.7114	47.5881	53.5124
dctn1b	25.0654	31.8023	124.939	27.3716	29.7022	21.4698	44.7373	30.7197	13.1799
si:ch211-130m23.2	565.763	574.43	415.813	324.079	653.449	503.007	389.219	739.935	442.105
pde7a	3140.34	4023.99	2570.04	3026.2	3116.75	4138.57	4382.58	3233.55	2333.6
spp1	1565.69	1917.08	2441.19	826.621	1522.73	732.019	1338.88	660.323	924.852
lmtk2	2573.68	2577.98	2750.61	2537.89	2194.99	2740.98	2262.15	2248.3	2146.31
rev3l	954.277	1161.78	1283.56	1215.3	1011.86	879.241	1174.33	1102.22	979.565
si:ch211-59d17.3	59.0828	59.6294	80.0392	61.3123	58.4144	64.4095	71.861	68.34	74.9481
rfc5	559.496	268.332	350.415	452.178	349.496	481.538	376.182	429.249	393.695
slc5a6a	172.772	95.407	172.767	121.53	99.0074	147.222	126.846	136.668	101.295
bend3	93.1002	122.24	123.963	111.676	176.233	106.327	107.785	136.672	154.829
klhl13	162.925	202.74	185.457	139.047	178.213	161.535	155.434	159.695	191.051
ero1b	549.649	402.498	406.052	410.573	385.139	414.061	396.715	412.357	420.053
[truncated: 15,351 more rows]

## Sheet: lncRNA
gene	S3_1	S2_1	S1_1	S1_2	S2_2	S3_2	S1_3	S3_3	S2_3
MSTRG.27509	39.4874	78.8734	73.1336	103.927	133.391	35.2855	62.2249	69.2952	55.3259
LOC110439005	54.7439	59.8677	44.2922	27.3493	46.3558	31.2529	47.1158	40.0424	64.4248
si:dkey-23i12.5	179.488	48.4644	118.456	380.702	71.8988	209.697	150.123	132.688	83.785
MSTRG.10189	175.898	123.537	187.469	138.934	115.416	160.297	199.107	192.869	186.521
MSTRG.12324	3.58976	8.55253	1.03005	8.75177	7.56829	8.06526	8.56844	14.5642	11.7162
MSTRG.32119	0	17.1051	2.0601	4.37589	9.46036	1.00816	6.43741	0	13.4131
MSTRG.26711	52.949	13.3039	31.9316	41.5709	35.0033	47.3834	35.6835	38.5752	20.9111
MSTRG.19118	56.5388	95.0281	72.1036	99.5514	94.6036	61.4976	120.775	62.679	154.115
MSTRG.26716	65.5132	172.001	89.6144	117.055	107.848	120.979	98.5127	105.564	151.437
MSTRG.19232	23.3335	11.4034	31.9316	45.9468	24.5969	17.1387	27.1838	2.91824	26.8297
MSTRG.22082	51.1541	114.984	61.803	106.115	123.931	34.2773	130.184	81.7034	101.441
MSTRG.30392	66.4106	19.0056	41.202	91.8936	54.8701	77.6281	52.1315	66.2755	35.9902
MSTRG.15918	562.695	613.882	674.683	668.417	619.654	519.201	581.453	494.646	634.598
MSTRG.4098	200.129	232.819	252.362	259.271	227.995	263.129	201.314	275.202	237.62
MSTRG.20834	46.6669	81.7242	50.4725	47.0408	46.3558	40.3263	40.7079	56.8111	47.7109
MSTRG.20537	0	0	1.03005	0	18.9207	3.02447	4.99695	1.45603	0.836655
MSTRG.31837	1.79488	3.80113	2.0601	8.75177	457.882	8.06526	5.00208	12.389	20.9378
MSTRG.16578	60.1285	56.0666	37.0818	38.289	44.4637	98.7994	35.6172	52.3067	45.919
MSTRG.8050	5.38465	27.5582	11.3306	12.0337	22.7049	10.0816	9.28598	5.09938	10.0463
MSTRG.27503	492.695	528.356	538.717	507.603	423.824	434.516	474.91	474.139	570.839
MSTRG.20878	11.6667	6.65197	12.3606	12.0337	15.1366	12.0979	9.99571	15.2911	8.36806
MSTRG.26601	88.8467	37.061	57.6828	52.5106	51.086	79.6444	37.087	65.4629	40.9594
LOC108182230	12.5642	2.85084	0	8.75177	6.62225	4.03263	3.57519	4.37538	2.51414
MSTRG.29808	144.488	113.083	110.215	87.5177	73.7908	97.7912	40.6812	26.9312	13.3838
MSTRG.30388	179.488	159.647	165.838	103.927	110.686	98.7994	177.079	214.818	138.919
MSTRG.14272	145.385	162.498	186.439	176.129	126.769	127.028	156.456	173.404	122.247
MSTRG.18188	5.38465	3.80113	13.3907	26.2553	7.56829	8.06526	9.30462	2.91978	5.87209
MSTRG.24316	66.4106	62.7186	63.8631	97.3635	61.4924	58.4731	116.494	109.331	114.756
MSTRG.3409	463.08	513.152	490.304	457.28	413.418	428.467	554.078	476.963	523.032
MSTRG.28892	8.07697	12.3537	16.4808	26.2553	13.2445	13.106	15.7295	6.56251	11.7317
MSTRG.16617	338.335	218.565	358.458	371.95	256.376	180.46	372.507	391.567	398.881
MSTRG.28392	54.7439	65.5694	35.0217	56.8865	60.5463	90.7341	39.9369	70.5492	80.241
MSTRG.18319	5.38465	13.3039	12.3606	26.2553	13.2445	8.06526	8.58726	4.37884	23.4839
MSTRG.17020	15.2565	21.8565	17.5109	18.5975	17.0287	17.1387	17.1371	14.5644	26.7803
MSTRG.12097	83.462	102.63	78.2839	89.7057	119.201	100.816	159.183	91.7268	119.637
MSTRG.745	63.7183	86.4756	69.0134	52.5106	85.1433	75.6118	63.5026	59.6692	61.0469
MSTRG.21334	240.514	315.493	261.633	268.023	283.811	235.909	277.802	322.645	324.756
MSTRG.22415	83.462	58.9175	65.9232	88.6117	86.0893	96.7831	64.9541	70.6109	71.9454
MSTRG.13232	2.69232	9.50281	1.03005	3.28192	24.5969	6.04894	0	1.45627	8.36788
MSTRG.2896	2.72508e+06	3.27188e+06	4.58016e+06	4.63244e+06	3.79544e+06	3.65391e+06	2.23199e+06	2.10842e+06	3.36843e+06
MSTRG.25166	37.6925	33.2599	86.5243	36.1011	41.6256	49.3997	44.2343	45.8398	58.5335
MSTRG.30932	84.3594	81.7242	75.1937	62.3564	81.3591	142.15	61.286	135.179	114.426
LOC101885648	0	7.60225	7.21036	9.84575	6.62225	0	2.86683	0.730932	7.56004
LOC100007517	0	3.80113	0	0	3.78415	1.00816	0.71345	38.5633	0.836185
MSTRG.16368	71.7953	53.2158	65.9232	51.4167	51.086	57.465	94.2148	78.6147	89.5094
LOC110439509	0	0.950281	0	0	0.946036	1.00816	0	0	0
MSTRG.2291	378.72	361.107	369.788	320.534	275.297	248.007	297.154	214.905	243.625
MSTRG.348	3.58976	2.85084	3.09015	1.09397	4.73018	1.00816	2.14307	4.37119	15.0704
MSTRG.21953	0	23.757	21.6311	18.5975	17.9747	0	12.8951	5.8449	5.87746
MSTRG.13507	39.4874	38.9615	33.9917	16.4096	24.5969	23.1876	20.6917	26.9237	37.6314
MSTRG.8667	15.2565	19.0056	5.15025	4.37589	0	15.1224	6.40009	3.62617	5.00074
LOC101884506	3.58976	0	0	0	0	2.01631	0	0	0.831112
MSTRG.20990	49.3593	54.166	15.4508	73.2961	34.0573	31.2529	32.1846	33.5528	19.2798
LOC103910363	4.4872	5.70169	11.3306	0	10.4064	15.1224	21.3405	5.80373	15.007
MSTRG.31884	1.79488	1.90056	0	1.09397	3.78415	2.01631	2.8542	8.00482	3.34521
LOC101884274	8.07697	3.80113	1.03005	0	2.83811	1.00816	3.56582	0.727318	0.835851
MSTRG.24033	32.3079	38.0113	33.9917	31.7252	45.4097	51.416	69.1866	112.023	71.0573
MSTRG.24001	23.3335	13.3039	18.5409	22.9734	27.4351	22.1795	32.1313	20.3896	37.6589
MSTRG.16031	243.206	120.686	181.289	187.069	160.826	222.803	166.269	190.673	209.09
LOC101886691	5.38465	12.3537	3.09015	7.6578	11.3524	1.00816	0	0.729876	5.03274
MSTRG.30973	297.95	213.813	279.144	305.218	218.534	286.317	293.443	234.462	253.55
MSTRG.9024	50.2567	23.757	12.3606	30.6312	42.5716	32.261	37.1246	32.7647	30.9599
si:ch73-112j3.1	74.4876	39.9118	39.1419	31.7252	33.1113	52.4242	33.5151	42.1799	32.5947
MSTRG.17235	8.07697	36.1107	18.5409	16.4096	27.4351	18.1468	21.4175	21.8426	20.9184
MSTRG.20875	515.131	425.726	370.818	435.401	396.389	415.361	426.966	388.837	365.69
LOC103908888	0	0	0	0	0	0	0.803806	2.45927	0
MSTRG.17291	369.746	115.934	193.65	113.773	74.7369	475.85	154.344	277.82	101.702
MSTRG.21430	35.8976	49.4146	35.0217	29.5372	18.9207	33.2692	11.418	18.9225	12.5459
MSTRG.25091	39.4874	26.6079	16.4808	25.1613	34.0573	44.3589	19.9666	16.7267	20.8942
MSTRG.151	117.565	49.4146	185.409	180.505	52.032	135.093	86.4297	64.8339	68.6485
si:dkeyp-33c10.5	0.897441	0	2.0601	1.09397	0.946036	1.00816	1.42807	2.91283	0.836874
LOC101886451	10.7693	4.75141	10.3005	10.9397	9.46036	9.07341	10.7131	5.09866	13.3932
MSTRG.9906	26.9232	8.55253	18.5409	13.1277	10.4064	29.2366	9.97391	23.9765	10.0198
MSTRG.14807	13.4616	13.3039	31.9316	16.4096	15.1366	15.1224	19.9934	14.5644	6.6951
MSTRG.13648	44.872	27.5582	58.7129	48.1348	31.2192	57.465	32.1084	29.1072	30.1056
MSTRG.3273	192.95	121.636	110.215	113.773	142.851	156.264	107.736	130.248	135.468
MSTRG.22163	12.5642	20.9062	17.5109	28.4433	9.46036	16.1305	25.018	28.4305	31.8352
MSTRG.18741	50.2567	20.9062	59.7429	47.0408	16.0826	49.3997	32.8277	42.9407	25.9289
MSTRG.28908	1198.98	1211.61	2814.1	2845.42	823.998	1437.63	1165.45	1770.48	1268.74
LOC101884632	8.07697	24.7073	1.03005	2.18794	13.2445	1.00816	2.85895	6.5603	5.86387
MSTRG.22793	77.1799	99.7796	100.945	150.968	124.877	147.191	107.804	104.847	105.431
MSTRG.14064	89.7441	97.879	47.3823	99.5514	67.1686	17.1387	63.7233	59.1463	66.294
MSTRG.1103	24.2309	28.5084	7.21036	5.46986	23.6509	31.2529	7.12073	16.7027	17.526
MSTRG.9670	696.414	589.175	362.578	356.635	784.264	654.294	370.912	707.807	441.408
MSTRG.31678	16.1539	42.7627	8.24041	85.3298	7.56829	49.3997	7.14787	13.1215	17.5928
MSTRG.3179	10.7693	9.50281	9.27046	12.0337	10.4064	8.06526	40.0136	9.47321	2.51235
MSTRG.13646	7.17953	17.1051	16.4808	13.1277	24.5969	3.02447	22.8905	11.6724	9.22226
MSTRG.20470	41.2823	43.7129	54.5927	20.7855	56.7622	34.2773	64.221	37.1142	54.361
MSTRG.2906	248.591	374.411	485.154	660.759	771.02	449.638	460.864	427.017	629.753
MSTRG.1711	30.513	7.60225	12.3606	7.6578	7.56829	29.2366	9.96223	18.1428	9.17404
MSTRG.18240	63.7183	86.4756	76.2238	111.585	93.6576	70.571	100.045	98.387	99.668
MSTRG.13647	474.746	310.742	568.588	597.309	280.973	518.193	449.854	345.179	353.169
LOC108180032	0	0.950281	0	0	0.946036	5.04079	0	0.724073	0
LOC100536937	16.1539	3.80113	10.3005	3.28192	5.67622	19.155	19.2042	18.1345	9.16988
MSTRG.13627	98.7185	83.6248	92.7046	100.645	90.8195	94.7668	78.5411	112.868	84.521
MSTRG.12372	7.17953	42.7627	30.9015	18.5975	45.4097	6.04894	7.86569	10.2096	26.8184
MSTRG.29955	70.0004	91.227	47.3823	56.8865	36.8954	67.5465	13.5571	29.8353	13.3805
MSTRG.24551	218.976	108.332	168.928	204.573	136.229	188.525	154.222	151.458	95.3977
LOC108190355	94.2313	61.7683	71.0735	109.397	41.6256	61.4976	81.4884	48.8428	56.9691
LOC103910797	0.897441	0.950281	1.03005	0	0.946036	0	4.28767	1.45759	0
MSTRG.8721	47.5644	34.2101	39.1419	21.8794	33.1113	47.3834	34.9273	55.2481	27.5691
MSTRG.25730	12.5642	19.0056	21.6311	7.6578	9.46036	7.0571	12.8539	3.64138	15.9021
si:dkey-81l17.6	17.9488	20.9062	22.6611	25.1613	15.1366	10.0816	20.7423	16.0478	23.4723
MSTRG.8980	8.07697	21.8565	0	6.56383	18.9207	20.1631	17.8169	29.0728	18.3761
LOC103909751	8.97441	8.55253	22.6611	12.0337	8.51433	6.04894	15.0136	13.1242	20.9482
MSTRG.29120	26.0258	27.5582	25.7513	21.8794	38.7875	44.3589	43.4934	36.3578	28.4127
MSTRG.6651	31.4104	32.3096	83.4341	39.383	23.6509	24.1958	33.5888	13.8479	25.128
LOC110438787	0	0.950281	0	1.09397	0	0	0	1.46476	0
MSTRG.26090	55.6413	24.7073	13.3907	21.8794	19.8668	79.6444	4.98137	24.6754	25.0214
MSTRG.16547	28.7181	13.3039	23.6912	19.6915	14.1905	23.1876	37.1057	29.1093	15.0539
MSTRG.8954	161.539	169.15	151.417	187.069	138.121	156.264	134.979	150.768	195.029
MSTRG.16277	292.566	136.841	142.147	109.397	83.2512	212.721	309.293	229.669	119.442
MSTRG.23588	329.361	382.963	424.381	292.09	324.49	286.317	382.698	275.972	333.053
MSTRG.1362	43.9746	65.5694	42.2321	67.8262	55.8161	40.3263	84.3343	59.0394	82.0895
MSTRG.3646	43.0772	51.3152	92.7046	70.0142	87.0353	58.4731	47.1403	47.3474	63.6211
MSTRG.29961	120.257	15.2045	54.5927	51.4167	78.521	90.7341	84.8653	39.2746	101.137
MSTRG.32819	16.1539	7.60225	7.21036	5.46986	39.7335	10.0816	2.14185	3.64059	0.836771
MSTRG.20386	183.975	252.775	207.04	251.613	242.185	192.558	172.156	150.803	210.982
MSTRG.29999	5.38465	6.65197	94.7647	40.477	12.2985	136.101	4.26833	4.35304	12.5065
LOC103908953	0	0	0	0	0	0	0	2.45927	0
MSTRG.21191	183.975	123.537	153.478	164.096	95.5497	174.411	185.565	176.874	123.801
MSTRG.19839	5.38465	8.55253	13.3907	9.84575	6.62225	16.1305	7.12934	16.7229	15.876
MSTRG.21713	38.59	20.9062	47.3823	27.3493	49.1939	66.5384	25.6576	47.2457	40.0954
MSTRG.29658	25.1283	23.757	23.6912	21.8794	22.7049	30.2447	39.237	30.5574	24.2477
MSTRG.21792	164.232	180.553	185.409	175.035	149.474	111.905	182.222	129.722	168.343
MSTRG.23902	149.873	122.586	105.065	70.0142	120.147	111.905	109.86	109.857	113.709
MSTRG.29947	15.2565	17.1051	9.27046	9.84575	8.51433	10.0816	13.5634	12.3765	15.8967
MSTRG.18787	341.028	393.417	543.867	329.285	332.059	296.398	447.742	447.888	513.05
MSTRG.23846	211.796	280.333	222.491	207.855	188.261	158.281	227.875	238.226	231.076
MSTRG.29807	26.9232	33.2599	45.3222	14.2216	19.8668	27.2202	6.41673	15.9966	13.37
MSTRG.28803	17.0514	13.3039	6.1803	13.1277	7.56829	4.03263	5.00897	11.6763	9.22534
MSTRG.32826	82.5646	57.9672	43.2621	79.8599	55.8161	104.848	71.3363	74.9346	67.7228
MSTRG.8913	4.4872	3.80113	12.3606	5.46986	0.946036	5.04079	30.6954	8.73617	5.01991
MSTRG.3451	62.8209	89.3265	59.7429	56.8865	52.032	25.2039	95.8174	84.5926	83.8067
MSTRG.18667	169.616	97.879	225.581	273.493	72.8448	234.901	164.939	167.484	89.5435
MSTRG.11508	88.8467	7.60225	120.516	131.277	11.3524	75.6118	30.7363	16.0376	14.242
MSTRG.25727	148.975	272.731	165.838	215.512	162.718	142.15	333.694	239.752	192.619
LOC110439567	2.69232	0.950281	5.15025	3.28192	16.0826	9.07341	4.27951	4.36445	0.835954
LOC108190354	0.897441	0	1.03005	1.09397	0.946036	1.00816	0.714037	0.728208	1.67375
LOC101882072	11.6667	6.65197	9.27046	12.0337	6.62225	11.0897	11.4234	4.3688	7.53109
MSTRG.32254	6.28209	0	1.03005	0	0	16.1305	11.3459	15.9103	0
MSTRG.15522	65.5132	100.73	103.005	125.807	109.74	63.5139	132.973	73.6387	131.549
MSTRG.27216	1.79488	9.50281	4.1202	20.7855	0.946036	3.02447	1.43376	0	1.68041
MSTRG.30915	23.3335	29.4587	29.8715	49.2287	29.3271	32.261	16.4347	21.1333	12.5622
MSTRG.17494	0.897441	0.950281	2.0601	0	0	2.01631	0	1.44639	0
MSTRG.8956	61.9234	73.1717	101.975	82.0479	82.3052	101.824	97.7597	87.3283	113.741
MSTRG.6335	0.897441	10.4531	5.15025	8.75177	20.8128	6.04894	1.42906	5.8297	6.69963
MSTRG.32358	35.8976	76.9728	44.2922	106.115	101.226	100.816	79.9687	85.9248	102.094
MSTRG.25005	689.235	285.084	469.703	326.004	277.189	475.85	524.938	533.173	322.668
MSTRG.15278	59.2311	80.7739	78.2839	43.7589	69.0607	80.6526	50.63	31.9991	37.6099
MSTRG.18383	192.95	137.791	152.448	224.264	128.661	223.811	119.923	136.862	82.8259
MSTRG.15733	128.334	132.089	118.456	147.686	140.959	107.873	137.881	105.645	160.763
LOC101886692	0	6.65197	0	1.09397	0	0	1.43625	2.19713	0
MSTRG.18706	6682.35	10408.4	7059.97	7152.39	9230.48	5570.07	6091.24	6814.61	6406.54
MSTRG.919	10.7693	9.50281	5.15025	12.0337	5.67622	25.2039	10.6852	13.0768	9.18386
MSTRG.19807	17.0514	2.85084	5.15025	8.75177	2.83811	13.106	13.5454	18.9037	11.6979
LOC110438972	1.79488	0	0	0	0	0	nan	nan	nan
MSTRG.7081	2.69232	20.9062	14.4207	15.3156	22.7049	23.1876	9.2741	26.9194	23.4113
MSTRG.21476	55.6413	65.5694	53.5626	43.7589	70.0067	80.6526	89.1383	81.453	94.4435
MSTRG.31585	0.897441	3.80113	0	0	0	0	nan	nan	nan
MSTRG.21425	46.6669	73.1717	60.773	65.6383	82.3052	88.7178	79.913	75.6776	68.5729
MSTRG.30448	1.79488	7.60225	0	8.75177	13.2445	2.01631	8.58507	2.91848	7.54648
LOC103910488	0.897441	7.60225	5.15025	1.09397	6.62225	15.1224	5.68906	3.62623	3.33388
LOC110438222	8.97441	21.8565	10.3005	10.9397	21.7588	27.2202	11.4039	36.3443	24.2253
LOC101882822	3.58976	3.80113	3.09015	12.0337	2.83811	2.01631	5.73158	7.30666	1.6794
LOC103908786	0.897441	0	0	2.18794	0	0	0	2.19713	0.841666
MSTRG.8953	76.2825	85.5253	89.6144	113.773	70.9527	47.3834	73.6652	66.3745	108.132
LOC103910620	0	0	2.0601	4.37589	0.946036	1.00816	0.716151	0.730364	1.6787
MSTRG.25366	90.6415	67.47	109.185	68.9202	46.3558	70.571	92.795	77.1653	58.5624
MSTRG.26497	46.6669	15.2045	67.9833	43.7589	12.2985	54.4405	22.8247	5.81943	10.8677
MSTRG.3229	694.619	763.076	687.044	744.995	861.839	816.607	505.387	521.24	450.103
MSTRG.26472	337.438	307.891	374.938	334.755	263.944	299.423	169.235	143.464	173.241
MSTRG.4096	1470.91	1480.54	1595.55	1780.99	1990.46	1469.89	973.52	996.483	1097.47
MSTRG.18675	16.1539	43.7129	58.7129	30.6312	45.4097	9.07341	43.6321	18.2369	59.5216
MSTRG.10275	93.3339	57.9672	48.4124	78.766	62.4384	73.5955	111.384	67.7197	67.7831
MSTRG.10203	8.07697	3.80113	2.0601	7.6578	4.73018	15.1224	6.41294	18.1673	6.68104
MSTRG.27890	26.0258	24.7073	14.4207	17.5035	14.1905	37.3018	13.5378	26.1595	7.51579
MSTRG.11388	51.1541	105.481	66.9533	85.3298	53.9241	66.5384	66.4273	67.0172	90.4122
MSTRG.16363	396.669	301.239	289.444	329.285	285.703	388.14	359.664	372.625	370.518
MSTRG.24058	51.1541	123.537	59.7429	72.2021	137.175	65.5302	84.9911	60.456	83.7078
MSTRG.17381	10.7693	0	2.0601	4.37589	8.51433	13.106	15.6732	21.0701	1.66995
MSTRG.17211	53.8465	87.4259	88.5844	90.7997	90.8195	72.5873	54.9996	37.1513	32.6492
MSTRG.9760	101.411	27.5582	41.202	65.6383	46.3558	90.7341	169.758	67.6506	127.904
MSTRG.15608	3.58976	42.7627	1.03005	3.28192	61.4924	11.0897	7.8535	1.45625	12.5517
MSTRG.14925	23.3335	87.4259	2.0601	30.6312	0.946036	6.04894	46.5773	22.6547	28.5548
LOC110439795	0	0.950281	0	0	0	3.02447	0.70912	0.723194	0
MSTRG.20088	271.027	142.542	165.838	310.688	182.585	287.325	218.474	192.956	228.444
MSTRG.23459	7.17953	15.2045	4.1202	2.18794	6.62225	11.0897	11.3908	13.795	8.34396
MSTRG.15603	0	21.8565	1.03005	1.09397	4.73018	1.00816	0	0	5.02348
MSTRG.20609	232.437	231.869	208.07	169.566	192.991	140.134	234.274	152.241	213.466
MSTRG.30653	1.79488	3.80113	0	0	1.89207	2.01631	0	1.45179	3.33686
MSTRG.12202	223.463	220.465	167.898	245.05	225.157	232.884	289.883	325.491	327.2
MSTRG.9508	20.6411	13.3039	10.3005	32.8192	24.5969	41.3344	22.8307	27.6495	7.52577
MSTRG.1852	318.592	420.975	318.286	369.762	455.99	279.26	235.032	189.426	244.486
MSTRG.26428	15.2565	108.332	27.8114	50.3227	57.7082	10.0816	27.9096	37.2215	49.4858
MSTRG.14961	7.17953	55.1163	35.0217	25.1613	3.78415	7.0571	4.29584	10.2226	0
LOC110440075	0.897441	4.75141	6.1803	3.28192	1.89207	0	4.30102	0	0.840155
MSTRG.1888	194.745	259.427	183.349	204.573	232.725	173.403	219.263	195.208	265.354
MSTRG.15497	28.7181	12.3537	24.7212	16.4096	6.62225	25.2039	12.1195	21.0848	5.01334
MSTRG.22434	41.2823	57.9672	35.0217	35.0071	52.978	58.4731	51.3533	59.6465	51.8283
MSTRG.12590	3.58976	0	0	0	1.89207	0	0	16.0335	0
MSTRG.28904	145.385	126.387	124.636	187.069	135.283	134.085	175.033	187.25	134.809
MSTRG.23409	175.001	282.234	214.251	242.862	233.671	189.534	318.583	316.893	361.669
MSTRG.26817	336.54	296.488	237.942	219.888	283.811	192.558	327.811	213.409	334.819
LOC101882313	36.7951	43.7129	71.0735	51.4167	52.978	49.3997	73.5424	72.8174	89.5413
MSTRG.32410	29.6156	25.6576	31.9316	29.5372	35.0033	33.2692	20.6998	17.4709	20.9145
LOC101883521	0.897441	0.950281	0	0	0	0	nan	nan	nan
si:dkeyp-55h4.2	68.2055	62.7186	87.5543	101.739	60.5463	104.848	64.9533	56.7792	64.4154
MSTRG.17045	11.6667	58.9175	33.9917	18.5975	53.9241	43.3508	44.2126	50.1808	62.6837
MSTRG.16170	28.7181	19.0056	24.7212	25.1613	13.2445	48.3915	26.3642	32.7009	20.8782
MSTRG.22278	60.1285	61.7683	42.2321	53.6046	55.8161	45.3671	80.7047	85.2199	83.7066
MSTRG.23145	157.95	143.492	108.155	105.021	116.362	129.044	156.283	182.674	158.078
LOC110439862	0	0	0	0	2.83811	1.00816	0	0	0
MSTRG.27724	0	0	0	0	0	0	0	4.09879	1.88417
MSTRG.10323	95.1287	23.757	86.5243	101.739	57.7082	88.7178	62.1239	61.1721	24.2704
MSTRG.8907	127.437	174.852	114.336	55.7926	70.0067	47.3834	95.7061	123.828	115.519
MSTRG.32325	222.565	143.492	116.396	130.183	174.071	427.459	759.715	791.494	172.741
MSTRG.32672	8.07697	12.3537	20.601	10.9397	24.5969	6.04894	9.29145	5.83129	11.7276
MSTRG.13822	323.976	322.145	317.256	240.674	332.059	262.121	324.817	313.79	378.185
LOC110438315	0	0	15.4508	6.56383	0.946036	2.01631	9.30607	1.46012	2.517
MSTRG.21196	11.6667	26.6079	23.6912	24.0674	25.543	6.04894	43.6469	11.6756	75.4755
si:dkey-27n6.9	28.7181	16.1548	10.3005	14.2216	3.78415	10.0816	5.00077	13.1143	25.1188
MSTRG.8658	35.0002	34.2101	24.7212	2.18794	48.2479	26.2121	10.6924	19.6282	14.2027
MSTRG.20380	373.335	36.1107	330.646	276.775	76.6289	55.4486	70.1907	100.802	57.0824
MSTRG.24313	77.1799	85.5253	79.3139	78.766	62.4384	100.816	101.309	110.596	127.936
MSTRG.15204	1.79488	3.80113	8.24041	0	4.73018	16.1305	3.55179	1.44891	4.16281
MSTRG.11130	355.387	143.492	289.444	226.452	156.096	418.385	166.775	215.15	152.864
MSTRG.3686	47.5644	25.6576	53.5626	74.3901	28.3811	62.5057	15.71	17.4784	16.7388
MSTRG.31535	20.6411	4.75141	2.0601	47.0408	6.62225	2.01631	60.977	42.4336	19.3381
MSTRG.4048	30.513	9.50281	52.5326	43.7589	0.946036	23.1876	8.57971	10.9375	8.37974
LOC100535321	30.513	21.8565	16.4808	10.9397	27.4351	7.0571	0.714594	12.3892	10.8879
MSTRG.24989	70.0004	73.1717	47.3823	64.5443	59.6003	47.3834	72.1543	50.2718	88.7536
MSTRG.16999	58.3337	56.0666	63.8631	41.5709	40.6796	58.4731	80.6083	74.933	41.8033
MSTRG.15299	17.9488	9.50281	5.15025	9.84575	8.51433	13.106	19.2619	21.8268	21.7394
MSTRG.28974	794.235	873.309	1067.13	860.956	762.505	702.686	622.098	634.444	681.404
MSTRG.22282	16.1539	15.2045	7.21036	6.56383	9.46036	17.1387	11.3992	10.1723	22.5454
MSTRG.32807	2.69232	3.80113	2.0601	4.37589	14.1905	0	0.715437	0	0
LOC108182223	4.4872	1.90056	1.03005	1.09397	1.89207	3.02447	0	0.72661	7.51534
MSTRG.18400	0	0	0	0	0	0	0.803806	16.3952	0
MSTRG.18765	109.488	96.9287	92.7046	66.7323	71.8988	80.6526	86.3507	85.881	83.6411
MSTRG.30925	87.0518	121.636	143.177	112.679	107.848	101.824	102.114	135.456	89.5517
MSTRG.22432	77.1799	58.9175	67.9833	89.7057	107.848	89.726	51.4063	52.4265	73.6386
MSTRG.3264	8.07697	8.55253	4.1202	14.2216	17.0287	18.1468	13.5582	2.18325	6.69077
LOC108190666	5.38465	1.90056	1.03005	0	0	0	nan	nan	nan
MSTRG.22266	24.2309	40.8621	16.4808	16.4096	38.7875	30.2447	30.6731	18.9146	40.966
MSTRG.26499	154.36	114.034	100.945	86.4238	157.042	126.02	112.74	155.729	74.4303
MSTRG.1299	13.4616	26.6079	27.8114	19.6915	35.9494	17.1387	32.8557	50.2617	30.9738
LOC108183384	0.897441	0	2.0601	2.18794	2.83811	0	0	2.9214	0.839335
MSTRG.23420	17.0514	15.2045	9.27046	3.28192	2.83811	4.03263	6.42191	15.2818	2.50889
LOC101886704	0.897441	0.950281	0	0	0	0	0	0	0
MSTRG.16699	38.59	50.3649	38.1119	36.1011	44.4637	22.1795	57.8863	33.5261	32.6659
MSTRG.14260	41.2823	45.6135	27.8114	43.7589	44.4637	48.3915	51.3916	64.7865	61.0692
MSTRG.14170	11.6667	15.2045	0	0	0	11.0897	0	0	0
MSTRG.29313	133.719	92.1773	49.4424	44.8528	130.553	132.069	61.2965	142.471	70.1707
LOC101886132	13.4616	13.3039	14.4207	13.1277	16.0826	7.0571	10.722	8.01885	22.6198
LOC103911923	17.0514	15.2045	21.6311	16.4096	10.4064	16.1305	12.1358	14.5608	5.85675
MSTRG.28963	209.104	234.72	295.625	330.379	262.052	313.537	262.742	255.578	415.052
MSTRG.21437	17.9488	19.0056	12.3606	13.1277	17.9747	18.1468	23.5457	14.5533	13.38
MSTRG.11146	71.7953	80.7739	87.5543	79.8599	93.6576	46.3752	81.4775	74.3477	77.0655
MSTRG.27038	261.155	390.566	296.655	310.688	431.393	251.031	332.867	335.831	376.736
MSTRG.15235	19.7437	16.1548	11.3306	29.5372	34.0573	13.106	19.3054	18.2301	8.38018
LOC103911615	5.38465	15.2045	8.24041	2.18794	0.946036	7.0571	5.69235	0.725665	3.33581
MSTRG.741	263.848	224.266	223.521	294.278	203.398	225.827	312.866	312.519	309.76
LOC101886638	0	0	0	0	0	0	0	0	2.82626
LOC110439500	26.9232	44.6632	64.8932	52.5106	67.1686	47.3834	42.8485	27.676	62.7747
MSTRG.20501	46.6669	34.2101	22.6611	44.8528	38.7875	38.31	38.5646	56.0816	24.2735
MSTRG.9054	22.436	47.5141	33.9917	52.5106	68.1146	46.3752	46.4214	52.4411	55.2443
MSTRG.23255	1.79488	12.3537	11.3306	21.8794	17.9747	7.0571	8.58493	9.48492	10.9003
MSTRG.25851	173.206	205.261	197.77	140.028	140.959	135.093	93.533	117.234	106.276
MSTRG.25056	63.7183	57.9672	37.0818	44.8528	41.6256	65.5302	42.0824	27.6418	52.6657
MSTRG.3210	27.8207	20.9062	40.172	38.289	31.2192	40.3263	40.6866	35.6703	30.1175
MSTRG.28014	140.898	159.647	196.74	66.7323	48.2479	50.4079	62.1472	98.3492	89.583
MSTRG.16752	81.6671	74.122	98.8849	92.9876	61.4924	69.5628	83.5784	107.821	72.8394
LOC103908940	1.79488	0.950281	11.3306	2.18794	0.946036	5.04079	1.42429	2.90511	1.66931
MSTRG.24482	10.7693	19.0056	17.5109	18.5975	20.8128	15.1224	28.5708	11.6551	18.4172
MSTRG.13363	23.3335	41.8124	37.0818	56.8865	50.1399	44.3589	31.4294	43.7088	55.2544
MSTRG.28893	9.87185	14.2542	12.3606	17.5035	25.543	13.106	15.717	9.47165	35.1671
MSTRG.11940	163.334	134.94	185.409	287.715	305.57	209.697	182.891	192.35	178.35
MSTRG.11348	299.745	184.355	208.07	304.124	180.693	268.17	185.654	180.6	236.004
MSTRG.8306	35.0002	76.0225	11.3306	49.2287	67.1686	55.4486	36.4053	18.9279	41.8315
MSTRG.10640	77.1799	48.4644	75.1937	86.4238	70.9527	104.848	108.46	101.88	121.264
MSTRG.17306	143.591	142.542	130.816	146.592	176.909	113.922	98.5793	127.491	121.399
MSTRG.27989	133.719	112.133	141.117	88.6117	92.7116	98.7994	86.3658	66.2419	73.6171
LOC110438939	10.7693	9.50281	10.3005	24.0674	3.78415	12.0979	12.1557	12.397	3.35221
MSTRG.23411	1352.44	2056.41	1489.45	1691.28	1771.93	1434.61	1956.19	1790.34	2224.08
LOC108192009	5.38465	16.1548	28.8414	20.7855	18.9207	8.06526	15.0192	13.1291	15.0883
MSTRG.1798	96.0262	52.2655	46.3523	41.5709	63.3844	101.824	49.1691	56.6855	32.5722
MSTRG.6879	1.79488	0.950281	4.1202	0	3.78415	5.04079	17.0752	0.725585	6.67087
LOC108179526	3.58976	0	0	8.75177	1.89207	5.04079	0	5.83176	3.351
MSTRG.14778	900.133	844.8	834.341	754.84	644.251	775.273	850.199	681.427	808.212
MSTRG.19022	21.5386	22.8068	11.3306	7.6578	23.6509	11.0897	12.8483	12.3754	15.0587
MSTRG.16012	48.4618	39.9118	33.9917	37.195	43.5177	38.31	36.4101	16.7461	42.6738
MSTRG.30512	5.38465	2.85084	1.03005	2.18794	0.946036	2.01631	7.13931	2.9124	45.1845
MSTRG.17118	16.1539	14.2542	33.9917	35.0071	16.0826	28.2284	7.85604	9.46868	10.0446
MSTRG.28119	73.5902	60.818	44.2922	31.7252	70.9527	44.3589	59.9506	31.2981	44.3333
MSTRG.18171	78.9748	37.061	55.6227	61.2624	41.6256	57.465	52.8334	59.707	65.2696
MSTRG.28785	17.9488	15.2045	30.9015	12.0337	15.1366	21.1713	19.9657	27.6341	25.0719
MSTRG.22987	0	20.9062	32.9616	0	11.3524	2.01631	7.13778	0	0
MSTRG.27277	0	0	0	0	0	2.01631	0	0	0
MSTRG.690	181.283	44.6632	222.491	200.197	53.9241	170.379	29.9897	6.5539	23.4326
MSTRG.3883	5.38465	16.1548	16.4808	13.1277	32.1652	3.02447	15.7348	5.83528	28.5007
MSTRG.13465	11.6667	11.4034	11.3306	13.1277	10.4064	13.106	12.1361	12.3769	11.7138
MSTRG.23953	8.97441	38.0113	20.601	8.75177	46.3558	0	7.15168	13.1285	29.337
MSTRG.17229	192.052	140.642	185.409	155.344	155.15	192.558	144.142	120.804	203.229
LOC101882853	0	4.75141	1.03005	0	0	1.00816	1.41824	0.723194	3.32445
LOC110438094	2.69232	0	104.035	17.5035	12.2985	38.31	22.7969	14.5309	3.33984
MSTRG.17914	327.566	379.162	392.449	316.158	398.281	238.933	298.613	287.782	354.17
MSTRG.18182	27.8207	31.3593	41.202	30.6312	41.6256	41.3344	24.974	23.2865	35.9607
MSTRG.13897	172.309	152.995	174.079	175.035	155.15	152.232	219.953	158.043	192.507
LOC100536431	8.97441	5.70169	2.0601	1.09397	1.89207	8.06526	0.710938	3.62524	2.49973
MSTRG.29517	3.58976	3.80113	10.3005	13.1277	5.67622	7.0571	1.42975	7.29064	3.35143
LOC110438265	1.79488	0.950281	0	0	2.83811	0	2.14384	0.728794	0
MSTRG.10523	92.4364	76.0225	64.8932	56.8865	73.7908	75.6118	81.3446	67.6771	72.7583
MSTRG.15281	9.87185	8.55253	4.1202	16.4096	5.67622	11.0897	9.28839	22.5888	4.18703
MSTRG.18792	70.0004	97.879	92.7046	102.833	105.01	94.7668	100.684	127.442	143.948
MSTRG.26389	50.2567	53.2158	44.2922	26.2553	40.6796	51.416	69.1597	48.7182	32.5901
MSTRG.31266	16.1539	15.2045	17.5109	15.3156	30.2732	45.3671	61.9829	86.4638	29.2254
MSTRG.24177	13.4616	17.1051	12.3606	7.6578	10.4064	19.155	15.6748	16.7125	16.7012
si:dkey-11d18.2	1.79488	0.950281	5.15025	1.09397	3.78415	0	0	1.45919	0
MSTRG.13875	367.951	335.449	285.324	313.97	366.116	321.602	406.227	388.078	445.988
MSTRG.14736	16.1539	56.0666	10.3005	7.6578	40.6796	15.1224	4.2823	21.8364	44.3344
MSTRG.8955	122.052	186.255	172.018	168.472	195.83	126.02	171.454	145.714	210.159
LOC100535167	0	0	0	0	0	0	0	0	3.76834
MSTRG.28491	0.897441	19.0056	1.03005	7.6578	10.4064	3.02447	5.00562	4.37568	5.86674
MSTRG.20654	36.7951	23.757	36.0518	47.0408	21.7588	27.2202	26.446	26.9708	20.1052
MSTRG.27015	270.13	142.542	197.77	152.062	177.855	262.121	179.692	168.714	155.446
MSTRG.11490	8.07697	6.65197	5.15025	12.0337	8.51433	6.04894	22.163	10.9369	12.5689
MSTRG.13704	20.6411	8.55253	18.5409	13.1277	8.51433	18.1468	15.6914	37.8248	8.35945
MSTRG.28769	10.7693	18.0553	6.1803	16.4096	25.543	23.1876	27.1139	32.7458	26.7607
MSTRG.13233	167.821	315.493	161.718	182.693	256.376	148.199	155.004	191.59	308.922
MSTRG.5297	0.897441	7.60225	0	0	5.67622	8.06526	0.711379	4.35298	13.3401
LOC101882973	0.897441	2.85084	5.15025	1.09397	0.946036	19.155	8.51788	4.34346	0.831935
LOC110438132	12.5642	13.3039	8.24041	6.56383	5.67622	4.03263	20.7249	25.5092	17.5895
MSTRG.18783	61.9234	38.0113	23.6912	35.0071	33.1113	29.2366	30.7109	27.6785	26.7864
MSTRG.12180	371.541	483.693	401.72	385.078	401.119	318.578	476.395	364.933	436.969
MSTRG.19162	5.38465	1.90056	5.15025	3.28192	16.0826	1.00816	9.29372	2.18727	1.67577
MSTRG.14502	139.103	220.465	217.341	183.787	216.642	153.24	177.846	187.203	167.423
MSTRG.6880	8.07697	10.4531	0	2.18794	48.2479	3.02447	2.14333	6.55759	3.34939
MSTRG.16386	4.4872	19.9559	9.27046	1.09397	14.1905	7.0571	4.27823	5.81752	5.84993
MSTRG.1512	7.17953	21.8565	13.3907	12.0337	14.1905	5.04079	23.5972	16.7729	27.6566
LOC110438974	0	0	0	0	0	1.14277	0.803806	0.819758	0
MSTRG.22157	18.8463	15.2045	10.3005	5.46986	1.89207	11.0897	18.5206	8.7176	10.8533
MSTRG.10545	58.3337	36.1107	24.7212	38.289	25.543	61.4976	70.5839	63.9864	52.6442
MSTRG.23407	108.59	154.896	103.005	117.055	171.233	109.889	167.102	213.388	154.001
MSTRG.19929	146.283	268.93	353.307	242.862	136.229	106.865	298.215	89.7083	177.692
MSTRG.15883	12.5642	3.80113	10.3005	17.5035	5.67622	5.04079	20.0422	9.49	3.35573
MSTRG.14844	78.9748	3.80113	6.1803	2.18794	8.51433	14.1142	2.84714	0	1.66847
LOC110439620	2.69232	3.80113	6.1803	1.09397	10.4064	4.03263	2.14027	6.54824	6.68924
MSTRG.14851	352.694	218.565	329.616	165.19	243.131	214.737	242.635	358.803	243.393
MSTRG.15999	112.18	120.686	121.546	85.3298	94.6036	122.995	125.55	131.679	91.9678
MSTRG.4288	21.5386	13.3039	60.773	35.0071	20.8128	26.2121	45.7175	24.0409	21.7678
MSTRG.2366	79.8722	65.5694	60.773	65.6383	76.6289	114.93	67.0253	82.172	88.5841
MSTRG.12466	4.4872	16.1548	10.3005	8.75177	6.62225	15.1224	22.812	4.36214	7.51961
MSTRG.21689	106.795	94.0779	110.215	100.645	99.3338	106.865	75.6662	69.1599	131.352
LOC101885853	29.6156	25.6576	32.9616	59.0745	36.8954	35.2855	40.0231	43.004	49.4213
MSTRG.15351	111.283	124.487	96.8248	86.4238	110.686	69.5628	103.574	106.358	73.6722
MSTRG.27436	746.671	835.297	700.434	697.954	958.335	925.488	474.527	493.405	572.888
MSTRG.20663	0	0	0	0	0	16.1305	0.70912	0	0
MSTRG.28535	20.6411	32.3096	21.6311	39.383	24.5969	12.0979	30.0528	25.541	20.966
MSTRG.17675	312.309	497.947	372.878	350.071	444.637	349.831	422.682	424.517	408.368
MSTRG.21531	672.183	284.134	435.711	350.071	394.497	380.075	484.691	387.295	382.341
MSTRG.16266	20.6411	24.7073	16.4808	16.4096	15.1366	19.155	18.555	29.8405	37.6391
MSTRG.26356	35.8976	169.15	35.0217	37.195	25.543	10.0816	50.81	33.5724	44.4535
MSTRG.17196	26.9232	29.4587	22.6611	19.6915	26.489	23.1876	33.5465	35.6681	30.1156
MSTRG.30950	2922.07	2464.08	2850.15	2263.43	1683	3069.84	1807.56	1771.41	1290
MSTRG.2447	13.4616	22.8068	26.7813	10.9397	31.2192	6.04894	17.1531	8.74674	42.7209
MSTRG.11067	43.0772	135.89	71.0735	64.5443	106.902	26.2121	51.4814	53.2324	61.1759
LOC108181437	0	1.90056	1.03005	0	3.78415	3.02447	0.712162	0	3.33871
MSTRG.12174	43.0772	28.5084	8.24041	19.6915	20.8128	28.2284	20.6869	45.105	34.2785
MSTRG.22127	19.7437	1.90056	0	0	1.89207	0	1.42922	0	0
si:rp71-1h20.3	72.6927	95.9784	48.4124	43.7589	82.3052	34.2773	37.1479	27.6853	53.5859
LOC110440015	3.58976	4.75141	1.03005	1.09397	0	2.01631	1.42452	0	0.834793
MSTRG.24531	118.462	122.586	104.035	91.8936	141.905	110.897	74.2315	72.0651	73.6168
MSTRG.27185	1.79488	5.70169	5.15025	10.9397	1.89207	1.00816	4.30188	16.8178	4.20162
MSTRG.15143	3722.58	4189.79	4080.03	4587.02	4610.98	4227.2	2594.2	2635.49	3246.36
MSTRG.18791	111.283	121.636	72.1036	126.901	100.28	107.873	124.263	144.937	169.076
MSTRG.28854	48.4618	69.3705	55.6227	52.5106	89.8735	43.3508	35.7154	58.2788	53.5803
MSTRG.24944	0.897441	0	1.03005	26.2553	0	1.00816	0	0	0
LOC108183595	0.897441	1.90056	2.0601	0	0	1.00816	0.70912	0	6.64889
MSTRG.15448	129.231	187.205	146.267	83.1419	154.204	165.338	91.2723	218.165	186.369
MSTRG.28646	17.0514	20.9062	20.601	37.195	20.8128	33.2692	12.1383	23.3021	8.36854
LOC110438541	50.2567	85.5253	72.1036	200.197	206.236	131.06	154.346	102.024	180.061
MSTRG.31437	8.97441	5.70169	4.1202	10.9397	8.51433	6.04894	2.8592	2.91594	3.35107
LOC110439137	0	1.90056	0	1.09397	0	0	1.43625	1.46476	0
MSTRG.12141	1389.24	1765.62	1498.72	1710.97	1893.96	1487.03	961.988	946.848	1135.85
MSTRG.12349	1639.62	1612.63	1944.74	1725.19	1385	1650.35	2566.69	2816.41	2382.33
LOC110440026	100.513	51.3152	119.486	107.209	88.9274	97.7912	92.826	94.6683	80.341
MSTRG.20193	55.6413	36.1107	51.5025	40.477	47.3018	44.3589	62.1029	53.8715	59.4005
MSTRG.25215	22.436	24.7073	49.4424	21.8794	23.6509	31.2529	12.8404	8.73018	18.3937
MSTRG.31393	23.3335	0	13.3907	20.7855	5.67622	16.1305	4.99956	18.2099	4.18546
LOC103909596	0.897441	0	0	0	0	2.01631	0	0	0
MSTRG.1100	290.771	236.62	341.977	274.587	199.614	258.088	162.786	187.133	170.707
MSTRG.28705	447.823	671.849	872.453	829.231	562.892	631.106	332.158	336.565	396.835
LOC101883014	4.4872	1.90056	2.0601	0	0.946036	6.04894	2.83943	1.44789	0
LOC108179316	8.97441	29.4587	8.24041	4.37589	10.4064	3.02447	2.14359	5.10098	4.18727
MSTRG.16274	50.2567	19.0056	54.5927	82.0479	61.4924	62.5057	49.2885	58.2802	41.8606
MSTRG.21398	29.6156	13.3039	3.09015	9.84575	13.2445	46.3752	11.3828	20.3153	3.33526
MSTRG.19622	155.257	279.383	185.409	173.942	278.135	240.95	204.08	259.071	257.587
MSTRG.25211	3952.33	6097.96	5054.46	13657.1	14443.1	12747.1	23903.7	26979.3	25425.7
MSTRG.16936	190.257	203.36	225.581	166.284	199.614	148.199	269.234	257.097	237.709
MSTRG.24320	481.926	402.919	369.788	413.521	444.637	492.989	613.037	588.085	550.375
LOC103910046	3.58976	6.65197	3.09015	1.09397	26.489	0	1.4295	7.28936	10.8902
MSTRG.31386	3.58976	1.90056	18.5409	2.18794	5.67622	1.00816	0.714845	1.45806	3.35129
MSTRG.14749	5.38465	15.2045	9.27046	12.0337	18.9207	14.1142	11.421	19.6555	29.2814
MSTRG.15293	99.6159	116.885	122.576	129.089	121.093	133.077	164.904	127.406	173.192
MSTRG.12321	68.2055	100.73	97.8548	80.9539	93.6576	70.571	64.2756	53.8977	95.4219
MSTRG.1902	107.693	92.1773	118.456	124.713	81.3591	92.7505	70.0066	53.9113	89.5852
LOC103910502	13.4616	33.2599	26.7813	22.9734	24.5969	10.0816	15.0158	40.8368	31.8458
LOC108179142	0.897441	6.65197	0	7.6578	0.946036	6.04894	0	1.45666	3.34805
LOC103911652	0	0	0	0	1.89207	1.00816	0	0	2.5059
MSTRG.19624	78.9748	81.7242	69.0134	44.8528	77.575	90.7341	55.6137	98.1647	91.0862
MSTRG.26443	165.129	267.979	264.723	227.546	180.693	179.452	178.569	175.557	192.545
MSTRG.22185	14.3591	11.4034	23.6912	24.0674	15.1366	22.1795	13.5657	21.1165	11.7154
MSTRG.20315	0	30.409	6.1803	9.84575	14.1905	9.07341	9.28376	5.82647	13.3918
MSTRG.32187	1.79488	5.70169	0	17.5035	0.946036	1.00816	0.717482	0	10.0909
MSTRG.8660	17.0514	33.2599	8.24041	18.5975	9.46036	18.1468	5.71077	12.3762	25.0995
MSTRG.31472	7.17953	0.950281	15.4508	16.4096	11.3524	21.1713	2.14018	5.8204	3.34447
zgc:194659	41.2823	442.831	105.065	74.3901	470.18	56.4568	79.3123	67.0409	245.372
MSTRG.17533	23.3335	19.0056	12.3606	14.2216	69.0607	9.07341	13.5775	8.74547	12.5631
MSTRG.10194	4449.51	6189.18	6920.91	8728.8	8959.91	7019.8	3900.66	3784.3	4676.34
LOC101882767	5.38465	2.85084	11.3306	6.56383	12.2985	8.06526	4.99665	7.27974	9.20266
LOC108182124	0.897441	2.85084	2.0601	3.28192	0.946036	4.03263	2.13991	8.7295	0
c1s	20.6411	49.4146	36.0518	30.6312	81.3591	39.3181	27.1275	87.366	71.9556
MSTRG.30076	26.9232	50.3649	24.7212	20.7855	38.7875	48.3915	49.1838	39.9826	54.3033
MSTRG.25151	117.565	72.2214	95.7947	108.303	114.47	126.02	104.2	109.907	101.214
MSTRG.22722	74.4876	33.2599	77.2538	55.7926	40.6796	63.5139	46.3863	40.7567	36.8018
MSTRG.3218	64.6157	51.3152	36.0518	41.5709	37.8415	27.2202	44.3029	56.1133	38.5245
MSTRG.29616	26.0258	67.47	23.6912	74.3901	49.1939	17.1387	42.2315	36.4997	49.4967
MSTRG.10857	45.7695	66.5197	87.5543	70.0142	69.0607	31.2529	87.2341	67.8179	51.9586
MSTRG.31600	4.4872	30.409	17.5109	15.3156	68.1146	26.2121	27.1236	21.1104	14.2217
MSTRG.17973	36.7951	41.8124	33.9917	60.1684	42.5716	32.261	35.7424	70.7164	62.8368
MSTRG.9989	6.28209	2.85084	1.03005	8.75177	2.83811	5.04079	2.14432	3.6448	20.9435
MSTRG.11154	114.872	84.575	98.8849	96.2695	89.8735	89.726	87.112	88.8408	76.9919
MSTRG.17441	7.17953	3.80113	5.15025	15.3156	0.946036	13.106	22.8469	10.1939	6.69433
MSTRG.12771	107.693	126.387	134.937	172.848	166.502	188.525	125.626	171.068	138.871
MSTRG.19119	6.28209	11.4034	10.3005	8.75177	9.46036	6.04894	8.57392	16.7595	17.5856
MSTRG.31475	0.897441	4.75141	0	1.09397	5.67622	0	6.4366	4.37623	15.0878
MSTRG.13300	11.6667	8.55253	2.0601	5.46986	0.946036	2.01631	5.72446	13.1357	28.5143
LOC108191766	9.87185	10.4531	6.1803	4.37589	7.56829	9.07341	13.5461	7.27104	4.17803
MSTRG.9168	596.798	434.279	546.957	434.307	333.951	501.054	419.612	368.988	347.102
si:dkey-188h10.3	293.463	69.3705	289.444	280.057	99.3338	359.912	223.246	164.392	101.985
LOC103909207	12.5642	4.75141	4.1202	6.56383	5.67622	3.02447	3.5751	3.64605	10.0563
MSTRG.27958	190.257	89.3265	192.619	184.881	126.769	179.452	177.049	136.15	135.549
MSTRG.28099	26.0258	40.8621	37.0818	35.0071	29.3271	11.0897	27.186	24.0775	22.6394
si:dkeyp-51b9.3	1.79488	0	2.0601	0	0	1.00816	0	0.723194	1.66222
LOC103911182	2.69232	0.950281	1.03005	1.09397	0	1.00816	0.713778	0.727944	0.836571
MSTRG.21535	188.463	158.697	224.551	238.486	193.937	237.925	207.029	170.366	190.769
MSTRG.12101	1002.44	909.419	710.735	647.631	751.153	1199.71	807.752	980.106	603.288
LOC101885776	49.3593	46.5638	72.1036	85.3298	70.9527	41.3344	70.7815	53.2282	36.8703
MSTRG.5682	0	0	0	0	0	0	0.803806	0	1.88417
MSTRG.17932	433.464	539.76	440.862	524.012	525.996	509.119	577.61	666.258	507.942
MSTRG.21572	25.1283	39.9118	56.6528	44.8528	47.3018	45.3671	25.7014	37.1329	35.9801
MSTRG.12995	1.79488	153.946	17.5109	6.56383	90.8195	11.0897	42.8555	64.1021	89.5732
MSTRG.27735	96.0262	91.227	98.8849	86.4238	87.9814	98.7994	114.909	87.3459	159.771
LOC101883049	0	0	0	0	0.946036	1.00816	0	0	0
MSTRG.19511	52.0516	14.2542	22.6611	26.2553	21.7588	35.2855	27.1081	18.1882	32.6077
MSTRG.6798	119.36	232.819	81.374	119.243	202.452	107.873	100.701	92.5026	190.849
MSTRG.11879	30.513	20.9062	6.1803	0	36.8954	43.3508	23.4839	43.5455	25.0218
MSTRG.30450	26.0258	13.3039	21.6311	31.7252	28.3811	41.3344	24.9708	16.0075	29.2666
MSTRG.808	25.1283	29.4587	24.7212	10.9397	17.0287	22.1795	32.0819	39.2623	25.0673
MSTRG.23376	2.69232	8.55253	2.0601	4.37589	8.51433	0	2.1474	5.11005	5.03365
MSTRG.18912	17.9488	15.2045	30.9015	29.5372	2.83811	21.1713	4.28612	2.91412	0
si:dkey-4m13.3	5.38465	2.85084	13.3907	12.0337	7.56829	4.03263	3.57724	1.4593	1.67706
MSTRG.16759	9.87185	5.70169	6.1803	20.7855	16.0826	23.1876	6.42318	21.8355	25.0939
MSTRG.29345	21.5386	18.0553	19.571	57.9805	22.7049	14.1142	7.15929	16.063	10.9082
LOC110439335	0	0	0	3.28192	0	0	0.718125	0	0
LOC110439832	0.897441	9.50281	8.24041	22.9734	9.46036	1.00816	6.45169	5.84865	4.20088
MSTRG.2502	18.8463	7.60225	8.24041	8.75177	4.73018	17.1387	18.5255	15.2599	11.6913
MSTRG.15286	622.824	550.213	510.905	485.723	544.917	757.126	529.923	601.54	623.594
MSTRG.26642	9.87185	7.60225	8.24041	25.1613	4.73018	17.1387	20.005	19.6734	10.8859
si:dkey-192l18.10	6.28209	9.50281	3.09015	1.09397	6.62225	2.01631	2.85544	1.45605	6.69332
MSTRG.19276	18.8463	94.0779	8.24041	41.5709	86.0893	27.2202	30.0123	26.9641	61.1381
MSTRG.2523	0.897441	7.60225	6.1803	18.5975	9.46036	3.02447	2.86468	1.46076	5.87561
LOC103910369	18.8463	0.950281	10.3005	4.37589	1.89207	18.1468	1.42228	1.45051	6.66785
MSTRG.3343	0	25.6576	1.03005	10.9397	16.0826	0	10.0244	2.92096	30.2116
MSTRG.13462	94.2313	79.8236	89.6144	92.9876	67.1686	62.5057	62.1631	68.4977	62.8079
MSTRG.20813	56.5388	0	3.09015	0	0	54.4405	10.6368	5.78555	0
MSTRG.10043	271.925	381.063	362.578	318.346	445.583	310.512	484.839	430.378	525.566
MSTRG.11641	0.897441	54.166	45.3222	47.0408	41.6256	0	77.3789	1.46138	47.8645
MSTRG.13515	38.59	28.5084	35.0217	40.477	17.0287	44.3589	30.6845	21.1049	31.7814
MSTRG.2479	151.668	92.1773	145.237	153.156	122.039	154.248	151.341	188.562	169.846
LOC103909052	3.58976	10.4531	2.0601	7.6578	3.78415	1.00816	10.7448	4.38321	18.4701
MSTRG.30666	2.69232	69.3705	1.03005	2.18794	23.6509	4.03263	33.5637	0	0
LOC101884619	35.8976	19.9559	29.8715	37.195	32.1652	31.2529	53.5639	51.7135	28.4596
MSTRG.26815	236.924	238.521	192.619	194.727	214.75	163.321	205.696	217.062	215.133
LOC103908795	1.79488	1.90056	1.03005	0	0	0	0	0	0
MSTRG.15258	140.001	219.515	222.491	213.324	159.88	202.64	154.929	142.713	227.605
MSTRG.10152	42.1797	56.0666	48.4124	47.0408	56.7622	38.31	49.9994	52.4486	87.9014
MSTRG.10962	18.8463	39.9118	30.9015	43.7589	43.5177	22.1795	59.3357	60.5133	56.1374
MSTRG.20333	155.257	235.67	131.846	110.491	224.211	83.677	99.3056	83.0612	152.395
MSTRG.23430	206.411	113.083	184.379	228.64	105.01	168.362	190.017	190.874	127.26
MSTRG.10997	15.2565	18.0553	14.4207	15.3156	14.1905	31.2529	19.2416	20.3503	6.68201
LOC101886813	0	0	0	0	0	0	0	0	2.82626
LOC101886593	7.17953	4.75141	1.03005	0	4.73018	7.0571	0	3.62715	4.16841
MSTRG.13360	182.181	213.813	192.619	154.25	196.776	165.338	167.049	161.628	215.031
LOC110438275	0	0	0	0	0	0	1.60761	0	0
MSTRG.14744	10.7693	19.9559	20.601	24.0674	23.6509	12.0979	36.4599	22.6017	30.1639
MSTRG.15228	23.3335	39.9118	38.1119	4.37589	27.4351	17.1387	30.6586	32.7213	40.9467
MSTRG.29501	5.38465	44.6632	0	29.5372	0	0	1.43625	2.92951	3.36666
MSTRG.12425	125.642	100.73	147.297	123.619	111.632	131.06	103.503	85.9015	142.224
LOC100331968	0.897441	0	0	1.09397	0.946036	0	0.716492	0	0.839751
MSTRG.15646	51.1541	27.5582	25.7513	40.477	48.2479	59.4813	41.3742	26.1902	25.082
MSTRG.26570	8.97441	27.5582	11.3306	22.9734	16.0826	15.1224	26.4383	26.963	19.2619
MSTRG.16251	309.617	184.355	298.715	149.874	187.315	244.982	257.46	204.383	213.149
LOC110438945	12.5642	13.3039	28.8414	60.1684	9.46036	13.106	32.949	21.9149	6.71604
LOC110439129	49.3593	29.4587	50.4725	37.195	40.6796	46.3752	49.9516	38.5711	38.4723
MSTRG.20783	10.7693	15.2045	21.6311	0	0	2.01631	8.50944	0	0
MSTRG.89	148.975	194.808	183.349	263.647	245.969	307.488	371.103	353.722	301.951
MSTRG.30649	3.58976	0.950281	0	1.09397	13.2445	0	0	0	3.35144
MSTRG.3504	62.8209	55.1163	67.9833	67.8262	47.3018	48.3915	55.0107	64.8457	51.077
si:dkeyp-57d12.1	4.4872	3.80113	2.0601	6.56383	0	3.02447	5.72208	2.91782	3.35323
MSTRG.19481	806.799	644.291	688.074	476.972	531.672	511.136	679.584	639.198	639.203
LOC110439512	297.053	290.786	464.553	467.126	348.141	355.879	307.874	383.192	296.373
MSTRG.21549	14.3591	19.0056	25.7513	16.4096	23.6509	32.261	9.26823	6.54381	30.9168
MSTRG.18980	22.436	22.8068	35.0217	10.9397	24.5969	23.1876	46.3503	34.18	20.8938
si:ch211-120e1.7	26.0258	10.4531	26.7813	35.0071	25.543	23.1876	25.7235	32.7925	38.5234
MSTRG.16249	190.257	156.796	141.117	179.411	169.341	174.411	212.048	149.268	158.154
MSTRG.17920	55.6413	85.5253	73.1336	63.4504	83.2512	83.677	56.3717	54.5796	57.7062
MSTRG.30689	15.2565	2.85084	7.21036	13.1277	8.51433	10.0816	0.7143	5.82781	6.69746
MSTRG.509	62.8209	55.1163	58.7129	51.4167	50.1399	54.4405	43.5439	37.128	43.5051
MSTRG.22196	0.897441	2.85084	4.1202	19.6915	0.946036	4.03263	2.86601	0	0
MSTRG.12139	147.18	162.498	214.251	176.129	157.988	157.273	190.663	197.36	202.54
LOC101883314	2.69232	0	0	0	0	2.01631	0.70912	0.723194	0
MSTRG.2672	0	9.50281	2.0601	0	6.62225	4.03263	6.41271	7.26664	17.5371
LOC103910292	3.58976	0	1.03005	0	0	1.00816	0	3.61597	0
LOC110439564	10.7693	8.55253	12.3606	9.84575	13.2445	6.04894	2.85858	4.37296	6.70069
MSTRG.18871	28.7181	57.9672	40.172	84.2358	64.3305	67.5465	32.8553	45.1621	38.5074
MSTRG.26202	30.513	42.7627	44.2922	39.383	23.6509	34.2773	51.4136	21.8475	24.2707
LOC103911839	1.79488	0	2.0601	1.09397	0.946036	0	2.86597	5.11498	2.51925
MSTRG.15006	2525.4	2951.57	2704.91	2357.51	2369.82	1682.61	2253.36	1658.35	2806.81
MSTRG.13773	107.693	97.879	82.4041	112.679	116.362	90.7341	89.9985	85.2286	125.573
MSTRG.13240	0	9.50281	13.3907	16.4096	16.0826	0	5.01467	0	23.5094
LOC101885530	0.897441	22.8068	3.09015	3.28192	13.2445	0	0.715307	0	7.54526
MSTRG.25255	79.8722	37.061	43.2621	49.2287	44.4637	72.5873	88.441	69.1019	56.0075
MSTRG.15069	8.07697	24.7073	4.1202	9.84575	6.62225	8.06526	9.99874	8.74044	3.34824
MSTRG.8924	17.0514	165.349	41.202	33.9131	171.233	10.0816	22.162	11.6655	56.1386
MSTRG.11006	25.1283	34.2101	14.4207	17.5035	26.489	18.1468	20.7055	18.9319	25.1043
MSTRG.2173	48.4618	59.8677	91.6745	80.9539	83.2512	65.5302	76.4264	30.5945	82.877
MSTRG.18884	3.58976	0.950281	8.24041	3.28192	1.89207	15.1224	6.39964	3.62592	7.50059
MSTRG.4078	48.4618	66.5197	33.9917	76.578	57.7082	49.3997	90.0372	82.3502	80.4011
MSTRG.10058	82.5646	91.227	71.0735	82.0479	95.5497	88.7178	94.9416	89.5457	82.8284
MSTRG.18739	8.97441	4.75141	20.601	6.56383	5.67622	12.0979	7.12809	14.5391	3.34174
si:dkey-248g21.1	38.59	49.4146	40.172	52.5106	28.3811	68.5547	39.945	35.6456	40.9647
MSTRG.12179	569.875	744.07	677.773	569.959	620.6	548.437	824.685	789.351	748.14
MSTRG.29105	14.3591	11.4034	15.4508	38.289	32.1652	10.0816	24.3298	20.434	48.6438
LOC110438677	0	2.85084	0	1.09397	0	0	0	0.732378	0.841666
MSTRG.8739	0	0	0	0	1.89207	16.1305	0.709693	0.723778	1.66357
MSTRG.11670	89.7441	90.2767	97.8548	82.0479	74.7369	77.6281	69.9723	76.4582	61.9258
MSTRG.17313	130.129	104.531	74.1637	101.739	98.3878	128.036	109.885	178.286	108.718
MSTRG.28952	23.3335	8.55253	60.773	62.3564	14.1905	48.3915	37.8533	55.3575	9.20789
LOC101886439	8.07697	10.4531	4.1202	8.75177	1.89207	8.06526	7.13863	2.18409	3.34668
LOC108179755	0	4.75141	3.09015	0	0.946036	0	0	0.728794	0
MSTRG.1657	3.58976	5.70169	7.21036	13.1277	7.56829	6.04894	5.72061	20.4195	6.70474
MSTRG.11099	11.6667	6.65197	25.7513	45.9468	11.3524	11.0897	2.86427	0.730278	15.1065
MSTRG.20487	6.28209	9.50281	7.21036	3.28192	15.1366	15.1224	4.98726	20.3449	5.01019
MSTRG.107	186.668	152.995	255.453	207.855	117.309	55.4486	124.535	197.079	99.8223
MSTRG.23079	35.8976	25.6576	54.5927	44.8528	17.9747	21.1713	54.3464	12.3977	48.6099
MSTRG.17079	17.0514	39.9118	26.7813	57.9805	32.1652	45.3671	34.2843	48.0764	30.9738
MSTRG.2059	170.514	186.255	174.079	241.768	215.696	211.713	162.82	195.184	204.222
LOC103908938	2.69232	0.950281	1.03005	0	0	0	nan	nan	nan
MSTRG.14137	6.28209	2.85084	13.3907	5.46986	0.946036	17.1387	3.55706	10.883	2.50139
MSTRG.3564	36.7951	12.3537	15.4508	31.7252	14.1905	47.3834	15.6859	18.1786	23.3982
MSTRG.15130	85.2569	77.9231	25.7513	50.3227	39.7335	58.4731	56.3759	75.6893	62.7288
MSTRG.28725	24.2309	53.2158	99.9149	75.484	52.978	25.2039	78.6965	56.9104	112.359
LOC110438793	3.58976	0	0	0	0	3.02447	0	2.89277	0
MSTRG.489	43.0772	52.2655	37.0818	32.8192	30.2732	42.3426	32.1066	40.0202	35.1213
MSTRG.2555	183.975	168.2	158.628	144.404	174.071	196.591	260.421	266.317	254.212
MSTRG.1384	240.514	236.62	407.9	294.278	225.157	261.113	270.636	234.497	225.132
MSTRG.2285	52.0516	22.8068	4.1202	2.18794	25.543	45.3671	69.7071	92.853	27.5109
MSTRG.15164	24.2309	16.1548	63.8631	71.1082	10.4064	31.2529	26.4655	3.6474	6.70668
LOC110440099	0	0	0	1.09397	1.89207	0	0	0	0
MSTRG.18805	5.38465	3.80113	4.1202	6.56383	1.89207	7.0571	10.7036	9.46058	0
MSTRG.30014	50.2567	69.3705	64.8932	43.7589	46.3558	46.3752	35.6927	55.3296	53.5462
MSTRG.10399	185.77	214.764	181.289	199.103	204.344	132.069	217.937	199.671	150.745
MSTRG.25511	8.07697	11.4034	14.4207	26.2553	12.2985	9.07341	13.5942	6.56717	17.61
MSTRG.22701	33.2053	17.1051	20.601	13.1277	17.0287	25.2039	33.5075	44.3515	34.2584
MSTRG.29078	39.4874	43.7129	92.7046	86.4238	28.3811	40.3263	42.9073	50.3227	67.8897
MSTRG.9084	23.3335	25.6576	60.773	38.289	52.978	25.2039	28.5826	18.9474	20.9373
MSTRG.18500	1.79488	7.60225	10.3005	5.46986	13.2445	4.03263	15.7184	3.64326	10.886
MSTRG.24402	29.6156	21.8565	63.8631	35.0071	23.6509	48.3915	32.0965	19.6401	17.5551
MSTRG.23903	361.669	331.648	276.054	283.339	318.814	320.594	344.034	320.289	320.4
si:ch1073-339l18.2	13.4616	1.90056	8.24041	26.2553	5.67622	4.03263	2.8662	4.38462	8.39818
MSTRG.20814	43.0772	19.0056	14.4207	44.8528	33.1113	24.1958	25.0193	29.8899	15.9184
MSTRG.1313	10.7693	34.2101	29.8715	24.0674	29.3271	10.0816	25.0271	16.7728	49.4462
MSTRG.14209	26.0258	9.50281	11.3306	8.75177	1.89207	6.04894	2.85776	10.9293	10.0482
MSTRG.28289	0.897441	22.8068	40.172	33.9131	41.6256	1.00816	28.6436	0	97.3566
LOC103911034	9.87185	11.4034	9.27046	22.9734	6.62225	13.106	3.57397	18.2245	7.53986
MSTRG.32718	43.9746	83.6248	89.6144	78.766	70.0067	77.6281	78.5325	53.8794	46.0213
MSTRG.3914	8.97441	11.4034	31.9316	21.8794	21.7588	4.03263	12.8835	4.37973	10.9055
MSTRG.11191	5261.7	7105.25	5883.65	5540.97	5197.52	6509.67	3292.77	4196.56	3418.44
MSTRG.16548	12.5642	10.4531	20.601	26.2553	10.4064	16.1305	32.8744	6.55959	3.35042
MSTRG.24452	214.488	160.598	146.267	183.787	124.877	152.232	224.966	237.443	220.979
MSTRG.10632	17.9488	8.55253	4.1202	4.37589	17.9747	6.04894	4.99781	10.194	10.0416
MSTRG.10437	49.3593	20.9062	33.9917	32.8192	30.2732	30.2447	30.7041	53.16	20.0853
MSTRG.1607	21.5386	41.8124	17.5109	16.4096	33.1113	24.1958	8.5629	18.9212	33.4533
MSTRG.23252	44.872	53.2158	47.3823	38.289	35.9494	41.3344	57.1034	37.1259	34.3001
MSTRG.23397	661.414	279.383	362.578	318.346	355.71	357.896	266.237	315.197	444.215
si:ch211-14a11.5	0.897441	3.80113	12.3606	7.6578	7.56829	2.01631	5.72415	7.29719	6.70888
MSTRG.13742	12.5642	2.85084	4.1202	2.18794	6.62225	17.1387	2.1338	11.6061	3.33451
LOC101886849	3.58976	4.75141	0	2.18794	0	2.01631	0.713778	2.18383	7.52914
MSTRG.25242	47.5644	20.9062	26.7813	26.2553	24.5969	23.1876	51.4166	50.2521	17.5764
MSTRG.29023	16.1539	19.9559	11.3306	19.6915	31.2192	19.155	13.5676	29.8584	51.8895
MSTRG.18895	456.797	532.158	418.201	489.005	565.73	486.94	258.458	301.451	316.31
LOC103909315	0	0	0	0	2.83811	0	0.714612	0	0
MSTRG.25121	146.283	53.2158	146.267	156.438	41.6256	112.914	94.2957	101.267	44.3745
MSTRG.19592	11.6667	18.0553	23.6912	6.56383	3.78415	10.0816	11.4081	14.5432	22.563
MSTRG.30248	206.411	57.0169	67.9833	35.0071	32.1652	263.129	36.951	164.507	26.6509
MSTRG.31012	156.155	202.41	233.822	226.452	243.131	205.664	241.366	209.014	232.671
MSTRG.17838	0.897441	17.1051	33.9917	38.289	27.4351	3.02447	24.3549	0	46.1752
grnas	18.8463	23.757	9.27046	4.37589	13.2445	11.0897	7.13011	15.2704	12.5351
MSTRG.3065	572.567	322.145	327.556	315.064	294.217	216.754	299.373	276.896	365.11
MSTRG.32523	42.1797	42.7627	43.2621	35.0071	22.7049	40.3263	27.1163	43.6648	35.1265
MSTRG.3960	17.0514	9.50281	12.3606	32.8192	6.62225	18.1468	15.7269	8.74858	5.02704
MSTRG.29629	78.0774	106.432	335.797	323.816	115.416	129.044	43.6362	24.8045	53.6583
LOC103909170	4.4872	12.3537	9.27046	1.09397	8.51433	4.03263	1.42652	5.81931	2.50789
MSTRG.29110	8.97441	9.50281	17.5109	1.09397	21.7588	18.1468	6.41037	3.632	5.00877
LOC110439960	9.87185	3.80113	4.1202	0	1.89207	0	3.57306	2.18638	1.6751
MSTRG.12599	77.1799	58.9175	63.8631	65.6383	67.1686	35.2855	31.4519	46.6561	58.6451
MSTRG.27224	51.1541	43.7129	78.2839	26.2553	33.1113	65.5302	27.7855	44.3219	13.3602
MSTRG.9940	0	3.80113	4.1202	26.2553	2.83811	1.00816	4.30493	8.78073	0.840918
MSTRG.31181	4.4872	8.55253	6.1803	5.46986	8.51433	12.0979	4.98948	6.54236	30.91
si:ch211-229g11.5	0	1.90056	2.0601	0	1.89207	0	0	0	1.6751
MSTRG.12582	180.386	188.156	190.559	153.156	135.283	184.493	201.945	133.906	137.161
MSTRG.26432	14.3591	13.3039	26.7813	8.75177	8.51433	13.106	27.8161	12.3656	17.5546
MSTRG.10599	78.9748	35.1604	61.803	64.5443	47.3018	80.6526	80.6218	69.1246	60.2069
MSTRG.2557	107.693	61.7683	92.7046	87.5177	54.8701	64.5221	90.01	102.725	73.6788
MSTRG.20160	471.156	469.439	350.217	392.736	369.9	478.875	573.009	545.082	462.498
MSTRG.9952	32.3079	13.3039	25.7513	13.1277	29.3271	32.261	27.088	19.6287	25.8996
MSTRG.16117	14.3591	19.0056	26.7813	18.5975	9.46036	7.0571	13.5917	10.9432	9.22257
MSTRG.9161	55.6413	58.9175	80.344	100.645	58.6543	76.6199	42.8584	40.0665	37.6735
MSTRG.23071	22.436	39.9118	31.9316	44.8528	52.978	9.07341	40.7898	37.9503	59.549
LOC110439332	8.07697	0.950281	1.03005	8.75177	1.89207	0	0	2.19521	3.36372
MSTRG.30971	32.3079	14.2542	23.6912	22.9734	9.46036	25.2039	52.8054	21.8325	22.5814
MSTRG.19272	68.2055	78.8734	49.4424	80.9539	124.877	77.6281	70.6954	84.479	71.977
MSTRG.545	52.0516	52.2655	55.6227	56.8865	59.6003	59.4813	42.8323	34.2179	43.5074
LOC101883712	3.58976	2.85084	0	1.09397	0.946036	1.00816	1.42807	2.18462	2.51062
MSTRG.17393	20.6411	43.7129	17.5109	14.2216	29.3271	19.155	88.5007	30.571	26.7679
MSTRG.9017	0	0	26.7813	10.9397	9.46036	0	10.0309	6.5764	6.71801
LOC110438603	1.79488	0	0	1.09397	0	2.01631	0	2.17919	2.50438
MSTRG.9032	6.28209	17.1051	13.3907	10.9397	10.4064	4.03263	12.1591	17.5064	11.736
LOC103910533	29.6156	53.2158	32.9616	20.7855	58.6543	23.1876	9.99698	29.1297	44.3564
MSTRG.14908	185.77	135.89	201.89	184.881	172.179	185.501	169.911	187.117	158.978
MSTRG.20838	696.414	436.179	672.623	751.559	496.669	836.77	490.279	553.14	381.409
MSTRG.742	202.822	152.995	195.71	191.445	130.553	156.264	218.546	245.463	195.037
MSTRG.24910	45.7695	54.166	33.9917	29.5372	44.4637	50.4079	34.9469	53.0971	34.2717
MSTRG.15294	101.411	76.9728	56.6528	96.2695	84.1972	121.987	78.4844	89.5015	46.8293
MSTRG.17623	459.49	572.069	476.913	402.582	599.787	484.924	451.807	610.725	558.811
MSTRG.11655	397.566	126.387	334.766	276.775	71.8988	521.217	229.398	247.755	92.682
MSTRG.17087	3.58976	0	0	0	7.56829	4.03263	2.85077	10.9026	1.6706
MSTRG.29191	13.4616	6.65197	14.4207	17.5035	31.2192	19.155	24.9883	22.5718	54.3904
LOC101885940	90.6415	45.6135	76.2238	82.0479	35.0033	80.6526	61.3873	64.0616	60.2355
MSTRG.11707	27.8207	2.85084	29.8715	32.8192	14.1905	51.416	7.8418	9.45151	15.8751
LOC108181189	0	10.4531	1.03005	0	5.67622	1.00816	0	0	0
MSTRG.3576	14.3591	17.1051	35.0217	21.8794	19.8668	31.2529	18.5456	23.2784	10.868
LOC103910457	1.79488	0.950281	0	0	0.946036	0	0	0	0
LOC101883361	135.514	141.592	108.155	118.149	136.229	114.93	116.383	126.703	133.058
LOC108191763	1.79488	0	0	0	0	0	0	0	0
MSTRG.30369	14.3591	6.65197	20.601	7.6578	18.9207	6.04894	24.2898	7.28585	13.3969
MSTRG.2143	10.7693	21.8565	8.24041	8.75177	9.46036	32.261	9.9637	10.8873	36.7016
MSTRG.23799	7.17953	7.60225	5.15025	7.6578	13.2445	16.1305	26.3784	10.9062	40.1076
MSTRG.3401	682.055	746.921	799.319	723.115	701.959	747.044	882.347	911.507	968.041
MSTRG.18963	950.39	929.375	803.44	674.981	945.09	745.028	918.033	988.671	1058.39
MSTRG.16146	375.13	357.306	431.591	425.555	343.411	307.488	390.07	326.409	359.208
MSTRG.32578	1.79488	41.8124	4.1202	18.5975	30.2732	3.02447	18.6041	5.83796	41.0933
MSTRG.25068	271.925	253.725	284.294	281.151	174.071	272.202	322.68	275.935	264.399
MSTRG.14277	21.5386	45.6135	28.8414	16.4096	33.1113	30.2447	45.6471	64.0104	52.6639
MSTRG.8696	7.17953	3.80113	12.3606	2.18794	48.2479	15.1224	8.56145	7.27613	22.5771
MSTRG.19599	1.79488	5.70169	16.4808	12.0337	2.83811	2.01631	3.58224	0	0
MSTRG.23366	13.4616	23.757	6.1803	4.37589	34.0573	10.0816	2.14133	21.8383	18.4046
MSTRG.14411	350.002	253.725	352.277	236.298	303.678	354.871	257.517	222.615	275.064
MSTRG.32334	41.2823	38.0113	26.7813	42.6649	39.7335	60.4894	94.1576	109.848	44.3095
MSTRG.10379	9.87185	21.8565	2.0601	2.18794	3.78415	16.1305	4.26563	15.951	4.99945
MSTRG.19920	16.1539	2.85084	50.4725	2.18794	3.78415	2.01631	29.2811	1.45669	5.0222
LOC110438307	50.2567	67.47	42.2321	40.477	92.7116	26.2121	40.017	29.1509	67.0017
MSTRG.6955	1.79488	8.55253	2.0601	2.18794	3.78415	12.0979	0.711345	0	5.83603
MSTRG.27915	9.87185	22.8068	10.3005	12.0337	14.1905	23.1876	4.27722	10.1783	5.01304
MSTRG.3202	27.8207	42.7627	21.6311	22.9734	38.7875	42.3426	20.6809	44.3646	45.97
MSTRG.3452	28.7181	19.9559	22.6611	26.2553	11.3524	12.0979	20.7383	16.0447	7.54321
MSTRG.32637	31.4104	16.1548	20.601	32.8192	19.8668	43.3508	32.8123	16.0043	17.5565
LOC103910166	1.79488	4.75141	4.1202	3.28192	0	1.00816	2.86396	1.4604	1.67832
MSTRG.7260	16.1539	13.3039	8.24041	7.6578	10.4064	18.1468	22.0901	23.982	12.5276
MSTRG.32337	12.5642	7.60225	13.3907	8.75177	2.83811	8.06526	20.7031	12.3771	21.7545
MSTRG.31416	6.28209	2.85084	3.09015	0	0	1.00816	4.96384	6.50874	1.66222
MSTRG.15628	0.897441	97.879	20.601	25.1613	124.877	6.04894	6.43465	6.56235	31.8424
MSTRG.17463	14.3591	20.9062	11.3306	17.5035	13.2445	8.06526	8.58047	26.9815	18.4371
MSTRG.31750	116.667	5.70169	4.1202	6.56383	15.1366	10.0816	7.1358	2.91097	5.01803
LOC108191630	1.79488	9.50281	6.1803	0	1.89207	3.02447	9.95713	6.52805	0.833577
MSTRG.10279	224.36	248.974	247.212	157.532	206.236	195.582	229.799	195.057	238.384
MSTRG.10273	190.257	145.393	160.688	158.626	169.341	141.142	197.1	181.347	182.462
MSTRG.19008	90.6415	35.1604	25.7513	37.195	23.6509	119.971	27.7552	2.90318	9.17512
LOC103910300	2.69232	0.950281	2.0601	1.09397	7.56829	2.01631	0.713926	2.91238	1.67349
MSTRG.27640	192.052	231.869	207.04	173.942	194.883	223.811	157.694	181.928	133.808
MSTRG.24435	174.104	96.9287	175.109	99.5514	105.01	166.346	121.935	148.354	99.4534
LOC100536908	197.437	216.664	194.68	231.922	227.049	277.243	247.63	216.882	255.101
MSTRG.16364	243.206	191.957	192.619	192.539	219.48	249.015	303.971	267.069	246.708
MSTRG.13870	4.4872	2.85084	0	1.09397	3.78415	3.02447	15.6856	3.63566	8.35637
LOC110440198	19.7437	19.0056	11.3306	10.9397	20.8128	20.1631	8.55843	16.0018	18.3897
MSTRG.14192	239.617	240.421	318.286	259.271	265.836	286.317	295.504	344.317	290.29
MSTRG.14577	8.07697	8.55253	1.03005	9.84575	21.7588	3.02447	20.0234	4.37589	36.8785
MSTRG.15254	253.976	296.488	291.504	273.493	225.157	279.26	210.587	213.311	221.715
MSTRG.10147	318.592	171.051	305.925	309.594	156.096	258.088	262.087	206.839	148.984
LOC103909743	0	0	0	0	0	0	1.60761	0	0
LOC110438098	1.79488	0	2.0601	0	0	0	nan	nan	nan
MSTRG.27012	47.5644	92.1773	99.9149	183.787	77.575	61.4976	145.972	40.866	52.8347
MSTRG.142	131.924	114.034	97.8548	121.431	112.578	110.897	149.239	157.299	111.308
MSTRG.10591	98.7185	93.1276	106.095	76.578	87.9814	125.011	101.981	94.5495	89.4343
MSTRG.24592	5.38465	4.75141	2.0601	13.1277	26.489	5.04079	17.8754	16.7717	5.86614
MSTRG.27200	247.694	88.3762	210.13	176.129	122.039	261.113	165.447	172.367	116.178
MSTRG.30724	375.13	421.925	469.703	381.796	438.961	406.287	551.82	425.173	420.011
MSTRG.28035	42.1797	24.7073	29.8715	40.477	16.0826	27.2202	30.0091	32.7907	33.4968
si:dkey-151p11.2	0	0	1.03005	1.09397	1.89207	0	1.43179	2.19031	0
MSTRG.14368	98.7185	98.8293	120.516	117.055	110.686	129.044	117.056	122.291	83.6547
MSTRG.20944	43.9746	38.0113	44.2922	47.0408	28.3811	113.922	55.5484	44.3039	12.5201
MSTRG.12879	2.69232	20.9062	6.1803	7.6578	13.2445	7.0571	4.99921	10.9252	9.20737
MSTRG.21041	26.0258	31.3593	15.4508	17.5035	31.2192	5.04079	17.8808	17.5062	41.0754
MSTRG.28721	133.719	76.0225	121.546	111.585	102.172	89.726	119.282	89.5977	88.7365
MSTRG.14631	229.745	160.598	173.049	133.465	156.096	184.493	234.01	154.98	193.994
MSTRG.26793	339.233	193.857	179.229	240.674	165.556	290.349	139.135	171.731	113.732
MSTRG.1115	17.0514	4.75141	16.4808	16.4096	0.946036	29.2366	9.97329	18.8894	0.834929
MSTRG.9087	8.07697	6.65197	30.9015	19.6915	12.2985	9.07341	17.8767	13.8559	8.3808
MSTRG.581	6.28209	6.65197	24.7212	17.5035	15.1366	7.0571	34.3282	19.6928	7.54382
MSTRG.13548	446.926	361.107	387.299	298.654	287.595	358.904	383.212	370.44	332.88
MSTRG.20788	35.0002	11.4034	0	0	8.51433	29.2366	2.84141	0.724449	0
LOC110439899	0	1.90056	3.09015	3.28192	2.83811	1.00816	0.71544	0	1.67704
MSTRG.17898	70.8978	61.7683	69.0134	53.6046	77.575	65.5302	39.9684	29.1155	52.6998
LOC110439515	0.897441	0	0	1.09397	0.946036	0	0	0.730711	0
MSTRG.18816	923.467	885.662	829.191	868.614	772.912	951.7	767.285	820.364	711.06
MSTRG.8882	8893.64	8786.3	10973.1	7106.44	5255.23	7412.98	4676.07	5346.14	3882.61
MSTRG.6528	62.8209	72.2214	73.1336	50.3227	38.7875	64.5221	85.6122	64.7559	60.2041
LOC103910424	4.4872	0	2.0601	1.09397	0	0	4.30875	0	0
MSTRG.288	3.58976	9.50281	8.24041	4.37589	6.62225	4.03263	12.8546	5.09823	1.674
MSTRG.12074	23.3335	15.2045	14.4207	36.1011	10.4064	18.1468	38.6106	10.938	25.1405
MSTRG.32511	119.36	77.9231	54.5927	111.585	107.848	210.705	130.445	224.63	105.265
LOC103911618	11.6667	28.5084	22.6611	22.9734	27.4351	9.07341	6.43607	11.669	12.5721
MSTRG.27559	50.2567	48.4644	65.9232	60.1684	51.086	55.4486	69.9753	71.364	63.6021
MSTRG.32357	11.6667	6.65197	12.3606	14.2216	31.2192	15.1224	17.1372	18.2056	30.965
MSTRG.24454	169.616	142.542	189.529	140.028	114.47	176.427	164.101	154.988	133.796
MSTRG.15255	229.745	322.145	280.174	282.245	258.268	226.835	230.707	214.161	228.539
MSTRG.20564	53.8465	7.60225	3.09015	3.28192	17.9747	23.1876	50.5515	53.007	6.67582
MSTRG.31665	0.897441	19.0056	6.1803	2.18794	9.46036	5.04079	12.8412	10.9134	23.4116
MSTRG.30827	54.7439	39.9118	51.5025	21.8794	16.0826	22.1795	30.6953	40.7686	30.1193
MSTRG.16018	7.17953	1.90056	8.24041	2.18794	2.83811	4.03263	9.98195	0.727147	18.3844
MSTRG.2650	201.027	268.93	229.701	312.876	297.055	308.496	248.453	232.996	297.889
MSTRG.4633	24.2309	8.55253	40.172	24.0674	21.7588	23.1876	17.8493	12.3784	17.5728
MSTRG.29674	28.7181	39.9118	28.8414	21.8794	22.7049	28.2284	87.7628	21.1027	10.0352
LOC103911913	27.8207	19.0056	48.4124	28.4433	26.489	39.3181	50.6486	29.1007	30.0989
MSTRG.16145	72.6927	71.2711	115.366	94.0816	83.2512	98.7994	83.5174	66.2471	48.5242
MSTRG.16781	12.5642	13.3039	27.8114	10.9397	13.2445	18.1468	2.85258	10.1822	15.0449
MSTRG.11761	892.954	412.422	461.463	97.3635	95.5497	112.914	262.635	216.898	361.35
MSTRG.19483	14.3591	9.50281	0	4.37589	10.4064	11.0897	18.5337	11.6317	8.35466
MSTRG.25105	11.6667	17.1051	17.5109	25.1613	22.7049	17.1387	32.8673	9.47292	25.1227
MSTRG.8949	53.8465	57.0169	48.4124	36.1011	54.8701	45.3671	70.656	84.4319	86.157
MSTRG.21681	158.847	212.863	320.346	306.312	207.182	204.656	234.365	247.76	298.969
MSTRG.2877	1363.21	1400.71	1342.16	1650.8	1678.27	1491.06	969.745	954.034	918.129
MSTRG.8848	15.2565	72.2214	62.8331	88.6117	33.1113	32.261	65.8228	33.5646	19.2866
MSTRG.19776	2.69232	22.8068	30.9015	10.9397	5.67622	4.03263	15.7385	5.83666	11.7383
LOC108181174	0	1.90056	5.15025	1.09397	0	0	0.718125	3.66189	3.36666
MSTRG.9384	181.283	184.355	193.65	202.385	213.804	203.648	137.79	154.358	225.924
MSTRG.11222	29.6156	14.2542	30.9015	13.1277	9.46036	22.1795	17.8225	18.9032	12.5331
MSTRG.23108	29.6156	15.2045	29.8715	20.7855	17.9747	47.3834	24.9346	30.5154	19.2045
MSTRG.23546	36.7951	19.9559	23.6912	15.3156	18.9207	29.2366	17.8228	21.8118	20.0533
MSTRG.10439	379.618	363.008	392.449	665.135	653.711	561.544	602.067	543.364	475.45
MSTRG.19797	1.79488	0.950281	1.03005	1.09397	2.83811	2.01631	14.2676	5.09277	3.34442
MSTRG.1760	64.6157	46.5638	44.2922	36.1011	47.3018	40.3263	34.9776	32.7598	29.2821
MSTRG.1399	13.4616	20.9062	10.3005	9.84575	1.89207	13.106	2.13924	28.3621	10.8648
MSTRG.12663	8.07697	9.50281	21.6311	13.1277	12.2985	42.3426	24.2026	5.08179	20.8575
MSTRG.22153	216.283	174.852	247.212	247.238	220.426	216.754	244.944	227.956	217.613
MSTRG.22389	592.311	547.362	664.383	612.624	606.409	548.437	734.102	678.756	738.195
MSTRG.9351	5.38465	2.85084	0	1.09397	11.3524	15.1224	14.2345	24.679	10.01
MSTRG.20773	28.7181	78.8734	85.4942	35.0071	107.848	27.2202	79.3035	27.6877	44.3797
MSTRG.459	4380.41	5157.18	5210	5770.7	6621.31	5132.53	3138.66	3030.52	3696.18
MSTRG.8095	57.4362	30.409	9.27046	9.84575	25.543	49.3997	49.1145	52.2671	52.5582
LOC103910598	0	0	4.1202	1.09397	0	5.04079	0	0	0
MSTRG.604	5307.47	5328.23	5976.35	6457.72	6573.06	6094.31	3783.64	3810.67	4383.5
MSTRG.27701	4.4872	7.60225	9.27046	2.18794	1.89207	10.0816	3.55614	15.2322	6.66866
LOC103911994	8.07697	14.2542	3.09015	1.09397	5.67622	6.04894	7.12306	2.90577	1.66969
MSTRG.2130	1566.03	1630.68	1853.06	1667.21	1611.1	1429.57	1774	1547.73	1745.21
MSTRG.3639	62.8209	50.3649	57.6828	52.5106	37.8415	93.7586	62.0132	86.5061	36.7584
MSTRG.26493	53.8465	66.5197	73.1336	86.4238	69.0607	93.7586	40.6834	69.8792	63.5763
MSTRG.32283	3.58976	18.0553	14.4207	1.09397	2.83811	1.00816	5.71406	21.1245	30.1367
MSTRG.16934	287.181	257.526	360.518	275.681	277.189	276.235	416.936	407.736	408.334
MSTRG.17758	8.97441	11.4034	18.5409	16.4096	24.5969	3.02447	10.0175	6.56763	21.8044
MSTRG.11557	44.872	69.3705	36.0518	42.6649	58.6543	39.3181	56.4159	55.3507	43.5229
MSTRG.7436	28.7181	48.4644	33.9917	16.4096	51.086	34.2773	16.4062	23.2791	25.0808
MSTRG.28822	16.1539	34.2101	15.4508	21.8794	17.9747	21.1713	18.5626	16.7467	11.7147
MSTRG.30075	15.2565	18.0553	40.172	21.8794	5.67622	3.02447	37.2617	32.8857	27.7149
MSTRG.14470	4.4872	9.50281	20.601	12.0337	14.1905	9.07341	16.4308	11.6569	10.0473
MSTRG.14096	68.2055	35.1604	48.4124	60.1684	56.7622	55.4486	79.9739	61.1708	68.6252
MSTRG.10638	140.001	110.233	123.606	148.78	117.309	177.436	246.182	252.524	257.589
MSTRG.2618	316.797	392.466	368.758	342.413	379.361	349.831	555.432	374.967	346.411
MSTRG.27237	22.436	19.9559	4.1202	1.09397	15.1366	28.2284	30.5816	29.0126	18.3381
LOC103911972	0	0	0	0	0	0	0.803806	0	0.942086
MSTRG.17994	222.565	203.36	215.281	235.204	175.017	267.162	203.389	208.881	173.138
MSTRG.27544	309.617	302.19	324.466	257.083	232.725	269.178	359.773	318.137	271.07
MSTRG.16089	199.232	210.012	229.701	283.339	253.538	251.031	319.206	340.834	320.554
MSTRG.2428	17.9488	19.0056	20.601	3.28192	14.1905	14.1142	22.8003	14.533	14.1964
MSTRG.8996	431.669	225.217	298.715	248.332	182.585	369.994	281.691	372.375	211.464
MSTRG.32827	80.7697	7.60225	4.1202	8.75177	46.3558	12.0979	9.997	4.36946	10.043
MSTRG.19835	73.5902	87.4259	59.7429	136.746	140.013	132.069	221.338	233.013	199.164
LOC103910668	22.436	25.6576	49.4424	51.4167	29.3271	37.3018	35.0049	35.6996	14.2338
MSTRG.1228	10.7693	4.75141	1.03005	9.84575	10.4064	4.03263	5.72089	3.64652	23.4677
LOC100535312	97.8211	102.63	114.336	103.927	97.4417	78.6363	146.443	107.823	89.5855
LOC103911439	0	1.90056	0	0	0	0	0	0	0
MSTRG.29682	2.69232	0	0	0	3.78415	2.01631	4.27616	1.45368	3.3412
MSTRG.31316	12.5642	20.9062	9.27046	20.7855	33.1113	38.31	18.5407	21.0904	17.5514
LOC108183728	1.79488	3.80113	0	4.37589	1.89207	3.02447	3.57229	2.91455	3.34947
LOC103910129	0.897441	0.950281	1.03005	9.84575	0.946036	2.01631	1.43287	4.38391	11.7556
LOC101886917	8.07697	9.50281	5.15025	5.46986	2.83811	9.07341	7.12828	9.45067	5.8482
MSTRG.29414	41.2823	28.5084	49.4424	27.3493	19.8668	36.2937	29.2475	34.9205	35.9512
LOC103910380	6.28209	1.90056	3.09015	2.18794	1.89207	4.03263	1.42562	5.81564	1.67087
MSTRG.24421	195.642	149.194	223.521	165.19	159.88	164.33	139.931	157.998	224.25
MSTRG.8684	17.0514	18.0553	4.1202	9.84575	17.9747	11.0897	17.848	19.6584	15.0613
MSTRG.27703	24.2309	12.3537	40.172	37.195	9.46036	31.2529	23.564	29.8576	26.7809
MSTRG.3311	481.926	637.639	610.82	902.527	1022.67	793.42	651.312	722.504	874.681
MSTRG.10157	30.513	25.6576	41.202	47.0408	34.0573	64.5221	39.231	31.2803	26.752
MSTRG.737	7.17953	4.75141	14.4207	6.56383	9.46036	11.0897	10.698	17.4564	5.85123
MSTRG.9443	227.95	354.455	200.86	278.963	269.62	248.007	646.987	329.185	430.199
MSTRG.32469	0	0	18.5409	2.18794	0	0	0.718125	1.46476	2.525
MSTRG.24938	213.591	125.437	160.688	204.573	198.668	167.354	151.419	150.782	148.169
MSTRG.15594	538.465	416.223	188.499	229.734	478.694	380.075	345.295	58.2063	634.638
LOC103911788	1.79488	0	0	3.28192	0.946036	1.00816	1.43148	0	2.51661
MSTRG.32432	10.7693	38.9615	36.0518	20.7855	21.7588	16.1305	20.7155	17.4841	27.6281
LOC110440153	1.79488	0.950281	0	0	0	0	0	0	0
MSTRG.21367	107.693	222.366	142.147	137.84	178.801	77.6281	153.67	109.339	186.808
MSTRG.29187	52.949	51.3152	40.172	242.862	202.452	180.46	287.178	316.191	272.112
MSTRG.28005	65.5132	74.122	70.0434	32.8192	35.9494	15.1224	34.3192	70.0005	39.3852
LOC108180076	3.58976	0.950281	7.21036	1.09397	5.67622	2.01631	0	2.91178	5.85599
MSTRG.16495	55.6413	145.393	61.803	60.1684	81.3591	61.4976	9.28164	10.9221	35.9823
MSTRG.11459	30.513	9.50281	37.0818	21.8794	5.67622	27.2202	13.552	5.81933	6.68772
LOC103910423	1.79488	4.75141	19.571	8.75177	12.2985	2.01631	4.29273	5.83724	1.67707
MSTRG.9006	4.4872	19.0056	15.4508	20.7855	31.2192	2.01631	94.4793	33.578	62.0775
MSTRG.28730	26.0258	15.2045	12.3606	19.6915	21.7588	18.1468	52.8421	61.1734	83.6927
MSTRG.14789	15.2565	28.5084	31.9316	16.4096	16.0826	31.2529	56.3115	27.6241	40.936
MSTRG.20629	20.6411	8.55253	13.3907	3.28192	24.5969	6.04894	9.28153	8.7376	9.20467
MSTRG.30054	0	0	0	0	0	0	0	14.7556	0
MSTRG.21839	297.95	221.416	198.8	164.096	262.998	281.276	329.511	384.785	297.589
MSTRG.1529	2759.63	3183.44	3074.7	3210.81	3442.63	3226.1	1886.95	1785.33	2477.65
MSTRG.23551	247.694	184.355	184.379	198.009	185.423	268.17	174.783	161.518	138.797
MSTRG.27089	75.385	30.409	82.4041	60.1684	53.9241	26.2121	73.653	61.2586	18.4381
MSTRG.30641	5.38465	292.687	46.3523	32.8192	357.602	16.1305	55.7446	10.204	92.1383
MSTRG.27269	183.975	154.896	187.469	180.505	124.877	174.411	110.657	107.757	91.2038
MSTRG.21629	94.2313	132.089	84.4642	54.6986	122.039	79.6444	94.2005	94.6144	97.0234
MSTRG.8035	19.7437	35.1604	15.4508	6.56383	37.8415	20.1631	13.5516	13.0931	20.0626
MSTRG.32626	21.5386	11.4034	12.3606	19.6915	12.2985	8.06526	8.5826	19.6941	25.986
LOC103910489	18.8463	32.3096	4.1202	9.84575	10.4064	14.1142	13.5535	19.6425	14.213
MSTRG.32235	90.6415	66.5197	147.297	92.9876	57.7082	136.101	79.1566	75.6366	71.0432
MSTRG.26347	29.6156	26.6079	21.6311	14.2216	19.8668	17.1387	12.8472	26.9322	15.0573
MSTRG.2164	330.258	519.804	724.126	699.048	456.936	429.475	217.255	219.38	257.98
MSTRG.26086	31.4104	6.65197	33.9917	17.5035	6.62225	34.2773	11.3987	13.078	0
MSTRG.9851	72.6927	123.537	83.4341	59.0745	105.956	107.873	68.4657	70.5518	78.5722
MSTRG.11140	397.566	451.384	404.81	422.273	399.227	532.307	380.311	402.412	351.237
MSTRG.26402	39.4874	20.9062	39.1419	20.7855	5.67622	25.2039	8.55985	15.277	15.8847
MSTRG.8225	5.38465	16.1548	12.3606	13.1277	16.0826	18.1468	7.13462	6.5486	10.0344
MSTRG.19026	371.541	414.323	456.312	439.777	349.087	480.891	326.887	345.021	327.076
MSTRG.20015	8.07697	8.55253	16.4808	12.0337	9.46036	0	27.9464	16.0775	7.55863
LOC103910555	0	0	0	0	0	0	0.803806	0.819758	0.942086
MSTRG.16986	48.4618	50.3649	76.2238	70.0142	51.086	61.4976	91.4034	76.4674	61.0963
MSTRG.29356	18.8463	17.1051	14.4207	9.84575	10.4064	16.1305	7.84418	5.81808	18.3873
MSTRG.9986	181.283	203.36	196.74	111.585	129.607	99.8076	77.8409	134.009	104.624
MSTRG.20644	7.17953	4.75141	9.27046	2.18794	2.83811	5.04079	7.83867	5.81399	5.84638
MSTRG.16983	264.745	208.112	243.092	263.647	219.48	226.835	304.225	227.234	272.861
MSTRG.23900	125.642	103.581	97.8548	77.672	91.7655	74.6036	103.535	87.3845	93.7294
MSTRG.16568	1295.9	779.231	865.243	716.551	757.775	1173.49	1267.19	1351.98	843.308
MSTRG.31781	46.6669	27.5582	30.9015	26.2553	25.543	25.2039	17.8498	43.6898	19.2469
MSTRG.14944	0	1.90056	2.0601	2.18794	0	1.00816	1.43052	0	0.838308
MSTRG.28537	11.6667	6.65197	0	21.8794	0.946036	0	1.43596	21.9668	1.68299
MSTRG.10983	143.591	131.139	110.215	113.773	70.9527	88.7178	96.4266	127.478	58.6004
MSTRG.32246	19.7437	19.9559	17.5109	14.2216	9.46036	20.1631	31.381	27.6396	18.3897
MSTRG.13743	537.567	310.742	183.349	241.768	319.76	997.067	297.46	537.055	110.094
si:ch73-359m17.6	135.514	78.8734	75.1937	75.484	105.01	62.5057	44.285	47.3493	85.3896
MSTRG.2517	58.3337	99.7796	73.1336	87.5177	108.794	49.3997	81.4809	77.2665	98.0113
LOC100536361	4.4872	0	2.0601	5.46986	0	2.01631	3.57839	2.91952	0
MSTRG.3448	67.3081	69.3705	71.0735	88.6117	99.3338	74.6036	69.9935	67.7407	90.4055
MSTRG.9526	25.1283	20.9062	26.7813	12.0337	37.8415	20.1631	21.4086	35.6614	42.6557
MSTRG.19364	26.9232	22.8068	38.1119	30.6312	17.0287	18.1468	17.8678	28.427	10.8897
MSTRG.11410	54841.7	50067.5	31400.1	33360.7	63876.4	56697.7	25627.2	9657.44	25099
MSTRG.15704	20.6411	3.80113	5.15025	8.75177	0.946036	15.1224	3.5624	9.44605	9.18553
MSTRG.20369	8.07697	5.70169	14.4207	9.84575	13.2445	10.0816	15.7073	13.8346	9.20473
LOC110439264	28.7181	17.1051	14.4207	17.5035	25.543	36.2937	19.96	21.0831	23.3937
MSTRG.2354	512.439	545.462	491.334	531.67	452.205	428.467	677.823	504.798	554.175
LOC101882470	56.5388	25.6576	93.7346	74.3901	15.1366	51.416	75.016	26.9588	36.8432
MSTRG.27832	20.6411	32.3096	27.8114	29.5372	40.6796	20.1631	27.8663	25.5045	25.9606
MSTRG.1980	76.2825	226.167	83.4341	86.4238	228.941	81.6607	96.4217	80.1251	121.38
MSTRG.20314	6.28209	3.80113	3.09015	1.09397	0.946036	1.00816	0.714037	10.9231	3.3475
MSTRG.1732	29.6156	37.061	49.4424	68.9202	73.7908	53.4323	64.29	80.8646	68.6521
MSTRG.23047	191.155	112.133	157.598	178.317	168.394	196.591	136.328	123.747	115.443
MSTRG.8901	15.2565	9.50281	17.5109	31.7252	6.62225	16.1305	12.8702	14.584	23.4644
LOC110438174	13.4616	16.1548	32.9616	21.8794	10.4064	16.1305	7.85783	9.47083	6.69791
LOC108181457	6.28209	0.950281	0	1.09397	0.946036	1.00816	3.57018	0.728208	1.67375
MSTRG.1689	10.7693	50.3649	5.15025	18.5975	17.0287	9.07341	6.43449	10.2079	30.1657
MSTRG.11224	49.3593	117.835	88.5844	76.578	99.3338	43.3508	74.3328	51.0247	68.6911
MSTRG.14911	98.7185	40.8621	0	0	29.3271	164.33	29.8178	71.6796	29.1228
MSTRG.16234	451.413	527.406	705.585	466.032	453.151	441.573	506.95	498.078	419.26
MSTRG.23364	27.8207	25.6576	62.8331	36.1011	35.0033	46.3752	40.6697	45.8428	38.4674
MSTRG.9850	61.9234	141.592	49.4424	74.3901	77.575	86.7015	49.9585	66.9628	65.2447
MSTRG.3359	25.1283	31.3593	46.3523	18.5975	30.2732	30.2447	29.2461	15.277	11.7045
LOC108183677	0	0	0	1.22449	0	0	0	0.819758	0
LOC101882260	17.9488	21.8565	39.1419	29.5372	15.1366	23.1876	9.9994	23.3094	12.5567
MSTRG.22991	29.6156	136.841	49.4424	75.484	91.7655	40.3263	80.0585	65.6095	78.7511
MSTRG.15316	33.2053	40.8621	29.8715	59.0745	55.8161	58.4731	67.8241	45.8707	48.5319
MSTRG.20224	153.462	201.46	193.65	172.848	166.502	143.158	194.983	158.062	205.925
MSTRG.23658	2.69232	4.75141	3.09015	1.09397	5.67622	7.0571	14.2415	10.1669	10.8494
MSTRG.24898	14.3591	0	3.09015	0	0	9.07341	7.80032	9.40152	0
MSTRG.24035	48.4618	79.8236	37.0818	62.3564	48.2479	80.6526	128.416	147.699	132.112
LOC101882644	0.897441	2.85084	1.03005	4.37589	0.946036	3.02447	0.71444	6.55757	5.02408
MSTRG.12790	11.6667	15.2045	16.4808	6.56383	13.2445	16.1305	13.5427	15.2653	5.01234
MSTRG.25259	86.1543	57.9672	80.344	64.5443	47.3018	62.5057	91.3821	70.6249	62.7555
MSTRG.28409	146.283	123.537	80.344	85.3298	129.607	145.175	62.0495	83.6472	140.432
LOC108180073	0	0	0	1.09397	0.946036	4.03263	0.71158	0	1.66799
MSTRG.28942	156.155	364.908	222.491	189.257	401.119	184.493	183.536	176.982	354.89
MSTRG.12912	77.1799	38.0113	26.7813	61.2624	76.6289	136.101	96.2078	139.544	54.2912
MSTRG.8742	3.58976	6.65197	7.21036	3.28192	0.946036	2.01631	12.1493	5.10192	0.837607
MSTRG.12188	32.3079	36.1107	45.3222	45.9468	53.9241	37.3018	59.9994	46.6211	73.6698
MSTRG.15210	3.58976	1.90056	26.7813	13.1277	4.73018	4.03263	9.30398	2.18968	8.38812
MSTRG.25678	57.4362	82.6745	47.3823	48.1348	74.7369	88.7178	51.3425	65.4518	68.5327
MSTRG.28835	59.2311	66.5197	56.6528	61.2624	78.521	62.5057	40.6958	61.163	32.6346
MSTRG.1160	167.821	117.835	152.448	102.833	127.715	154.248	101.293	148.407	122.899
si:dkey-20j1.2	0	1.90056	2.0601	1.09397	5.67622	0	0	1.45874	1.67642
MSTRG.15488	56.5388	41.8124	29.8715	52.5106	17.0287	19.155	22.8956	13.1344	20.1258
MSTRG.22756	15.2565	32.3096	25.7513	9.84575	31.2192	33.2692	34.9176	23.2559	45.9357
MSTRG.32503	31.4104	45.6135	28.8414	38.289	67.1686	40.3263	44.982	50.9719	56.0676
MSTRG.9065	970.134	1147.94	1161.9	1159.61	1076.59	964.806	951.329	940.345	1062.25
MSTRG.18425	28.7181	46.5638	60.773	82.0479	52.032	97.7912	62.7895	64.0356	68.5737
LOC103911767	5.38465	9.50281	9.27046	3.28192	6.62225	2.01631	4.28783	6.55939	5.86305
MSTRG.8548	8.97441	20.9062	15.4508	10.9397	9.46036	16.1305	4.99253	9.45585	14.2105
MSTRG.22039	3.58976	1.90056	8.24041	55.7926	9.46036	9.07341	5.73253	11.6926	1.67968
MSTRG.27796	25.1283	27.5582	43.2621	13.1277	20.8128	32.261	13.5397	18.8957	20.0449
MSTRG.26093	734.107	484.644	716.915	782.19	419.094	691.596	526.958	440.565	358.181
MSTRG.1555	329.361	286.985	275.024	339.131	327.329	304.463	397.039	359.766	402.571
MSTRG.25026	4.4872	0	0	2.18794	4.73018	0	12.1672	2.91969	18.4546
MSTRG.24906	129.231	138.741	104.035	97.3635	158.934	75.6118	93.5834	120.212	87.9136
LOC103910947	6.28209	2.85084	2.0601	1.09397	1.89207	13.106	9.23478	3.62233	0
LOC108191688	0.897441	0.950281	0	0	2.83811	0	0	0	0
LOC110439473	0.897441	1.90056	6.1803	0	3.78415	5.04079	0	1.45117	3.33544
MSTRG.17044	25.1283	13.3039	1.03005	6.56383	10.4064	11.0897	4.99272	11.6384	7.52351
MSTRG.22147	209.104	229.018	249.272	243.956	163.664	210.705	198.521	228.679	205.891
LOC108191349	0.897441	0	1.03005	2.18794	0	2.01631	1.42756	2.18383	4.18285
MSTRG.2370	422.695	364.908	360.518	392.736	398.281	438.548	533.889	476.06	447.551
LOC110440089	0.897441	2.85084	7.21036	2.18794	3.78415	3.02447	4.28162	0.727766	1.67273
MSTRG.10518	266.54	252.775	283.264	233.016	182.585	344.79	154.759	175.287	137.082
MSTRG.14397	62.8209	3.80113	191.589	181.599	17.0287	81.6607	20.7427	18.966	9.22145
MSTRG.26551	13.4616	1.90056	22.6611	0	30.2732	2.01631	0	16.0257	1.67429
MSTRG.29198	19.7437	33.2599	35.0217	47.0408	53.9241	17.1387	35.7601	35.7404	45.2649
MSTRG.3233	95.1287	151.095	150.387	136.746	91.7655	126.02	130.661	120.875	142.26
MSTRG.2461	339.233	489.395	292.534	305.218	354.764	288.333	385.59	426.012	369.908
MSTRG.29828	80.7697	1.90056	2.0601	65.6383	77.575	73.5955	74.2345	74.2518	6.6927
LOC110438643	0	1.90056	1.03005	2.18794	0	0	0.718125	0	0
LOC103909730	0	0	0	0	0	2.01631	0	0	0
MSTRG.18853	35.0002	22.8068	27.8114	33.9131	17.0287	53.4323	40.6364	41.4429	47.6271
MSTRG.28894	38.59	20.9062	25.7513	37.195	27.4351	20.1631	44.3194	48.1151	28.4853
MSTRG.3232	63.7183	57.0169	59.7429	74.3901	48.2479	37.3018	60.0556	76.5593	52.7903
LOC103911744	7.17953	12.3537	8.24041	14.2216	19.8668	14.1142	8.56828	16.7485	10.0423
MSTRG.16926	141.796	89.3265	111.245	123.619	109.74	137.109	117.052	113.552	94.5263
MSTRG.10620	131.026	57.0169	74.1637	83.1419	78.521	78.6363	62.119	75.7309	46.0264
MSTRG.13311	35.0002	22.8068	16.4808	16.4096	6.62225	38.31	39.8776	55.9199	13.3537
MSTRG.27198	39.4874	13.3039	50.4725	39.383	14.1905	48.3915	18.5468	6.54746	10.0327
MSTRG.24130	3245.15	2976.28	2813.07	2911.06	3258.15	2629.27	2461.56	2463.07	2773.7
MSTRG.8494	15.2565	19.9559	11.3306	9.84575	24.5969	14.1142	21.4114	56.0466	35.9693
LOC103910487	1.79488	0	1.03005	0	0.946036	2.01631	2.84346	0	4.99894
MSTRG.12885	1.79488	36.1107	10.3005	19.6915	39.7335	14.1142	23.578	22.5886	30.9838
MSTRG.10834	209.104	244.222	252.362	404.77	290.433	308.496	182.866	77.9492	246.139
MSTRG.2826	1223.21	1321.84	1304.04	1384.97	1619.61	1323.71	761.879	826.518	897.131
MSTRG.11643	22.436	4.75141	11.3306	6.56383	7.56829	8.06526	18.5545	4.3668	1.67281
MSTRG.11796	113.078	4.75141	5.15025	1.09397	8.51433	8.06526	4.27386	102.429	14.1925
LOC110438196	0.897441	0	1.03005	0	0.946036	1.00816	1.42354	1.45179	3.33686
MSTRG.25826	4.4872	12.3537	8.24041	13.1277	8.51433	5.04079	5.00701	18.2371	5.03004
MSTRG.91	234.232	252.775	249.272	415.709	346.249	322.61	512.872	414.506	398.502
MSTRG.11126	14.3591	23.757	16.4808	38.289	23.6509	14.1142	17.8836	18.9681	21.7986
MSTRG.18241	23.3335	8.55253	18.5409	19.6915	11.3524	15.1224	16.4287	13.8409	11.7204
MSTRG.23168	1.79488	0	0	0	2.83811	0	1.42922	0	0
MSTRG.810	170.514	167.25	194.68	138.934	157.042	121.987	122.835	103.423	131.412
MSTRG.2685	193.847	154.896	184.379	173.942	177.855	202.64	239.799	227.817	230.028
MSTRG.21402	61.026	61.7683	37.0818	76.578	51.086	69.5628	69.9738	76.4598	46.8637
MSTRG.31863	27.8207	71.2711	29.8715	10.9397	100.28	49.3997	29.9523	44.3656	43.4634
MSTRG.28968	13.4616	25.6576	22.6611	21.8794	21.7588	29.2366	22.8302	22.5557	18.3959
MSTRG.22246	19.7437	38.0113	30.9015	40.477	38.7875	18.1468	57.2027	56.8795	40.226
MSTRG.3436	0.897441	9.50281	0	6.56383	8.51433	0	6.44523	0.73035	13.4294
LOC103910419	4.4872	5.70169	11.3306	22.9734	13.2445	18.1468	17.8561	9.46943	5.02269
LOC103908959	0	0	2.0601	0	0	4.03263	0	0	0
MSTRG.28308	769.107	515.053	587.129	634.504	590.327	747.044	759.315	1045.13	715.131
MSTRG.801	52.949	56.0666	62.8331	57.9805	69.0607	39.3181	40.7278	21.8611	45.2219
MSTRG.11141	32.3079	26.6079	13.3907	5.46986	25.543	25.2039	4.98734	17.4388	5.01028
MSTRG.20624	23.3335	39.9118	47.3823	40.477	27.4351	42.3426	20.6994	40.0365	21.7506
LOC108190091	0	3.80113	4.1202	0	3.78415	8.06526	9.95211	0.724973	0
MSTRG.31726	36.7951	30.409	32.9616	37.195	14.1905	46.3752	41.3725	37.8288	23.4089
MSTRG.25198	32.3079	48.4644	39.1419	32.8192	51.086	39.3181	35.6889	42.9487	35.136
LOC103910685	0.897441	2.85084	2.0601	0	5.67622	0	0.714612	1.45759	1.6751
MSTRG.13485	7.17953	7.60225	10.3005	3.28192	7.56829	5.04079	9.27654	5.09419	6.69071
MSTRG.18513	1.79488	4.75141	0	2.18794	10.4064	9.07341	2.85061	1.45359	5.84676
MSTRG.11906	395.771	580.622	491.334	426.649	596.003	321.602	549.372	600.346	596.993
MSTRG.22816	320.386	498.898	292.534	289.903	398.281	279.26	446.289	434.027	394.182
LOC100535500	37.6925	24.7073	44.2922	37.195	24.5969	18.1468	23.5944	16.771	18.4356
si:ch211-126g16.8	1.79488	9.50281	5.15025	13.1277	16.0826	21.1713	21.396	10.183	2.50768
MSTRG.11369	623.721	432.378	562.408	614.812	419.094	778.297	485.841	504.942	704.878
MSTRG.3562	197.437	114.034	143.177	125.807	115.416	164.33	182.645	109.142	73.585
LOC110439807	1.79488	22.8068	13.3907	9.84575	17.9747	0	5.01096	2.19018	12.585
MSTRG.27457	28.7181	60.818	38.1119	31.7252	70.9527	40.3263	57.1062	44.4077	60.2373
MSTRG.21755	1.79488	13.3039	3.09015	2.18794	8.51433	3.02447	8.56741	10.9218	8.36773
MSTRG.2127	138.206	197.659	186.439	269.117	318.814	260.105	154.943	192.972	205.867
MSTRG.26568	6.28209	27.5582	4.1202	5.46986	35.0033	6.04894	5.71443	8.01328	25.9528
MSTRG.7344	4.4872	80.7739	0	17.5035	24.5969	1.00816	45.8179	1.46022	0
MSTRG.18137	11.6667	7.60225	8.24041	7.6578	12.2985	7.0571	19.2823	19.6649	5.85911
LOC110439596	0	1.90056	0	0	0	0	nan	nan	nan
MSTRG.13420	260.258	120.686	168.928	161.908	74.7369	226.835	156.888	198.548	97.7896
LOC101883877	2.69232	6.65197	1.03005	9.84575	6.62225	9.07341	4.28397	2.91266	5.02094
LOC110438641	8.07697	34.2101	8.24041	8.75177	19.8668	5.04079	6.43223	2.9155	27.6422
MSTRG.17674	154.36	101.68	105.065	86.4238	86.0893	144.166	136.193	161.439	132.043
MSTRG.3503	30.513	46.5638	19.571	32.8192	72.8448	24.1958	54.2993	32.0603	30.1455
MSTRG.10422	299.745	365.858	360.518	495.569	572.352	416.369	380.683	451.609	357.44
MSTRG.19858	354.489	224.266	155.538	173.942	162.718	235.909	290.352	266.285	224.081
MSTRG.14745	87.9492	88.3762	140.087	103.927	108.794	58.4731	106.499	86.0154	99.6886
MSTRG.21524	286.284	239.471	220.431	210.043	238.401	271.194	313.961	315.826	218.275
MSTRG.22270	25.1283	7.60225	12.3606	13.1277	17.0287	31.2529	29.9271	38.5146	35.0755
MSTRG.24453	219.873	194.808	253.392	262.553	169.341	203.648	267.856	357.673	233.568
MSTRG.17954	61.026	52.2655	54.5927	42.6649	51.086	61.4976	42.0896	51.6554	36.7887
MSTRG.22689	0	9.50281	13.3907	12.0337	10.4064	0	22.9277	4.38427	7.55776
MSTRG.25175	35.0002	26.6079	21.6311	20.7855	30.2732	36.2937	32.0916	20.3644	22.5675
MSTRG.8822	43.9746	41.8124	26.7813	44.8528	54.8701	35.2855	25.0015	18.2126	25.9536
MSTRG.30246	52.949	68.4203	70.0434	75.484	96.4957	69.5628	81.4087	69.1869	46.0328
MSTRG.11134	122.052	134.94	214.251	167.378	175.963	129.044	168.584	144.975	195.911
MSTRG.16369	34.1028	33.2599	26.7813	26.2553	39.7335	36.2937	52.8025	38.5686	31.7794
MSTRG.21429	35.8976	43.7129	26.7813	30.6312	25.543	59.4813	59.8665	42.1568	43.4358
MSTRG.697	51.1541	80.7739	56.6528	51.4167	49.1939	34.2773	66.4521	61.9411	48.5728
MSTRG.28802	5.38465	29.4587	6.1803	12.0337	29.3271	9.07341	9.28786	13.844	24.2834
MSTRG.25959	1.79488	4.75141	2.0601	5.46986	2.83811	5.04079	5.71164	12.3781	1.67356
MSTRG.23793	70.0004	51.3152	48.4124	44.8528	33.1113	47.3834	42.1126	45.8601	35.9722
MSTRG.25409	2231.04	2140.03	2444.31	2622.25	2663.09	2622.22	1658.48	1499.9	1686.9
MSTRG.30797	3.58976	1.90056	8.24041	18.5975	11.3524	10.0816	15.7265	8.74835	10.0538
LOC110438231	8.97441	12.3537	8.24041	22.9734	14.1905	24.1958	24.2672	16.7418	25.0958
MSTRG.28778	0	0	25.7513	31.7252	0	0	7.18125	0	1.68333
LOC110440143	3.58976	3.80113	3.09015	3.28192	3.78415	12.0979	5.69383	2.90342	5.00501
si:ch211-69l10.2	83.462	48.4644	115.366	88.6117	36.8954	89.726	76.3708	34.9397	28.4421
MSTRG.22716	3.58976	5.70169	2.0601	0	0	4.03263	6.38208	11.5711	19.1156
MSTRG.27626	82.5646	57.0169	72.1036	52.5106	88.9274	60.4894	81.3805	83.7236	39.3236
LOC103909584	4.4872	2.85084	0	5.46986	0.946036	8.06526	1.42571	3.63501	10.0259
MSTRG.31179	0	0	0	0	13.2445	0	0	0	28.4766
MSTRG.24477	183.078	139.691	142.147	170.66	173.125	159.289	219.926	172.587	202.526
MSTRG.4289	1.79488	9.50281	11.3306	10.9397	14.1905	2.01631	12.881	6.56832	6.70975
MSTRG.31415	504.362	280.333	392.449	323.816	271.512	443.589	532.152	385.574	276.735
MSTRG.14097	236.924	244.222	198.8	210.043	211.912	195.582	294.902	217.738	279.521
MSTRG.30630	2.69232	2.85084	5.15025	5.46986	18.9207	18.1468	2.85082	0	0
MSTRG.14731	1.79488	6.65197	13.3907	0	0	2.01631	15.6006	0.723194	4.98667
MSTRG.27671	79.8722	147.294	130.816	99.5514	167.448	99.8076	66.4072	91.0283	99.5906
MSTRG.13614	34.1028	29.4587	12.3606	10.9397	22.7049	21.1713	21.3953	21.0925	25.9118
MSTRG.743	20.6411	19.9559	15.4508	17.5035	15.1366	22.1795	33.5341	40.0208	23.4146
MSTRG.7385	13.4616	9.50281	14.4207	17.5035	24.5969	7.0571	12.8711	24.7946	10.895
LOC108183656	3.58976	0	0	2.18794	3.78415	1.00816	0	2.18729	0.837896
MSTRG.19240	9.87185	4.75141	53.5626	30.6312	8.51433	0	13.6298	2.19479	13.4523
MSTRG.19808	369.746	201.46	259.573	204.573	203.398	251.031	343.951	358.782	236.687
MSTRG.15311	85.2569	104.531	26.7813	53.6046	79.4671	40.3263	40.0067	47.358	55.2622
MSTRG.18115	39.4874	43.7129	35.0217	37.195	36.8954	20.1631	33.596	63.4225	46.9155
MSTRG.17190	70.8978	59.8677	52.5326	29.5372	41.6256	48.3915	21.3972	45.0984	18.3906
MSTRG.13189	8.97441	3.80113	8.24041	15.3156	8.51433	12.0979	4.28543	2.18524	20.0907
MSTRG.19277	720.645	622.434	728.246	688.108	557.215	698.653	783.106	749.87	668.498
MSTRG.27841	41.2823	47.5141	55.6227	82.0479	57.7082	65.5302	53.5682	96.1512	102.128
LOC110438759	0.897441	1.90056	0	0	0.946036	4.03263	2.84063	2.17275	1.66465
MSTRG.30062	8.97441	17.1051	26.7813	19.6915	24.5969	14.1142	17.8613	26.2308	39.356
MSTRG.26098	28.7181	72.2214	54.5927	20.7855	12.2985	12.0979	13.58	12.3917	3.35079
MSTRG.27950	55.6413	66.5197	41.202	27.3493	53.9241	61.4976	66.2999	32.7173	52.6393
MSTRG.23510	38.59	15.2045	26.7813	25.1613	17.9747	39.3181	24.9565	31.9966	15.0428
MSTRG.3508	98.7185	124.487	81.374	74.3901	78.521	67.5465	51.4149	70.6421	70.3033
MSTRG.24311	70.8978	69.3705	70.0434	59.0745	61.4924	57.465	50.693	83.0098	113.807
MSTRG.27719	64.6157	72.2214	78.2839	204.573	200.56	177.436	184.966	329.932	231.015
MSTRG.24992	57.4362	24.7073	32.9616	51.4167	40.6796	37.3018	20.7178	37.1578	24.2819
MSTRG.26339	19.7437	11.4034	21.6311	27.3493	12.2985	33.2692	7.134	5.09291	2.50838
MSTRG.15690	130.129	292.687	195.71	426.649	529.78	223.811	95.7867	81.6495	213.639
LOC103908867	0.897441	2.85084	0	0	0	1.00816	0.70912	0	4.98667
LOC110439196	0	0	1.03005	1.09397	2.83811	0	0.715586	0	0
MSTRG.11248	9.87185	8.55253	2.0601	4.37589	16.0826	15.1224	7.83965	6.54155	17.5413
MSTRG.31000	0	0	2.0601	0	0	0	nan	nan	nan
MSTRG.14581	5.38465	9.50281	18.5409	20.7855	4.73018	17.1387	32.1342	21.8479	28.4559
MSTRG.3996	62.8209	94.0779	57.6828	91.8936	97.4417	43.3508	49.3324	87.4981	114.8
MSTRG.13395	101.411	72.2214	84.4642	115.961	67.1686	124.003	74.9384	106.996	87.8301
MSTRG.17951	107.693	76.9728	100.945	103.927	70.0067	184.493	76.9804	111.22	106.096
MSTRG.22098	293.463	380.113	325.496	323.816	456.936	306.48	210.658	249.067	258.615
MSTRG.2615	173.206	173.902	135.967	158.626	152.312	178.444	177.718	167.415	165.629
MSTRG.15247	35.8976	45.6135	120.516	59.0745	48.2479	10.0816	80.8965	13.872	44.4699
MSTRG.10148	135.514	93.1276	114.336	88.6117	83.2512	102.832	77.0763	90.2513	51.023
MSTRG.12330	22.436	27.5582	19.571	15.3156	32.1652	21.1713	15.7011	12.3735	11.7105
LOC110439545	0	0	0	0	0	0	0.803806	0.819758	0.942086
LOC101887064	25.1283	80.7739	67.9833	45.9468	55.8161	43.3508	57.1253	57.5308	66.9526
MSTRG.18643	5.38465	1.90056	4.1202	163.002	14.1905	15.1224	20.7973	13.1649	6.72417
MSTRG.26301	1039.24	727.916	928.076	652.007	410.58	970.855	897.785	819.606	634.348
MSTRG.2801	5.38465	4.75141	6.1803	9.84575	4.73018	6.04894	5.00261	14.5768	7.53842
MSTRG.24744	1.79488	32.3096	0	1.09397	0	0	0	0	0
MSTRG.22137	0	0	0	0	0	2.01631	0	0	0
MSTRG.29699	9.87185	89.3265	20.601	37.195	192.991	150.215	18.5321	133.026	122.803
MSTRG.2153	433.464	407.671	457.343	423.367	398.281	220.786	471.093	343.381	532.865
MSTRG.30002	50.2567	8.55253	83.4341	91.8936	66.2225	63.5139	5.71581	65.579	61.1293
MSTRG.1046	140.001	203.36	190.559	187.069	266.782	173.403	151.395	190.814	224.31
LOC108182866	242.309	318.344	10.3005	2.18794	284.757	238.933	137.439	161.955	283.774
MSTRG.1640	82.5646	103.581	109.185	119.243	68.1146	92.7505	39.999	56.8186	55.2516
MSTRG.30678	44488.8	54675.4	84154.1	87673.1	77267.5	64734.8	17283.2	14625.2	26607.2
LOC101882732	4.4872	3.80113	0	4.37589	0.946036	0	12.915	6.58564	5.04558
MSTRG.19745	74.4876	87.4259	85.4942	138.934	125.823	131.06	74.9708	90.294	117.994
MSTRG.29010	43.0772	11.4034	27.8114	30.6312	17.0287	57.465	32.0675	22.5294	30.0673
MSTRG.29402	1.79488	1.90056	2.0601	0	0	5.04079	2.83648	1.44639	0
MSTRG.12297	271.925	268.93	367.728	288.809	199.614	331.684	224.072	286.013	218.292
MSTRG.12209	221.668	213.813	139.057	233.016	227.049	282.284	387.488	316.579	302.766
MSTRG.13937	34.1028	57.9672	29.8715	28.4433	37.8415	40.3263	44.9476	44.3844	48.499
MSTRG.21680	20.6411	38.9615	44.2922	49.2287	42.5716	32.261	57.1648	41.5383	55.2742
MSTRG.24025	30.513	16.1548	10.3005	19.6915	25.543	21.1713	54.2553	55.332	56.8953
MSTRG.26211	0	0	20.601	36.1011	0	0	2.15438	0.732378	0.841666
MSTRG.26168	4.4872	10.4531	1.03005	1.09397	4.73018	4.03263	4.27644	3.63443	30.0728
MSTRG.1063	41.2823	35.1604	28.8414	47.0408	32.1652	41.3344	28.5632	43.6951	35.1508
MSTRG.10637	128.334	148.244	81.374	120.337	243.131	211.713	340.248	280.074	190.613
MSTRG.15885	1382.06	1675.35	1778.9	2010.72	2220.35	1936.67	1198.12	1133.06	1369.92
MSTRG.20664	26.0258	3.80113	19.571	12.0337	13.2445	21.1713	24.242	31.9946	11.6992
LOC110438271	0	0.950281	0	0	0	1.00816	0	0	0
MSTRG.27667	88.8467	220.465	104.035	117.055	157.988	95.7749	85.0001	107.084	112.18
MSTRG.19772	126.539	223.316	145.237	207.855	150.42	151.224	102.159	110.015	115.547
MSTRG.12183	735.902	952.182	809.62	815.009	929.008	733.938	1013.34	912.555	914.814
LOC110439833	8.97441	10.4531	23.6912	10.9397	1.89207	8.06526	5.00015	13.8412	4.18595
MSTRG.31419	209.104	177.703	44.2922	59.0745	59.6003	145.175	246.476	178.718	67.6273
MSTRG.4505	4.4872	0	1.03005	4.37589	0	14.1142	0.711231	0.725346	0
MSTRG.12303	51.1541	34.2101	25.7513	12.0337	26.489	32.261	37.7725	47.971	40.0941
LOC110438024	0.897441	0	5.15025	0	0	0	nan	nan	nan
MSTRG.11275	26.0258	15.2045	27.8114	14.2216	17.0287	28.2284	12.118	9.45065	8.35455
MSTRG.26061	25.1283	14.2542	59.7429	36.1011	12.2985	15.1224	37.91	8.02426	23.4733
MSTRG.22319	26.9232	29.4587	22.6611	27.3493	39.7335	18.1468	15.7202	19.6759	23.4495
MSTRG.15486	105.898	115.934	103.005	108.303	104.064	86.7015	55.7134	64.832	94.5981
MSTRG.21675	48.4618	43.7129	40.172	42.6649	12.2985	52.4242	29.2454	19.6414	38.4566
LOC110440041	0.897441	3.80113	1.03005	1.09397	0	1.00816	1.42756	0.727944	0
MSTRG.21905	127.437	108.332	133.907	152.062	162.718	121.987	204.999	157.347	145.666
MSTRG.32462	14.3591	23.757	21.6311	28.4433	20.8128	24.1958	12.1404	46.6122	31.8059
MSTRG.25247	594.106	453.284	703.525	615.906	416.256	749.061	298.955	307.071	251.708
MSTRG.21400	4.4872	4.75141	8.24041	1.09397	0.946036	1.00816	11.4246	0	0.836874
MSTRG.5133	2.69232	0	0	1.09397	10.4064	18.1468	1.42274	0	3.33498
MSTRG.25194	55.6413	44.6632	74.1637	88.6117	76.6289	150.215	119.065	77.801	42.6164
MSTRG.23862	26.9232	18.0553	6.1803	3.28192	2.83811	38.31	10.6519	14.4844	6.65833
MSTRG.24571	69.103	106.432	80.344	48.1348	105.01	56.4568	99.2356	67.7127	78.6538
LOC103908781	0.897441	1.90056	2.0601	3.28192	4.73018	7.0571	1.42557	4.36159	5.01245
LOC108179338	66.4106	122.586	92.7046	45.9468	87.0353	21.1713	42.8936	40.8286	51.9485
MSTRG.7800	2.69232	21.8565	22.6611	27.3493	8.51433	6.04894	16.4702	9.49403	10.9108
LOC108183639	9.87185	0	26.7813	18.5975	15.1366	7.0571	10.7287	11.6711	6.70636
MSTRG.31503	38.59	35.1604	49.4424	67.8262	55.8161	53.4323	48.5711	101.984	59.4384
MSTRG.15026	454.105	356.356	508.845	445.246	312.192	438.548	489.011	434.648	405.797
MSTRG.26323	5.38465	6.65197	1.03005	1.09397	3.78415	22.1795	3.55122	2.17302	4.99457
MSTRG.12990	83.462	74.122	55.6227	68.9202	78.521	85.6934	82.7791	66.2275	68.5829
MSTRG.24547	21.5386	6.65197	19.571	10.9397	10.4064	12.0979	20.6989	21.1097	34.2983
MSTRG.8769	8.97441	30.409	12.3606	20.7855	23.6509	11.0897	13.5815	3.64501	21.7824
MSTRG.19479	167.821	104.531	143.177	83.1419	128.661	97.7912	142.761	137.586	182.379
MSTRG.12379	14.3591	16.1548	14.4207	15.3156	30.2732	17.1387	14.2791	20.3875	14.2252
MSTRG.24127	21.5386	16.1548	18.5409	7.6578	21.7588	17.1387	12.8367	19.6373	19.2243
LOC110439510	0	0.950281	0	0	0	1.00816	0.70912	0	1.66222
MSTRG.30432	2.69232	5.70169	2.0601	6.56383	15.1366	0	2.86268	1.45975	3.35516
MSTRG.30072	0.897441	3.80113	1.03005	1.09397	0	3.02447	4.98043	0.725611	17.5117
MSTRG.30221	20.6411	7.60225	13.3907	5.46986	11.3524	29.2366	3.55764	4.35389	13.3429
MSTRG.24212	89.7441	59.8677	110.215	110.491	78.521	109.889	126.355	107.75	87.8513
LOC110439421	0.897441	1.90056	5.15025	0	0	0	nan	nan	nan
MSTRG.18081	158.847	95.9784	75.1937	106.115	87.9814	153.24	132.663	140.387	103.657
MSTRG.32676	72.6927	76.0225	117.426	73.2961	51.086	9.07341	78.7775	124.163	37.7713
si:dkey-242k1.4	0	0	7.21036	5.46986	3.78415	0	3.58342	5.84726	2.51993
LOC110440109	2.69232	0.950281	2.0601	2.18794	10.4064	2.01631	10.0012	4.3713	2.5118
si:dkey-286h2.5	17.9488	30.409	14.4207	13.1277	23.6509	16.1305	24.9828	22.5667	21.7513
MSTRG.26899	6.28209	8.55253	14.4207	27.3493	14.1905	14.1142	27.8821	23.3317	16.7583
LOC108190448	0	0	2.0601	0	0	0	0	0	0
MSTRG.13881	47.5644	13.3039	28.8414	25.1613	19.8668	50.4079	35.6308	45.0591	20.045
MSTRG.20688	42.1797	57.0169	64.8932	67.8262	37.8415	68.5547	47.1106	50.9574	45.176
MSTRG.18674	11.6667	15.2045	8.24041	6.56383	20.8128	7.0571	4.28487	5.09822	14.229
LOC101887188	5.38465	2.85084	2.0601	14.2216	1.89207	5.04079	9.30339	2.91939	9.22635
LOC108183454	137.308	363.958	162.748	131.277	349.087	175.419	124.921	178.36	209.159
MSTRG.14040	270.13	211.913	257.513	180.505	165.556	277.243	242.476	258.926	238.218
MSTRG.19091	16.1539	3.80113	4.1202	1.09397	2.83811	12.0979	2.84278	4.3488	9.99549
MSTRG.26438	17.0514	7.60225	4.1202	10.9397	6.62225	9.07341	8.56996	24.7634	16.7404
MSTRG.15476	11.6667	174.852	10.3005	124.713	33.1113	28.2284	7.87731	59.1568	6.71451
MSTRG.29099	5.38465	14.2542	7.21036	9.84575	16.0826	12.0979	10.7064	12.3747	18.404
MSTRG.15123	8.97441	12.3537	18.5409	22.9734	8.51433	7.0571	25.7646	24.0863	13.4209
MSTRG.32093	5.38465	13.3039	14.4207	6.56383	4.73018	10.0816	9.9831	6.54508	7.52176
MSTRG.16356	97.8211	120.686	90.6445	67.8262	97.4417	75.6118	137.061	107.748	91.1967
LOC103909812	17.0514	14.2542	16.4808	6.56383	15.1366	17.1387	7.84042	15.2651	15.8723
LOC101884353	0	0	0	0	0	0	1.60761	0	0
MSTRG.18632	105.898	171.051	160.688	109.397	191.099	105.856	159.247	117.982	177.436
MSTRG.310	8.07697	6.65197	17.5109	5.46986	17.0287	5.04079	5.71435	15.2979	8.37175
MSTRG.11731	454.105	596.777	498.545	425.555	508.022	534.323	298.29	338.415	271.822
MSTRG.16706	159.744	1722.86	195.71	373.044	979.148	469.801	228.448	518.386	258.545
MSTRG.1302	51.1541	43.7129	46.3523	33.9131	51.086	33.2692	57.1247	45.1502	39.3342
MSTRG.14590	170.514	166.299	140.087	207.855	147.582	186.509	206.36	218.466	175.746
MSTRG.3509	3.58976	10.4531	10.3005	24.0674	18.9207	19.155	16.428	2.91374	8.37136
MSTRG.9199	114.872	133.039	135.967	155.344	150.42	160.297	166.333	192.203	155.623
MSTRG.13447	71.7953	154.896	138.027	99.5514	107.848	67.5465	89.3148	71.4125	95.4679
MSTRG.14998	148.078	250.874	273.993	193.633	191.099	75.6118	200.964	148.062	176.862
LOC110438613	0	4.75141	2.0601	2.18794	1.89207	1.00816	0.715019	1.45842	1.67605
MSTRG.20416	45.7695	62.7186	24.7212	20.7855	43.5177	40.3263	34.9456	29.8205	48.4802
MSTRG.28833	0.897441	42.7627	3.09015	6.56383	4.73018	0	25.0827	13.1557	1.67987
MSTRG.23338	752.055	791.584	800.349	729.679	847.649	553.478	792.238	640.395	803.776
MSTRG.16320	14.3591	5.70169	16.4808	15.3156	18.9207	25.2039	22.1082	16.7284	18.3888
MSTRG.17255	140.898	201.46	181.289	190.351	171.233	141.142	365.764	187.24	195.086
MSTRG.23477	63.7183	50.3649	51.5025	66.7323	66.2225	35.2855	69.3393	83.8379	50.2688
LOC108179637	0.897441	1.90056	1.03005	1.09397	0	3.02447	1.42298	3.62805	4.16945
MSTRG.536	16.1539	17.1051	14.4207	33.9131	17.9747	34.2773	38.5445	18.9268	24.2609
MSTRG.28356	30.513	56.0666	53.5626	27.3493	28.3811	42.3426	39.226	88.0099	44.3024
MSTRG.20052	52.0516	38.0113	48.4124	63.4504	45.4097	52.4242	46.4223	30.5912	35.9932
MSTRG.26170	157.052	235.67	206.01	207.855	244.077	193.566	210.653	243.964	256.935
MSTRG.29070	399.361	1503.35	637.601	556.832	589.381	559.527	230.602	227.17	338.05
MSTRG.17021	17.9488	29.4587	14.4207	12.0337	27.4351	15.1224	14.277	4.36811	13.3865
MSTRG.31889	154.36	206.211	173.049	155.344	175.017	190.542	196.249	145.559	143.024
LOC110439122	61.9234	68.4203	62.8331	45.9468	58.6543	47.3834	30.6996	30.5808	45.1853
MSTRG.10725	122.949	129.238	83.4341	40.477	98.3878	91.7423	87.7024	98.8963	94.4331
MSTRG.8973	25.1283	42.7627	13.3907	26.2553	32.1652	18.1468	32.1525	29.1472	30.9844
MSTRG.21293	24.2309	20.9062	36.0518	24.0674	15.1366	22.1795	46.4089	42.9611	35.1461
LOC103909765	0.897441	0	2.0601	0	0	1.00816	0.70912	1.44639	2.49333
MSTRG.32194	12.5642	56.0666	49.4424	14.2216	1.89207	49.3997	17.7804	30.4638	10.0028
MSTRG.29752	5.38465	16.1548	14.4207	13.1277	0.946036	8.06526	19.2961	0	2.51284
LOC110439701	10.7693	14.2542	9.27046	6.56383	17.0287	6.04894	9.28534	19.6677	14.2312
MSTRG.2730	17.0514	56.0666	37.0818	51.4167	38.7875	35.2855	56.4446	34.9761	32.6587
MSTRG.28850	37.6925	26.6079	62.8331	47.0408	39.7335	58.4731	37.1029	53.1205	47.6671
MSTRG.8993	48.4618	48.4644	74.1637	110.491	87.9814	100.816	52.1248	82.2877	74.482
grnaas	0	0.950281	6.1803	10.9397	1.89207	0	1.43521	1.46369	5.88739
LOC101885536	41.2823	46.5638	38.1119	43.7589	35.0033	33.2692	52.1464	32.0545	36.0006
MSTRG.28455	236.924	112.133	209.1	225.358	169.341	251.031	182.703	167.405	183.184
MSTRG.21782	519.618	225.217	420.261	318.346	386.929	623.041	503.991	216.648	301.613
MSTRG.13226	12.5642	4.75141	5.15025	0	5.67622	1.00816	12.1342	1.45589	1.67314
MSTRG.27624	36.7951	7.60225	30.9015	22.9734	6.62225	30.2447	13.55	5.81851	4.17923
MSTRG.17327	1.79488	1.90056	2.0601	2.18794	1.89207	0	2.14948	2.19213	0
MSTRG.16096	20.6411	30.409	38.1119	40.477	38.7875	48.3915	26.4041	13.8279	31.7828
MSTRG.18968	79.8722	73.1717	61.803	73.2961	85.1433	85.6934	48.533	116.462	49.3537
MSTRG.1341	307.822	168.2	87.5543	72.2021	115.416	283.292	240.598	196.734	130.983
MSTRG.27848	25.1283	35.1604	41.202	14.2216	41.6256	37.3018	34.9337	41.4437	42.6146
MSTRG.14017	3.58976	16.1548	15.4508	16.4096	17.0287	16.1305	18.5632	3.64069	5.02077
LOC108180149	3.58976	3.80113	0	2.18794	1.89207	0	7.16492	1.46142	1.6795
MSTRG.10539	81.6671	80.7739	72.1036	107.209	103.118	102.832	55.6914	49.515	71.9666
MSTRG.32647	10.7693	329.748	5.15025	13.1277	17.9747	43.3508	17.0884	18.1537	36.7182
MSTRG.1459	1.79488	18.0553	11.3306	10.9397	11.3524	9.07341	11.4277	8.01246	9.20811
MSTRG.25449	3.58976	3.80113	4.1202	16.4096	0	4.03263	0	0.730547	4.19781
MSTRG.26123	8.97441	23.757	16.4808	12.0337	32.1652	14.1142	22.8478	23.3013	21.7574
LOC101885980	18.8463	14.2542	14.4207	12.0337	14.1905	25.2039	7.12723	15.2642	8.35334
MSTRG.18745	2.69232	6.65197	14.4207	9.84575	6.62225	9.07341	14.9939	11.6506	6.69459
MSTRG.10712	85.2569	70.3208	71.0735	83.1419	69.0607	82.6689	54.9705	65.5264	80.3248
MSTRG.17182	87.9492	140.642	94.7647	73.2961	122.039	92.7505	124.901	79.3395	92.8519
LOC110439929	0	1.90056	2.0601	1.09397	2.83811	4.03263	2.13689	1.45287	0
MSTRG.18804	49.3593	50.3649	82.4041	65.6383	39.7335	41.3344	74.3202	77.9815	43.5528
MSTRG.14439	26.0258	10.4531	12.3606	18.5975	12.2985	19.155	14.2759	37.126	14.222
MSTRG.24112	18.8463	3.80113	3.09015	12.0337	17.9747	51.416	19.9261	33.3854	20.8518
MSTRG.13887	80.7697	88.3762	85.4942	166.284	144.744	140.134	89.2727	119.45	114.675
MSTRG.31406	0	3.80113	23.6912	30.6312	11.3524	0	0	0	3.36219
MSTRG.1136	94.2313	53.2158	154.508	100.645	109.74	82.6689	122.851	122.376	123.057
MSTRG.27722	0	0.950281	0	2.18794	5.67622	2.01631	4.28554	4.37059	7.53419
MSTRG.12405	11.6667	15.2045	26.7813	22.9734	18.9207	21.1713	26.419	40.7791	15.9004
MSTRG.16535	170.514	258.477	246.182	213.324	227.049	163.321	222.163	210.544	203.45
MSTRG.14543	53.8465	49.4146	61.803	52.5106	36.8954	47.3834	89.9687	47.3336	71.9712
MSTRG.24450	683.85	624.335	660.263	622.47	535.457	664.376	715.931	753.434	670.104
MSTRG.3757	209.104	210.962	293.564	299.748	211.912	226.835	177.154	136.231	138.978
MSTRG.9134	20.6411	26.6079	22.6611	48.1348	44.4637	26.2121	17.1554	29.8887	15.9178
MSTRG.24011	49.3593	25.6576	35.0217	13.1277	44.4637	13.106	42.1399	34.9637	33.4843
MSTRG.30250	43.0772	4.75141	24.7212	15.3156	11.3524	19.155	5.70775	18.1907	11.7069
MSTRG.32677	99.6159	76.9728	116.396	67.8262	95.5497	6.04894	104.509	113.153	66.2778
MSTRG.16623	1120.01	1677.25	1153.66	1504.21	1614.88	1281.37	887.031	935.227	936.67
MSTRG.17974	5.38465	10.4531	23.6912	24.0674	11.3524	7.0571	32.2054	8.75854	24.325
MSTRG.19963	5.38465	5.70169	0	0	0.946036	11.0897	5.67639	8.68357	2.49484
MSTRG.28703	79.8722	116.885	93.7346	82.0479	125.823	70.571	81.4233	66.2857	115.521
MSTRG.30972	17.0514	21.8565	7.21036	18.5975	12.2985	35.2855	12.115	10.9019	8.35247
MSTRG.16544	12.5642	53.2158	21.6311	26.2553	55.8161	13.106	30.737	42.282	58.645
LOC110438227	4.4872	8.55253	2.0601	5.46986	1.89207	8.06526	2.85185	0	20.0547
MSTRG.32103	7.17953	18.0553	11.3306	28.4433	26.489	58.4731	47.7469	66.1374	58.4666
LOC103910386	8.07697	0	3.09015	0	3.78415	1.00816	0	0.727609	3.34474
MSTRG.27062	36.7951	28.5084	35.0217	50.3227	61.4924	31.2529	51.4536	61.9493	51.9295
MSTRG.25024	66.4106	18.0553	54.5927	44.8528	31.2192	65.5302	60.6187	34.1838	20.8962
MSTRG.25434	114.872	81.7242	117.426	77.672	70.9527	125.011	117.658	130.902	95.2757
MSTRG.12527	915.39	472.29	714.855	428.837	359.494	250.023	214.417	263.136	154.133
MSTRG.31792	13.4616	14.2542	16.4808	19.6915	18.9207	34.2773	16.398	30.5385	18.3834
MSTRG.22647	10.7693	9.50281	14.4207	14.2216	9.46036	13.106	10.7099	11.6506	15.0628
MSTRG.26446	9.87185	24.7073	15.4508	12.0337	9.46036	17.1387	14.265	11.6385	18.3909
MSTRG.22007	377.823	336.4	418.201	294.278	350.979	432.499	396.622	464.876	378.738
MSTRG.15679	100.513	43.7129	103.005	71.1082	57.7082	112.914	101.967	73.4482	85.2442
MSTRG.14281	113.078	107.382	114.336	117.055	111.632	112.914	87.1057	93.2033	79.4968
MSTRG.18821	29.6156	33.2599	15.4508	8.75177	25.543	27.2202	5.70133	21.0775	23.3875
MSTRG.13389	38.59	59.8677	79.3139	71.1082	76.6289	51.416	27.8628	37.8877	41.8668
MSTRG.21473	170.514	13.3039	76.2238	111.585	6.62225	224.819	32.0459	25.4192	7.51176
LOC108179628	0	0	8.24041	1.09397	0	1.00816	5.71023	3.63972	5.01942
MSTRG.22049	14.3591	92.1773	11.3306	7.6578	58.6543	12.0979	7.141	45.8811	35.1518
LOC103911134	0	0	0	0	0	0	1.60761	0	0
MSTRG.19846	360.771	489.395	394.509	333.661	434.231	256.072	429.335	276.847	423.654
MSTRG.18205	101.411	164.399	122.576	163.002	186.369	194.574	194.121	192.879	225.843
MSTRG.1386	19.7437	25.6576	42.2321	31.7252	19.8668	24.1958	28.5724	29.8679	35.9993
MSTRG.30544	358.976	563.517	391.419	401.488	474.91	323.618	425.716	439.265	227.71
MSTRG.2382	20.6411	11.4034	16.4808	17.5035	13.2445	10.0816	13.5801	8.74715	11.7278
MSTRG.12683	3814.12	3000.04	3141.65	3401.16	3258.15	6267.71	4782.53	5226.41	3871.64
MSTRG.13185	14.3591	11.4034	9.27046	7.6578	3.78415	0	0	1.46238	1.6806
MSTRG.26719	80.7697	216.664	314.165	50.3227	127.715	349.831	186.359	68.1885	70.8609
MSTRG.32151	111.283	95.0281	147.297	149.874	115.416	86.7015	210.133	119.543	144.084
MSTRG.28543	15.2565	21.8565	18.5409	9.84575	23.6509	15.1224	12.8448	29.8383	18.4
si:dkey-22h13.6	16.1539	5.70169	2.0601	5.46986	2.83811	1.00816	5.01248	7.3028	3.35702
MSTRG.16585	24.2309	12.3537	18.5409	14.2216	20.8128	28.2284	18.5362	11.6333	17.5472
LOC110438844	9.87185	19.9559	18.5409	16.4096	19.8668	12.0979	18.5748	11.6575	7.53584
MSTRG.27143	49.3593	50.3649	14.4207	19.6915	55.8161	42.3426	19.9699	64.7355	33.4362
MSTRG.18272	170.514	187.205	179.229	177.223	168.394	145.175	145.704	158.066	193.372
si:dkey-16p21.8	1292.31	817.242	1329.8	1369.65	851.433	1301.53	820.302	512.58	533.007
LOC108183374	5.38465	10.4531	17.5109	17.5035	27.4351	16.1305	9.28398	8.73991	15.0662
MSTRG.16065	76.2825	69.3705	92.7046	83.1419	70.9527	70.571	36.4226	54.6256	67.7992
LOC103911363	0	1.90056	10.3005	1.09397	9.46036	2.01631	3.57015	2.1846	5.02119
MSTRG.15303	6.28209	22.8068	11.3306	10.9397	10.4064	13.106	9.27704	9.46115	9.20022
MSTRG.7971	73.5902	86.4756	32.9616	28.4433	86.0893	47.3834	29.9715	53.855	65.237
LOC101883808	17.0514	19.0056	12.3606	7.6578	6.62225	2.01631	6.44014	9.48705	4.19336
LOC103909524	1.79488	0	0	1.09397	3.78415	0	1.43079	0.729595	0.838468
LOC110440138	0	0.950281	0	0	0	1.00816	0	0	0
MSTRG.11593	181.283	119.735	99.9149	95.1755	82.3052	106.865	148.45	157.219	83.6483
MSTRG.30485	31.4104	82.6745	79.3139	25.1613	43.5177	27.2202	44.9794	24.7564	65.269
MSTRG.10837	1.79488	5.70169	6.1803	8.75177	5.67622	2.01631	8.58955	31.3901	0
LOC103911031	13.4616	2.85084	7.21036	8.75177	14.1905	16.1305	5.70491	10.909	8.35792
LOC101884680	12.5642	18.0553	9.27046	16.4096	8.51433	9.07341	17.8706	18.2252	16.7559
MSTRG.1873	21.5386	29.4587	19.571	35.0071	22.7049	16.1305	31.4627	25.5238	15.9234
MSTRG.9817	134.616	136.841	144.207	108.303	86.0893	140.134	87.7516	136.786	75.2544
MSTRG.24034	17.0514	45.6135	11.3306	21.8794	53.9241	40.3263	64.915	90.9386	79.4267
MSTRG.20776	38.59	19.0056	32.9616	21.8794	20.8128	39.3181	20.674	25.4465	15.8752
MSTRG.23325	1470.91	928.425	1415.29	1097.25	806.969	1191.64	1309.68	1063.44	1084.95
MSTRG.24114	84.3594	146.343	100.945	182.693	199.614	162.313	144.97	122.356	159.028
si:dkey-13a3.5	0	0	0	0	0	0	3.21522	0	0
MSTRG.14268	87.0518	218.565	221.461	207.855	206.236	45.3671	275.525	202.169	193.754
MSTRG.28361	116.667	130.189	195.71	194.727	127.715	150.215	134.287	190.859	151.529
LOC103909099	77.1799	16.1548	258.543	201.291	14.1905	98.7994	67.2205	24.067	10.8957
MSTRG.30089	0	22.8068	20.601	20.7855	12.2985	0	20.7876	0	16.8026
si:dkey-33c14.3	1927.7	377.262	699.404	559.02	423.824	857.942	570.478	468.349	185.542
LOC103910436	0.897441	0	4.1202	1.09397	0	0	0.718125	0.732378	1.68333
MSTRG.569	3324.12	2499.24	1970.49	1985.56	2298.87	2069.75	1529.18	1346.2	1614.03
MSTRG.28876	17.9488	10.4531	5.15025	18.5975	10.4064	12.0979	8.57478	7.28746	26.7998
LOC110438121	0	0	0	0	0	0	1.60761	2.45927	3.76834
MSTRG.24456	195.642	172.001	176.139	177.223	147.582	174.411	149.923	166.732	158.98
MSTRG.20649	83.462	93.1276	153.478	97.3635	127.715	108.881	54.2509	51.6876	90.3559
LOC110439157	10.7693	46.5638	42.2321	20.7855	39.7335	31.2529	25.6868	19.6474	39.3046
MSTRG.3552	14.3591	9.50281	4.1202	1.09397	7.56829	32.261	9.94515	18.8361	14.9863
MSTRG.18603	403.848	619.584	563.438	610.436	500.453	348.822	844.836	649.483	722.107
LOC103910388	0	0.950281	1.03005	5.46986	0	0	0	0	0.841666
MSTRG.25244	80.7697	34.2101	56.6528	47.0408	31.2192	59.4813	37.8112	51.658	28.4291
MSTRG.19211	252.181	172.001	230.731	196.915	192.045	200.623	147.063	177.648	106.262
MSTRG.22075	50.2567	28.5084	43.2621	35.0071	15.1366	60.4894	19.2428	28.3468	28.4003
LOC108182890	12.5642	21.8565	9.27046	2.18794	8.51433	14.1142	6.40606	11.6146	11.6793
MSTRG.14500	11.6667	5.70169	8.24041	39.383	12.2985	24.1958	5.7173	10.9327	5.02564
MSTRG.12222	6.28209	15.2045	24.7212	33.9131	10.4064	16.1305	7.15097	7.29289	7.54305
MSTRG.26650	65.5132	133.039	96.8248	123.619	130.553	84.6852	117.893	109.303	133.15
MSTRG.15373	256.668	291.736	267.813	304.124	209.074	213.729	277.206	279.793	283.863
MSTRG.14579	55.6413	71.2711	79.3139	55.7926	67.1686	76.6199	82.7621	86.5875	82.7843
MSTRG.15729	213.591	190.056	194.68	194.727	272.458	179.452	179.961	198.098	197.528
MSTRG.13302	26.9232	22.8068	10.3005	4.37589	27.4351	60.4894	46.9371	47.8686	20.0043
LOC103910785	0	0.950281	0	1.09397	0	1.00816	0.713778	0.727944	0
MSTRG.1996	364.361	978.79	276.054	328.192	793.725	299.423	491.406	423.946	544.97
MSTRG.5631	22.436	36.1107	16.4808	8.75177	24.5969	22.1795	17.111	20.359	31.7531
MSTRG.3659	65.5132	12.3537	26.7813	29.5372	19.8668	59.4813	12.8258	15.2604	28.3942
MSTRG.11916	11.6667	13.3039	6.1803	5.46986	10.4064	12.0979	2.85163	12.3599	8.35549
MSTRG.18820	4.4872	8.55253	9.27046	1.09397	2.83811	4.03263	12.1091	2.1793	0.834835
MSTRG.26495	59.2311	37.061	26.7813	52.5106	35.9494	34.2773	50.7339	48.8258	33.4996
MSTRG.16365	2800.91	2850.84	2468	2380.48	2641.33	2606.09	3199.31	2773.6	2785.08
MSTRG.1477	102.308	120.686	85.4942	74.3901	137.175	104.848	129.162	172.48	97.8545
MSTRG.19497	15.2565	9.50281	11.3306	20.7855	1.89207	7.0571	7.87319	13.1391	9.22763
MSTRG.17969	29.6156	41.8124	24.7212	38.289	37.8415	52.4242	34.9565	23.2818	35.9534
MSTRG.19384	83.462	47.5141	29.8715	63.4504	61.4924	71.5792	57.8118	52.4081	69.4303
MSTRG.32486	0	8.55253	0	3.28192	2.83811	0	0.716492	17.5371	0.839751
MSTRG.18961	2532.58	2376.65	2042.59	1595.01	2183.45	2200.81	2335.32	2449.34	2589.88
LOC101885636	13.4616	7.60225	8.24041	2.18794	16.0826	14.1142	13.5364	20.3443	15.8651
MSTRG.13351	15.2565	8.55253	13.3907	12.0337	5.67622	6.04894	7.14974	13.1249	9.21769
MSTRG.15377	37.6925	23.757	9.27046	50.3227	13.2445	34.2773	40.0104	26.2314	45.2187
MSTRG.32088	21.5386	22.8068	13.3907	18.5975	33.1113	20.1631	49.2636	39.3192	10.8783
MSTRG.118	63.7183	88.3762	57.6828	78.766	80.4131	31.2529	54.3514	71.4756	84.656
MSTRG.9053	145.385	275.582	140.087	168.472	301.786	240.95	253.316	362.409	387.217
MSTRG.28059	225.258	200.509	186.439	602.778	546.809	880.121	509.976	501.912	241.591
MSTRG.2901	269.232	111.183	196.74	189.257	104.064	326.643	194.586	171.552	86.8802
MSTRG.18983	96.0262	151.095	106.095	121.431	157.042	125.011	124.941	123.78	109.617
MSTRG.27846	59.2311	53.2158	39.1419	70.0142	77.575	72.5873	84.9541	89.5524	84.508
MSTRG.3901	432.567	537.859	473.823	398.206	660.333	401.247	671.202	585.486	698.798
MSTRG.26693	211.796	195.758	204.98	169.566	182.585	190.542	215.556	211.827	185.715
MSTRG.27572	70.8978	78.8734	71.0735	44.8528	91.7655	71.5792	45.6617	67.669	38.4653
MSTRG.29213	25.1283	9.50281	6.1803	3.28192	2.83811	34.2773	10.6534	22.454	19.1454
MSTRG.15133	295.258	287.935	206.01	241.768	278.135	381.083	222.522	306.221	247.429
MSTRG.748	210.899	97.879	120.516	148.78	149.474	246.998	131.203	180.349	132.046
MSTRG.3387	67.3081	101.68	57.6828	53.6046	102.172	47.3834	53.5683	60.4588	59.4353
MSTRG.29962	26.0258	20.9062	19.571	22.9734	11.3524	20.1631	24.9914	37.8669	45.1913
MSTRG.1120	277.309	278.432	267.813	265.835	208.128	230.868	229.946	204.65	232.677
MSTRG.16457	16.1539	17.1051	4.1202	21.8794	33.1113	46.3752	7.84123	7.26986	5.01282
MSTRG.16467	392.182	1619.28	499.575	700.142	1613.94	513.152	1127.44	937.776	2337.98
MSTRG.28001	7.17953	12.3537	7.21036	14.2216	10.4064	10.0816	164.321	223.685	91.2704
MSTRG.30210	17.9488	58.9175	51.5025	59.0745	40.6796	41.3344	45.7251	60.4766	51.9165
MSTRG.27514	80.7697	53.2158	90.6445	75.484	62.4384	83.677	62.0931	68.4206	30.9503
MSTRG.31885	2.69232	1.90056	0	0	5.67622	0	2.85845	1.45759	0.837548
MSTRG.29862	98.7185	74.122	98.8849	47.0408	60.5463	53.4323	80.6592	54.5973	70.2739
MSTRG.27821	84.3594	18.0553	54.5927	26.2553	26.489	36.2937	39.2364	29.1019	20.0668
MSTRG.11543	72.6927	33.2599	40.172	45.9468	21.7588	55.4486	62.7815	25.4655	56.0226
LOC103910249	0	0.950281	0	1.09397	0.946036	4.03263	0.71158	1.4514	0.833994
MSTRG.28488	0	0	6.1803	2.18794	0	4.03263	0	0	5.00876
MSTRG.30581	140.001	94.0779	139.057	117.055	72.8448	195.582	116.911	184.663	79.3731
MSTRG.16681	9.87185	11.4034	14.4207	16.4096	18.9207	16.1305	25.7037	29.8547	13.3892
MSTRG.21679	35.0002	28.5084	18.5409	19.6915	22.7049	39.3181	27.0863	34.8932	11.6959
MSTRG.10684	1.79488	1.90056	0	20.7855	2.83811	0	0	1.46389	0
MSTRG.9536	113.975	107.382	104.035	123.619	113.524	119.971	83.5338	68.4445	102.088
MSTRG.26234	87.9492	122.586	99.9149	80.9539	126.769	55.4486	112.894	100.561	126.454
MSTRG.17102	11.6667	36.1107	2.0601	12.0337	18.9207	11.0897	12.1406	5.82661	18.4142
MSTRG.3320	719.748	504.599	631.421	550.268	476.802	689.579	630.744	641.807	541.059
MSTRG.31786	7.17953	8.55253	0	0	2.83811	1.00816	20.6818	5.09123	7.52266
LOC101883694	16.1539	18.0553	12.3606	4.37589	18.9207	10.0816	16.4082	26.9197	21.7393
MSTRG.13671	443.336	281.283	384.209	565.583	440.853	528.274	370.564	395.394	297.91
MSTRG.22211	3043.22	3216.7	3363.12	3556.5	3864.56	3394.47	1994.99	2062.25	2390.07
MSTRG.24245	11.6667	9.50281	33.9917	18.5975	5.67622	6.04894	1.43131	4.37914	2.51631
LOC110439038	964.749	897.066	504.725	282.245	942.252	579.69	253.251	566.754	489.959
MSTRG.28181	19.7437	25.6576	12.3606	86.4238	157.988	97.7912	232.736	286.136	271.101
MSTRG.21195	3.58976	15.2045	7.21036	19.6915	18.9207	3.02447	30.0664	13.1413	55.3751
MSTRG.24072	4.4872	13.3039	8.24041	0	18.9207	6.04894	4.99292	4.36458	3.34392
MSTRG.24840	5.38465	27.5582	32.9616	32.8192	42.5716	45.3671	47.8035	42.931	40.9751
MSTRG.23418	0.897441	9.50281	4.1202	5.46986	16.0826	4.03263	0.714487	4.372	9.21142
MSTRG.1420	30.513	25.6576	21.6311	31.7252	25.543	29.2366	29.275	45.1481	20.0846
MSTRG.27059	11.6667	17.1051	22.6611	42.6649	18.9207	28.2284	30.7249	30.606	30.9859
MSTRG.16370	253.976	258.477	201.89	241.768	198.668	210.705	317.783	289.132	230.167
MSTRG.17312	265.643	72.2214	28.8414	47.0408	235.563	273.211	225.054	315.227	215.357
MSTRG.24854	152.565	118.785	129.786	138.934	131.499	136.101	76.3932	115.772	76.9835
MSTRG.20473	67.3081	57.9672	53.5626	56.8865	66.2225	59.4813	31.4116	47.3244	30.9584
MSTRG.2744	73.5902	67.47	96.8248	86.4238	65.2765	43.3508	111.529	112.284	75.413
MSTRG.25143	660.517	425.726	639.661	504.321	407.742	552.47	555.281	537.186	539.551
MSTRG.15769	4.4872	3.80113	9.27046	6.56383	4.73018	4.03263	5.00257	13.8479	4.18798
MSTRG.24424	63.7183	103.581	75.1937	121.431	142.851	158.281	119.162	141.175	140.498
MSTRG.201	311.412	381.063	327.556	377.42	452.205	384.108	264.875	254.113	334.708
MSTRG.11373	667.696	380.113	585.069	596.215	410.58	904.317	454.95	458.161	550.766
LOC110437907	9.87185	7.60225	12.3606	19.6915	19.8668	18.1468	4.99846	15.293	5.85835
MSTRG.12688	210.001	248.023	247.212	289.903	401.119	364.953	348.266	350.811	409.016
MSTRG.16939	46.6669	28.5084	37.0818	57.9805	45.4097	29.2366	91.5098	67.078	47.7608
MSTRG.1480	85.2569	73.1717	47.3823	106.115	86.0893	85.6934	75.7095	72.8416	66.1319
MSTRG.13243	13.4616	25.6576	17.5109	7.6578	26.489	8.06526	15.7122	14.5673	24.2745
MSTRG.11679	49.3593	47.5141	49.4424	41.5709	45.4097	61.4976	37.805	35.6454	25.9164
MSTRG.11089	201.027	211.913	226.611	213.324	190.153	222.803	289.817	270.817	226.729
MSTRG.9645	2.69232	71.2711	25.7513	39.383	56.7622	6.04894	7.15633	10.2177	15.9362
fam150ba	46.6669	29.4587	28.8414	50.3227	45.4097	35.2855	67.1597	59.0202	46.893
MSTRG.20319	8.97441	1.90056	2.0601	0	3.78415	2.01631	12.1158	13.0831	0.835299
LOC110440072	9.87185	2.85084	0	3.28192	3.78415	3.02447	2.85636	0	1.67387
MSTRG.24444	70.8978	94.0779	71.0735	68.9202	95.5497	81.6607	99.2121	107.004	74.4525
LOC101882334	0	2.85084	2.0601	1.09397	3.78415	0	0.715397	1.45919	0
MSTRG.15674	84.3594	65.5694	81.374	74.3901	83.2512	127.028	46.3489	79.266	45.9651
LOC103910670	2.69232	12.3537	3.09015	1.09397	9.46036	1.00816	2.14338	0.72864	1.67474
MSTRG.15261	560.901	718.413	696.314	536.046	557.215	532.307	471.209	540.995	552.272
MSTRG.30526	96.9236	22.8068	56.6528	84.2358	7.56829	118.963	70.5761	40.7141	32.5856
MSTRG.15014	49.3593	60.818	79.3139	100.645	80.4131	88.7178	37.133	24.0329	46.0319
MSTRG.10447	69.103	33.2599	30.9015	62.3564	39.7335	26.2121	22.8858	42.3037	51.9693
MSTRG.21040	43.9746	25.6576	48.4124	63.4504	84.1972	32.261	53.614	45.2005	49.432
MSTRG.27087	5.38465	6.65197	10.3005	14.2216	3.78415	6.04894	18.5975	5.10639	7.54506
LOC108181163	3.58976	1.90056	0	0	0	6.04894	0	0	0
MSTRG.2157	99.6159	346.853	117.426	96.2695	354.764	96.7831	102.138	136.944	282.11
LOC110437801	0	0	0	0	1.06412	0	0	0	0.942086
MSTRG.23577	68.2055	66.5197	42.2321	52.5106	26.489	72.5873	39.2247	38.5485	29.2553
LOC101886711	0	13.3039	0	0	0	2.01631	0	0	1.66222
MSTRG.1163	46.6669	15.2045	11.3306	8.75177	11.3524	45.3671	10.6689	21.0359	18.3396
MSTRG.15649	67.3081	51.3152	69.0134	87.5177	53.9241	50.4079	49.3179	34.2601	41.8856
MSTRG.3631	26.9232	35.1604	36.0518	39.383	23.6509	35.2855	17.8507	29.8561	22.5953
MSTRG.17696	34.1028	47.5141	39.1419	41.5709	40.6796	61.4976	34.2364	31.2788	15.0473
LOC110437981	3.58976	3.80113	4.1202	2.18794	6.62225	2.01631	0.714288	2.91386	4.18584
MSTRG.12025	27.8207	0	9.27046	5.46986	0.946036	14.1142	9.96451	22.5022	0
MSTRG.12849	8.07697	10.4531	57.6828	41.5709	11.3524	73.5955	33.4897	69.0354	5.01077
MSTRG.13644	44.872	54.166	46.3523	65.6383	40.6796	51.416	38.5702	80.1282	70.3197
MSTRG.27977	145.385	39.9118	157.598	91.8936	57.7082	64.5221	76.4456	44.4461	45.217
MSTRG.15213	24.2309	35.1604	35.0217	14.2216	45.4097	18.1468	29.2724	26.9408	44.3496
LOC100333843	4.4872	9.50281	11.3306	6.56383	8.51433	2.01631	7.86833	16.049	10.8986
MSTRG.28745	58.3337	52.2655	58.7129	42.6649	62.4384	34.2773	60.7173	76.4923	88.744
MSTRG.12602	20.6411	4.75141	25.7513	15.3156	8.51433	48.3915	2.84663	1.45156	3.33634
MSTRG.10851	346.412	351.604	320.346	357.729	349.087	253.047	279.352	331.529	292.24
MSTRG.3335	5.38465	11.4034	6.1803	1.09397	9.46036	3.02447	2.14099	7.27826	5.85504
MSTRG.18203	73.5902	117.835	83.4341	87.5177	116.362	125.011	106.303	128.785	146.331
MSTRG.32714	28.7181	58.9175	42.2321	50.3227	38.7875	64.5221	31.3911	50.9316	30.1021
MSTRG.19100	3.58976	13.3039	1.03005	6.56383	15.1366	1.00816	5.72302	1.45915	5.86912
MSTRG.1612	18.8463	14.2542	10.3005	19.6915	13.2445	22.1795	27.1181	13.8282	32.6197
MSTRG.1933	46.6669	40.8621	37.0818	52.5106	33.1113	30.2447	39.3114	33.5311	54.4513
MSTRG.25220	183.078	290.786	155.538	153.156	263.944	165.338	189.914	145.626	188.277
LOC108181206	26.0258	12.3537	8.24041	9.84575	4.73018	9.07341	5.71156	5.0968	2.5103
MSTRG.23639	277.309	418.124	281.204	248.332	300.84	317.569	263.314	258.351	255.086
MSTRG.29350	40.3848	52.2655	63.8631	107.209	46.3558	74.6036	55.0123	64.1189	44.3797
MSTRG.29689	8.07697	7.60225	22.6611	9.84575	17.9747	5.04079	12.8666	10.935	8.37781
MSTRG.30926	24.2309	19.0056	15.4508	24.0674	16.0826	31.2529	14.2674	65.4775	15.0497
MSTRG.23567	131.924	122.586	180.259	152.062	93.6576	164.33	176.996	120.824	140.527
MSTRG.24988	33.2053	21.8565	22.6611	21.8794	26.489	14.1142	40.0168	32.0658	16.7504
MSTRG.27339	35.0002	67.47	36.0518	56.8865	63.3844	49.3997	82.8441	86.6733	69.4738
MSTRG.22101	19.7437	10.4531	0	47.0408	15.1366	21.1713	62.2207	32.8218	39.396
MSTRG.22470	12190.8	8566.79	13641	12686.8	11349.6	8237.65	9547.42	8363.2	10692.4
MSTRG.931	51.1541	24.7073	8.24041	4.37589	20.8128	26.2121	12.1056	13.7983	20.865
MSTRG.23270	18.8463	6.65197	23.6912	18.5975	12.2985	28.2284	9.26995	14.5445	10.0289
MSTRG.19446	86.1543	81.7242	118.456	95.1755	77.575	107.873	121.324	162.307	133.831
LOC110439839	4.4872	49.4146	19.571	33.9131	62.4384	11.0897	35.7572	14.5868	27.6597
MSTRG.16942	195.642	218.565	172.018	189.257	145.69	196.591	327.639	289.735	261.022
MSTRG.3584	39.4874	49.4146	33.9917	48.1348	66.2225	56.4568	29.2645	40.0364	43.5011
MSTRG.13407	12.5642	10.4531	7.21036	4.37589	17.0287	10.0816	2.13998	12.3672	9.19648
MSTRG.25471	52.0516	63.6689	58.7129	101.739	70.0067	68.5547	51.445	51.0086	69.5069
MSTRG.16763	77.1799	100.73	77.2538	66.7323	82.3052	101.824	59.917	69.8356	95.3049
MSTRG.13547	24.2309	9.50281	14.4207	3.28192	12.2985	15.1224	7.12268	16.7073	9.1828
MSTRG.28909	5157.59	5464.12	11824	10482.4	3472.9	6199.16	5934.39	7464.8	6070.7
MSTRG.20077	2031.81	2153.34	2253.75	2284.21	2596.87	2426.63	1379.19	1386.18	1572.95
MSTRG.6649	22.436	22.8068	28.8414	13.1277	27.4351	26.2121	11.4101	13.0911	42.6264
MSTRG.8737	6.28209	9.50281	11.3306	16.4096	4.73018	4.03263	11.4561	10.9533	5.87428
MSTRG.13745	838.21	359.206	290.474	365.387	432.339	1542.48	433.318	919.392	203.478
MSTRG.32122	70.8978	196.708	129.786	228.64	129.607	94.7668	211.705	62.7296	513.853
LOC103908653	6.28209	0	0	0	0	0	nan	nan	nan
MSTRG.31892	146.283	150.144	163.778	133.465	117.309	219.778	176.117	211.607	98.6108
MSTRG.2303	125.642	152.045	238.972	105.021	100.28	106.865	122.076	99.7446	91.201
MSTRG.11244	299.745	243.272	312.105	262.553	229.887	226.835	266.375	265.835	257.796
MSTRG.18652	61.9234	93.1276	53.5626	67.8262	65.2765	47.3834	92.167	97.6394	92.1123
MSTRG.25007	22.436	8.55253	28.8414	15.3156	19.8668	14.1142	36.4198	29.8597	13.3914
MSTRG.18679	249.489	227.117	199.83	222.076	242.185	243.974	188.444	195.096	254.326
MSTRG.20400	317.694	362.057	302.835	306.312	282.865	259.096	297.101	352.525	373.323
MSTRG.24247	73.5902	113.083	50.4725	45.9468	95.5497	65.5302	62.0865	80.0581	93.6774
MSTRG.9157	90.6415	76.9728	84.4642	85.3298	62.4384	67.5465	91.4255	92.5115	72.8309
MSTRG.17754	128.334	113.083	139.057	109.397	86.0893	114.93	167.028	154.328	111.267
MSTRG.12517	182.181	247.073	183.349	164.096	325.437	200.623	195.591	197.289	227.565
MSTRG.23898	530.388	382.013	415.11	259.271	332.059	397.214	425.131	467.759	373.701
MSTRG.5283	8.07697	4.75141	3.09015	6.56383	4.73018	7.0571	3.56868	2.1837	7.52868
MSTRG.26260	319.489	248.023	226.611	248.332	287.595	350.839	237.563	180.435	232.445
LOC103909220	0	0	0	0	0	2.01631	0.70912	0	0.831112
MSTRG.3666	12.5642	31.3593	23.6912	9.84575	30.2732	20.1631	16.4067	16.0048	19.2292
MSTRG.1093	12.5642	10.4531	9.27046	14.2216	12.2985	14.1142	15.7061	10.1932	8.3673
MSTRG.15375	43.0772	40.8621	38.1119	75.484	27.4351	75.6118	45.6798	42.2189	46.0094
MSTRG.28373	91.539	86.4756	172.018	195.821	114.47	105.856	72.9147	63.4262	61.9991
MSTRG.22141	11.6667	1.90056	6.1803	5.46986	3.78415	2.01631	11.4451	23.3445	10.8989
MSTRG.32339	6.28209	12.3537	14.4207	13.1277	7.56829	9.07341	33.58	22.588	11.7233
MSTRG.2596	50.2567	61.7683	85.4942	71.1082	55.8161	80.6526	55.6655	41.486	41.8216
MSTRG.11374	120.257	56.0666	75.1937	94.0816	62.4384	152.232	62.0269	90.8877	91.0807
MSTRG.3678	27.8207	15.2045	18.5409	13.1277	23.6509	16.1305	14.2759	26.9345	15.8952
MSTRG.28326	84.3594	38.9615	108.155	113.773	94.6036	115.938	74.2415	66.9786	46.8534
MSTRG.14147	8.97441	3.80113	19.571	14.2216	5.67622	10.0816	13.5738	14.5718	10.0477
MSTRG.28720	540.259	403.87	509.875	498.851	517.482	478.875	556.211	496.617	551.476
MSTRG.30661	19.7437	55.1163	31.9316	28.4433	25.543	20.1631	7.85893	18.9443	5.02414
MSTRG.14734	177.693	176.752	85.4942	84.2358	204.344	175.419	94.8499	136.007	179.706
MSTRG.19765	170.514	315.493	210.13	282.245	344.357	263.129	160.669	206.097	277.024
MSTRG.26865	175.898	168.2	151.417	130.183	147.582	114.93	206.39	155.133	135.595
MSTRG.28906	9.87185	9.50281	16.4808	14.2216	20.8128	13.106	14.9969	8.73974	20.0878
LOC110439136	0	0	0	0	0	0	0	2.45927	0.942086
MSTRG.19950	47.5644	31.3593	53.5626	41.5709	18.9207	38.31	44.9781	49.5113	36.8173
LOC101885251	0	0	0	0	5.67622	1.00816	0	0	0
MSTRG.26652	630.004	1137.49	811.68	818.291	1046.32	552.47	699.526	750.573	1081.15
MSTRG.3593	466.669	360.157	517.085	476.972	433.285	359.912	383.61	305.984	479.744
MSTRG.8915	52.0516	0	62.8331	41.5709	3.78415	80.6526	8.54677	8.7164	2.50427
MSTRG.25413	21.5386	13.3039	29.8715	36.1011	6.62225	29.2366	11.4259	24.7619	15.9024
MSTRG.26112	3.58976	0	21.6311	4.37589	0.946036	9.07341	2.13658	2.17899	2.50414
MSTRG.21942	114.872	181.504	130.816	132.371	95.5497	138.118	134.192	198.732	122.141
MSTRG.2885	22.436	21.8565	27.8114	22.9734	23.6509	41.3344	20.6749	18.904	18.3826
LOC110439123	1.79488	0.950281	2.0601	2.18794	3.78415	2.01631	1.42835	2.18504	1.67407
MSTRG.10656	7.17953	7.60225	8.24041	8.75177	7.56829	2.01631	12.8821	5.83902	37.7457
MSTRG.24959	10.7693	7.60225	7.21036	1.09397	8.51433	11.0897	17.7961	4.35582	7.50872
MSTRG.15511	45.7695	40.8621	32.9616	55.7926	73.7908	62.5057	79.9487	46.5916	41.8314
sox2ot	10.7693	14.2542	20.601	19.6915	3.78415	8.06526	14.3076	4.37747	10.0614
MSTRG.23114	422.695	468.489	412.02	673.887	663.172	572.633	392.803	476.348	519.808
MSTRG.11014	446.028	420.975	447.042	423.367	485.317	437.54	272.001	278.855	285.325
MSTRG.18091	17.9488	25.6576	23.6912	16.4096	18.9207	26.2121	27.1012	27.6391	23.4047
MSTRG.17154	248.591	218.565	191.589	248.332	206.236	218.77	267.075	187.167	231.836
MSTRG.20069	324.874	274.631	260.603	285.527	294.217	235.909	229.984	201.77	335.68
MSTRG.13727	154.36	171.051	170.988	147.686	158.934	172.395	209.828	246.746	248.434
LOC103910497	0.897441	7.60225	16.4808	13.1277	7.56829	5.04079	10.0144	5.10656	7.54532
MSTRG.30449	8.07697	7.60225	2.0601	14.2216	3.78415	2.01631	1.43309	5.84611	28.5536
MSTRG.12491	148.078	94.0779	181.289	136.746	140.959	143.158	196.313	161.624	201.638
LOC110439635	22.436	22.8068	24.7212	9.84575	21.7588	20.1631	20.6806	15.2728	31.7606
MSTRG.12613	115.77	128.288	95.7947	170.66	203.398	217.762	222.639	286.732	197.377
MSTRG.2679	136.411	168.2	130.816	133.465	201.506	106.865	127.865	123.118	148.187
MSTRG.10494	2010.27	2331.99	2366.03	2449.4	2791.75	2478.05	1487.86	1499.19	1716.21
LOC101884514	0	3.80113	2.0601	0	0	0	nan	nan	nan
MSTRG.21419	30.513	9.50281	7.21036	13.1277	5.67622	25.2039	19.9498	18.8924	4.17531
MSTRG.26872	70.0004	57.0169	69.0134	39.383	52.032	55.4486	97.0308	85.1317	52.6806
MSTRG.21785	9.87185	15.2045	12.3606	109.397	6.62225	58.4731	11.4392	7.29139	14.245
MSTRG.14674	6.28209	15.2045	14.4207	6.56383	6.62225	7.0571	14.9902	7.27984	10.876
MSTRG.25119	130.129	180.553	132.877	129.089	171.233	117.954	104.977	114.344	116.341
MSTRG.18549	4.4872	17.1051	13.3907	13.1277	8.51433	9.07341	12.146	5.82921	9.21122
LOC110439000	0	0	0	0	0	1.14277	0	0	0.942086
LOC110438055	10.7693	16.1548	10.3005	6.56383	7.56829	16.1305	17.8107	22.5236	9.18486
MSTRG.18628	43.9746	47.5141	258.543	179.411	253.538	19.155	47.2406	49.6381	172.814
LOC103910040	4.4872	4.75141	4.1202	7.6578	0.946036	2.01631	8.59302	0	0.839275
LOC103911555	4.4872	0.950281	4.1202	6.56383	1.89207	4.03263	9.29061	3.64423	10.0513
MSTRG.29559	17.0514	8.55253	2.0601	3.28192	16.0826	27.2202	10.6746	18.144	10.8428
MSTRG.32353	324.874	355.405	381.119	474.784	461.666	361.928	370.032	236.771	434.527
MSTRG.29015	8.97441	6.65197	1.03005	3.28192	12.2985	5.04079	9.27961	21.8395	8.36615
MSTRG.32565	102.308	97.879	91.6745	190.351	243.131	187.517	143.517	173.308	179.922
MSTRG.28015	201.027	227.117	279.144	100.645	48.2479	88.7178	108.532	152.193	112.976
MSTRG.11963	417.31	368.709	464.553	354.447	290.433	340.757	302.004	313.094	259.402
MSTRG.4628	146.283	106.432	76.2238	35.0071	137.175	57.465	75.6587	93.9025	78.6358
MSTRG.17992	499.875	768.778	556.227	968.165	1226.06	798.46	793.55	758.308	912.486
MSTRG.15438	12.5642	38.9615	24.7212	7.6578	15.1366	8.06526	22.8491	20.3897	51.0491
MSTRG.23809	83.462	148.244	106.095	82.0479	175.017	103.84	70.6677	48.0468	92.0276
MSTRG.28328	100.513	107.382	135.967	154.25	97.4417	153.24	108.505	112.843	102.909
MSTRG.8947	19.7437	19.0056	13.3907	16.4096	17.0287	10.0816	17.1516	17.492	20.1022
MSTRG.21637	7.17953	33.2599	38.1119	67.8262	35.0033	9.07341	25.07	11.688	91.5066
MSTRG.26453	14.3591	4.75141	24.7212	14.2216	14.1905	11.0897	35.7159	19.6693	5.02321
MSTRG.3805	185.77	316.444	249.272	242.862	303.678	241.958	271.317	317.478	358.159
si:ch211-63o20.10	31.4104	13.3039	15.4508	12.0337	4.73018	43.3508	11.3814	26.1163	13.3393
MSTRG.3546	69768	100276	98860.1	96925.9	99850.4	72969.4	37831.7	36568.8	44262.9
MSTRG.8887	352.694	203.36	362.578	274.587	228.941	442.581	313.025	265.425	244.862
LOC103910431	35.0002	46.5638	24.7212	42.6649	38.7875	19.155	33.6069	51.0462	46.0928
MSTRG.24940	226.155	311.692	360.518	257.083	272.458	269.178	314.104	338.539	260.208
MSTRG.27112	205.514	340.201	333.736	472.596	455.044	315.553	195.783	170.52	226.951
MSTRG.12398	79.8722	16.1548	21.6311	51.4167	15.1366	219.778	127.271	166.778	52.4996
MSTRG.3655	13.4616	6.65197	12.3606	55.7926	24.5969	15.1224	12.1683	15.3297	15.1005
MSTRG.24275	61.9234	64.6191	49.4424	68.9202	75.6829	56.4568	39.9984	30.5941	46.8794
MSTRG.24012	65.5132	65.5694	71.0735	30.6312	49.1939	45.3671	62.0714	29.1049	86.965
MSTRG.22269	34.1028	40.8621	30.9015	53.6046	33.1113	44.3589	40.7076	34.9605	35.9922
MSTRG.10808	21.5386	2.85084	10.3005	6.56383	16.0826	17.1387	12.1178	8.72347	5.01261
MSTRG.13651	25.1283	40.8621	41.202	32.8192	35.0033	41.3344	29.9699	29.1092	30.1077
MSTRG.240	8.97441	4.75141	1.03005	4.37589	0.946036	3.02447	4.28664	15.301	6.69877
MSTRG.69	142.693	59.8677	46.3523	50.3227	76.6289	144.166	59.8353	37.0496	11.6882
MSTRG.20489	66.4106	44.6632	84.4642	59.0745	43.5177	59.4813	49.9699	61.154	40.9964
MSTRG.27754	40.3848	65.5694	80.344	62.3564	61.4924	43.3508	46.4413	42.2623	57.7802
MSTRG.28984	275.514	302.19	317.256	504.321	479.64	307.488	682.5	682.926	662.545
MSTRG.22165	61.026	38.9615	30.9015	92.9876	64.3305	42.3426	80.0875	64.1747	51.961
MSTRG.23654	238.719	300.289	297.685	211.137	379.361	237.925	192.757	224.978	338.039
MSTRG.21501	214.488	269.88	234.852	219.888	259.214	249.015	214.847	222.022	270.212
MSTRG.20744	38.59	45.6135	40.172	28.4433	21.7588	27.2202	16.4209	19.6593	24.2664
LOC101884608	0	0	0	0	1.89207	0	0	0	0
MSTRG.26938	32.3079	14.2542	35.0217	26.2553	13.2445	33.2692	28.5338	24.0076	20.0655
MSTRG.4128	197.437	214.764	199.83	217.7	196.776	185.501	221.393	225.058	202.561
MSTRG.13636	177.693	201.46	179.229	238.486	169.341	180.46	158.582	136.231	223.538
LOC103908977	0.897441	7.60225	10.3005	10.9397	2.83811	1.00816	11.4693	5.84844	5.88102
LOC101882417	0	0	0	0	0	0	1.60761	0	1.88417
MSTRG.30099	24.2309	38.9615	25.7513	9.84575	48.2479	31.2529	41.3578	44.3602	36.7723
MSTRG.24603	53.8465	52.2655	85.4942	33.9131	65.2765	46.3752	57.8068	68.4158	71.0972
MSTRG.12173	87.0518	133.039	71.0735	80.9539	117.309	72.5873	112.125	74.2915	102.118
MSTRG.13736	20.6411	0.950281	1.03005	0	14.1905	36.2937	0.710655	15.9447	10.8278
MSTRG.31479	12.5642	15.2045	21.6311	19.6915	13.2445	42.3426	22.085	35.6014	25.0494
LOC103910979	0	0.950281	0	0	1.89207	0	0.714612	0	0.837548
MSTRG.11397	3.58976	7.60225	9.27046	1.09397	8.51433	6.04894	2.13817	0	13.3653
MSTRG.28142	40.3848	10.4531	17.5109	12.0337	35.9494	24.1958	13.5535	17.46	15.8851
si:dkey-88l16.5	6.28209	2.85084	1.03005	6.56383	4.73018	1.00816	1.43205	5.8419	8.39206
MSTRG.2867	1.79488	15.2045	12.3606	8.75177	2.83811	2.01631	2.86417	5.84203	9.23148
MSTRG.26783	598.593	885.662	753.997	1183.68	1249.71	1026.3	956.983	1041.53	943.328
MSTRG.23586	3.58976	13.3039	6.1803	8.75177	6.62225	0	10.0325	4.38498	17.6376
MSTRG.13845	75.385	110.233	74.1637	61.2624	64.3305	68.5547	52.1046	88.8072	101.223
MSTRG.22193	251.283	185.305	404.81	370.856	119.201	346.806	256.993	208.218	168.172
MSTRG.22330	350.002	321.195	424.381	437.589	469.234	489.964	354.028	318.107	373.105
MSTRG.24397	9.87185	5.70169	1.03005	0	1.89207	8.06526	2.84063	15.9335	4.16163
MSTRG.22155	26.0258	10.4531	13.3907	4.37589	34.0573	15.1224	27.8202	18.9149	26.7537
LOC103909618	1.79488	3.80113	2.0601	0	0	0	nan	nan	nan
MSTRG.12305	385.9	245.173	345.067	389.454	219.48	412.336	341.868	345.013	250.948
LOC795545	224.36	356.356	476.913	445.246	1340.53	708.734	357.546	201.608	566.268
si:ch211-199m9.3	26.0258	28.5084	44.2922	51.4167	21.7588	28.2284	22.875	43.0128	47.7557
MSTRG.11001	84.3594	60.818	88.5844	125.807	87.0353	138.118	54.954	69.146	40.1503
LOC110439910	0	0	0	0	2.83811	0	0.714612	0	0
LOC108182802	0	0.950281	0	0	0	1.00816	0	0	0
MSTRG.25395	7.17953	25.6576	9.27046	15.3156	43.5177	5.04079	22.8804	27.7098	20.1124
MSTRG.12218	103.206	167.25	103.005	110.491	149.474	122.995	111.36	103.378	113.784
MSTRG.20897	42.1797	24.7073	31.9316	39.383	15.1366	24.1958	25.7278	27.6961	25.1281
LOC110439513	986.288	599.628	894.084	876.271	655.603	920.447	708.075	801.474	760.45
MSTRG.12824	0	2.85084	2.0601	2.18794	13.2445	4.03263	4.28316	10.9204	97.0532
MSTRG.25428	276.412	352.554	385.239	308.5	297.055	288.333	319.887	305.846	315.5
MSTRG.15563	174.104	251.825	169.958	161.908	222.319	140.134	254.26	251.294	247.776
MSTRG.2136	102.308	63.6689	80.344	51.4167	51.086	103.84	94.0768	58.8747	57.6364
MSTRG.23976	99.6159	108.332	90.6445	57.9805	99.3338	114.93	127.631	191.247	119.503
MSTRG.12518	852.569	846.701	954.857	732.961	858.055	1018.24	879.667	839.645	930.657
MSTRG.15296	24.2309	27.5582	38.1119	18.5975	17.9747	19.155	17.8469	16.745	32.6308
MSTRG.2623	91.539	104.531	128.756	141.122	111.632	156.264	67.802	69.1476	66.0823
MSTRG.23795	8.97441	1.90056	13.3907	43.7589	37.8415	34.2773	125.002	98.3436	100.461
MSTRG.6741	5.38465	15.2045	12.3606	2.18794	17.9747	1.00816	8.57652	2.18668	0
MSTRG.17883	27.8207	22.8068	17.5109	17.5035	13.2445	24.1958	4.27975	13.8215	13.376
MSTRG.28881	20.6411	4.75141	7.21036	15.3156	10.4064	33.2692	26.359	12.3512	21.709
MSTRG.22074	98.7185	48.4644	79.3139	41.5709	34.0573	59.4813	63.4796	42.9171	40.9619
MSTRG.17083	108.59	177.703	97.8548	371.95	411.526	293.374	270.01	287.024	350.785
LOC108179594	624.619	472.29	126.696	159.72	350.033	534.323	163.834	321.095	269.661
LOC108180147	0	2.85084	0	0	0	0	0	0	0
MSTRG.27150	218.976	335.449	255.453	308.5	310.3	256.072	338.543	260.039	297.169
MSTRG.26431	20.6411	62.7186	43.2621	33.9131	68.1146	20.1631	35.0188	27.6964	31.8294
MSTRG.22482	187.565	188.156	170.988	175.035	225.157	205.664	111.344	129.568	133.845
MSTRG.23408	27.8207	54.166	43.2621	40.477	46.3558	31.2529	54.2903	80.866	82.0491
MSTRG.10039	21.5386	12.3537	21.6311	12.0337	17.9747	13.106	19.9894	13.8334	1.67344
MSTRG.24014	304.232	368.709	374.938	195.821	353.818	202.64	210.639	199.528	343.953
MSTRG.15105	134.616	208.112	98.8849	141.122	186.369	187.517	115.596	157.915	115.411
MSTRG.20968	21.5386	25.6576	31.9316	36.1011	29.3271	16.1305	16.4465	29.8995	26.8185
MSTRG.31534	8.97441	2.85084	0	12.0337	3.78415	15.1224	41.3696	19.6405	20.0634
MSTRG.12732	31.4104	0.950281	20.601	14.2216	0.946036	16.1305	7.84686	17.4602	5.85249
MSTRG.21826	49.3593	44.6632	61.803	127.995	60.5463	65.5302	52.906	44.4772	52.7902
MSTRG.18314	78.0774	91.227	113.306	155.344	101.226	125.011	56.4236	69.9261	92.08
MSTRG.32700	8.07697	19.0056	19.571	10.9397	5.67622	9.07341	22.8527	32.7744	15.066
MSTRG.26541	8.97441	4.75141	3.09015	3.28192	7.56829	6.04894	12.1263	10.1846	6.6882
MSTRG.31698	34.1028	20.9062	8.24041	10.9397	13.2445	36.2937	11.3909	7.26063	18.357
MSTRG.976	8.97441	3.80113	18.5409	18.5975	14.1905	8.06526	8.58134	17.5033	8.38133
MSTRG.1395	132.821	152.995	169.958	154.25	133.391	138.118	148.529	144.195	123.865
MSTRG.10578	249.489	385.814	323.436	388.36	329.221	248.007	183.651	236.853	240.371
MSTRG.12882	87.9492	196.708	86.5243	86.4238	174.071	79.6444	63.5642	91.7757	136.442
MSTRG.23627	38.59	0	11.3306	3.28192	0	25.2039	11.3623	7.2424	0
MSTRG.4127	61.9234	75.0722	85.4942	70.0142	85.1433	69.5628	72.1129	92.4762	79.4976
LOC110438145	4.4872	7.60225	6.1803	2.18794	0	2.01631	4.28267	3.63972	5.01942
MSTRG.22149	219.873	188.156	216.311	182.693	162.718	187.517	200.596	199.481	216.698
LOC101882031	4.4872	0	2.0601	8.75177	0	3.02447	0	2.18999	0.83893
MSTRG.27792	312.309	427.627	354.337	378.514	552.485	334.708	247.825	247.645	304.689
LOC110439535	15.2565	20.9062	2.0601	2.18794	6.62225	11.0897	13.5265	23.2336	9.17835
MSTRG.31872	69.103	49.4146	91.6745	53.6046	80.4131	86.7015	69.9024	67.6525	99.4838
pimr185	0.897441	0	5.15025	2.18794	0	7.0571	2.13369	4.35208	0.833585
MSTRG.19608	433.464	627.186	462.493	438.683	751.153	426.45	315.633	434.051	426.844
MSTRG.20223	132.821	181.504	195.71	154.25	175.017	113.922	158.598	148.631	158.251
MSTRG.2342	16.1539	17.1051	36.0518	39.383	20.8128	36.2937	35.6979	37.1345	20.9195
MSTRG.14732	12.5642	43.7129	6.1803	1.09397	21.7588	10.0816	3.56519	6.5447	15.8783
MSTRG.23519	324.874	270.83	298.715	319.44	264.89	394.189	296.827	355.839	288.515
LOC110439616	10.7693	0.950281	6.1803	7.6578	0.946036	2.01631	12.8895	4.38178	11.7498
MSTRG.4054	75.385	62.7186	84.4642	85.3298	75.6829	73.5955	79.2704	83.0286	58.5903
MSTRG.30341	266.54	187.205	177.169	240.674	172.179	363.945	422.872	445.082	243.213
LOC108179630	8.07697	6.65197	4.1202	3.28192	0	3.02447	0.713778	0.727944	4.18285
MSTRG.23536	47.5644	64.6191	53.5626	102.833	45.4097	41.3344	56.5089	67.8434	52.8165
MSTRG.22548	121.155	122.586	117.426	118.149	95.5497	112.914	99.955	106.308	99.5778
LOC108183541	0	6.65197	1.03005	1.09397	0	1.00816	4.99645	2.18383	3.34628
MSTRG.20124	27.8207	21.8565	35.0217	41.5709	28.3811	13.106	42.9294	14.5938	16.7715
MSTRG.29460	5.38465	46.5638	18.5409	25.1613	35.9494	9.07341	4.2909	8.75212	25.1454
MSTRG.13625	42.1797	63.6689	75.1937	57.9805	79.4671	61.4976	34.2682	37.1326	31.796
MSTRG.3594	76.2825	104.531	115.366	91.8936	72.8448	62.5057	85.0259	87.4421	132.312
MSTRG.21786	17.9488	9.50281	16.4808	112.679	9.46036	14.1142	16.4896	24.8596	6.72219
MSTRG.31182	6.28209	22.8068	10.3005	13.1277	13.2445	4.03263	15.7385	10.9438	21.7999
MSTRG.12259	1777.83	1994.64	1886.02	2087.3	2418.07	1944.74	1313.9	1396.05	1430.29
LOC103911260	3.58976	2.85084	1.03005	7.6578	6.62225	1.00816	4.29601	1.46042	3.3567
MSTRG.18208	118.462	221.416	246.182	247.238	268.674	189.534	252.88	289.225	259.545
MSTRG.31257	5.38465	2.85084	1.03005	4.37589	2.83811	13.106	2.13542	3.62967	4.1713
MSTRG.18364	964.749	773.529	918.805	1161.8	897.789	1485.02	1108.69	1199.09	729.981
MSTRG.920	35.0002	95.9784	90.6445	101.739	79.4671	39.3181	108.001	39.3894	258.191
LOC108184071	3.58976	4.75141	1.03005	2.18794	13.2445	2.01631	7.85852	1.45718	0
MSTRG.22360	190.257	171.051	155.538	191.445	120.147	181.468	109.232	133.971	99.5735
MSTRG.25989	26.9232	68.4203	31.9316	27.3493	73.7908	34.2773	42.1212	64.0716	60.2449
MSTRG.2119	11.6667	17.1051	5.15025	16.4096	19.8668	9.07341	7.86247	6.5606	11.7283
LOC108180204	17.9488	19.0056	15.4508	14.2216	13.2445	13.106	22.1356	7.28221	14.2271
MSTRG.14159	12.5642	4.75141	16.4808	5.46986	7.56829	4.03263	2.8577	8.01464	20.0959
MSTRG.26714	12.5642	7.60225	1.03005	8.75177	4.73018	9.07341	7.13743	5.09536	6.69224
MSTRG.14963	144.488	170.1	162.748	170.66	176.909	116.946	198.632	154.481	152.411
LOC110438577	0	0	0	0	1.89207	2.01631	0	0	0
MSTRG.27685	10.7693	19.0056	20.601	14.2216	11.3524	11.0897	17.8574	21.8541	22.6037
MSTRG.12458	182.181	107.382	115.366	147.686	119.201	202.64	102.719	113.487	144.635
MSTRG.16701	74.4876	1.90056	36.0518	18.5975	6.62225	70.571	27.738	51.4995	2.50075
MSTRG.24598	52.0516	18.0553	37.0818	19.6915	20.8128	30.2447	33.5214	23.2761	32.6008
MSTRG.26691	1688.09	1911.02	1611	1773.33	1666.92	1843.92	2088.03	2129.47	2013.84
MSTRG.13349	28.7181	3.80113	24.7212	8.75177	3.78415	30.2447	12.8057	11.6088	4.16909
MSTRG.9182	149.873	132.089	115.366	118.149	132.445	108.881	102.828	81.5648	140.604
MSTRG.19068	73.5902	67.47	50.4725	108.303	77.575	64.5221	70.7551	96.9413	66.1743
MSTRG.8995	132.821	122.586	138.027	145.498	111.632	159.289	124.901	167.413	99.5435
MSTRG.9280	212.693	200.509	150.387	145.498	218.534	194.574	143.433	190.673	163.09
MSTRG.15876	13.4616	12.3537	12.3606	20.7855	9.46036	14.1142	11.4318	7.28669	9.21145
MSTRG.26576	18.8463	16.1548	1.03005	9.84575	5.67622	15.1224	10.6951	23.9962	8.35668
MSTRG.10708	49.3593	69.3705	46.3523	27.3493	40.6796	35.2855	26.405	43.6687	59.3857
MSTRG.28113	30.513	34.2101	22.6611	33.9131	38.7875	36.2937	50.6839	34.9452	56.8931
MSTRG.19596	22.436	25.6576	8.24041	39.383	13.2445	8.06526	22.9168	13.1465	31.0559
MSTRG.2168	76.2825	135.89	154.508	138.934	140.013	97.7912	67.8742	83.7941	131.468
MSTRG.23896	560.901	454.235	458.373	343.507	370.846	443.589	526.586	523.938	427.339
MSTRG.22870	50.2567	36.1107	24.7212	24.0674	52.978	27.2202	27.131	34.2228	23.4304
MSTRG.14146	118.462	214.764	164.808	80.9539	170.287	99.8076	128.492	109.202	160.637
MSTRG.29076	28.7181	36.1107	11.3306	27.3493	22.7049	11.0897	10.0124	22.6103	22.6315
MSTRG.22729	1211.55	738.369	41.202	41.5709	423.824	1054.53	130.092	751.096	304.112
MSTRG.19145	70.8978	42.7627	49.4424	42.6649	50.1399	88.7178	65.5715	58.8772	40.0966
MSTRG.20821	31.4104	12.3537	22.6611	31.7252	19.8668	22.1795	18.5757	29.1452	25.1208
MSTRG.32607	227.053	99.7796	120.516	157.532	111.632	120.979	211.435	163.18	171.624
MSTRG.28417	151.668	152.995	173.049	89.7057	157.988	176.427	148.315	207.253	178.844
LOC108191469	0	1.90056	1.03005	6.56383	4.73018	3.02447	10.0106	2.18771	9.21862
LOC110440155	0	1.90056	2.0601	0	0.946036	1.00816	0	0.725894	0
LOC110439212	6.28209	1.90056	2.0601	4.37589	0	6.04894	10.6931	2.90808	5.01306
MSTRG.11318	14.3591	20.9062	13.3907	14.2216	23.6509	22.1795	11.4144	14.5511	18.3948
MSTRG.6897	17.0514	12.3537	13.3907	26.2553	6.62225	23.1876	22.8468	9.4657	5.02071
MSTRG.9849	69.103	101.68	73.1336	62.3564	131.499	111.905	75.61	86.5675	74.4051
LOC108183588	5.38465	9.50281	13.3907	6.56383	6.62225	5.04079	4.28604	5.09962	12.5584
MSTRG.11242	24.2309	22.8068	31.9316	40.477	20.8128	37.3018	22.1326	16.0187	41.0021
MSTRG.15449	12.5642	25.6576	6.1803	13.1277	19.8668	34.2773	25.6493	69.7556	28.3917
MSTRG.1055	66.4106	49.4146	56.6528	49.2287	81.3591	41.3344	51.4284	42.2506	59.4385
MSTRG.27446	125.642	145.393	114.336	135.652	102.172	126.02	139.944	135.44	179.918
MSTRG.29115	16.1539	13.3039	24.7212	17.5035	22.7049	29.2366	19.9687	18.9103	36.7775
MSTRG.10516	3.58976	3.80113	29.8715	15.3156	13.2445	7.0571	13.5854	4.37526	16.7605
MSTRG.25658	177.693	324.996	211.16	178.317	222.319	169.37	230.642	242.502	203.367
MSTRG.14355	22.436	31.3593	17.5109	21.8794	24.5969	39.3181	50.621	54.5341	55.9869
MSTRG.461	0.897441	0	44.2922	24.0674	0	0	17.9531	12.4504	0.841666
MSTRG.31274	32.3079	19.0056	33.9917	41.5709	17.9747	43.3508	38.5395	20.38	10.8741
MSTRG.4138	1.79488	9.50281	0	9.84575	3.78415	5.04079	12.8693	10.2081	7.54162
LOC103909809	2.69232	2.85084	0	0	0.946036	1.00816	2.1353	0	0.834215
MSTRG.23125	861.543	1062.41	1149.54	888.305	954.551	678.49	900.801	961.662	1013.07
MSTRG.28010	71.7953	91.227	80.344	44.8528	18.9207	26.2121	47.173	62.6878	33.508
MSTRG.894	9.87185	7.60225	13.3907	7.6578	17.9747	16.1305	15.6886	13.8182	10.8654
MSTRG.4629	6.28209	3.80113	13.3907	4.37589	15.1366	6.04894	0	10.921	13.3874
MSTRG.24179	91.539	69.3705	89.6144	87.5177	49.1939	69.5628	70.7087	74.2972	49.3889
MSTRG.28306	170.514	163.448	132.877	179.411	196.776	253.047	231.85	254.64	179.764
MSTRG.13730	68.2055	56.0666	66.9533	54.6986	59.6003	73.5955	71.3464	60.3928	91.1461
MSTRG.9586	22.436	23.757	19.571	20.7855	13.2445	23.1876	24.9774	12.3727	26.7651
MSTRG.17163	0	0	2.0601	5.46986	5.67622	1.00816	0.715728	2.1898	0
MSTRG.9050	88.8467	138.741	82.4041	82.0479	122.985	107.873	83.4938	163.024	141.35
MSTRG.11471	236.924	324.046	279.144	273.493	289.487	234.901	387.086	404.965	375.832
MSTRG.2653	16.1539	0	15.4508	8.75177	4.73018	20.1631	2.84885	1.4527	8.34736
MSTRG.21287	37.6925	35.1604	42.2321	28.4433	28.3811	27.2202	48.5522	38.5932	29.2892
MSTRG.2556	589.619	483.693	597.429	630.128	560.054	613.968	728.229	923.256	719.624
LOC108179136	0	0	4.1202	1.09397	0.946036	1.00816	0.714037	0.728208	1.67375
MSTRG.22821	56.5388	46.5638	35.0217	44.8528	46.3558	48.3915	42.8291	51.6869	25.0985
MSTRG.18788	314.104	445.682	399.66	394.924	375.576	336.724	309.238	341.596	437.77
MSTRG.3525	141.796	127.338	181.289	118.149	133.391	121.987	142.782	132.51	135.55
MSTRG.19390	625.516	469.439	578.889	658.571	494.777	546.421	779.893	823.777	754.183
LOC103911708	0.897441	0.950281	0	1.09397	0.946036	2.01631	0.712809	5.81564	0
MSTRG.27551	133.719	100.73	89.6144	83.1419	121.093	89.726	96.3782	96.8347	110.448
MSTRG.15641	70.0004	72.2214	70.0434	60.1684	81.3591	42.3426	102.171	71.4088	82.0647
LOC101883235	0	0	11.3306	6.56383	1.89207	0	3.58668	6.58415	3.36296
MSTRG.19505	271.027	77.9231	96.8248	114.867	68.1146	220.786	188.123	269.616	55.1215
MSTRG.26128	10.7693	9.50281	12.3606	12.0337	9.46036	6.04894	19.303	10.2076	5.8654
MSTRG.24554	36.7951	15.2045	42.2321	33.9131	7.56829	45.3671	32.089	23.999	13.3722
MSTRG.30836	92.4364	147.294	113.306	106.115	115.416	72.5873	115.036	120.233	109.703
MSTRG.20115	12.5642	224.266	9.27046	24.0674	244.077	6.04894	9.29236	9.47678	174.255
si:dkeyp-82a1.1	0	0.950281	0	0	0.946036	2.01631	0	2.89989	4.99894
MSTRG.12512	35.8976	27.5582	53.5626	56.8865	23.6509	54.4405	74.9547	43.6813	49.3629
MSTRG.2797	5.38465	15.2045	6.1803	1.09397	7.56829	6.04894	8.55123	4.36047	0
MSTRG.32248	0	0	0	0	0	18.1468	0	2.16958	0
LOC110437909	8.07697	3.80113	6.1803	6.56383	0	20.1631	2.84524	6.52885	0.833679
MSTRG.2371	615.644	629.086	639.661	645.443	525.996	595.821	921.804	763.876	627.644
MSTRG.2533	6.28209	9.50281	20.601	5.46986	7.56829	6.04894	11.4218	15.2886	5.85667
MSTRG.3353	131.924	36.1107	27.8114	49.2287	41.6256	70.571	47.7885	48.7369	37.6184
MSTRG.12178	157.95	164.399	164.808	182.693	160.826	151.224	167.126	186.467	210.107
MSTRG.20938	144.488	87.4259	130.816	100.645	94.6036	145.175	83.4547	120.028	117.875
LOC110439174	0	1.90056	0	0	0	0	nan	nan	nan
MSTRG.2733	16.1539	35.1604	25.7513	48.1348	56.7622	18.1468	40.7643	31.3624	43.5861
MSTRG.10044	240.514	250.874	209.1	300.842	252.592	279.26	386.999	294.917	443.532
MSTRG.23784	35.0002	40.8621	50.4725	73.2961	41.6256	39.3181	90.0727	74.3631	34.3515
MSTRG.3664	70.0004	40.8621	49.4424	40.477	34.0573	38.31	59.261	51.6992	25.9413
MSTRG.29542	5.38465	21.8565	11.3306	21.8794	17.0287	8.06526	35.7645	8.75384	32.6954
MSTRG.1217	115.77	45.6135	97.8548	86.4238	43.5177	85.6934	116.352	82.2619	45.1771
MSTRG.22655	127.437	89.3265	100.945	138.934	120.147	137.109	68.5367	87.3711	83.6741
si:dkey-287g12.6	99.6159	94.0779	84.4642	87.5177	144.744	120.979	153.421	143.366	115.415
LOC103912007	0.897441	1.90056	0	3.28192	0	0	0.718125	4.39427	0
MSTRG.32544	127.437	98.8293	96.8248	136.746	117.309	70.571	55.7608	76.5523	94.6786
LOC101882713	5.38465	1.90056	16.4808	3.28192	15.1366	12.0979	4.27679	10.1772	1.67085
MSTRG.21974	458.592	589.175	546.957	926.594	900.627	756.118	564.969	626.442	662.161
MSTRG.23192	28.7181	14.2542	32.9616	19.6915	19.8668	40.3263	11.403	6.54146	3.34116
LOC100536148	0	2.85084	0	0	0.946036	0	6.43151	1.45759	0
MSTRG.20610	133.719	85.5253	187.469	261.459	204.344	273.211	269.104	286.092	326.274
MSTRG.6945	140.898	191.957	116.396	83.1419	209.074	173.403	99.1318	93.8258	107.827
MSTRG.15301	208.206	298.388	242.062	243.956	292.325	224.819	193.521	217.025	302.137
MSTRG.6944	0	0.950281	1.03005	8.75177	0.946036	0	15.0734	2.92811	9.25389
LOC108183910	0.897441	0.950281	17.5109	6.56383	10.4064	4.03263	5.71714	16.763	5.0255
MSTRG.31180	32.3079	39.9118	16.4808	20.7855	53.9241	24.1958	14.2799	15.2914	30.1256
MSTRG.28224	44.872	32.3096	30.9015	19.6915	35.0033	31.2529	39.9506	27.6473	25.92
MSTRG.29563	3.58976	34.2101	4.1202	17.5035	55.8161	3.02447	7.86714	18.2347	20.9558
LOC101883633	0	0	1.03005	5.46986	4.73018	0	4.29895	5.84569	4.19876
LOC110438054	1.79488	0.950281	4.1202	0	2.83811	2.01631	0.712321	2.90583	0
MSTRG.1095	1062.57	1335.15	829.191	3379.28	3599.67	3723.12	3286.3	4212.69	4366.14
MSTRG.16237	17.9488	38.0113	45.3222	40.477	57.7082	21.1713	15.726	14.58	14.2424
MSTRG.479	8.07697	7.60225	13.3907	2.18794	6.62225	6.04894	11.4061	2.9081	26.7365
MSTRG.28239	42.1797	53.2158	36.0518	57.9805	46.3558	40.3263	77.8773	77.9656	52.7551
MSTRG.10755	4.4872	16.1548	12.3606	8.75177	6.62225	12.0979	5.70633	8.72937	5.016
LOC101886369	0	0	0	0	0	0	0.803806	0	3.76834
si:ch211-214p16.1	161.539	123.537	225.581	55.7926	122.985	78.6363	70.6544	109.904	98.7018
MSTRG.21914	1.79488	1.90056	0	2.18794	2.83811	4.03263	0	0	0
MSTRG.26457	1.79488	0.950281	4.1202	2.18794	1.89207	0	1.43298	5.11498	8.39751
MSTRG.28989	8.97441	20.9062	18.5409	9.84575	9.46036	7.0571	16.432	20.4012	9.21076
MSTRG.21709	274.617	170.1	189.529	219.888	145.69	224.819	245.55	264.255	174.85
MSTRG.17923	69.103	32.3096	38.1119	45.9468	71.8988	61.4976	59.9434	37.1165	35.1278
MSTRG.26079	7.17953	3.80113	11.3306	2.18794	2.83811	14.1142	11.3752	14.5012	7.4993
MSTRG.9020	171.411	275.582	194.68	146.592	199.614	100.816	98.6024	149.382	128.964
MSTRG.13357	36.7951	45.6135	15.4508	9.84575	9.46036	47.3834	24.1812	36.2664	23.3398
LOC103909972	47.5644	27.5582	51.5025	52.5106	31.2192	47.3834	38.5567	44.4192	42.6791
MSTRG.23632	11.6667	8.55253	14.4207	12.0337	9.46036	8.06526	42.157	16.7602	3.34979
si:ch211-198c19.3	935.133	953.132	808.59	731.867	1140.92	756.118	823.235	706.319	988.289
MSTRG.19225	56.5388	62.7186	44.2922	64.5443	133.391	79.6444	69.2423	41.4963	77.8076
MSTRG.27242	551.029	982.591	1100.09	868.614	613.032	428.467	865.817	311.347	674.555
MSTRG.3555	34.1028	56.0666	60.773	56.8865	70.9527	55.4486	96.3932	68.4502	93.7281
MSTRG.10018	241.412	247.073	261.633	228.64	345.303	229.86	172.794	200.982	236.831
MSTRG.31912	66.4106	38.0113	89.6144	82.0479	52.032	64.5221	57.8549	53.1757	103.805
MSTRG.2179	63.7183	73.1717	28.8414	14.2216	40.6796	24.1958	37.8181	55.306	51.8507
MSTRG.17962	8.97441	4.75141	21.6311	7.6578	18.9207	8.06526	17.8524	20.3915	10.0433
MSTRG.2445	47.5644	50.3649	55.6227	50.3227	52.978	42.3426	44.2811	45.8883	42.691
MSTRG.13750	259.36	206.211	126.696	141.122	190.153	396.206	165.962	296.379	97.6738
MSTRG.11949	202.822	156.796	175.109	198.009	139.067	211.713	122.049	131.023	130.498
MSTRG.12308	838.21	910.37	995.029	1081.94	1053.88	851.893	604.298	663.642	704.908
LOC108192029	0.897441	1.90056	1.03005	1.09397	4.73018	1.00816	0	0.728532	1.67449
MSTRG.2621	23.3335	29.4587	24.7212	28.4433	33.1113	33.2692	26.4076	30.5712	105.399
MSTRG.15257	265.643	369.659	370.818	382.89	277.189	307.488	279.981	295.735	285.454
MSTRG.16498	32.3079	56.0666	31.9316	39.383	46.3558	49.3997	29.258	26.1998	41.8186
LOC101886680	1.79488	0.950281	1.03005	0	0.946036	0	0	0	0
MSTRG.17998	0	0	14.4207	20.7855	0	0	13.6444	8.05615	3.36666
MSTRG.15665	163.334	127.338	170.988	178.317	163.664	169.37	189.21	185.683	159.834
MSTRG.13901	2.69232	4.75141	5.15025	5.46986	4.73018	0	15.0463	5.84569	5.03851
MSTRG.26424	3.58976	12.3537	15.4508	14.2216	1.89207	25.2039	24.9356	5.81268	7.51508
LOC110440087	2.69232	8.55253	2.0601	1.09397	1.89207	2.01631	4.99204	5.09112	2.5075
MSTRG.9831	43.9746	123.537	89.6144	70.0142	110.686	42.3426	65.034	27.696	72.8714
MSTRG.14573	32.3079	66.5197	54.5927	33.9131	94.6036	56.4568	95.6178	65.4954	62.7241
MSTRG.19062	253.976	271.78	298.715	246.144	245.969	238.933	115.665	166.747	112.969
MSTRG.18901	5.38465	1.90056	4.1202	7.6578	0	0	2.8725	0	0
MSTRG.10679	87.9492	123.537	77.2538	87.5177	125.823	81.6607	66.4129	72.1007	77.8381
LOC108183601	0	0	0	0	2.83811	0	0	0	0
LOC108183437	0	1.90056	1.03005	0	1.89207	0	0	0	1.6751
MSTRG.15214	122.052	142.542	112.276	124.713	137.175	184.493	121.975	124.396	193.955
si:ch211-196f5.9	18.8463	12.3537	9.27046	19.6915	27.4351	14.1142	52.8701	32.7888	17.5848
MSTRG.28960	18.8463	19.9559	43.2621	35.0071	22.7049	14.1142	27.1787	42.3066	27.6629
MSTRG.3379	50.2567	46.5638	91.6745	62.3564	35.9494	37.3018	47.17	88.9235	58.6354
LOC103909195	33.2053	39.9118	21.6311	30.6312	35.0033	33.2692	44.9715	21.84	19.2426
MSTRG.18721	53.8465	63.6689	48.4124	166.284	118.255	118.963	67.1556	62.6596	58.6127
MSTRG.14215	105.001	148.244	133.907	153.156	148.528	125.011	63.5679	128.202	89.5717
MSTRG.12579	795.133	1031.06	779.748	562.301	835.35	704.702	725.826	668.173	856.546
MSTRG.20993	185.77	88.3762	150.387	123.619	64.3305	140.134	119.879	136.085	113.74
MSTRG.29977	134.616	50.3649	54.5927	62.3564	38.7875	173.403	96.8212	113.264	28.3694
MSTRG.32829	0	183.404	5.15025	0	0	2.01631	0	0	0
MSTRG.17310	480.131	486.544	460.433	476.972	417.202	476.858	616.099	599.932	486.97
MSTRG.21512	45.7695	18.0553	33.9917	32.8192	37.8415	20.1631	46.452	34.255	25.1277
MSTRG.16705	571.67	861.905	70.0434	705.612	662.225	549.446	62.1452	758.357	63.627
MSTRG.12072	4.4872	19.9559	4.1202	13.1277	5.67622	13.106	19.272	10.1912	28.4434
MSTRG.32426	3.58976	11.4034	3.09015	36.1011	7.56829	1.00816	10.7598	4.38935	10.0887
MSTRG.16941	63.7183	76.0225	103.005	67.8262	53.9241	57.465	104.982	102.695	126.39
MSTRG.11041	20.6411	7.60225	29.8715	4.37589	2.83811	11.0897	5.69683	0.726236	5.00765
MSTRG.19011	43.0772	41.8124	44.2922	19.6915	16.0826	38.31	36.3469	30.5268	30.9057
MSTRG.27073	30.513	21.8565	15.4508	27.3493	32.1652	16.1305	25.0144	17.4931	36.0188
LOC103909847	0	0.950281	2.0601	5.46986	0.946036	0	0	3.65923	0.841056
MSTRG.31115	181.283	112.133	106.095	97.3635	119.201	117.954	79.9321	120.822	68.5893
MSTRG.3177	35.0002	25.6576	56.6528	64.5443	32.1652	35.2855	40.0312	44.4708	64.512
MSTRG.17281	74.4876	55.1163	67.9833	74.3901	54.8701	69.5628	67.8285	55.3397	110.459
MSTRG.30098	91.539	68.4203	94.7647	42.6649	105.01	57.465	72.8066	111.377	137.2
MSTRG.2158	30.513	85.5253	36.0518	20.7855	85.1433	27.2202	34.9873	22.5741	48.538
MSTRG.21286	21.5386	47.5141	23.6912	20.7855	46.3558	12.0979	19.2965	18.9506	20.9408
LOC110437956	0	0	2.0601	1.09397	0	0	0.718125	2.92951	3.36666
MSTRG.17500	19.7437	30.409	12.3606	13.1277	13.2445	17.1387	11.4158	10.1871	21.742
MSTRG.22670	68.2055	53.2158	60.773	55.7926	33.1113	76.6199	53.4924	53.8266	56.8432
MSTRG.11343	7.17953	39.9118	10.3005	45.9468	38.7875	9.07341	29.3474	32.8499	74.6648
MSTRG.25932	23.3335	28.5084	25.7513	24.0674	73.7908	26.2121	24.2801	45.8825	45.1965
MSTRG.20383	8.97441	19.9559	17.5109	14.2216	15.1366	5.04079	30.0404	18.236	24.3105
MSTRG.15402	57.4362	69.3705	72.1036	38.289	87.0353	43.3508	58.5467	61.1649	89.5388
MSTRG.11447	15.2565	15.2045	13.3907	6.56383	16.0826	5.04079	12.8598	7.28612	10.0481
MSTRG.3657	7.17953	7.60225	11.3306	17.5035	16.0826	33.2692	8.55334	3.63462	10.8602
LOC110440107	40.3848	36.1107	19.571	39.383	32.1652	26.2121	7.14537	25.5051	11.7244
MSTRG.23147	115.77	96.9287	103.005	92.9876	117.309	70.571	135.732	101.998	115.544
LOC100537147	1.79488	6.65197	11.3306	4.37589	7.56829	3.02447	5.00161	6.55827	10.8867
MSTRG.13662	13.4616	9.50281	0	29.5372	41.6256	31.2529	30.6991	26.9397	40.1641
MSTRG.18660	58.3337	103.581	45.3222	55.7926	88.9274	67.5465	50.6777	45.86	74.454
MSTRG.20325	13.4616	5.70169	5.15025	13.1277	8.51433	13.106	14.9908	6.55212	8.3665
MSTRG.27307	22.436	58.9175	2.0601	4.37589	52.032	27.2202	39.2148	23.2687	49.3037
MSTRG.29438	16.1539	16.1548	15.4508	15.3156	14.1905	30.2447	16.3924	23.9863	27.5656
tmem238b	15.2565	3.80113	7.21036	3.28192	1.89207	2.01631	3.57328	4.37303	5.8632
LOC103910627	1.79488	1.90056	3.09015	1.09397	1.89207	2.01631	1.4263	0	2.5075
MSTRG.18773	621.927	429.527	620.091	561.207	431.393	623.041	695.137	675.452	498.537
MSTRG.3513	458.592	318.344	351.247	697.954	480.586	823.664	414.576	451.185	278.491
MSTRG.5845	5.38465	31.3593	2.0601	4.37589	29.3271	8.06526	12.1365	13.1054	4.18363
MSTRG.26429	21.5386	38.0113	15.4508	16.4096	53.9241	11.0897	17.1495	14.5749	20.0998
MSTRG.28737	24.2309	25.6576	13.3907	21.8794	12.2985	8.06526	12.1612	16.0504	24.3146
MSTRG.17359	13.4616	51.3152	14.4207	15.3156	19.8668	13.106	25.7119	11.6543	71.1524
MSTRG.11211	87.0518	126.387	215.281	110.491	132.445	49.3997	56.4849	50.314	73.7441
MSTRG.9367	0.897441	5.70169	0	1.09397	5.67622	3.02447	4.99307	8.72943	15.8841
MSTRG.10042	19.7437	18.0553	17.5109	19.6915	18.9207	4.03263	19.324	6.56918	20.9707
MSTRG.24026	26.0258	38.0113	37.0818	18.5975	24.5969	46.3752	66.973	102.453	86.0099
MSTRG.1505	98.7185	115.934	99.9149	109.397	123.931	89.726	114.996	145.687	99.619
MSTRG.13797	590.516	611.981	517.085	645.443	597.895	488.956	580.769	716.873	612.863
si:ch211-270n8.4	0	0.950281	0	0	1.89207	0	0	5.10156	0.837548
MSTRG.14587	498.977	725.065	755.027	810.633	682.092	456.695	624.708	555.464	828.517
MSTRG.16933	121.155	189.106	190.559	283.339	260.16	228.852	189.278	236.011	311.412
MSTRG.2700	20.6411	32.3096	49.4424	39.383	3.78415	4.03263	2.86826	2.19389	0
MSTRG.32525	19.7437	11.4034	29.8715	19.6915	17.0287	13.106	37.8705	24.0477	39.3607
LOC100536192	55.6413	51.3152	90.6445	45.9468	48.2479	46.3752	35.6965	67.7132	51.8784
MSTRG.15131	165.129	175.802	119.486	77.672	125.823	242.966	137.458	143.091	158.601
MSTRG.13274	13.4616	2.85084	7.21036	2.18794	1.89207	13.106	11.3737	21.024	6.66517
MSTRG.10970	31.4104	15.2045	19.571	29.5372	18.9207	30.2447	32.1209	27.6627	32.6272
MSTRG.2466	23.3335	11.4034	8.24041	9.84575	5.67622	8.06526	10.7127	8.74024	20.926
MSTRG.12227	30.513	28.5084	32.9616	21.8794	24.5969	17.1387	11.4292	16.027	48.5582
LOC110437955	3.58976	1.90056	1.03005	12.0337	23.6509	0	50.8213	2.91999	73.826
MSTRG.19740	338.335	381.063	468.673	484.629	351.926	279.26	496.748	406.014	586.393
MSTRG.26654	188.463	305.04	243.092	198.009	304.624	183.485	250.664	241.8	286.253
MSTRG.14232	43.0772	57.0169	53.5626	61.2624	78.521	77.6281	92.0573	88.7898	70.2566
MSTRG.19489	418.207	174.852	275.024	184.881	198.668	352.855	264.465	231.183	196.336
si:dkey-65j4.2	0	1.90056	4.1202	0	0	0	nan	nan	nan
LOC110439617	0	0.950281	0	2.18794	0.946036	0	0	0.731292	1.68084
MSTRG.13405	66.4106	85.5253	43.2621	35.0071	56.7622	30.2447	47.1401	101.979	75.3404
MSTRG.31303	33.2053	22.8068	20.601	35.0071	12.2985	31.2529	31.4146	29.1255	25.1038
MSTRG.9551	7.17953	1.90056	0	31.7252	22.7049	30.2447	2.85578	3.64057	6.69414
MSTRG.29052	238.719	352.554	263.693	310.688	326.383	243.974	310.012	365.701	321.484
MSTRG.19480	21.5386	22.8068	20.601	15.3156	39.7335	23.1876	47.1014	21.8346	56.0408
MSTRG.11428	93.3339	95.0281	118.456	77.672	55.8161	105.856	107.709	88.7498	76.9131
MSTRG.32623	9.87185	13.3039	8.24041	5.46986	8.51433	8.06526	8.56148	8.00378	21.741
MSTRG.116	9.87185	19.0056	7.21036	2.18794	12.2985	8.06526	6.41678	12.3611	11.6988
MSTRG.720	68.2055	50.3649	81.374	57.9805	49.1939	53.4323	54.9806	69.9076	56.9071
MSTRG.18605	63.7183	76.9728	78.2839	59.0745	70.9527	71.5792	119.897	109.175	104.556
MSTRG.123	1439.5	1216.36	1395.72	1472.49	1347.16	1928.6	1023.09	990.277	921.477
LOC101885749	11.6667	17.1051	15.4508	6.56383	18.9207	16.1305	7.13022	10.1804	7.52116
LOC101887131	0	0	0	0	1.06412	0	0	0	0.942086
MSTRG.11816	51.1541	40.8621	38.1119	49.2287	36.8954	27.2202	25.7329	21.1406	14.2421
LOC101884216	72.6927	120.686	95.7947	77.672	100.28	118.963	99.1503	100.391	94.4707
MSTRG.13388	34.1028	27.5582	16.4808	25.1613	32.1652	20.1631	18.572	19.6691	12.5579
MSTRG.25206	103.206	124.487	106.095	156.438	163.664	143.158	94.973	109.238	122.191
LOC110438676	2.69232	2.85084	3.09015	3.28192	2.83811	1.00816	9.30072	2.18892	1.67704
MSTRG.8007	4.4872	4.75141	4.1202	4.37589	5.67622	16.1305	7.11798	2.17777	14.1822
MSTRG.31396	12.5642	38.0113	16.4808	37.195	29.3271	9.07341	16.4604	11.678	25.1636
MSTRG.21963	150.77	225.217	174.079	145.498	153.258	124.003	198.545	188.647	176.619
MSTRG.23076	677.568	895.165	753.997	946.286	1157	952.708	546.901	471.834	567.347
MSTRG.3455	5.38465	8.55253	18.5409	5.46986	14.1905	8.06526	11.4191	9.46214	11.7106
MSTRG.15895	39.4874	39.9118	42.2321	32.8192	42.5716	24.1958	55.0103	46.6303	44.3781
MSTRG.17458	16.1539	16.1548	5.15025	15.3156	31.2192	2.01631	1.43097	6.56717	27.6729
MSTRG.16088	47.5644	41.8124	26.7813	54.6986	53.9241	43.3508	77.1435	67.019	42.6958
MSTRG.18512	33.2053	87.4259	35.0217	56.8865	92.7116	78.6363	52.0912	65.4966	94.506
MSTRG.9124	74.4876	72.2214	93.7346	83.1419	70.0067	88.7178	109.209	79.3466	74.4555
MSTRG.18911	268.335	43.7129	314.165	308.5	52.032	327.651	112.027	76.4093	51.0142
MSTRG.2061	105.898	68.4203	75.1937	91.8936	80.4131	69.5628	112.153	122.392	80.375
MSTRG.28625	3.58976	14.2542	16.4808	10.9397	7.56829	26.2121	2.84893	15.9801	0.834758
MSTRG.22498	30.513	36.1107	27.8114	14.2216	30.2732	20.1631	41.3921	14.5564	15.0557
MSTRG.13009	88.8467	74.122	62.8331	78.766	41.6256	51.416	63.5957	56.8417	66.1613
MSTRG.11405	126.539	97.879	151.417	149.874	96.4957	122.995	159.264	109.254	123.046
MSTRG.15202	96.0262	212.863	250.302	237.392	237.455	84.6852	285.388	197.682	220.474
MSTRG.28623	1.79488	14.2542	7.21036	8.75177	12.2985	0	3.58034	4.38168	7.55329
MSTRG.31443	0	0	0	0	29.3271	5.04079	2.1414	42.9501	0
LOC110440020	4.4872	1.90056	4.1202	0	0	1.00816	0	0	0
MSTRG.20508	268.335	294.587	258.543	229.734	209.074	226.835	299.852	219.159	224.25
MSTRG.27552	137.308	131.139	95.7947	96.2695	137.175	119.971	133.459	104.083	158.928
MSTRG.16984	7.17953	4.75141	13.3907	13.1277	3.78415	14.1142	14.9851	18.1934	5.85433
MSTRG.15847	395.771	296.488	369.788	473.69	346.249	404.271	424.198	427.518	355.722
LOC100331532	5.38465	17.1051	27.8114	13.1277	7.56829	31.2529	22.7896	21.0629	20.0326
MSTRG.20401	11.6667	4.75141	8.24041	6.56383	3.78415	11.0897	5.70259	18.9012	4.17726
MSTRG.12127	9.87185	0	0	0	3.78415	26.2121	23.4237	19.5452	9.98302
MSTRG.28360	618.337	932.226	853.912	863.144	739.8	699.661	823.52	860.988	804.466
LOC103911411	15.2565	2.85084	20.601	12.0337	20.8128	23.1876	14.2615	6.54505	7.52173
LOC101886495	0.897441	0.950281	0	0	0	0	0	0	0
MSTRG.23462	78.0774	35.1604	23.6912	22.9734	23.6509	56.4568	41.3173	34.1457	9.18409
MSTRG.32311	18.8463	11.4034	33.9917	30.6312	1.89207	9.07341	14.3196	18.2548	10.0698
MSTRG.19980	2.69232	11.4034	1.03005	5.46986	20.8128	6.04894	4.99918	4.37005	5.8592
MSTRG.17908	72.6927	33.2599	77.2538	78.766	53.9241	44.3589	48.6051	42.2801	42.725
MSTRG.32420	14.3591	15.2045	10.3005	13.1277	4.73018	17.1387	17.1172	33.459	17.5541
MSTRG.84	1324.62	1401.67	1397.78	2259.05	1711.38	1877.19	2326.82	2153.03	2099.32
MSTRG.20511	91.539	49.4146	61.803	71.1082	37.8415	74.6036	60.6661	45.1287	29.2775
MSTRG.29628	18.8463	8.55253	3.09015	5.46986	17.0287	14.1142	0	12.3616	17.5489
MSTRG.29772	2.69232	4.75141	0	2.18794	0	16.1305	0	4.34567	3.32943
MSTRG.13201	79.8722	59.8677	72.1036	67.8262	62.4384	76.6199	52.1008	56.7742	81.1396
MSTRG.29379	633.593	266.079	802.41	494.475	417.202	255.064	147.981	123.942	103.058
MSTRG.26248	74.4876	41.8124	62.8331	67.8262	48.2479	95.7749	39.941	72.0113	37.6169
MSTRG.1522	53.8465	43.7129	51.5025	47.0408	76.6289	79.6444	60.6267	38.5528	36.7822
MSTRG.27713	35.8976	57.9672	77.2538	40.477	30.2732	74.6036	52.7435	16.7186	10.0244
MSTRG.21735	0	3.80113	39.1419	60.1684	2.83811	0	7.17966	0	14.3051
MSTRG.20801	555.516	757.374	629.361	685.92	789.94	609.935	734.854	638.734	633.608
MSTRG.17561	145.385	72.2214	130.816	90.7997	57.7082	103.84	104.898	119.352	88.6536
MSTRG.14568	62.8209	51.3152	59.7429	45.9468	75.6829	75.6118	60.6311	90.2055	76.9137
LOC101882114	7.17953	0.950281	0	1.09397	0	1.00816	0	0.727944	0.836571
[truncated: 5,061 more rows]

## Sheet: miRNA
miRNA_name	S1_1	S1_2	S1_3	S2_1	S2_2	S2_3	S3_1	S3_2	S3_3
dre-let-7a	61367	99580	71662	74262	79952	330886	31760	47202	63287
dre-let-7b	2939	2293	2499	4245	2276	5158	993	1501	5901
dre-let-7c-5p	4940	4047	3328	6123	3326	10935	1460	1828	4996
dre-let-7c-3p	65	50	53	68	28	170	32	48	93
dre-let-7d-3p	65	50	53	68	28	170	32	48	93
dre-let-7d-5p	4463	3865	3439	6212	4406	9278	1961	2126	5178
dre-let-7e	50338	46459	31759	54329	39244	69955	14532	14667	45155
dre-let-7f	25200	22262	16580	34234	22011	55866	7843	12858	46417
dre-let-7g	7280	5823	4638	10893	5725	18612	2632	3990	21357
dre-let-7h	1135	916	569	1320	985	2044	436	523	875
dre-let-7i	10677	7584	6905	15216	8076	15709	4201	6033	36374
dre-let-7j	5266	4370	3093	8213	4484	8811	2223	2896	18471
dre-miR-1	3178066	3356648	1267664	3515341	3031495	2902190	974675	1543133	2087837
dre-miR-100-5p	370620	333503	293176	398966	213994	726844	135147	136969	383545
dre-miR-100-3p	52	92	42	75	117	51	32	50	52
dre-miR-100-2-3p	5253	4249	4249	4744	3082	11070	2095	1966	5325
dre-miR-101a	41538	40385	22542	39511	43842	50011	16179	16543	33051
dre-miR-101b	907	878	432	1007	925	1013	369	353	564
dre-miR-103	2332	2181	1011	2880	2093	3212	984	1257	4214
dre-miR-107a-5p	199	161	97	207	270	102	100	76	114
dre-miR-107a-3p	850	758	260	813	776	1268	267	360	608
dre-miR-107b	157	106	72	154	130	240	40	76	159
dre-miR-10a-5p	31785	39422	21768	49043	39690	35627	15363	18381	24014
dre-miR-10a-3p	622	648	439	901	537	1442	245	328	479
dre-miR-10b-5p	130017	206581	110719	181810	199397	210777	70660	89356	154438
dre-miR-10b-3p	39	140	72	74	120	225	18	65	102
dre-miR-10b-2-3p	874	762	373	1166	759	1647	301	368	558
dre-miR-10c-5p	70842	39277	21560	79723	38558	37016	32742	18490	25630
dre-miR-10c-3p	167	70	54	161	82	85	61	35	55
dre-miR-10d-5p	15140	11828	25155	6190	10828	12003	5225	4655	18023
dre-miR-10d-3p	47	32	69	18	22	61	13	5	53
dre-miR-122	552	54	352	1826	285	339	741	328	83
dre-miR-124-3p	228	30	62	40	36	56	5	40	32
dre-miR-124-5p	5	4	5	6	0	4	4	2	2
dre-miR-124-4-5p	8	0	2	2	2	0	0	1	2
dre-miR-124-6-5p	8	2	0	1	0	1	0	0	0
dre-miR-125a	2128	1719	1842	3586	3590	4708	1205	1174	2396
dre-miR-125b-5p	6437	9600	9898	8919	9394	22608	4292	4610	5454
dre-miR-125b-1-3p	8412	6538	6240	7216	3760	11764	2604	2960	6838
dre-miR-125b-2-3p	305	294	256	274	176	502	110	165	288
dre-miR-125b-3-3p	29	27	8	24	16	57	3	7	18
dre-miR-125c-5p	2862	2205	2376	3382	1751	6097	988	891	2910
dre-miR-125c-3p	248	217	232	272	147	559	105	120	262
dre-miR-126a-5p	464	556	296	660	920	1057	180	282	415
dre-miR-126a-3p	15452	15954	10051	21321	16479	42737	4758	8021	17036
dre-miR-126b-5p	464	556	296	660	920	1057	180	282	415
dre-miR-126b-3p	701	866	488	921	1045	1466	252	444	734
dre-miR-128-5p	74	55	38	61	46	66	28	24	41
dre-miR-128-3p	7267	9228	5742	7134	9790	46742	4004	4558	7110
dre-miR-128-3-5p	7	9	3	7	12	8	3	1	6
dre-miR-129-5p	2060	509	551	467	383	542	190	170	310
dre-miR-129-1-3p	26	4	5	1	7	9	2	3	3
dre-miR-129-3-3p	26	4	5	1	7	9	2	3	3
dre-miR-129-3p	34	10	3	8	29	8	4	9	1
dre-miR-1306	19	19	4	30	14	26	6	4	9
dre-miR-130a	481	530	280	576	625	932	235	276	537
dre-miR-130b	247	285	133	270	334	202	98	143	212
dre-miR-130c-5p	62	46	64	53	24	418	36	40	72
dre-miR-130c-3p	550	720	310	636	724	392	266	286	330
dre-miR-132-5p	8	1	2	5	1	2	0	0	0
dre-miR-132-3p	98	32	58	51	72	78	20	22	45
dre-miR-133a-2-5p	12854	12514	4703	17524	11678	15706	4690	6789	6937
dre-miR-133a-3p	80912	92939	32444	116449	165279	93827	35847	49897	55269
dre-miR-133a-5p	12854	12514	4704	17527	11678	15706	4690	6790	6937
dre-miR-133b-5p	177	144	51	223	122	150	103	110	111
dre-miR-133b-3p	10359	11885	3898	14163	23022	11803	4547	5973	6998
dre-miR-133c-5p	139	137	48	158	160	169	53	71	61
dre-miR-133c-3p	1331	1930	401	1306	3359	994	505	879	779
dre-miR-135a	31	3	5	6	4	18	3	5	7
dre-miR-135b-5p	322	77	78	91	76	114	47	43	67
dre-miR-135b-3p	157	50	20	21	30	38	16	14	23
dre-miR-135c	764	488	478	318	582	732	260	96	556
dre-miR-137-5p	9	6	5	0	2	4	2	4	0
dre-miR-137-3p	210	38	48	46	80	34	5	26	26
dre-miR-138-5p	192	60	72	99	71	58	37	32	41
dre-miR-138-3p	6	4	6	5	1	3	2	0	5
dre-miR-138-2-3p	2	5	0	0	0	0	0	1	1
dre-miR-1388-5p	11341	6760	4778	9386	4458	7839	3366	2010	7634
dre-miR-1388-3p	1059	562	479	736	726	1072	382	207	840
dre-miR-139-5p	5	0	2	2	5	4	1	1	6
dre-miR-140-5p	6686	1638	527	3435	1410	1843	629	410	1032
dre-miR-140-3p	57574	11719	6418	25084	8838	13786	5966	3036	14148
dre-miR-141-5p	50	33	15	23	36	33	17	9	28
dre-miR-141-3p	64094	47409	28105	45647	42050	87637	30031	19596	35884
dre-miR-142a-5p	728	538	230	651	521	583	292	223	479
dre-miR-142a-3p	729	658	174	676	732	431	500	274	378
dre-miR-142b-5p	46	21	8	40	28	13	9	6	16
dre-miR-143	567625	859612	558269	557012	739986	915859	255489	310687	707955
dre-miR-144-5p	17221	27581	15186	20921	20538	11296	3809	6442	10745
dre-miR-144-3p	801	1458	755	967	1481	356	241	350	382
dre-miR-145-5p	718	981	507	1072	1313	1245	324	487	797
dre-miR-145-3p	316	330	294	442	352	821	136	176	385
dre-miR-146a	17421	12409	11386	28886	22423	32021	7974	6038	24957
dre-miR-146b	7195	5104	3553	9274	7735	8581	3769	2527	9007
dre-miR-148	48877	56393	32831	53745	55697	98282	20759	26667	44227
dre-miR-150	1025	1178	943	1133	1925	1509	568	696	1214
dre-miR-152	11748	13596	8183	12684	12268	20664	4427	5484	14005
dre-miR-153a-3p	52	6	4	9	12	7	7	3	2
dre-miR-153b-5p	0	0	0	0	2	2	0	0	0
dre-miR-153b-3p	1138	110	138	122	112	106	68	36	142
dre-miR-153c-3p	304	26	26	26	36	20	10	4	24
dre-miR-155	189	240	114	157	232	551	198	205	227
dre-miR-15a-5p	364	313	143	405	474	390	148	165	264
dre-miR-15a-3p	13	18	6	15	15	18	5	4	4
dre-miR-15b-5p	1502	1568	816	1982	2052	1524	610	580	1888
dre-miR-15b-3p	646	664	444	730	408	1522	260	318	614
dre-miR-15c	352	332	203	371	387	639	126	137	227
dre-miR-16a	575	483	221	890	492	525	343	223	1877
dre-miR-16b	5350	3638	2320	6818	4036	9520	2074	1938	6270
dre-miR-16c-5p	2638	2218	1328	3748	2828	5494	850	1148	1910
dre-miR-16c-3p	1756	1382	1366	2204	1144	4244	700	610	1420
dre-miR-1788-5p	15	11	2	15	9	15	7	6	2
dre-miR-1788-3p	30	19	5	14	15	5	10	4	6
dre-miR-17a-5p	9436	5282	4332	8430	7928	7460	4942	5048	7648
dre-miR-17a-3p	86	84	38	108	60	114	42	26	70
dre-miR-17a-2-3p	3	6	3	6	6	5	8	2	4
dre-miR-181a-5p	42488	33327	27278	41804	34044	80020	15625	15496	36043
dre-miR-181a-3p	4607	3560	1741	2927	2111	5113	1847	1618	2519
dre-miR-181a-2-3p	772	759	776	623	786	1366	414	389	881
dre-miR-181a-3-3p	91	107	50	143	45	215	24	28	91
dre-miR-181a-4-3p	1	5	6	2	4	4	0	1	2
dre-miR-181a-5-3p	2645	2567	2544	2445	2189	4679	1428	1030	2832
dre-miR-181b-5p	10945	7560	6373	9854	7999	17546	3854	3676	7833
dre-miR-181b-3p	99	76	36	82	67	122	30	37	59
dre-miR-181b-3-3p	45	44	16	59	37	50	16	23	32
dre-miR-181c-5p	2148	1865	1325	2266	1720	3947	815	920	1787
dre-miR-181c-3p	112	82	37	89	55	161	38	35	94
dre-miR-181d-5p	1	2	0	2	0	1	0	0	0
dre-miR-182-5p	2259	1235	1088	1543	1357	2218	822	875	1688
dre-miR-182-3p	24	10	5	6	9	27	7	2	7
dre-miR-183-5p	7247	3046	4207	3710	3663	7457	1926	2509	3578
dre-miR-183-3p	5	1	1	0	2	2	3	1	4
dre-miR-184	51510	38323	38119	26885	35353	61326	27595	14142	42479
dre-miR-187	20345	16188	8525	26987	12076	20457	8301	7407	10323
dre-miR-18a	153	157	59	205	198	213	64	91	94
dre-miR-18b-5p	52	55	29	55	79	72	28	24	30
dre-miR-18c	978	879	648	1122	816	1953	351	418	758
dre-miR-190a	94	76	24	142	128	100	44	54	82
dre-miR-190b	5	3	1	1	2	3	3	1	2
dre-miR-192	1840	862	402	2190	984	778	756	493	520
dre-miR-193a-5p	58	42	39	66	48	87	31	22	32
dre-miR-193a-3p	20	42	9	42	64	17	6	12	12
dre-miR-193b-5p	446	483	341	477	431	526	243	233	397
dre-miR-193b-3p	4086	5163	2144	5123	9639	4050	2217	2439	3127
dre-miR-194a	75	28	7	97	40	36	19	23	232
dre-miR-194b	12	3	4	4	11	6	3	4	3
dre-miR-196a-5p	230	839	899	385	855	2252	117	480	1150
dre-miR-196a-3p	138	761	507	191	657	1456	59	338	644
dre-miR-196b	394	554	649	450	637	1785	180	383	761
dre-miR-196c	84	243	301	126	294	663	59	129	383
dre-miR-196d	40	195	117	68	170	293	18	104	140
dre-miR-199-5p	65389	66438	30859	80219	76372	94400	23756	29773	51630
dre-miR-199-3p	23297	22391	15109	35965	23508	47475	11322	11510	25562
dre-miR-199-3-3p	7211	7633	5320	12210	8203	19996	3370	3924	8997
dre-miR-19a-5p	4	3	1	4	6	2	2	2	8
dre-miR-19a-3p	765	684	303	1107	958	1300	295	423	452
dre-miR-19b-5p	1	8	0	7	13	4	0	4	2
dre-miR-19b-3p	4012	3748	1714	5376	9204	5395	2109	2337	3218
dre-miR-19c-3p	187	144	83	253	263	273	76	107	142
dre-miR-19d-5p	2	1	1	4	1	6	3	2	2
dre-miR-19d-3p	1358	1381	615	1734	3701	1831	826	819	1297
dre-miR-200a-5p	4083	4023	3109	1958	2764	4778	3358	1431	3616
dre-miR-200a-3p	26661	22525	11498	19037	23634	32205	15945	9671	15647
dre-miR-200b-5p	21	16	8	14	6	27	8	8	11
dre-miR-200b-3p	17149	11526	7121	13014	11492	21137	8381	5431	8619
dre-miR-200c-5p	141	128	83	107	146	183	81	42	99
dre-miR-200c-3p	8580	5608	4158	6556	7461	11364	4752	2603	4795
dre-miR-202-5p	13	2	1	8	12	3	0	0	0
dre-miR-203a-5p	76	137	40	38	174	97	55	34	58
dre-miR-203a-3p	61230	48005	34850	44584	32103	87232	23132	17301	43927
dre-miR-203b-5p	1280	1562	734	1079	3063	1584	1042	606	1075
dre-miR-203b-3p	153545	110310	88001	122368	92268	263854	66639	41313	105866
dre-miR-204-5p	6235	5367	6350	9636	8226	27198	6398	6324	8089
dre-miR-204-3-3p	4	0	1	6	5	9	0	0	0
dre-miR-205-5p	17434	15441	11038	15285	15393	35646	8982	6942	12763
dre-miR-205-3p	33	21	11	18	31	31	15	11	25
dre-miR-206-5p	1175	892	631	1402	1300	1004	610	618	942
dre-miR-206-3p	1232801	1060898	516893	1295432	994979	1283500	384632	493719	662825
dre-miR-20a-5p	5142	5584	2148	7086	5888	9492	3304	3868	3944
dre-miR-20a-3p	88	132	42	130	136	126	70	40	66
dre-miR-20b-5p	1115	1319	583	729	1541	536	450	441	825
dre-miR-20b-3p	0	0	0	0	6	2	1	0	2
dre-miR-21	377790	287310	205420	506818	319794	616586	113618	133056	294350
dre-miR-210-5p	642	632	515	1017	596	1437	208	327	689
dre-miR-210-3p	780	962	492	1043	1333	1440	313	509	614
dre-miR-212	4	0	4	2	2	4	2	0	1
dre-miR-212-5p	114	15	41	77	9	124	9	4	23
dre-miR-212-3p	4	0	4	2	2	4	2	0	1
dre-miR-214	28927	24299	17988	40231	23731	54784	11326	11357	28704
dre-miR-216a	33	16	5	58	14	15	7	10	10
dre-miR-216b	858	580	317	1270	436	549	359	218	407
dre-miR-217	1284	476	389	2850	474	783	362	264	423
dre-miR-2184	64	74	45	67	132	100	28	49	99
dre-miR-2185-5p	252	142	183	77	130	277	154	132	316
dre-miR-2187-5p	34	12	11	17	16	20	4	16	10
dre-miR-2187-3p	17	3	8	20	10	13	2	3	2
dre-miR-2188-5p	1517	2365	1944	1607	4726	924	545	827	1345
dre-miR-2188-3p	128	164	168	111	110	202	38	59	99
dre-miR-2189	1760	1546	788	3011	2280	3650	1445	1005	924
dre-miR-218a	9398	10950	6115	9258	11776	12606	5342	5373	8926
dre-miR-218b	199	104	118	138	116	152	57	40	119
dre-miR-219-5p	96	8	34	8	46	6	20	5	20
dre-miR-2191	0	0	0	0	1	2	1	2	0
dre-miR-2192	524	842	686	595	634	1312	201	400	765
dre-miR-221-5p	1266	1213	781	1269	1365	1674	676	667	1065
dre-miR-221-3p	3526	3286	3197	4126	2734	7148	1427	1705	3629
dre-miR-222a-5p	8743	9001	7025	7264	8665	12004	4938	4043	8579
dre-miR-222a-3p	4945	3985	4501	5086	3449	10710	1834	2247	4763
dre-miR-222b	90	44	25	56	45	71	26	9	34
dre-miR-223	2062	1542	803	2965	1446	2135	827	646	1102
dre-miR-22a-5p	1662	1567	1202	2061	708	4551	484	602	1516
dre-miR-22a-3p	916060	719539	599258	1086078	543478	1792681	233862	272047	773173
dre-miR-22b-5p	161	123	145	257	85	398	55	54	179
dre-miR-22b-3p	1509	630	306	1930	589	982	203	229	1339
dre-miR-23a-3p	8146	9650	6505	7867	8730	13990	2878	4130	9519
dre-miR-23a-3-5p	4	4	11	2	9	8	1	2	6
dre-miR-23b	4425	4836	3376	4373	5126	6614	1707	1966	4803
dre-miR-23b-5p	18	34	27	28	32	48	10	9	24
dre-miR-23b-3p	4425	4836	3376	4373	5126	6614	1707	1966	4803
dre-miR-24	5208	5847	5608	5555	9249	25324	6326	4814	8246
dre-miR-24b-5p	31	39	34	33	49	75	22	7	50
dre-miR-24b-3p	2226	2402	2828	1836	4639	6181	1317	857	3820
dre-miR-25-5p	10	11	6	11	3	33	8	1	3
dre-miR-25-3p	3339	2664	3291	5829	2803	5258	1835	1643	12095
dre-miR-26a-5p	439458	348760	324496	569904	292536	543129	75843	86773	442514
dre-miR-26a-3p	139	119	51	167	140	124	49	70	73
dre-miR-26a-2-3p	22	26	48	28	24	40	18	14	34
dre-miR-26b	11408	9333	7641	13406	12300	17251	4337	4547	14061
dre-miR-27a-5p	28436	32764	33308	19620	28454	56588	19418	12108	43178
dre-miR-27a-3p	3878	3764	3536	3494	3324	12542	1326	1560	4096
dre-miR-27b-5p	371	311	364	431	313	905	118	116	461
dre-miR-27b-3p	18584	19914	14301	20258	14612	45530	7038	8216	18139
dre-miR-27c-5p	0	0	0	2	2	4	0	0	0
dre-miR-27c-3p	1612	2203	1207	2309	2284	3526	622	861	2064
dre-miR-27d	2505	1986	3102	3102	975	13418	800	935	3383
dre-miR-27e	11144	8120	11051	10686	5248	43246	3316	3563	12612
dre-miR-29a	262	394	430	234	632	896	328	466	270
dre-miR-29b	40	59	35	50	91	68	43	26	55
dre-miR-29b3-3p	40	59	35	50	91	68	43	26	55
dre-miR-29b3-5p	2	1	0	0	0	0	0	0	0
dre-miR-301a	233	254	105	287	415	329	103	122	134
dre-miR-301b-5p	308	146	293	293	147	842	108	111	366
dre-miR-301b-3p	24	27	17	28	36	31	10	14	13
dre-miR-301c-5p	254	149	195	189	149	460	83	89	265
dre-miR-301c-3p	56	64	22	73	88	65	27	32	36
dre-miR-30a-5p	447	410	309	411	524	996	172	269	382
dre-miR-30a-3p	12	5	4	4	3	16	0	2	3
dre-miR-30b	751	1119	840	880	1681	1207	543	628	1271
dre-miR-30c-5p	3692	4491	3219	5100	4521	6963	1660	2407	4558
dre-miR-30c-3p	141	110	81	138	112	254	41	57	104
dre-miR-30d	164986	168366	144722	211522	164154	508636	55508	79400	199620
dre-miR-30e-5p	35870	37190	21009	49913	44869	76973	11109	19602	29739
dre-miR-30e-3p	1622	1952	1664	1660	1651	2032	665	911	1878
dre-miR-31	179	123	219	239	125	804	43	59	196
dre-miR-338	788	814	468	972	542	577	294	354	694
dre-miR-338-3p	788	814	468	972	542	577	294	354	694
dre-miR-338-5p	147	114	58	200	121	145	36	49	55
dre-miR-34a	810	822	218	803	792	549	246	311	302
dre-miR-34b	0	0	0	0	0	0	2	1	0
dre-miR-363-5p	88	50	24	122	46	82	20	44	64
dre-miR-363-3p	2526	1678	1080	3802	1690	3426	690	874	7660
dre-miR-365	1076	870	457	1370	1897	997	496	630	684
dre-miR-375	1555	1076	610	1532	1067	1393	893	410	792
dre-miR-429a	2852	1847	1460	2209	2103	3683	1307	843	1731
dre-miR-429b	74	45	31	75	80	60	39	10	26
dre-miR-430a-3p	66	48	76	2	3	19	9	15	28
dre-miR-430a-4-5p	5	1	3	0	0	0	0	0	0
dre-miR-430a-11-5p	5	1	3	0	0	0	0	0	0
dre-miR-430a-12-5p	5	1	3	0	0	0	0	0	0
dre-miR-430a-13-5p	5	1	3	0	0	0	0	0	0
dre-miR-430a-14-5p	5	1	3	0	0	0	0	0	0
dre-miR-430a-15-5p	5	1	3	0	0	0	0	0	0
dre-miR-430a-16-5p	5	1	3	0	0	0	0	0	0
dre-miR-430a-17-5p	5	1	3	0	0	0	0	0	0
dre-miR-430i-5p	5	1	3	0	0	0	0	0	0
dre-miR-430b-5p	89	70	102	28	4	29	8	12	37
dre-miR-430b-3p	34	19	42	2	2	14	8	8	14
dre-miR-430c-3p	6	10	5	0	0	0	1	1	5
dre-miR-454a	2194	1566	748	2232	2074	2298	610	1078	1178
dre-miR-454b	5736	4939	2609	6360	6234	6604	2201	2725	3990
dre-miR-455-5p	1830	1625	1943	2539	1428	5517	656	785	2380
dre-miR-455-3p	890	660	623	862	792	1466	270	287	790
dre-miR-455-2-5p	3900	2450	1562	3757	2377	4611	1137	1047	1996
dre-miR-456	1551	1104	1328	1527	1043	3195	567	495	1499
dre-miR-457a	432	522	214	503	751	466	134	175	299
dre-miR-457b-5p	122	130	48	137	176	170	36	60	80
dre-miR-457b-3p	11	10	5	24	15	25	7	9	10
dre-miR-458-3p	1741	1444	845	2303	1710	4056	539	532	1237
dre-miR-459-5p	0	0	0	16	1	0	0	0	0
dre-miR-460-5p	236	190	97	211	199	286	75	83	161
dre-miR-460-3p	10	14	4	15	17	22	1	4	10
dre-miR-462	2636	1641	1037	2535	3077	4417	1386	875	2022
dre-miR-489	224	156	109	364	295	336	92	116	127
dre-miR-499-5p	18868	31399	21998	31258	24426	101806	6686	15073	34053
dre-miR-499-3p	20	35	31	35	66	84	6	16	39
dre-miR-7132-5p	63	40	16	54	89	47	43	15	27
dre-miR-7132-3p	203	87	55	104	69	98	88	36	77
dre-miR-7133-5p	8	3	0	13	1	8	5	1	12
dre-miR-7133-3p	285	124	77	276	203	141	80	56	92
dre-miR-7145	5	6	5	15	16	20	3	1	3
dre-miR-7146-5p	0	0	0	2	0	4	2	2	6
dre-miR-7146-3p	24	4	4	14	12	10	4	8	12
dre-miR-7147	10	20	4	15	19	20	4	2	9
dre-miR-7148-5p	25	33	15	21	14	53	11	7	29
dre-miR-722	418	425	142	652	576	391	180	202	224
dre-miR-723-3p	86	13	5	13	16	23	10	7	8
dre-miR-724	1028	165	203	289	90	280	110	67	177
dre-miR-725-5p	732	688	512	652	485	1109	360	276	520
dre-miR-725-3p	8731	6463	3049	8739	6297	15138	4922	3676	6572
dre-miR-726	12	19	8	10	2	12	3	4	9
dre-miR-727-5p	27	26	16	14	22	52	13	11	38
dre-miR-727-3p	426	365	242	168	178	709	139	175	391
dre-miR-728	7	6	4	5	8	17	3	3	6
dre-miR-729	0	0	0	3	6	6	0	0	0
dre-miR-730	101	71	48	119	89	171	37	38	56
dre-miR-731	483	340	184	544	520	654	204	183	392
dre-miR-732	121	132	60	150	161	159	63	55	116
dre-miR-733	8	5	10	20	3	27	1	3	11
dre-miR-734	180	49	54	107	60	148	37	31	66
dre-miR-736	6	4	8	8	5	13	2	0	11
dre-miR-737-5p	4	3	3	2	3	2	3	0	3
dre-miR-737-3p	3	1	3	3	3	2	0	0	0
dre-miR-7a	5338	944	531	1667	631	748	835	399	634
dre-miR-7b	4830	2923	1534	4380	2294	4061	1610	1713	2548
dre-miR-9-5p	70157	6065	32634	7912	6155	26542	9964	6720	20400
dre-miR-9-3p	714	44	64	54	62	68	48	32	50
dre-miR-9-4-3p	3377	271	727	500	253	471	208	125	493
dre-miR-9-7-3p	2593	404	404	380	219	336	183	117	348
dre-miR-92a-5p	642	469	328	590	314	949	258	249	488
dre-miR-92a-3p	4620	4041	4218	7134	4908	8435	2856	3941	7629
dre-miR-92a-2-5p	26	13	9	12	11	18	2	11	12
dre-miR-92b-3p	205	53	199	95	169	296	57	118	119
dre-miR-93	568	523	294	710	749	1039	259	250	506
dre-miR-96-5p	1086	1338	708	676	1950	1140	848	742	974
dre-miR-96-3p	54	20	4	16	14	20	14	16	2
dre-miR-99	22704	27399	29894	23725	23845	72112	9580	9742	36030
dre-miR-18b-3p	0	2	3	6	4	2	5	0	3
dre-miR-23a-5p	0	1	5	0	2	4	0	0	0
dre-miR-430a-5p	0	0	0	3	1	0	0	0	0
dre-miR-458-5p	0	0	0	1	2	0	0	1	1
dre-miR-7149-5p	0	0	0	1	1	0	0	0	0
dre-miR-92b-5p	0	0	0	2	1	0	0	1	1
dre-miR-2185-3p	0	0	0	0	0	0	1	1	5
miR-novel-1	1989	1678	906	1324	1329	2618	632	888	1297
miR-novel-4	1173	1360	0	0	0	0	0	0	0
miR-novel-5	319	178	0	0	0	0	5	0	220
miR-novel-6	313	0	157	445	267	464	113	96	268
miR-novel-7	96	121	33	159	74	86	38	0	67
miR-novel-8	63	95	0	122	0	123	0	0	0
miR-novel-9	59	70	59	104	81	219	25	21	79
miR-novel-10	105	112	0	0	0	0	0	0	0
miR-novel-12	50	41	0	0	55	84	22	26	51
miR-novel-13	0	0	0	0	35	95	0	0	0
miR-novel-15	35	10	22	40	16	62	9	0	18
miR-novel-16	22	33	0	59	27	0	0	0	0
miR-novel-19	28	20	20	16	39	26	0	11	18
miR-novel-21	24	25	0	0	0	0	0	0	0
miR-novel-24	19	14	18	17	16	46	12	11	17
miR-novel-25	17	8	0	0	0	0	0	0	0
miR-novel-26	15	28	0	0	0	0	0	0	0
miR-novel-28	14	8	0	8	9	18	0	0	0
miR-novel-30	12	0	7	12	8	20	0	0	0
miR-novel-31	0	0	0	8	6	10	0	0	0
miR-novel-44	0	0	0	0	57	285	0	0	0
miR-novel-48	1226	797	338	1818	716	822	227	247	910
miR-novel-50	0	0	0	0	19	41	0	0	0
miR-novel-52	4	5	0	0	0	0	0	0	0
miR-novel-53	3108	0	3881	2430	1934	4326	4858	1948	6455
miR-novel-63	0	30	22	0	0	0	0	0	0
miR-novel-67	0	21	10	16	11	12	0	0	0
miR-novel-72	0	0	0	20	9	9	0	5	10
miR-novel-73	0	0	0	22	0	47	0	0	0
miR-novel-74	0	8	11	0	0	0	0	0	0
miR-novel-80	0	0	0	0	0	0	22	24	61
miR-novel-84	0	0	0	2234	0	13	0	0	0
miR-novel-89	0	0	0	229	101	117	74	106	97
miR-novel-91	0	0	0	82	51	93	0	0	0
miR-novel-96	0	0	0	26	10	35	0	0	0
miR-novel-100	0	0	0	0	21	39	0	0	0
miR-novel-104	0	0	0	22	0	34	0	0	0
miR-novel-105	0	0	0	9	6	0	0	0	0
miR-novel-107	0	0	0	481	213	657	0	0	0
miR-novel-108	0	0	0	162	0	145	0	0	0
miR-novel-111	0	0	0	35	27	0	0	0	0
miR-novel-113	0	0	0	23	0	27	0	0	0
miR-novel-118	0	0	0	26	0	25	0	0	0
miR-novel-123	0	0	0	0	0	0	16	0	13
miR-novel-126	0	0	0	8	0	5	0	0	0
miR-novel-131	0	0	0	0	68	106	0	0	0
miR-novel-134	0	0	0	0	9	14	0	0	0
miR-novel-135	0	0	0	0	14	31	0	0	0
miR-novel-143	0	0	0	0	12	4	0	0	0
miR-novel-144	0	0	0	0	11	12	0	0	0
miR-novel-153	0	0	0	0	5	18	0	0	0
miR-novel-192	0	0	0	0	0	0	9	16	0
