# Supplementary material for: Profiling the Spatial Expression Pattern and ceRNA Network of lncRNA, miRNA, and mRNA Associated with the Development of Intermuscular Bones in Zebrafish
Source: Biology (Basel). 2022 Dec 31;12(1):75. doi: 10.3390/biology12010075 (PMC9855694; doi:10.3390/biology12010075)
Supplement: Supplementary file 1 [file biology-12-00075-s001.zip › Table S2. Summary of RNA-seq data.xlsx]

## Sheet: mapped rate of lncRNA
Sample	Clean Reads	Mapped Reads	Mapped Rate
S2_1	95117586	85743228	0.9014
S2_2	98974635	89221813	0.9015
S2_3	99335805	89143418	0.8974
S3_1	100409880	89029085	0.8867
S3_3	97342945	86413474	0.8877
S3_2	95599680	84412267	0.883
S1_3	93339003	86131632	0.9228
S1_2	101412496	94029006	0.9272
S1_1	102600206	95757143	0.9333

## Sheet: mapped rate of miRNA
Sample	microRNA_data (remove_18_31)	Mapped Reads	Mapped Rate
S1_1	19166528	18823531	0.982104
S1_2	18309949	17965065	0.981164
S1_3	20384356	19952631	0.978821
S2_1	19415751	18972248	0.977158
S2_2	19081827	18751954	0.982713
S2_3	22675066	22179338	0.978138
S3_1	17202657	16896114	0.98218
S3_2	19641931	19233430	0.979203
S3_3	22433466	21942234	0.978103
