# Supplementary material for: Profiling the Spatial Expression Pattern and ceRNA Network of lncRNA, miRNA, and mRNA Associated with the Development of Intermuscular Bones in Zebrafish
Source: Biology (Basel). 2022 Dec 31;12(1):75. doi: 10.3390/biology12010075 (PMC9855694; doi:10.3390/biology12010075)
Supplement: Supplementary file 1 [file biology-12-00075-s001.zip › Table S1. The primers used for RT-qPCR.xlsx]

## Sheet: Sheet1
	GeneID	No.Sequence (5'-3')
	ef-1α	F: AAGATCGGCTACAACCCTGC
		R: CATCCCTTGAACCAGCCCAT
	u6	F: TTGGTCTGATCTGGCACATATAC
		R: AAAAATATGGAGCGCTTCACG
	igfn1.3	F: CGCGTGCTCAGTAGTCAGTGT
		R: AGTCTGCCGCCGGAATTTTA
	tnni1al	F: CCTCTGCAATTGTCCGGTCT
		R: CTTCAGCGCTGGTCTCTTCA
	mb	F: CGCTCTGAACTTCACCCACT
		R: AGCTGACTTTCTGAACGCGA
	MSTRG.32095	F: AGAGATGCTGGCTTTTG
		R: GCCGTCGTGTCTTGTAG
	MSTRG.1095	F: AGCGGTGAATTCAATCTGGACC
		R: CGACAGCATGGAGTCCTGTA
	MSTRG.25211	F: TCTGGAATTCTGCTTCACGCT
		R: TCAAAGAACTTCAGGCCCGTAT
	dre-miR-99	RT: GTCGTATCCAGTGCAGGGTCCGAGGTATTCGCACTGGATACGACCACAAG
		F: GCGAACCCGTAGATCCGAT
		R: AGTGCAGGGTCCGAGGTATT
	dre-miR-192	RT: GTCGTATCCAGTGCAGGGTCCGAGGTATTCGCACTGGATACGACGGCTGT
		F: GCGCGATGACCTATGAATTG
		R: AGTGCAGGGTCCGAGGTATT
	dre-miR-10c-5p	RT: GTCGTATCCAGTGCAGGGTCCGAGGTATTCGCACTGGATACGACACAAAT
		F: CGCGTACCCTGTAGATCCGG
		R: AGTGCAGGGTCCGAGGTATT
