# Supplementary material for: Profiling the Spatial Expression Pattern and ceRNA Network of lncRNA, miRNA, and mRNA Associated with the Development of Intermuscular Bones in Zebrafish
Source: Biology (Basel). 2022 Dec 31;12(1):75. doi: 10.3390/biology12010075 (PMC9855694; doi:10.3390/biology12010075)
Supplement: Supplementary file 1 [file biology-12-00075-s001.zip › Table S9. Functional enrichment of the genes associated with the formation of IBs.xlsx]

## Sheet: mRNA_GO
ONTOLOGY	ID	Description	GeneRatio	BgRatio	pvalue	p.adjust	qvalue	geneID	Count
BP	GO:0006412	translation	68/259	455/18042	6.32252e-50	8.31412e-47	7.7401e-47	eif4eb/rpl10a/rpl13a/rpl36a/mrpl16/mrpl34/mrpl37/mrpl41/mrps35/cnot11/eef1a1l2/eef1b2/eef1db/eif2s3/eif3d/eif3ea/eif3ha/eif3hb/eif3m/eif3s6ip/rpl10/rpl11/rpl13/rpl14/rpl15/rpl17/rpl19/rpl21/rpl22/rpl23/rpl23a/rpl24/rpl26/rpl27/rpl31/rpl34/rpl35a/rpl36/rpl37/rpl38/rpl4/rpl5b/rpl6/rpl8/rplp0/rplp2l/rps14/rps15a/rps18/rps2/rps21/rps23/rps26/rps26l/rps27.1/rps27.2/rps28/rps3/rps4x/rps5/rps6/rps7/rps8…	68
BP	GO:0043043	peptide biosynthetic process	68/259	460/18042	1.33832e-49	8.79945e-47	8.19192e-47	eif4eb/rpl10a/rpl13a/rpl36a/mrpl16/mrpl34/mrpl37/mrpl41/mrps35/cnot11/eef1a1l2/eef1b2/eef1db/eif2s3/eif3d/eif3ea/eif3ha/eif3hb/eif3m/eif3s6ip/rpl10/rpl11/rpl13/rpl14/rpl15/rpl17/rpl19/rpl21/rpl22/rpl23/rpl23a/rpl24/rpl26/rpl27/rpl31/rpl34/rpl35a/rpl36/rpl37/rpl38/rpl4/rpl5b/rpl6/rpl8/rplp0/rplp2l/rps14/rps15a/rps18/rps2/rps21/rps23/rps26/rps26l/rps27.1/rps27.2/rps28/rps3/rps4x/rps5/rps6/rps7/rps8…	68
BP	GO:0002181	cytoplasmic translation	21/259	71/18042	2.53015e-22	1.10905e-19	1.03248e-19	eif2s3/eif3d/eif3ea/eif3ha/eif3hb/eif3m/eif3s6ip/rpl15/rpl17/rpl22/rpl24/rpl26/rpl31/rpl35a/rpl36/rpl6/rpl8/rplp0/rplp2l/rps21/rps28	21
BP	GO:0022613	ribonucleoprotein complex biogenesis	29/259	324/18042	3.58131e-15	1.17736e-12	1.09607e-12	rpl10a/bysl/eif2s3/eif3d/eif3ea/eif3ha/eif3hb/eif3m/eif3s6ip/rpl10/rpl14/rpl23a/rpl26/rpl35a/rpl38/rpl5b/rpl6/rpl7/rpl7a/rplp0/rps14/rps21/rps27.1/rps27.2/rps28/rps5/rps7/rps8a/utp23	29
BP	GO:0009060	aerobic respiration	16/259	100/18042	9.39393e-13	2.19114e-10	2.03986e-10	ndufv1/uqcrq/cox5aa/cox5b2/cox7c/cox8b/idh2/ndufa10/ndufb6/ndufb8/ndufs8a/ndufv2/sucla2/suclg1/uqcrh/mdh1ab	16
BP	GO:0022618	ribonucleoprotein complex assembly	18/259	136/18042	9.99758e-13	2.19114e-10	2.03986e-10	eif2s3/eif3d/eif3ea/eif3ha/eif3hb/eif3m/eif3s6ip/rpl10/rpl23a/rpl38/rpl5b/rpl6/rplp0/rps14/rps27.1/rps27.2/rps28/rps5	18
BP	GO:0071826	ribonucleoprotein complex subunit organization	18/259	140/18042	1.65798e-12	3.11464e-10	2.8996e-10	eif2s3/eif3d/eif3ea/eif3ha/eif3hb/eif3m/eif3s6ip/rpl10/rpl23a/rpl38/rpl5b/rpl6/rplp0/rps14/rps27.1/rps27.2/rps28/rps5	18
BP	GO:0015980	energy derivation by oxidation of organic compounds	19/259	163/18042	2.33831e-12	3.8436e-10	3.57823e-10	ndufv1/uqcrq/cox5aa/cox5b2/cox7c/cox8b/idh2/ndufa10/ndufb6/ndufb8/ndufs8a/ndufv2/sucla2/suclg1/uqcrh/gyg1b/mdh1ab/ppp1r3cb/phkg1a	19
BP	GO:0045333	cellular respiration	16/259	118/18042	1.29154e-11	1.73285e-09	1.61321e-09	ndufv1/uqcrq/cox5aa/cox5b2/cox7c/cox8b/idh2/ndufa10/ndufb6/ndufb8/ndufs8a/ndufv2/sucla2/suclg1/uqcrh/mdh1ab	16
BP	GO:0042254	ribosome biogenesis	21/259	226/18042	1.31776e-11	1.73285e-09	1.61321e-09	rpl10a/bysl/rpl10/rpl14/rpl23a/rpl26/rpl35a/rpl5b/rpl6/rpl7/rpl7a/rplp0/rps14/rps21/rps27.1/rps27.2/rps28/rps5/rps7/rps8a/utp23	21
BP	GO:0019646	aerobic electron transport chain	11/259	44/18042	2.17784e-11	2.60351e-09	2.42376e-09	ndufv1/uqcrq/cox5aa/cox5b2/cox7c/ndufa10/ndufb6/ndufb8/ndufs8a/ndufv2/uqcrh	11
BP	GO:0042775	mitochondrial ATP synthesis coupled electron transport	11/259	45/18042	2.84615e-11	3.1189e-09	2.90357e-09	ndufv1/uqcrq/cox5aa/cox5b2/cox7c/ndufa10/ndufb6/ndufb8/ndufs8a/ndufv2/uqcrh	11
BP	GO:0042773	ATP synthesis coupled electron transport	11/259	49/18042	7.76578e-11	7.85539e-09	7.31304e-09	ndufv1/uqcrq/cox5aa/cox5b2/cox7c/ndufa10/ndufb6/ndufb8/ndufs8a/ndufv2/uqcrh	11
BP	GO:0006091	generation of precursor metabolites and energy	20/259	224/18042	8.48589e-11	7.97067e-09	7.42036e-09	aldoab/ndufv1/uqcrq/cox5aa/cox5b2/cox7c/cox8b/idh2/ndufa10/ndufb6/ndufb8/ndufs8a/ndufv2/sucla2/suclg1/uqcrh/gyg1b/mdh1ab/ppp1r3cb/phkg1a	20
BP	GO:0042255	ribosome assembly	10/259	39/18042	1.37766e-10	1.20775e-08	1.12437e-08	rpl10/rpl23a/rpl5b/rpl6/rplp0/rps14/rps27.1/rps27.2/rps28/rps5	10
BP	GO:0006119	oxidative phosphorylation	12/259	72/18042	4.25172e-10	3.49438e-08	3.25312e-08	ndufv1/uqcrq/cox5aa/cox5b2/cox7c/cox8b/ndufa10/ndufb6/ndufb8/ndufs8a/ndufv2/uqcrh	12
BP	GO:0042273	ribosomal large subunit biogenesis	11/259	60/18042	7.94633e-10	6.14672e-08	5.72234e-08	rpl10a/rpl10/rpl14/rpl23a/rpl26/rpl35a/rpl5b/rpl6/rpl7/rpl7a/rplp0	11
BP	GO:0022904	respiratory electron transport chain	11/259	62/18042	1.14908e-09	8.39467e-08	7.81509e-08	ndufv1/uqcrq/cox5aa/cox5b2/cox7c/ndufa10/ndufb6/ndufb8/ndufs8a/ndufv2/uqcrh	11
BP	GO:0046034	ATP metabolic process	15/259	143/18042	2.24786e-09	1.51774e-07	1.41295e-07	aldoab/ndufv1/uqcrq/atp5l/cox5aa/cox5b2/cox7c/cox8b/ndufa10/ndufb6/ndufb8/ndufs8a/ndufv2/uqcrh/ak1	15
BP	GO:0022900	electron transport chain	11/259	66/18042	2.30835e-09	1.51774e-07	1.41295e-07	ndufv1/uqcrq/cox5aa/cox5b2/cox7c/ndufa10/ndufb6/ndufb8/ndufs8a/ndufv2/uqcrh	11
BP	GO:0001732	formation of cytoplasmic translation initiation complex	6/259	17/18042	8.95308e-08	5.54138e-06	5.1588e-06	eif3d/eif3ea/eif3ha/eif3hb/eif3m/eif3s6ip	6
BP	GO:0140694	non-membrane-bounded organelle assembly	17/259	244/18042	9.27076e-08	5.54138e-06	5.1588e-06	tnni2a.4/cav3/desma/rpl10/rpl23a/rpl5b/rpl6/rplp0/rps14/rps27.1/rps27.2/rps28/rps5/smyd1a/actn2b/tnnt2b/tnnt1	17
BP	GO:0002183	cytoplasmic translational initiation	7/259	29/18042	1.38068e-07	7.89389e-06	7.34888e-06	eif2s3/eif3d/eif3ea/eif3ha/eif3hb/eif3m/eif3s6ip	7
BP	GO:0006120	mitochondrial electron transport, NADH to ubiquinone	6/259	21/18042	3.74064e-07	2.04956e-05	1.90805e-05	ndufv1/ndufa10/ndufb6/ndufb8/ndufs8a/ndufv2	6
BP	GO:0042274	ribosomal small subunit biogenesis	8/259	57/18042	1.45648e-06	7.66108e-05	7.13215e-05	rps14/rps21/rps27.1/rps27.2/rps28/rps5/rps7/rps8a	8
BP	GO:0000028	ribosomal small subunit assembly	5/259	15/18042	1.56606e-06	7.92063e-05	7.37378e-05	rps14/rps27.1/rps27.2/rps28/rps5	5
BP	GO:0000027	ribosomal large subunit assembly	5/259	16/18042	2.25125e-06	0.000109644	0.000102074	rpl10/rpl23a/rpl5b/rpl6/rplp0	5
BP	GO:0045214	sarcomere organization	6/259	41/18042	2.43658e-05	0.00114432	0.00106532	cav3/desma/smyd1a/actn2b/tnnt2b/tnnt1	6
BP	GO:0006413	translational initiation	8/259	88/18042	3.86296e-05	0.00175165	0.00163072	eif4eb/eif2s3/eif3d/eif3ea/eif3ha/eif3hb/eif3m/eif3s6ip	8
BP	GO:0006364	rRNA processing	10/259	156/18042	8.73526e-05	0.00382895	0.0035646	rpl10a/bysl/rpl7/rpl7a/rps14/rps21/rps28/rps7/rps8a/utp23	10
BP	GO:0002262	myeloid cell homeostasis	9/259	128/18042	9.72017e-05	0.00412323	0.00383856	sod2/maea/rpl11/rpl27/rpl35a/rps14/rps15a/rps27.1/rps3	9
BP	GO:0016072	rRNA metabolic process	10/259	164/18042	0.000132258	0.00543498	0.00505974	rpl10a/bysl/rpl7/rpl7a/rps14/rps21/rps28/rps7/rps8a/utp23	10
BP	GO:0010257	NADH dehydrogenase complex assembly	4/259	21/18042	0.000204873	0.00792375	0.00737669	ndufa11/ndufs8a/ndufaf3/rpl37	4
BP	GO:0032981	mitochondrial respiratory chain complex I assembly	4/259	21/18042	0.000204873	0.00792375	0.00737669	ndufa11/ndufs8a/ndufaf3/rpl37	4
BP	GO:0030218	erythrocyte differentiation	8/259	116/18042	0.000270541	0.0101255	0.00942644	maea/rpl11/rpl27/rpl35a/rps14/rps15a/rps27.1/rps3	8
BP	GO:0048872	homeostasis of number of cells	9/259	147/18042	0.000277201	0.0101255	0.00942644	sod2/maea/rpl11/rpl27/rpl35a/rps14/rps15a/rps27.1/rps3	9
BP	GO:0034101	erythrocyte homeostasis	8/259	117/18042	0.000286854	0.010195	0.00949108	maea/rpl11/rpl27/rpl35a/rps14/rps15a/rps27.1/rps3	8
BP	GO:0030239	myofibril assembly	7/259	92/18042	0.000359421	0.0124378	0.0115791	tnni2a.4/cav3/desma/smyd1a/actn2b/tnnt2b/tnnt1	7
BP	GO:0006123	mitochondrial electron transport, cytochrome c to oxygen	3/259	11/18042	0.000443063	0.0149392	0.0139077	cox5aa/cox5b2/cox7c	3
BP	GO:0010927	cellular component assembly involved in morphogenesis	7/259	100/18042	0.000596074	0.0195959	0.018243	tnni2a.4/cav3/desma/smyd1a/actn2b/tnnt2b/tnnt1	7
BP	GO:0055002	striated muscle cell development	7/259	101/18042	0.000632756	0.0200574	0.0186726	tnni2a.4/cav3/desma/smyd1a/actn2b/tnnt2b/tnnt1	7
BP	GO:0044283	small molecule biosynthetic process	13/259	314/18042	0.000640616	0.0200574	0.0186726	lta4h/tpk1/adkb/ndufa9a/ndufa9b/ndufab1a/ndufab1b/maea/park7/tecrb/glulb/hmgcra/scd	13
BP	GO:0006099	tricarboxylic acid cycle	4/259	29/18042	0.000742927	0.0227197	0.0211511	idh2/sucla2/suclg1/mdh1ab	4
BP	GO:0000302	response to reactive oxygen species	4/259	30/18042	0.000847637	0.0253328	0.0235838	apoda.1/sod2/park7/prdx2	4
BP	GO:0055001	muscle cell development	10/259	208/18042	0.000874161	0.0255449	0.0237813	tnni2a.4/acta1b/actn3b/cav3/desma/smyd1a/mybpc1/actn2b/tnnt2b/tnnt1	10
BP	GO:0031032	actomyosin structure organization	8/259	140/18042	0.000947488	0.0270858	0.0252158	tnni2a.4/cav3/desma/smyd1a/actn2b/tnnt2b/frmd3/tnnt1	8
BP	GO:0034614	cellular response to reactive oxygen species	3/259	16/18042	0.00142591	0.0382668	0.0356248	sod2/park7/prdx2	3
BP	GO:0097237	cellular response to toxic substance	3/259	16/18042	0.00142591	0.0382668	0.0356248	sod2/park7/prdx2	3
BP	GO:1990748	cellular detoxification	3/259	16/18042	0.00142591	0.0382668	0.0356248	sod2/park7/prdx2	3
BP	GO:0006941	striated muscle contraction	5/259	62/18042	0.00194869	0.0512505	0.0477121	tnni2a.4/desma/prrx1a/tnnt2b/tnnt1	5
BP	GO:0045454	cell redox homeostasis	3/259	19/18042	0.00239013	0.0604426	0.0562696	txn2/dldh/prdx2	3
BP	GO:0046033	AMP metabolic process	3/259	19/18042	0.00239013	0.0604426	0.0562696	adkb/ak1/ampd1	3
BP	GO:0034470	ncRNA processing	11/259	283/18042	0.0026955	0.0662463	0.0616726	rpl10a/thumpd2/bysl/rpl7/rpl7a/rps14/rps21/rps28/rps7/rps8a/utp23	11
BP	GO:0051146	striated muscle cell differentiation	9/259	203/18042	0.00272038	0.0662463	0.0616726	tnni2a.4/acta1b/cav3/desma/smyd1a/mybpc1/actn2b/tnnt2b/tnnt1	9
BP	GO:0032787	monocarboxylic acid metabolic process	11/259	285/18042	0.00284492	0.0680194	0.0633232	acot11b/acsl1a/aldoab/auh/cryl1/idh2/ndufab1a/ndufab1b/park7/tecrb/scd	11
BP	GO:0030490	maturation of SSU-rRNA	4/259	42/18042	0.00302619	0.0710615	0.0661553	rps14/rps21/rps28/rps8a	4
BP	GO:0007568	aging	3/259	21/18042	0.00321189	0.0730349	0.0679925	apoda.1/ing2/ecrg4a	3
BP	GO:0006417	regulation of translation	8/259	170/18042	0.00322131	0.0730349	0.0679925	rpl13a/cnot11/eif2s3/eif3ha/rpl10/rps3/rps9/piwil2	8
BP	GO:0061061	muscle structure development	13/259	380/18042	0.00348409	0.0770551	0.0717351	tnni2a.4/acta1b/actn3b/cav3/desma/smyd1a/mybpc1/actn2b/mkxb/tnnt2b/hmgcra/obscna/tnnt1	13
BP	GO:0030099	myeloid cell differentiation	9/259	211/18042	0.00351582	0.0770551	0.0717351	maea/rpl11/rpl27/rpl35a/rps14/rps15a/rps27.1/rps3/med12	9
BP	GO:0045103	intermediate filament-based process	3/259	22/18042	0.00367993	0.0780502	0.0726615	evpla/dspa/pkp1b	3
BP	GO:0045104	intermediate filament cytoskeleton organization	3/259	22/18042	0.00367993	0.0780502	0.0726615	evpla/dspa/pkp1b	3
BP	GO:0034248	regulation of cellular amide metabolic process	8/259	177/18042	0.00411313	0.0858534	0.0799259	rpl13a/cnot11/eif2s3/eif3ha/rpl10/rps3/rps9/piwil2	8
BP	GO:0042692	muscle cell differentiation	10/259	259/18042	0.00434921	0.0893626	0.0831929	tnni2a.4/acta1b/actn3b/cav3/desma/smyd1a/mybpc1/actn2b/tnnt2b/tnnt1	10
BP	GO:0034660	ncRNA metabolic process	12/259	346/18042	0.0044214	0.0894483	0.0832727	rpl10a/thumpd2/bysl/rpl7/rpl7a/rps14/rps21/rps28/rps7/rps8a/utp23/piwil2	12
BP	GO:0006414	translational elongation	4/259	47/18042	0.00456053	0.0895088	0.083329	eef1a1l2/eef1b2/eef1db/rplp2l	4
BP	GO:0060048	cardiac muscle contraction	4/259	47/18042	0.00456053	0.0895088	0.083329	tnni2a.4/desma/prrx1a/tnnt2b	4
BP	GO:0098754	detoxification	3/259	24/18042	0.00473545	0.0915752	0.0852528	sod2/park7/prdx2	3
BP	GO:0006631	fatty acid metabolic process	8/259	182/18042	0.00485872	0.0925974	0.0862043	acot11b/acsl1a/auh/cryl1/ndufab1a/ndufab1b/tecrb/scd	8
BP	GO:0033108	mitochondrial respiratory chain complex assembly	4/259	51/18042	0.00611109	0.114801	0.106875	ndufa11/ndufs8a/ndufaf3/rpl37	4
BP	GO:0009117	nucleotide metabolic process	11/259	317/18042	0.00628482	0.116402	0.108365	acot11b/acsl1a/aldoab/adkb/atp5l/sucla2/afmid/ak1/ampd1/park7/hmgcra	11
BP	GO:0009150	purine ribonucleotide metabolic process	9/259	234/18042	0.00684664	0.123888	0.115334	acot11b/acsl1a/aldoab/adkb/atp5l/sucla2/ak1/ampd1/hmgcra	9
BP	GO:0014902	myotube differentiation	5/259	84/18042	0.00721145	0.123888	0.115334	acta1b/cav3/smyd1a/mybpc1/actn2b	5
BP	GO:0001501	skeletal system development	12/259	369/18042	0.00727061	0.123888	0.115334	hoxa9a/hoxa9b/hoxd9a/aldh7a1/eif3ea/rpl13/hapln1a/med12/bglap/mgp/ucmaa/mab21l2	12
BP	GO:0007517	muscle organ development	8/259	195/18042	0.0072835	0.123888	0.115334	acta1b/desma/smyd1a/mybpc1/actn2b/mkxb/hmgcra/obscna	8
BP	GO:0000462	maturation of SSU-rRNA from tricistronic rRNA transcript (SSU-rRNA, 5.8S rRNA, LSU-rRNA)	3/259	28/18042	0.00734847	0.123888	0.115334	rps14/rps21/rps8a	3
BP	GO:0005978	glycogen biosynthetic process	3/259	28/18042	0.00734847	0.123888	0.115334	gyg1b/ppp1r3cb/phkg1a	3
BP	GO:0009250	glucan biosynthetic process	3/259	28/18042	0.00734847	0.123888	0.115334	gyg1b/ppp1r3cb/phkg1a	3
BP	GO:0000470	maturation of LSU-rRNA	3/259	29/18042	0.00811065	0.133319	0.124114	rpl10a/rpl7/rpl7a	3
BP	GO:0042398	cellular modified amino acid biosynthetic process	3/259	29/18042	0.00811065	0.133319	0.124114	ckmt2a/ckma/ckmb	3
BP	GO:0006753	nucleoside phosphate metabolic process	11/259	330/18042	0.00838124	0.136066	0.126672	acot11b/acsl1a/aldoab/adkb/atp5l/sucla2/afmid/ak1/ampd1/park7/hmgcra	11
BP	GO:0048706	embryonic skeletal system development	8/259	202/18042	0.00891861	0.143024	0.13315	hoxa9a/hoxa9b/hoxd9a/eif3ea/rpl13/med12/ucmaa/mab21l2	8
BP	GO:0006979	response to oxidative stress	5/259	89/18042	0.00915461	0.14504	0.135026	apoda.1/sod2/gpx4b/park7/prdx2	5
BP	GO:0006163	purine nucleotide metabolic process	9/259	248/18042	0.00982118	0.153748	0.143133	acot11b/acsl1a/aldoab/adkb/atp5l/sucla2/ak1/ampd1/hmgcra	9
BP	GO:0009636	response to toxic substance	3/259	32/18042	0.0106682	0.165043	0.153648	sod2/park7/prdx2	3
BP	GO:0009259	ribonucleotide metabolic process	9/259	252/18042	0.0108276	0.165561	0.154131	acot11b/acsl1a/aldoab/adkb/atp5l/sucla2/ak1/ampd1/hmgcra	9
BP	GO:0009126	purine nucleoside monophosphate metabolic process	3/259	33/18042	0.0116126	0.171939	0.160068	adkb/ak1/ampd1	3
BP	GO:0009167	purine ribonucleoside monophosphate metabolic process	3/259	33/18042	0.0116126	0.171939	0.160068	adkb/ak1/ampd1	3
BP	GO:0007519	skeletal muscle tissue development	6/259	131/18042	0.0116369	0.171939	0.160068	acta1b/desma/smyd1a/mybpc1/actn2b/hmgcra	6
BP	GO:0007569	cell aging	2/259	12/18042	0.0123223	0.176129	0.163969	ing2/ecrg4a	2
BP	GO:0032261	purine nucleotide salvage	2/259	12/18042	0.0123223	0.176129	0.163969	adkb/ampd1	2
BP	GO:0106380	purine ribonucleotide salvage	2/259	12/18042	0.0123223	0.176129	0.163969	adkb/ampd1	2
BP	GO:0019693	ribose phosphate metabolic process	9/259	258/18042	0.0124799	0.176463	0.16428	acot11b/acsl1a/aldoab/adkb/atp5l/sucla2/ak1/ampd1/hmgcra	9
BP	GO:0046394	carboxylic acid biosynthetic process	7/259	177/18042	0.0141475	0.197914	0.18425	lta4h/ndufab1a/ndufab1b/park7/tecrb/glulb/scd	7
BP	GO:0016053	organic acid biosynthetic process	7/259	179/18042	0.0149656	0.207156	0.192854	lta4h/ndufab1a/ndufab1b/park7/tecrb/glulb/scd	7
BP	GO:0014904	myotube cell development	4/259	67/18042	0.0156977	0.212238	0.197585	acta1b/smyd1a/mybpc1/actn2b	4
BP	GO:0048741	skeletal muscle fiber development	4/259	67/18042	0.0156977	0.212238	0.197585	acta1b/smyd1a/mybpc1/actn2b	4
BP	GO:0048704	embryonic skeletal system morphogenesis	7/259	181/18042	0.015817	0.212238	0.197585	hoxa9a/hoxa9b/hoxd9a/eif3ea/rpl13/med12/mab21l2	7
BP	GO:0035435	phosphate ion transmembrane transport	2/259	14/18042	0.0166726	0.219245	0.204108	slc25a14/slc25a3b	2
BP	GO:0043101	purine-containing compound salvage	2/259	14/18042	0.0166726	0.219245	0.204108	adkb/ampd1	2
BP	GO:0006937	regulation of muscle contraction	3/259	38/18042	0.0170405	0.219924	0.20474	desma/tnnt2b/tnnt1	3
BP	GO:0072521	purine-containing compound metabolic process	9/259	272/18042	0.0170588	0.219924	0.20474	acot11b/acsl1a/aldoab/adkb/atp5l/sucla2/ak1/ampd1/hmgcra	9
BP	GO:0072330	monocarboxylic acid biosynthetic process	5/259	105/18042	0.0177342	0.225347	0.209789	ndufab1a/ndufab1b/park7/tecrb/scd	5
BP	GO:0060538	skeletal muscle organ development	6/259	144/18042	0.0178221	0.225347	0.209789	acta1b/desma/smyd1a/mybpc1/actn2b/hmgcra	6
BP	GO:0042180	cellular ketone metabolic process	4/259	73/18042	0.0208652	0.261149	0.243119	ndufa9a/ndufa9b/afmid/park7	4
BP	GO:0042541	hemoglobin biosynthetic process	2/259	16/18042	0.0215763	0.261149	0.243119	rpl10a/rpl11	2
BP	GO:0033865	nucleoside bisphosphate metabolic process	4/259	74/18042	0.0218162	0.261149	0.243119	acot11b/acsl1a/sucla2/hmgcra	4
BP	GO:0033875	ribonucleoside bisphosphate metabolic process	4/259	74/18042	0.0218162	0.261149	0.243119	acot11b/acsl1a/sucla2/hmgcra	4
BP	GO:0034032	purine nucleoside bisphosphate metabolic process	4/259	74/18042	0.0218162	0.261149	0.243119	acot11b/acsl1a/sucla2/hmgcra	4
BP	GO:0005977	glycogen metabolic process	3/259	42/18042	0.0222423	0.261149	0.243119	gyg1b/ppp1r3cb/phkg1a	3
BP	GO:0006073	cellular glucan metabolic process	3/259	42/18042	0.0222423	0.261149	0.243119	gyg1b/ppp1r3cb/phkg1a	3
BP	GO:0044042	glucan metabolic process	3/259	42/18042	0.0222423	0.261149	0.243119	gyg1b/ppp1r3cb/phkg1a	3
BP	GO:0001666	response to hypoxia	4/259	75/18042	0.0227934	0.26525	0.246937	ndufa9a/cct4/hif1an/mmp2	4
BP	GO:0090257	regulation of muscle system process	3/259	43/18042	0.023663	0.272111	0.253324	desma/tnnt2b/tnnt1	3
BP	GO:0036293	response to decreased oxygen levels	4/259	76/18042	0.0237968	0.272111	0.253324	ndufa9a/cct4/hif1an/mmp2	4
BP	GO:0020027	hemoglobin metabolic process	2/259	17/18042	0.0242247	0.274616	0.255656	rpl10a/rpl11	2
BP	GO:0070482	response to oxygen levels	4/259	77/18042	0.0248266	0.279034	0.259769	ndufa9a/cct4/hif1an/mmp2	4
BP	GO:0043648	dicarboxylic acid metabolic process	3/259	44/18042	0.0251318	0.280071	0.260735	got2b/mrps36/mdh1ab	3
BP	GO:0055086	nucleobase-containing small molecule metabolic process	11/259	391/18042	0.026187	0.289377	0.269398	acot11b/acsl1a/aldoab/adkb/atp5l/sucla2/afmid/ak1/ampd1/park7/hmgcra	11
BP	GO:0006112	energy reserve metabolic process	3/259	45/18042	0.0266487	0.289612	0.269617	gyg1b/ppp1r3cb/phkg1a	3
BP	GO:0048821	erythrocyte development	3/259	45/18042	0.0266487	0.289612	0.269617	maea/rpl11/rps14	3
BP	GO:0060047	heart contraction	6/259	160/18042	0.0281344	0.301633	0.280808	tnni2a.4/dldh/desma/smyd2b/prrx1a/tnnt2b	6
BP	GO:0034599	cellular response to oxidative stress	3/259	46/18042	0.0282136	0.301633	0.280808	sod2/park7/prdx2	3
BP	GO:0048705	skeletal system morphogenesis	7/259	206/18042	0.0295166	0.302385	0.281508	hoxa9a/hoxa9b/hoxd9a/eif3ea/rpl13/med12/mab21l2	7
BP	GO:0009161	ribonucleoside monophosphate metabolic process	3/259	47/18042	0.0298263	0.302385	0.281508	adkb/ak1/ampd1	3
BP	GO:0006743	ubiquinone metabolic process	2/259	19/18042	0.0298936	0.302385	0.281508	ndufa9a/ndufa9b	2
BP	GO:0006744	ubiquinone biosynthetic process	2/259	19/18042	0.0298936	0.302385	0.281508	ndufa9a/ndufa9b	2
BP	GO:0006817	phosphate ion transport	2/259	19/18042	0.0298936	0.302385	0.281508	slc25a14/slc25a3b	2
BP	GO:1901654	response to ketone	2/259	19/18042	0.0298936	0.302385	0.281508	park7/bglap	2
BP	GO:1901663	quinone biosynthetic process	2/259	19/18042	0.0298936	0.302385	0.281508	ndufa9a/ndufa9b	2
BP	GO:0003015	heart process	6/259	164/18042	0.0312204	0.313395	0.291758	tnni2a.4/dldh/desma/smyd2b/prrx1a/tnnt2b	6
BP	GO:0033692	cellular polysaccharide biosynthetic process	3/259	48/18042	0.0314867	0.313674	0.292018	gyg1b/ppp1r3cb/phkg1a	3
BP	GO:0006936	muscle contraction	5/259	123/18042	0.0323433	0.319785	0.297707	tnni2a.4/desma/prrx1a/tnnt2b/tnnt1	5
BP	GO:0006633	fatty acid biosynthetic process	4/259	84/18042	0.0327844	0.321727	0.299515	ndufab1a/ndufab1b/tecrb/scd	4
BP	GO:0000271	polysaccharide biosynthetic process	3/259	49/18042	0.0331947	0.323341	0.301017	gyg1b/ppp1r3cb/phkg1a	3
BP	GO:0021954	central nervous system neuron development	3/259	50/18042	0.03495	0.335469	0.312308	med12/maptb/nsfa	3
BP	GO:0062197	cellular response to chemical stress	3/259	50/18042	0.03495	0.335469	0.312308	sod2/park7/prdx2	3
BP	GO:0044262	cellular carbohydrate metabolic process	5/259	126/18042	0.0353373	0.33604	0.312839	idh2/gyg1b/maea/ppp1r3cb/phkg1a	5
BP	GO:0043173	nucleotide salvage	2/259	21/18042	0.0360316	0.33604	0.312839	adkb/ampd1	2
BP	GO:0043249	erythrocyte maturation	2/259	21/18042	0.0360316	0.33604	0.312839	maea/rps14	2
BP	GO:1901661	quinone metabolic process	2/259	21/18042	0.0360316	0.33604	0.312839	ndufa9a/ndufa9b	2
BP	GO:0009123	nucleoside monophosphate metabolic process	3/259	51/18042	0.0367524	0.340348	0.31685	adkb/ak1/ampd1	3
BP	GO:0006457	protein folding	5/259	129/18042	0.0384974	0.352509	0.328171	cct3/cct4/cct6a/cct8/tcp1	5
BP	GO:0072593	reactive oxygen species metabolic process	3/259	52/18042	0.0386017	0.352509	0.328171	sod2/park7/prdx2	3
BP	GO:0006801	superoxide metabolic process	2/259	22/18042	0.0392668	0.356109	0.331523	sod2/prdx2	2
BP	GO:0003012	muscle system process	5/259	130/18042	0.0395879	0.356562	0.331944	tnni2a.4/desma/prrx1a/tnnt2b/tnnt1	5
BP	GO:0090407	organophosphate biosynthetic process	10/259	370/18042	0.0416482	0.372567	0.346844	acsl1a/tpk1/adkb/atp5l/ckmt2a/afmid/ak1/ampd1/ckma/ckmb	10
BP	GO:0043255	regulation of carbohydrate biosynthetic process	2/259	23/18042	0.0426077	0.378575	0.352438	maea/ppp1r3cb	2
BP	GO:0034637	cellular carbohydrate biosynthetic process	3/259	56/18042	0.0464619	0.41005	0.38174	gyg1b/ppp1r3cb/phkg1a	3
BP	GO:0009152	purine ribonucleotide biosynthetic process	5/259	137/18042	0.0477462	0.418575	0.389676	acsl1a/adkb/atp5l/ak1/ampd1	5
BP	GO:0016051	carbohydrate biosynthetic process	4/259	96/18042	0.0495247	0.429036	0.399415	gyg1b/maea/ppp1r3cb/phkg1a	4
BP	GO:0001649	osteoblast differentiation	2/259	25/18042	0.049592	0.429036	0.399415	bglap/ucmaa	2
BP	GO:0034308	primary alcohol metabolic process	2/259	26/18042	0.0532283	0.454515	0.423134	tpk1/park7	2
BP	GO:0042181	ketone biosynthetic process	2/259	26/18042	0.0532283	0.454515	0.423134	ndufa9a/ndufa9b	2
BP	GO:0006637	acyl-CoA metabolic process	3/259	60/18042	0.0550467	0.461762	0.429881	acot11b/acsl1a/sucla2	3
BP	GO:0035383	thioester metabolic process	3/259	60/18042	0.0550467	0.461762	0.429881	acot11b/acsl1a/sucla2	3
BP	GO:0006164	purine nucleotide biosynthetic process	5/259	143/18042	0.0554752	0.461762	0.429881	acsl1a/adkb/atp5l/ak1/ampd1	5
BP	GO:0009165	nucleotide biosynthetic process	6/259	189/18042	0.0554816	0.461762	0.429881	acsl1a/adkb/atp5l/afmid/ak1/ampd1	6
BP	GO:0009127	purine nucleoside monophosphate biosynthetic process	2/259	27/18042	0.0569562	0.468108	0.43579	adkb/ampd1	2
BP	GO:0009168	purine ribonucleoside monophosphate biosynthetic process	2/259	27/18042	0.0569562	0.468108	0.43579	adkb/ampd1	2
BP	GO:0044264	cellular polysaccharide metabolic process	3/259	62/18042	0.059603	0.48682	0.453209	gyg1b/ppp1r3cb/phkg1a	3
BP	GO:0000038	very long-chain fatty acid metabolic process	2/259	28/18042	0.0607721	0.493305	0.459246	acsl1a/tecrb	2
BP	GO:0005976	polysaccharide metabolic process	3/259	63/18042	0.0619457	0.499746	0.465242	gyg1b/ppp1r3cb/phkg1a	3
BP	GO:1901293	nucleoside phosphate biosynthetic process	6/259	195/18042	0.0626249	0.502145	0.467476	acsl1a/adkb/atp5l/afmid/ak1/ampd1	6
BP	GO:0043094	cellular metabolic compound salvage	2/259	29/18042	0.064673	0.515424	0.479839	adkb/ampd1	2
BP	GO:0072522	purine-containing compound biosynthetic process	5/259	151/18042	0.0668397	0.529483	0.492927	acsl1a/adkb/atp5l/ak1/ampd1	5
BP	GO:0003009	skeletal muscle contraction	2/259	30/18042	0.0686555	0.540611	0.503286	tnni2a.4/tnnt1	2
BP	GO:0098876	vesicle-mediated transport to the plasma membrane	3/259	66/18042	0.0692257	0.541856	0.504446	vps52/ehd4/nsfa	3
BP	GO:0009260	ribonucleotide biosynthetic process	5/259	153/18042	0.0698691	0.543656	0.506121	acsl1a/adkb/atp5l/ak1/ampd1	5
BP	GO:0051726	regulation of cell cycle	11/259	463/18042	0.0712708	0.551301	0.513238	rpl36a/ccng1/rpl13/rpl23a/rpl36/rpl7/rps15a/rps18/rps7/rps8a/ywhae1	11
BP	GO:0010608	posttranscriptional regulation of gene expression	8/259	305/18042	0.073744	0.567096	0.527943	rpl13a/cnot11/eif2s3/eif3ha/rpl10/rps3/rps9/piwil2	8
BP	GO:0046390	ribose phosphate biosynthetic process	5/259	157/18042	0.0761518	0.582207	0.54201	acsl1a/adkb/atp5l/ak1/ampd1	5
BP	GO:0010906	regulation of glucose metabolic process	2/259	32/18042	0.0768531	0.584173	0.543841	maea/ppp1r3cb	2
BP	GO:0048469	cell maturation	3/259	70/18042	0.0795023	0.600837	0.559354	maea/rps14/nsfa	3
BP	GO:0050879	multicellular organismal movement	2/259	33/18042	0.0810622	0.602242	0.560662	tnni2a.4/tnnt1	2
BP	GO:0050881	musculoskeletal movement	2/259	33/18042	0.0810622	0.602242	0.560662	tnni2a.4/tnnt1	2
BP	GO:1901343	negative regulation of vasculature development	2/259	33/18042	0.0810622	0.602242	0.560662	hif1an/thbs1b	2
BP	GO:0061515	myeloid cell development	3/259	71/18042	0.0821697	0.607041	0.56513	maea/rpl11/rps14	3
BP	GO:0043523	regulation of neuron apoptotic process	2/259	34/18042	0.0853409	0.626945	0.58366	park7/neflb	2
BP	GO:0006575	cellular modified amino acid metabolic process	4/259	116/18042	0.0860167	0.628399	0.585014	ckmt2a/gstk1/ckma/ckmb	4
BP	GO:0010675	regulation of cellular carbohydrate metabolic process	2/259	35/18042	0.0896863	0.648008	0.603268	maea/ppp1r3cb	2
BP	GO:0032543	mitochondrial translation	2/259	35/18042	0.0896863	0.648008	0.603268	mrpl16/mrps35	2
BP	GO:0021953	central nervous system neuron differentiation	4/259	118/18042	0.0902303	0.648376	0.603612	cox5aa/med12/maptb/nsfa	4
BP	GO:1904888	cranial skeletal system development	6/259	218/18042	0.0947982	0.677498	0.630723	usp37/eif3ea/rpl13/med12/prrx1a/mab21l2	6
BP	GO:0048562	embryonic organ morphogenesis	10/259	433/18042	0.0954687	0.678602	0.631751	hoxa9a/hoxa9b/hoxd9a/cct3/eif3ea/rpl13/med12/prrx1a/mab21l2/stm	10
BP	GO:0006109	regulation of carbohydrate metabolic process	2/259	37/18042	0.0985662	0.685791	0.638443	maea/ppp1r3cb	2
BP	GO:0033500	carbohydrate homeostasis	2/259	37/18042	0.0985662	0.685791	0.638443	park7/rpl11	2
BP	GO:0042593	glucose homeostasis	2/259	37/18042	0.0985662	0.685791	0.638443	park7/rpl11	2
BP	GO:0045727	positive regulation of translation	2/259	37/18042	0.0985662	0.685791	0.638443	eif2s3/rps9	2
BP	GO:0014706	striated muscle tissue development	6/259	221/18042	0.0995462	0.688964	0.641397	acta1b/desma/smyd1a/mybpc1/actn2b/hmgcra	6
BP	GO:0032456	endocytic recycling	2/259	38/18042	0.103095	0.709793	0.660788	vps52/ehd4	2
BP	GO:0034250	positive regulation of cellular amide metabolic process	2/259	39/18042	0.107681	0.733679	0.683025	eif2s3/rps9	2
BP	GO:0046148	pigment biosynthetic process	2/259	39/18042	0.107681	0.733679	0.683025	asip1/slc25a39	2
BP	GO:1902600	proton transmembrane transport	3/259	81/18042	0.110851	0.75139	0.699513	atp5l/park7/atp1a3b	3
BP	GO:0006081	cellular aldehyde metabolic process	2/259	40/18042	0.112319	0.753571	0.701544	idh2/park7	2
BP	GO:0070509	calcium ion import	2/259	40/18042	0.112319	0.753571	0.701544	smdt1b/cacna1g	2
BP	GO:0060537	muscle tissue development	6/259	230/18042	0.114527	0.764484	0.711703	acta1b/desma/smyd1a/mybpc1/actn2b/hmgcra	6
BP	GO:0009156	ribonucleoside monophosphate biosynthetic process	2/259	41/18042	0.117009	0.773434	0.720035	adkb/ampd1	2
BP	GO:1901214	regulation of neuron death	2/259	42/18042	0.121747	0.773434	0.720035	park7/neflb	2
BP	GO:0035637	multicellular organismal signaling	2/259	43/18042	0.126532	0.773434	0.720035	cacna1g/prrx1a	2
BP	GO:0006892	post-Golgi vesicle-mediated transport	2/259	44/18042	0.131361	0.773434	0.720035	vps52/nsfa	2
BP	GO:0007041	lysosomal transport	2/259	44/18042	0.131361	0.773434	0.720035	snx16/vps52	2
BP	GO:0009124	nucleoside monophosphate biosynthetic process	2/259	44/18042	0.131361	0.773434	0.720035	adkb/ampd1	2
BP	GO:0051402	neuron apoptotic process	2/259	44/18042	0.131361	0.773434	0.720035	park7/neflb	2
BP	GO:0071695	anatomical structure maturation	3/259	88/18042	0.132889	0.773434	0.720035	maea/rps14/nsfa	3
BP	GO:0006268	DNA unwinding involved in DNA replication	1/259	10/18042	0.134658	0.773434	0.720035	recql5	1
BP	GO:0031033	myosin filament organization	1/259	10/18042	0.134658	0.773434	0.720035	smyd1a	1
BP	GO:0031125	rRNA 3'-end processing	1/259	10/18042	0.134658	0.773434	0.720035	rps21	1
BP	GO:0034587	piRNA metabolic process	1/259	10/18042	0.134658	0.773434	0.720035	piwil2	1
BP	GO:0034643	establishment of mitochondrion localization, microtubule-mediated	1/259	10/18042	0.134658	0.773434	0.720035	kif5aa	1
BP	GO:0042693	muscle cell fate commitment	1/259	10/18042	0.134658	0.773434	0.720035	cav3	1
BP	GO:0045667	regulation of osteoblast differentiation	1/259	10/18042	0.134658	0.773434	0.720035	ucmaa	1
BP	GO:0047497	mitochondrion transport along microtubule	1/259	10/18042	0.134658	0.773434	0.720035	kif5aa	1
BP	GO:0048895	lateral line nerve glial cell differentiation	1/259	10/18042	0.134658	0.773434	0.720035	nsfa	1
BP	GO:0048937	lateral line nerve glial cell development	1/259	10/18042	0.134658	0.773434	0.720035	nsfa	1
BP	GO:0051654	establishment of mitochondrion localization	1/259	10/18042	0.134658	0.773434	0.720035	kif5aa	1
BP	GO:0062014	negative regulation of small molecule metabolic process	1/259	10/18042	0.134658	0.773434	0.720035	maea	1
BP	GO:0070189	kynurenine metabolic process	1/259	10/18042	0.134658	0.773434	0.720035	afmid	1
BP	GO:0097320	plasma membrane tubulation	1/259	10/18042	0.134658	0.773434	0.720035	pacsin1a	1
BP	GO:0001508	action potential	2/259	45/18042	0.136231	0.773434	0.720035	cacna1g/prrx1a	2
BP	GO:0030048	actin filament-based movement	2/259	45/18042	0.136231	0.773434	0.720035	prrx1a/wipf1b	2
BP	GO:0051093	negative regulation of developmental process	5/259	190/18042	0.138792	0.773434	0.720035	cct3/fdx1/hif1an/thbs1b/sema3gb	5
BP	GO:0021591	ventricular system development	2/259	46/18042	0.141141	0.773434	0.720035	atp1a3b/med12	2
BP	GO:0034968	histone lysine methylation	2/259	46/18042	0.141141	0.773434	0.720035	smyd1a/smyd2b	2
BP	GO:0046031	ADP metabolic process	2/259	47/18042	0.146088	0.773434	0.720035	aldoab/ak1	2
BP	GO:0000478	endonucleolytic cleavage involved in rRNA processing	1/259	11/18042	0.147087	0.773434	0.720035	rps21	1
BP	GO:0000479	endonucleolytic cleavage of tricistronic rRNA transcript (SSU-rRNA, 5.8S rRNA, LSU-rRNA)	1/259	11/18042	0.147087	0.773434	0.720035	rps21	1
BP	GO:0001780	neutrophil homeostasis	1/259	11/18042	0.147087	0.773434	0.720035	sod2	1
BP	GO:0006000	fructose metabolic process	1/259	11/18042	0.147087	0.773434	0.720035	pfkfb1	1
BP	GO:0006851	mitochondrial calcium ion transmembrane transport	1/259	11/18042	0.147087	0.773434	0.720035	smdt1b	1
BP	GO:0010677	negative regulation of cellular carbohydrate metabolic process	1/259	11/18042	0.147087	0.773434	0.720035	maea	1
BP	GO:0015936	coenzyme A metabolic process	1/259	11/18042	0.147087	0.773434	0.720035	hmgcra	1
BP	GO:0042407	cristae formation	1/259	11/18042	0.147087	0.773434	0.720035	apooa	1
BP	GO:0045912	negative regulation of carbohydrate metabolic process	1/259	11/18042	0.147087	0.773434	0.720035	maea	1
BP	GO:0051238	sequestering of metal ion	1/259	11/18042	0.147087	0.773434	0.720035	fth1b	1
BP	GO:0051597	response to methylmercury	1/259	11/18042	0.147087	0.773434	0.720035	sod2	1
BP	GO:0072350	tricarboxylic acid metabolic process	1/259	11/18042	0.147087	0.773434	0.720035	idh2	1
BP	GO:0043473	pigmentation	4/259	143/18042	0.150545	0.773434	0.720035	asip1/eif3ea/med12/nsfa	4
BP	GO:0009135	purine nucleoside diphosphate metabolic process	2/259	48/18042	0.151071	0.773434	0.720035	aldoab/ak1	2
BP	GO:0009179	purine ribonucleoside diphosphate metabolic process	2/259	48/18042	0.151071	0.773434	0.720035	aldoab/ak1	2
BP	GO:0001503	ossification	3/259	94/18042	0.15288	0.773434	0.720035	bglap/mgp/ucmaa	3
BP	GO:0044057	regulation of system process	4/259	144/18042	0.153223	0.773434	0.720035	desma/prrx1a/tnnt2b/tnnt1	4
BP	GO:0003159	morphogenesis of an endothelium	1/259	12/18042	0.159339	0.773434	0.720035	egfra	1
BP	GO:0006312	mitotic recombination	1/259	12/18042	0.159339	0.773434	0.720035	recql5	1
BP	GO:0009110	vitamin biosynthetic process	1/259	12/18042	0.159339	0.773434	0.720035	tpk1	1
BP	GO:0021654	rhombomere boundary formation	1/259	12/18042	0.159339	0.773434	0.720035	med12	1
BP	GO:0030534	adult behavior	1/259	12/18042	0.159339	0.773434	0.720035	cct8	1
BP	GO:0033077	T cell differentiation in thymus	1/259	12/18042	0.159339	0.773434	0.720035	rpl22	1
BP	GO:0035338	long-chain fatty-acyl-CoA biosynthetic process	1/259	12/18042	0.159339	0.773434	0.720035	acsl1a	1
BP	GO:0035701	hematopoietic stem cell migration	1/259	12/18042	0.159339	0.773434	0.720035	mmp2	1
BP	GO:0042551	neuron maturation	1/259	12/18042	0.159339	0.773434	0.720035	nsfa	1
BP	GO:0045921	positive regulation of exocytosis	1/259	12/18042	0.159339	0.773434	0.720035	cacna1g	1
BP	GO:0048918	posterior lateral line nerve development	1/259	12/18042	0.159339	0.773434	0.720035	nsfa	1
BP	GO:0055117	regulation of cardiac muscle contraction	1/259	12/18042	0.159339	0.773434	0.720035	desma	1
BP	GO:0060035	notochord cell development	1/259	12/18042	0.159339	0.773434	0.720035	cav3	1
BP	GO:0061154	endothelial tube morphogenesis	1/259	12/18042	0.159339	0.773434	0.720035	egfra	1
BP	GO:0072554	blood vessel lumenization	1/259	12/18042	0.159339	0.773434	0.720035	egfra	1
BP	GO:0086002	cardiac muscle cell action potential involved in contraction	1/259	12/18042	0.159339	0.773434	0.720035	prrx1a	1
BP	GO:0008285	negative regulation of cell population proliferation	3/259	96/18042	0.159745	0.773434	0.720035	ing2/smyd2b/ecrg4a	3
BP	GO:0042440	pigment metabolic process	2/259	50/18042	0.161134	0.773434	0.720035	asip1/slc25a39	2
BP	GO:0005975	carbohydrate metabolic process	8/259	370/18042	0.164359	0.773434	0.720035	aldoab/pfkfb1/idh2/gyg1b/maea/mdh1ab/ppp1r3cb/phkg1a	8
BP	GO:0006606	protein import into nucleus	2/259	51/18042	0.166211	0.773434	0.720035	hikeshi/nxt2	2
BP	GO:0009185	ribonucleoside diphosphate metabolic process	2/259	51/18042	0.166211	0.773434	0.720035	aldoab/ak1	2
BP	GO:0031214	biomineral tissue development	2/259	51/18042	0.166211	0.773434	0.720035	bglap/stm	2
BP	GO:0110148	biomineralization	2/259	51/18042	0.166211	0.773434	0.720035	bglap/stm	2
BP	GO:0021700	developmental maturation	3/259	98/18042	0.166703	0.773434	0.720035	maea/rps14/nsfa	3
BP	GO:0008015	blood circulation	6/259	258/18042	0.167734	0.773434	0.720035	tnni2a.4/dldh/desma/smyd2b/prrx1a/tnnt2b	6
BP	GO:0002011	morphogenesis of an epithelial sheet	3/259	99/18042	0.170215	0.773434	0.720035	lta4h/fdx1/mab21l2	3
BP	GO:0050905	neuromuscular process	2/259	52/18042	0.171315	0.773434	0.720035	tnni2a.4/tnnt1	2
BP	GO:0051170	import into nucleus	2/259	52/18042	0.171315	0.773434	0.720035	hikeshi/nxt2	2
BP	GO:0055113	epiboly involved in gastrulation with mouth forming second	2/259	52/18042	0.171315	0.773434	0.720035	lta4h/fdx1	2
BP	GO:0000966	RNA 5'-end processing	1/259	13/18042	0.171415	0.773434	0.720035	piwil2	1
BP	GO:0002089	lens morphogenesis in camera-type eye	1/259	13/18042	0.171415	0.773434	0.720035	mab21l2	1
BP	GO:0002761	regulation of myeloid leukocyte differentiation	1/259	13/18042	0.171415	0.773434	0.720035	med12	1
BP	GO:0006835	dicarboxylic acid transport	1/259	13/18042	0.171415	0.773434	0.720035	slc25a14	1
BP	GO:0009163	nucleoside biosynthetic process	1/259	13/18042	0.171415	0.773434	0.720035	adkb	1
BP	GO:0021551	central nervous system morphogenesis	1/259	13/18042	0.171415	0.773434	0.720035	usp37	1
BP	GO:0034404	nucleobase-containing small molecule biosynthetic process	1/259	13/18042	0.171415	0.773434	0.720035	adkb	1
BP	GO:0042451	purine nucleoside biosynthetic process	1/259	13/18042	0.171415	0.773434	0.720035	adkb	1
BP	GO:0042455	ribonucleoside biosynthetic process	1/259	13/18042	0.171415	0.773434	0.720035	adkb	1
BP	GO:0042537	benzene-containing compound metabolic process	1/259	13/18042	0.171415	0.773434	0.720035	afmid	1
BP	GO:0046129	purine ribonucleoside biosynthetic process	1/259	13/18042	0.171415	0.773434	0.720035	adkb	1
BP	GO:0048898	anterior lateral line system development	1/259	13/18042	0.171415	0.773434	0.720035	nsfa	1
BP	GO:0051932	synaptic transmission, GABAergic	1/259	13/18042	0.171415	0.773434	0.720035	plcl1	1
BP	GO:0086010	membrane depolarization during action potential	1/259	13/18042	0.171415	0.773434	0.720035	cacna1g	1
BP	GO:1901655	cellular response to ketone	1/259	13/18042	0.171415	0.773434	0.720035	park7	1
BP	GO:0019318	hexose metabolic process	3/259	100/18042	0.173748	0.773434	0.720035	pfkfb1/maea/ppp1r3cb	3
BP	GO:0048015	phosphatidylinositol-mediated signaling	2/259	53/18042	0.176445	0.773434	0.720035	mtmr8/plcl1	2
BP	GO:0070997	neuron death	2/259	53/18042	0.176445	0.773434	0.720035	park7/neflb	2
BP	GO:0003013	circulatory system process	6/259	264/18042	0.18031	0.773434	0.720035	tnni2a.4/dldh/desma/smyd2b/prrx1a/tnnt2b	6
BP	GO:0007411	axon guidance	6/259	264/18042	0.18031	0.773434	0.720035	notum2/dscamb/mmp2/sema3gb/epha3/kif5aa	6
BP	GO:0033059	cellular pigmentation	2/259	54/18042	0.1816	0.773434	0.720035	asip1/nsfa	2
BP	GO:0048048	embryonic eye morphogenesis	2/259	54/18042	0.1816	0.773434	0.720035	cct3/mab21l2	2
BP	GO:0140053	mitochondrial gene expression	2/259	54/18042	0.1816	0.773434	0.720035	mrpl16/mrps35	2
BP	GO:0097485	neuron projection guidance	6/259	265/18042	0.182442	0.773434	0.720035	notum2/dscamb/mmp2/sema3gb/epha3/kif5aa	6
BP	GO:0005979	regulation of glycogen biosynthetic process	1/259	14/18042	0.183318	0.773434	0.720035	ppp1r3cb	1
BP	GO:0010962	regulation of glucan biosynthetic process	1/259	14/18042	0.183318	0.773434	0.720035	ppp1r3cb	1
BP	GO:0019228	neuronal action potential	1/259	14/18042	0.183318	0.773434	0.720035	cacna1g	1
BP	GO:0019748	secondary metabolic process	1/259	14/18042	0.183318	0.773434	0.720035	asip1	1
BP	GO:0021594	rhombomere formation	1/259	14/18042	0.183318	0.773434	0.720035	med12	1
BP	GO:0030330	DNA damage response, signal transduction by p53 class mediator	1/259	14/18042	0.183318	0.773434	0.720035	smyd2b	1
BP	GO:0035775	pronephric glomerulus morphogenesis	1/259	14/18042	0.183318	0.773434	0.720035	abrab	1
BP	GO:0043001	Golgi to plasma membrane protein transport	1/259	14/18042	0.183318	0.773434	0.720035	nsfa	1
BP	GO:0046949	fatty-acyl-CoA biosynthetic process	1/259	14/18042	0.183318	0.773434	0.720035	acsl1a	1
BP	GO:0048892	lateral line nerve development	1/259	14/18042	0.183318	0.773434	0.720035	nsfa	1
BP	GO:0051899	membrane depolarization	1/259	14/18042	0.183318	0.773434	0.720035	cacna1g	1
BP	GO:0070593	dendrite self-avoidance	1/259	14/18042	0.183318	0.773434	0.720035	dscamb	1
BP	GO:0070831	basement membrane assembly	1/259	14/18042	0.183318	0.773434	0.720035	col14a1a	1
BP	GO:0086003	cardiac muscle cell contraction	1/259	14/18042	0.183318	0.773434	0.720035	prrx1a	1
BP	GO:2001235	positive regulation of apoptotic signaling pathway	1/259	14/18042	0.183318	0.773434	0.720035	rps3	1
BP	GO:0043414	macromolecule methylation	4/259	155/18042	0.183803	0.773434	0.720035	thumpd2/smyd1a/smyd2b/piwil2	4
BP	GO:0000463	maturation of LSU-rRNA from tricistronic rRNA transcript (SSU-rRNA, 5.8S rRNA, LSU-rRNA)	1/259	15/18042	0.195051	0.773434	0.720035	rpl7	1
BP	GO:0006188	IMP biosynthetic process	1/259	15/18042	0.195051	0.773434	0.720035	ampd1	1
BP	GO:0008078	mesodermal cell migration	1/259	15/18042	0.195051	0.773434	0.720035	epha3	1
BP	GO:0008272	sulfate transport	1/259	15/18042	0.195051	0.773434	0.720035	slc25a14	1
BP	GO:0009068	aspartate family amino acid catabolic process	1/259	15/18042	0.195051	0.773434	0.720035	got2b	1
BP	GO:0009435	NAD biosynthetic process	1/259	15/18042	0.195051	0.773434	0.720035	afmid	1
BP	GO:0030007	cellular potassium ion homeostasis	1/259	15/18042	0.195051	0.773434	0.720035	atp1a3b	1
BP	GO:0030388	fructose 1,6-bisphosphate metabolic process	1/259	15/18042	0.195051	0.773434	0.720035	aldoab	1
BP	GO:0032885	regulation of polysaccharide biosynthetic process	1/259	15/18042	0.195051	0.773434	0.720035	ppp1r3cb	1
BP	GO:0033273	response to vitamin	1/259	15/18042	0.195051	0.773434	0.720035	bglap	1
BP	GO:0033617	mitochondrial cytochrome c oxidase assembly	1/259	15/18042	0.195051	0.773434	0.720035	rpl37	1
BP	GO:0036376	sodium ion export across plasma membrane	1/259	15/18042	0.195051	0.773434	0.720035	atp1a3b	1
BP	GO:0042159	lipoprotein catabolic process	1/259	15/18042	0.195051	0.773434	0.720035	notum2	1
BP	GO:0042542	response to hydrogen peroxide	1/259	15/18042	0.195051	0.773434	0.720035	park7	1
BP	GO:0045292	mRNA cis splicing, via spliceosome	1/259	15/18042	0.195051	0.773434	0.720035	rpl22	1
BP	GO:0046686	response to cadmium ion	1/259	15/18042	0.195051	0.773434	0.720035	sod2	1
BP	GO:0048859	formation of anatomical boundary	1/259	15/18042	0.195051	0.773434	0.720035	med12	1
BP	GO:0061337	cardiac conduction	1/259	15/18042	0.195051	0.773434	0.720035	prrx1a	1
BP	GO:0070873	regulation of glycogen metabolic process	1/259	15/18042	0.195051	0.773434	0.720035	ppp1r3cb	1
BP	GO:1901617	organic hydroxy compound biosynthetic process	3/259	106/18042	0.19536	0.773434	0.720035	asip1/park7/hmgcra	3
BP	GO:0048017	inositol lipid-mediated signaling	2/259	57/18042	0.197188	0.773434	0.720035	mtmr8/plcl1	2
BP	GO:0006790	sulfur compound metabolic process	5/259	215/18042	0.197343	0.773434	0.720035	acot11b/acsl1a/tpk1/gstk1/sucla2	5
BP	GO:0042391	regulation of membrane potential	4/259	160/18042	0.198321	0.773434	0.720035	cav3/tusc2a/cacna1g/prrx1a	4
BP	GO:0005996	monosaccharide metabolic process	3/259	108/18042	0.202707	0.773434	0.720035	pfkfb1/maea/ppp1r3cb	3
BP	GO:0001776	leukocyte homeostasis	1/259	16/18042	0.206616	0.773434	0.720035	sod2	1
BP	GO:0006509	membrane protein ectodomain proteolysis	1/259	16/18042	0.206616	0.773434	0.720035	adam19b	1
BP	GO:0006828	manganese ion transport	1/259	16/18042	0.206616	0.773434	0.720035	slc25a39	1
BP	GO:0006883	cellular sodium ion homeostasis	1/259	16/18042	0.206616	0.773434	0.720035	atp1a3b	1
BP	GO:0006942	regulation of striated muscle contraction	1/259	16/18042	0.206616	0.773434	0.720035	desma	1
BP	GO:0008535	respiratory chain complex IV assembly	1/259	16/18042	0.206616	0.773434	0.720035	rpl37	1
BP	GO:0032438	melanosome organization	1/259	16/18042	0.206616	0.773434	0.720035	asip1	1
BP	GO:0032881	regulation of polysaccharide metabolic process	1/259	16/18042	0.206616	0.773434	0.720035	ppp1r3cb	1
BP	GO:0050935	iridophore differentiation	1/259	16/18042	0.206616	0.773434	0.720035	med12	1
BP	GO:0070252	actin-mediated cell contraction	1/259	16/18042	0.206616	0.773434	0.720035	prrx1a	1
BP	GO:1901659	glycosyl compound biosynthetic process	1/259	16/18042	0.206616	0.773434	0.720035	adkb	1
BP	GO:1901796	regulation of signal transduction by p53 class mediator	1/259	16/18042	0.206616	0.773434	0.720035	smyd2b	1
BP	GO:0016571	histone methylation	2/259	59/18042	0.20767	0.773434	0.720035	smyd1a/smyd2b	2
BP	GO:0018022	peptidyl-lysine methylation	2/259	59/18042	0.20767	0.773434	0.720035	smyd1a/smyd2b	2
BP	GO:0010035	response to inorganic substance	3/259	110/18042	0.210117	0.773434	0.720035	sod2/park7/prdx2	3
BP	GO:0006165	nucleoside diphosphate phosphorylation	2/259	60/18042	0.212933	0.773434	0.720035	aldoab/ak1	2
BP	GO:0016482	cytosolic transport	2/259	60/18042	0.212933	0.773434	0.720035	snx16/vps52	2
BP	GO:0090100	positive regulation of transmembrane receptor protein serine/threonine kinase signaling pathway	2/259	60/18042	0.212933	0.773434	0.720035	gdf10a/mmp2	2
BP	GO:0048701	embryonic cranial skeleton morphogenesis	4/259	165/18042	0.213174	0.773434	0.720035	eif3ea/rpl13/med12/mab21l2	4
BP	GO:0001966	thigmotaxis	1/259	17/18042	0.218015	0.773434	0.720035	smyd1a	1
BP	GO:0006767	water-soluble vitamin metabolic process	1/259	17/18042	0.218015	0.773434	0.720035	tpk1	1
BP	GO:0007584	response to nutrient	1/259	17/18042	0.218015	0.773434	0.720035	bglap	1
BP	GO:0030947	regulation of vascular endothelial growth factor receptor signaling pathway	1/259	17/18042	0.218015	0.773434	0.720035	hif1an	1
BP	GO:0031145	anaphase-promoting complex-dependent catabolic process	1/259	17/18042	0.218015	0.773434	0.720035	ecrg4a	1
BP	GO:0035336	long-chain fatty-acyl-CoA metabolic process	1/259	17/18042	0.218015	0.773434	0.720035	acsl1a	1
BP	GO:0042430	indole-containing compound metabolic process	1/259	17/18042	0.218015	0.773434	0.720035	afmid	1
BP	GO:0046189	phenol-containing compound biosynthetic process	1/259	17/18042	0.218015	0.773434	0.720035	asip1	1
BP	GO:0048753	pigment granule organization	1/259	17/18042	0.218015	0.773434	0.720035	asip1	1
BP	GO:0051646	mitochondrion localization	1/259	17/18042	0.218015	0.773434	0.720035	kif5aa	1
BP	GO:0071108	protein K48-linked deubiquitination	1/259	17/18042	0.218015	0.773434	0.720035	usp37	1
BP	GO:0072102	glomerulus morphogenesis	1/259	17/18042	0.218015	0.773434	0.720035	abrab	1
BP	GO:1901570	fatty acid derivative biosynthetic process	1/259	17/18042	0.218015	0.773434	0.720035	acsl1a	1
BP	GO:0022406	membrane docking	2/259	61/18042	0.218208	0.773434	0.720035	esyt1a/nsfa	2
BP	GO:0034504	protein localization to nucleus	2/259	61/18042	0.218208	0.773434	0.720035	hikeshi/nxt2	2
BP	GO:0046939	nucleotide phosphorylation	2/259	61/18042	0.218208	0.773434	0.720035	aldoab/ak1	2
BP	GO:0140056	organelle localization by membrane tethering	2/259	61/18042	0.218208	0.773434	0.720035	esyt1a/nsfa	2
BP	GO:1901615	organic hydroxy compound metabolic process	5/259	224/18042	0.220251	0.778574	0.72482	asip1/tpk1/idh2/park7/hmgcra	5
BP	GO:0001702	gastrulation with mouth forming second	2/259	62/18042	0.223495	0.778982	0.7252	lta4h/fdx1	2
BP	GO:0009142	nucleoside triphosphate biosynthetic process	2/259	62/18042	0.223495	0.778982	0.7252	atp5l/ak1	2
BP	GO:0006839	mitochondrial transport	3/259	114/18042	0.225111	0.778982	0.7252	slc25a14/slc25a4/smdt1b	3
BP	GO:0006066	alcohol metabolic process	4/259	169/18042	0.225273	0.778982	0.7252	tpk1/idh2/park7/hmgcra	4
BP	GO:0007005	mitochondrion organization	5/259	226/18042	0.22545	0.778982	0.7252	apooa/ndufa11/ndufs8a/ndufaf3/rpl37	5
BP	GO:0032006	regulation of TOR signaling	2/259	63/18042	0.228792	0.778982	0.7252	fbxo9/lamtor2	2
BP	GO:0009074	aromatic amino acid family catabolic process	1/259	18/18042	0.229252	0.778982	0.7252	afmid	1
BP	GO:0009310	amine catabolic process	1/259	18/18042	0.229252	0.778982	0.7252	afmid	1
BP	GO:0019359	nicotinamide nucleotide biosynthetic process	1/259	18/18042	0.229252	0.778982	0.7252	afmid	1
BP	GO:0019363	pyridine nucleotide biosynthetic process	1/259	18/18042	0.229252	0.778982	0.7252	afmid	1
BP	GO:0042402	cellular biogenic amine catabolic process	1/259	18/18042	0.229252	0.778982	0.7252	afmid	1
BP	GO:0046040	IMP metabolic process	1/259	18/18042	0.229252	0.778982	0.7252	ampd1	1
BP	GO:0046128	purine ribonucleoside metabolic process	1/259	18/18042	0.229252	0.778982	0.7252	adkb	1
BP	GO:0046456	icosanoid biosynthetic process	1/259	18/18042	0.229252	0.778982	0.7252	lta4h	1
BP	GO:0071711	basement membrane organization	1/259	18/18042	0.229252	0.778982	0.7252	col14a1a	1
BP	GO:0033339	pectoral fin development	2/259	65/18042	0.239409	0.790075	0.735527	aldh7a1/med12	2
BP	GO:0008333	endosome to lysosome transport	1/259	19/18042	0.240327	0.790075	0.735527	snx16	1
BP	GO:0009084	glutamine family amino acid biosynthetic process	1/259	19/18042	0.240327	0.790075	0.735527	glulb	1
BP	GO:0010507	negative regulation of autophagy	1/259	19/18042	0.240327	0.790075	0.735527	mtmr8	1
BP	GO:0021593	rhombomere morphogenesis	1/259	19/18042	0.240327	0.790075	0.735527	med12	1
BP	GO:0021986	habenula development	1/259	19/18042	0.240327	0.790075	0.735527	med12	1
BP	GO:0032411	positive regulation of transporter activity	1/259	19/18042	0.240327	0.790075	0.735527	park7	1
BP	GO:0048489	synaptic vesicle transport	1/259	19/18042	0.240327	0.790075	0.735527	kif5aa	1
BP	GO:0086001	cardiac muscle cell action potential	1/259	19/18042	0.240327	0.790075	0.735527	prrx1a	1
BP	GO:0090502	RNA phosphodiester bond hydrolysis, endonucleolytic	1/259	19/18042	0.240327	0.790075	0.735527	rps21	1
BP	GO:0097479	synaptic vesicle localization	1/259	19/18042	0.240327	0.790075	0.735527	kif5aa	1
BP	GO:0106027	neuron projection organization	1/259	19/18042	0.240327	0.790075	0.735527	kif5aa	1
BP	GO:1905330	regulation of morphogenesis of an epithelium	1/259	19/18042	0.240327	0.790075	0.735527	fdx1	1
BP	GO:0031333	negative regulation of protein-containing complex assembly	2/259	66/18042	0.244728	0.791373	0.736736	capza1b/piwil2	2
BP	GO:0098661	inorganic anion transmembrane transport	2/259	66/18042	0.244728	0.791373	0.736736	slc25a14/slc25a3b	2
BP	GO:1901700	response to oxygen-containing compound	7/259	354/18042	0.247492	0.791373	0.736736	apoda.1/sod2/lamtor2/park7/prdx2/bglap/scd	7
BP	GO:0007520	myoblast fusion	1/259	20/18042	0.251244	0.791373	0.736736	cav3	1
BP	GO:0019827	stem cell population maintenance	1/259	20/18042	0.251244	0.791373	0.736736	piwil2	1
BP	GO:0030574	collagen catabolic process	1/259	20/18042	0.251244	0.791373	0.736736	mmp2	1
BP	GO:0035337	fatty-acyl-CoA metabolic process	1/259	20/18042	0.251244	0.791373	0.736736	acsl1a	1
BP	GO:0042278	purine nucleoside metabolic process	1/259	20/18042	0.251244	0.791373	0.736736	adkb	1
BP	GO:0042744	hydrogen peroxide catabolic process	1/259	20/18042	0.251244	0.791373	0.736736	prdx2	1
BP	GO:0042761	very long-chain fatty acid biosynthetic process	1/259	20/18042	0.251244	0.791373	0.736736	tecrb	1
BP	GO:0048771	tissue remodeling	1/259	20/18042	0.251244	0.791373	0.736736	mmp2	1
BP	GO:1901606	alpha-amino acid catabolic process	2/259	68/18042	0.255377	0.791373	0.736736	got2b/afmid	2
BP	GO:0042330	taxis	8/259	419/18042	0.255442	0.791373	0.736736	lta4h/notum2/smyd1a/dscamb/mmp2/sema3gb/epha3/kif5aa	8
BP	GO:1901701	cellular response to oxygen-containing compound	5/259	239/18042	0.260072	0.791373	0.736736	sod2/lamtor2/park7/prdx2/bglap	5
BP	GO:0009628	response to abiotic stimulus	7/259	360/18042	0.260546	0.791373	0.736736	ndufa9a/cct4/hif1an/hikeshi/bglap/mmp2/stm	7
BP	GO:0007009	plasma membrane organization	2/259	69/18042	0.260705	0.791373	0.736736	cav3/pacsin1a	2
BP	GO:0000466	maturation of 5.8S rRNA from tricistronic rRNA transcript (SSU-rRNA, 5.8S rRNA, LSU-rRNA)	1/259	21/18042	0.262005	0.791373	0.736736	rps21	1
BP	GO:0006471	protein ADP-ribosylation	1/259	21/18042	0.262005	0.791373	0.736736	parp2	1
BP	GO:0006541	glutamine metabolic process	1/259	21/18042	0.262005	0.791373	0.736736	glulb	1
BP	GO:0006695	cholesterol biosynthetic process	1/259	21/18042	0.262005	0.791373	0.736736	hmgcra	1
BP	GO:0006783	heme biosynthetic process	1/259	21/18042	0.262005	0.791373	0.736736	slc25a39	1
BP	GO:0009408	response to heat	1/259	21/18042	0.262005	0.791373	0.736736	hikeshi	1
BP	GO:0014866	skeletal myofibril assembly	1/259	21/18042	0.262005	0.791373	0.736736	smyd1a	1
BP	GO:0021546	rhombomere development	1/259	21/18042	0.262005	0.791373	0.736736	med12	1
BP	GO:0043171	peptide catabolic process	1/259	21/18042	0.262005	0.791373	0.736736	lta4h	1
BP	GO:0050773	regulation of dendrite development	1/259	21/18042	0.262005	0.791373	0.736736	pacsin1a	1
BP	GO:0060034	notochord cell differentiation	1/259	21/18042	0.262005	0.791373	0.736736	cav3	1
BP	GO:0061386	closure of optic fissure	1/259	21/18042	0.262005	0.791373	0.736736	mab21l2	1
BP	GO:0071229	cellular response to acid chemical	1/259	21/18042	0.262005	0.791373	0.736736	lamtor2	1
BP	GO:0071230	cellular response to amino acid stimulus	1/259	21/18042	0.262005	0.791373	0.736736	lamtor2	1
BP	GO:0071456	cellular response to hypoxia	1/259	21/18042	0.262005	0.791373	0.736736	hif1an	1
BP	GO:1902653	secondary alcohol biosynthetic process	1/259	21/18042	0.262005	0.791373	0.736736	hmgcra	1
BP	GO:0009141	nucleoside triphosphate metabolic process	2/259	70/18042	0.266035	0.791373	0.736736	atp5l/ak1	2
BP	GO:0098656	anion transmembrane transport	3/259	125/18042	0.267274	0.791373	0.736736	slc25a14/slc25a3b/slc25a4	3
BP	GO:0046165	alcohol biosynthetic process	2/259	71/18042	0.271364	0.791373	0.736736	park7/hmgcra	2
BP	GO:0055076	transition metal ion homeostasis	2/259	71/18042	0.271364	0.791373	0.736736	cutc/fth1b	2
BP	GO:1902652	secondary alcohol metabolic process	2/259	71/18042	0.271364	0.791373	0.736736	idh2/hmgcra	2
BP	GO:0006779	porphyrin-containing compound biosynthetic process	1/259	22/18042	0.272611	0.791373	0.736736	slc25a39	1
BP	GO:0018126	protein hydroxylation	1/259	22/18042	0.272611	0.791373	0.736736	hif1an	1
BP	GO:0019362	pyridine nucleotide metabolic process	1/259	22/18042	0.272611	0.791373	0.736736	afmid	1
BP	GO:0021538	epithalamus development	1/259	22/18042	0.272611	0.791373	0.736736	med12	1
BP	GO:0032008	positive regulation of TOR signaling	1/259	22/18042	0.272611	0.791373	0.736736	lamtor2	1
BP	GO:0033014	tetrapyrrole biosynthetic process	1/259	22/18042	0.272611	0.791373	0.736736	slc25a39	1
BP	GO:0033619	membrane protein proteolysis	1/259	22/18042	0.272611	0.791373	0.736736	adam19b	1
BP	GO:0036294	cellular response to decreased oxygen levels	1/259	22/18042	0.272611	0.791373	0.736736	hif1an	1
BP	GO:0046496	nicotinamide nucleotide metabolic process	1/259	22/18042	0.272611	0.791373	0.736736	afmid	1
BP	GO:0048702	embryonic neurocranium morphogenesis	1/259	22/18042	0.272611	0.791373	0.736736	med12	1
BP	GO:0050679	positive regulation of epithelial cell proliferation	1/259	22/18042	0.272611	0.791373	0.736736	egfra	1
BP	GO:0072525	pyridine-containing compound biosynthetic process	1/259	22/18042	0.272611	0.791373	0.736736	afmid	1
BP	GO:0098727	maintenance of cell number	1/259	22/18042	0.272611	0.791373	0.736736	piwil2	1
BP	GO:0098930	axonal transport	1/259	22/18042	0.272611	0.791373	0.736736	kif5aa	1
BP	GO:0140115	export across plasma membrane	1/259	22/18042	0.272611	0.791373	0.736736	atp1a3b	1
BP	GO:0072594	establishment of protein localization to organelle	4/259	185/18042	0.275214	0.791373	0.736736	sec61g/hikeshi/nxt2/snx16	4
BP	GO:0006006	glucose metabolic process	2/259	72/18042	0.276692	0.791373	0.736736	maea/ppp1r3cb	2
BP	GO:0008016	regulation of heart contraction	2/259	72/18042	0.276692	0.791373	0.736736	desma/prrx1a	2
BP	GO:0016197	endosomal transport	3/259	128/18042	0.278944	0.791373	0.736736	srl/vps52/ehd4	3
BP	GO:0062012	regulation of small molecule metabolic process	2/259	73/18042	0.282018	0.791373	0.736736	maea/ppp1r3cb	2
BP	GO:0000469	cleavage involved in rRNA processing	1/259	23/18042	0.283066	0.791373	0.736736	rps21	1
BP	GO:0006305	DNA alkylation	1/259	23/18042	0.283066	0.791373	0.736736	piwil2	1
BP	GO:0006306	DNA methylation	1/259	23/18042	0.283066	0.791373	0.736736	piwil2	1
BP	GO:0006623	protein targeting to vacuole	1/259	23/18042	0.283066	0.791373	0.736736	snx16	1
BP	GO:0009119	ribonucleoside metabolic process	1/259	23/18042	0.283066	0.791373	0.736736	adkb	1
BP	GO:0014044	Schwann cell development	1/259	23/18042	0.283066	0.791373	0.736736	nsfa	1
BP	GO:0032474	otolith morphogenesis	1/259	23/18042	0.283066	0.791373	0.736736	stm	1
BP	GO:0042743	hydrogen peroxide metabolic process	1/259	23/18042	0.283066	0.791373	0.736736	prdx2	1
BP	GO:0043049	otic placode formation	1/259	23/18042	0.283066	0.791373	0.736736	stm	1
BP	GO:0043524	negative regulation of neuron apoptotic process	1/259	23/18042	0.283066	0.791373	0.736736	neflb	1
BP	GO:0050821	protein stabilization	1/259	23/18042	0.283066	0.791373	0.736736	park7	1
BP	GO:0061951	establishment of protein localization to plasma membrane	1/259	23/18042	0.283066	0.791373	0.736736	nsfa	1
BP	GO:0071453	cellular response to oxygen levels	1/259	23/18042	0.283066	0.791373	0.736736	hif1an	1
BP	GO:0009952	anterior/posterior pattern specification	5/259	248/18042	0.284738	0.791373	0.736736	hoxa9a/hoxa9b/hoxd9a/gli3/epha3	5
BP	GO:0010628	positive regulation of gene expression	4/259	188/18042	0.284791	0.791373	0.736736	fgf18b/eif2s3/rps9/piwil2	4
BP	GO:0048024	regulation of mRNA splicing, via spliceosome	2/259	74/18042	0.287341	0.791373	0.736736	rbm15b/rpl22	2
BP	GO:1990542	mitochondrial transmembrane transport	2/259	74/18042	0.287341	0.791373	0.736736	slc25a4/smdt1b	2
BP	GO:0060173	limb development	2/259	75/18042	0.29266	0.791373	0.736736	aldh7a1/med12	2
BP	GO:0000768	syncytium formation by plasma membrane fusion	1/259	24/18042	0.293371	0.791373	0.736736	cav3	1
BP	GO:0002072	optic cup morphogenesis involved in camera-type eye development	1/259	24/18042	0.293371	0.791373	0.736736	mab21l2	1
BP	GO:0006891	intra-Golgi vesicle-mediated transport	1/259	24/18042	0.293371	0.791373	0.736736	nsfa	1
BP	GO:0006893	Golgi to plasma membrane transport	1/259	24/18042	0.293371	0.791373	0.736736	nsfa	1
BP	GO:0006949	syncytium formation	1/259	24/18042	0.293371	0.791373	0.736736	cav3	1
BP	GO:0007007	inner mitochondrial membrane organization	1/259	24/18042	0.293371	0.791373	0.736736	apooa	1
BP	GO:0010976	positive regulation of neuron projection development	1/259	24/18042	0.293371	0.791373	0.736736	pacsin1a	1
BP	GO:0014037	Schwann cell differentiation	1/259	24/18042	0.293371	0.791373	0.736736	nsfa	1
BP	GO:0070839	metal ion export	1/259	24/18042	0.293371	0.791373	0.736736	atp1a3b	1
BP	GO:0140253	cell-cell fusion	1/259	24/18042	0.293371	0.791373	0.736736	cav3	1
BP	GO:0061564	axon development	8/259	439/18042	0.296529	0.791373	0.736736	notum2/dscamb/mmp2/sema3gb/epha3/kif5aa/neflb/nsfa	8
BP	GO:0009132	nucleoside diphosphate metabolic process	2/259	76/18042	0.297973	0.791373	0.736736	aldoab/ak1	2
BP	GO:0031929	TOR signaling	2/259	76/18042	0.297973	0.791373	0.736736	fbxo9/lamtor2	2
BP	GO:0044272	sulfur compound biosynthetic process	2/259	76/18042	0.297973	0.791373	0.736736	acsl1a/tpk1	2
BP	GO:0090504	epiboly	2/259	76/18042	0.297973	0.791373	0.736736	lta4h/fdx1	2
BP	GO:0006094	gluconeogenesis	1/259	25/18042	0.303528	0.791373	0.736736	maea	1
BP	GO:0017004	cytochrome complex assembly	1/259	25/18042	0.303528	0.791373	0.736736	rpl37	1
BP	GO:0043588	skin development	1/259	25/18042	0.303528	0.791373	0.736736	dspa	1
BP	GO:0045746	negative regulation of Notch signaling pathway	1/259	25/18042	0.303528	0.791373	0.736736	hif1an	1
BP	GO:0048794	swim bladder development	1/259	25/18042	0.303528	0.791373	0.736736	nsfa	1
BP	GO:0070936	protein K48-linked ubiquitination	1/259	25/18042	0.303528	0.791373	0.736736	ube3a	1
BP	GO:0072348	sulfur compound transport	1/259	25/18042	0.303528	0.791373	0.736736	slc25a14	1
BP	GO:1901215	negative regulation of neuron death	1/259	25/18042	0.303528	0.791373	0.736736	neflb	1
BP	GO:1901568	fatty acid derivative metabolic process	1/259	25/18042	0.303528	0.791373	0.736736	acsl1a	1
BP	GO:1903532	positive regulation of secretion by cell	1/259	25/18042	0.303528	0.791373	0.736736	cacna1g	1
BP	GO:0000041	transition metal ion transport	2/259	78/18042	0.30858	0.791373	0.736736	fth1b/slc25a39	2
BP	GO:0000122	negative regulation of transcription by RNA polymerase II	4/259	196/18042	0.310549	0.791373	0.736736	hif1an/mier3b/smyd2b/gli3	4
BP	GO:0001101	response to acid chemical	1/259	26/18042	0.31354	0.791373	0.736736	lamtor2	1
BP	GO:0006636	unsaturated fatty acid biosynthetic process	1/259	26/18042	0.31354	0.791373	0.736736	scd	1
BP	GO:0009072	aromatic amino acid family metabolic process	1/259	26/18042	0.31354	0.791373	0.736736	afmid	1
BP	GO:0015985	energy coupled proton transport, down electrochemical gradient	1/259	26/18042	0.31354	0.791373	0.736736	atp5l	1
BP	GO:0015986	ATP synthesis coupled proton transport	1/259	26/18042	0.31354	0.791373	0.736736	atp5l	1
BP	GO:0019319	hexose biosynthetic process	1/259	26/18042	0.31354	0.791373	0.736736	maea	1
BP	GO:0021955	central nervous system neuron axonogenesis	1/259	26/18042	0.31354	0.791373	0.736736	nsfa	1
BP	GO:0032392	DNA geometric change	1/259	26/18042	0.31354	0.791373	0.736736	recql5	1
BP	GO:0032508	DNA duplex unwinding	1/259	26/18042	0.31354	0.791373	0.736736	recql5	1
BP	GO:0035118	embryonic pectoral fin morphogenesis	1/259	26/18042	0.31354	0.791373	0.736736	med12	1
BP	GO:0035384	thioester biosynthetic process	1/259	26/18042	0.31354	0.791373	0.736736	acsl1a	1
BP	GO:0043200	response to amino acid	1/259	26/18042	0.31354	0.791373	0.736736	lamtor2	1
BP	GO:0043467	regulation of generation of precursor metabolites and energy	1/259	26/18042	0.31354	0.791373	0.736736	ppp1r3cb	1
BP	GO:0045047	protein targeting to ER	1/259	26/18042	0.31354	0.791373	0.736736	sec61g	1
BP	GO:0045637	regulation of myeloid cell differentiation	1/259	26/18042	0.31354	0.791373	0.736736	med12	1
BP	GO:0051781	positive regulation of cell division	1/259	26/18042	0.31354	0.791373	0.736736	ptn	1
BP	GO:0071616	acyl-CoA biosynthetic process	1/259	26/18042	0.31354	0.791373	0.736736	acsl1a	1
BP	GO:0072524	pyridine-containing compound metabolic process	1/259	26/18042	0.31354	0.791373	0.736736	afmid	1
BP	GO:0072599	establishment of protein localization to endoplasmic reticulum	1/259	26/18042	0.31354	0.791373	0.736736	sec61g	1
BP	GO:0008088	axo-dendritic transport	1/259	27/18042	0.323409	0.804669	0.749113	kif5aa	1
BP	GO:0021854	hypothalamus development	1/259	27/18042	0.323409	0.804669	0.749113	nsfa	1
BP	GO:0030916	otic vesicle formation	1/259	27/18042	0.323409	0.804669	0.749113	stm	1
BP	GO:0039021	pronephric glomerulus development	1/259	27/18042	0.323409	0.804669	0.749113	abrab	1
BP	GO:0045088	regulation of innate immune response	1/259	27/18042	0.323409	0.804669	0.749113	rpl11	1
BP	GO:0046364	monosaccharide biosynthetic process	1/259	27/18042	0.323409	0.804669	0.749113	maea	1
BP	GO:0006954	inflammatory response	4/259	200/18042	0.323516	0.804669	0.749113	lta4h/park7/tusc2a/thbs1b	4
BP	GO:0019725	cellular homeostasis	7/259	388/18042	0.323703	0.804669	0.749113	txn2/dldh/cav3/fth1b/prdx2/smdt1b/atp1a3b	7
BP	GO:0009890	negative regulation of biosynthetic process	8/259	454/18042	0.328318	0.806766	0.751066	rpl13a/cnot11/hif1an/maea/mier3b/park7/smyd2b/gli3	8
BP	GO:1901605	alpha-amino acid metabolic process	3/259	141/18042	0.329901	0.806766	0.751066	got2b/afmid/glulb	3
BP	GO:0006879	cellular iron ion homeostasis	1/259	28/18042	0.333136	0.806766	0.751066	fth1b	1
BP	GO:0017015	regulation of transforming growth factor beta receptor signaling pathway	1/259	28/18042	0.333136	0.806766	0.751066	mmp2	1
BP	GO:0017158	regulation of calcium ion-dependent exocytosis	1/259	28/18042	0.333136	0.806766	0.751066	cacna1g	1
BP	GO:0019226	transmission of nerve impulse	1/259	28/18042	0.333136	0.806766	0.751066	cacna1g	1
BP	GO:0021761	limbic system development	1/259	28/18042	0.333136	0.806766	0.751066	nsfa	1
BP	GO:0030073	insulin secretion	1/259	28/18042	0.333136	0.806766	0.751066	park7	1
BP	GO:0030488	tRNA methylation	1/259	28/18042	0.333136	0.806766	0.751066	thumpd2	1
BP	GO:0044091	membrane biogenesis	1/259	28/18042	0.333136	0.806766	0.751066	cav3	1
BP	GO:0051047	positive regulation of secretion	1/259	28/18042	0.333136	0.806766	0.751066	cacna1g	1
BP	GO:0061462	protein localization to lysosome	1/259	28/18042	0.333136	0.806766	0.751066	snx16	1
BP	GO:0071709	membrane assembly	1/259	28/18042	0.333136	0.806766	0.751066	cav3	1
BP	GO:1903844	regulation of cellular response to transforming growth factor beta stimulus	1/259	28/18042	0.333136	0.806766	0.751066	mmp2	1
BP	GO:0006479	protein methylation	2/259	84/18042	0.340183	0.816453	0.760084	smyd1a/smyd2b	2
BP	GO:0008213	protein alkylation	2/259	84/18042	0.340183	0.816453	0.760084	smyd1a/smyd2b	2
BP	GO:0021510	spinal cord development	2/259	84/18042	0.340183	0.816453	0.760084	cox5aa/neflb	2
BP	GO:0007015	actin filament organization	6/259	332/18042	0.342343	0.816453	0.760084	coro1cb/capza1b/smyd1a/nedd9/wipf1b/pacsin1a	6
BP	GO:0032963	collagen metabolic process	1/259	29/18042	0.342724	0.816453	0.760084	mmp2	1
BP	GO:0035025	positive regulation of Rho protein signal transduction	1/259	29/18042	0.342724	0.816453	0.760084	abrab	1
BP	GO:0051016	barbed-end actin filament capping	1/259	29/18042	0.342724	0.816453	0.760084	capza1b	1
BP	GO:0055078	sodium ion homeostasis	1/259	29/18042	0.342724	0.816453	0.760084	atp1a3b	1
BP	GO:0072384	organelle transport along microtubule	1/259	29/18042	0.342724	0.816453	0.760084	kif5aa	1
BP	GO:0021536	diencephalon development	2/259	85/18042	0.34541	0.821117	0.764426	med12/nsfa	2
BP	GO:0000460	maturation of 5.8S rRNA	1/259	30/18042	0.352175	0.821117	0.764426	rps21	1
BP	GO:0006690	icosanoid metabolic process	1/259	30/18042	0.352175	0.821117	0.764426	lta4h	1
BP	GO:0008299	isoprenoid biosynthetic process	1/259	30/18042	0.352175	0.821117	0.764426	hmgcra	1
BP	GO:0031532	actin cytoskeleton reorganization	1/259	30/18042	0.352175	0.821117	0.764426	nedd9	1
BP	GO:0042168	heme metabolic process	1/259	30/18042	0.352175	0.821117	0.764426	slc25a39	1
BP	GO:0045910	negative regulation of DNA recombination	1/259	30/18042	0.352175	0.821117	0.764426	recql5	1
BP	GO:0048010	vascular endothelial growth factor receptor signaling pathway	1/259	30/18042	0.352175	0.821117	0.764426	hif1an	1
BP	GO:0048843	negative regulation of axon extension involved in axon guidance	1/259	30/18042	0.352175	0.821117	0.764426	sema3gb	1
BP	GO:0055075	potassium ion homeostasis	1/259	30/18042	0.352175	0.821117	0.764426	atp1a3b	1
BP	GO:0060788	ectodermal placode formation	1/259	30/18042	0.352175	0.821117	0.764426	stm	1
BP	GO:1901264	carbohydrate derivative transport	1/259	30/18042	0.352175	0.821117	0.764426	slc25a4	1
BP	GO:0050684	regulation of mRNA processing	2/259	87/18042	0.355823	0.825277	0.768299	rbm15b/rpl22	2
BP	GO:0006935	chemotaxis	7/259	402/18042	0.356228	0.825277	0.768299	lta4h/notum2/dscamb/mmp2/sema3gb/epha3/kif5aa	7
BP	GO:0048812	neuron projection morphogenesis	8/259	468/18042	0.358498	0.825277	0.768299	notum2/dscamb/mmp2/sema3gb/epha3/kif5aa/nsfa/pacsin1a	8
BP	GO:0120039	plasma membrane bounded cell projection morphogenesis	8/259	469/18042	0.360667	0.825277	0.768299	notum2/dscamb/mmp2/sema3gb/epha3/kif5aa/nsfa/pacsin1a	8
BP	GO:0009063	cellular amino acid catabolic process	2/259	88/18042	0.361008	0.825277	0.768299	got2b/afmid	2
BP	GO:0017038	protein import	2/259	88/18042	0.361008	0.825277	0.768299	hikeshi/nxt2	2
BP	GO:0006754	ATP biosynthetic process	1/259	31/18042	0.36149	0.825277	0.768299	atp5l	1
BP	GO:0006778	porphyrin-containing compound metabolic process	1/259	31/18042	0.36149	0.825277	0.768299	slc25a39	1
BP	GO:0021522	spinal cord motor neuron differentiation	1/259	31/18042	0.36149	0.825277	0.768299	cox5aa	1
BP	GO:0043628	ncRNA 3'-end processing	1/259	31/18042	0.36149	0.825277	0.768299	rps21	1
BP	GO:0072528	pyrimidine-containing compound biosynthetic process	1/259	31/18042	0.36149	0.825277	0.768299	tpk1	1
BP	GO:1902105	regulation of leukocyte differentiation	1/259	31/18042	0.36149	0.825277	0.768299	med12	1
BP	GO:0048858	cell projection morphogenesis	8/259	473/18042	0.369358	0.834647	0.777021	notum2/dscamb/mmp2/sema3gb/epha3/kif5aa/nsfa/pacsin1a	8
BP	GO:0002790	peptide secretion	1/259	32/18042	0.370672	0.834647	0.777021	park7	1
BP	GO:0016126	sterol biosynthetic process	1/259	32/18042	0.370672	0.834647	0.777021	hmgcra	1
BP	GO:0016525	negative regulation of angiogenesis	1/259	32/18042	0.370672	0.834647	0.777021	thbs1b	1
BP	GO:0030072	peptide hormone secretion	1/259	32/18042	0.370672	0.834647	0.777021	park7	1
BP	GO:0035138	pectoral fin morphogenesis	1/259	32/18042	0.370672	0.834647	0.777021	med12	1
BP	GO:0046856	phosphatidylinositol dephosphorylation	1/259	32/18042	0.370672	0.834647	0.777021	mtmr8	1
BP	GO:2000181	negative regulation of blood vessel morphogenesis	1/259	32/18042	0.370672	0.834647	0.777021	thbs1b	1
BP	GO:0007409	axonogenesis	7/259	409/18042	0.372618	0.837593	0.779765	notum2/dscamb/mmp2/sema3gb/epha3/kif5aa/nsfa	7
BP	GO:0006952	defense response	8/259	476/18042	0.375888	0.840041	0.782043	lta4h/mpeg1.1/sod2/park7/rpl11/tusc2a/thbs1b/si:ch211-180a12.2	8
BP	GO:0008037	cell recognition	2/259	91/18042	0.376466	0.840041	0.782043	dscamb/si:ch211-180a12.2	2
BP	GO:0017148	negative regulation of translation	2/259	91/18042	0.376466	0.840041	0.782043	rpl13a/cnot11	2
BP	GO:0030178	negative regulation of Wnt signaling pathway	2/259	91/18042	0.376466	0.840041	0.782043	notum2/gpx4b	2
BP	GO:0046395	carboxylic acid catabolic process	3/259	153/18042	0.3769	0.840041	0.782043	auh/got2b/afmid	3
BP	GO:0009066	aspartate family amino acid metabolic process	1/259	33/18042	0.379722	0.841953	0.783823	got2b	1
BP	GO:0035113	embryonic appendage morphogenesis	1/259	33/18042	0.379722	0.841953	0.783823	med12	1
BP	GO:0050678	regulation of epithelial cell proliferation	1/259	33/18042	0.379722	0.841953	0.783823	egfra	1
BP	GO:0090092	regulation of transmembrane receptor protein serine/threonine kinase signaling pathway	3/259	154/18042	0.380794	0.841953	0.783823	gdf10a/mmp2/piwil2	3
BP	GO:1903522	regulation of blood circulation	2/259	92/18042	0.381585	0.841953	0.783823	desma/prrx1a	2
BP	GO:0032990	cell part morphogenesis	8/259	480/18042	0.384607	0.841953	0.783823	notum2/dscamb/mmp2/sema3gb/epha3/kif5aa/nsfa/pacsin1a	8
BP	GO:0016054	organic acid catabolic process	3/259	155/18042	0.384682	0.841953	0.783823	auh/got2b/afmid	3
BP	GO:0007034	vacuolar transport	2/259	93/18042	0.386686	0.841953	0.783823	snx16/vps52	2
BP	GO:0051050	positive regulation of transport	2/259	93/18042	0.386686	0.841953	0.783823	park7/cacna1g	2
BP	GO:0000079	regulation of cyclin-dependent protein serine/threonine kinase activity	1/259	34/18042	0.388643	0.841953	0.783823	ccng1	1
BP	GO:0002831	regulation of response to biotic stimulus	1/259	34/18042	0.388643	0.841953	0.783823	rpl11	1
BP	GO:0006826	iron ion transport	1/259	34/18042	0.388643	0.841953	0.783823	fth1b	1
BP	GO:0006910	phagocytosis, recognition	1/259	34/18042	0.388643	0.841953	0.783823	si:ch211-180a12.2	1
BP	GO:0018958	phenol-containing compound metabolic process	1/259	34/18042	0.388643	0.841953	0.783823	asip1	1
BP	GO:0060900	embryonic camera-type eye formation	1/259	34/18042	0.388643	0.841953	0.783823	mab21l2	1
BP	GO:0071600	otic vesicle morphogenesis	1/259	34/18042	0.388643	0.841953	0.783823	stm	1
BP	GO:1904029	regulation of cyclin-dependent protein kinase activity	1/259	34/18042	0.388643	0.841953	0.783823	ccng1	1
BP	GO:0034249	negative regulation of cellular amide metabolic process	2/259	94/18042	0.391769	0.845676	0.78729	rpl13a/cnot11	2
BP	GO:0072659	protein localization to plasma membrane	2/259	94/18042	0.391769	0.845676	0.78729	ehd4/nsfa	2
BP	GO:0051301	cell division	5/259	287/18042	0.394922	0.845676	0.78729	usp37/anapc16/maea/rps3/ptn	5
BP	GO:0006635	fatty acid beta-oxidation	1/259	35/18042	0.397436	0.845676	0.78729	auh	1
BP	GO:0033013	tetrapyrrole metabolic process	1/259	35/18042	0.397436	0.845676	0.78729	slc25a39	1
BP	GO:0044728	DNA methylation or demethylation	1/259	35/18042	0.397436	0.845676	0.78729	piwil2	1
BP	GO:0046579	positive regulation of Ras protein signal transduction	1/259	35/18042	0.397436	0.845676	0.78729	abrab	1
BP	GO:0050922	negative regulation of chemotaxis	1/259	35/18042	0.397436	0.845676	0.78729	sema3gb	1
BP	GO:0051057	positive regulation of small GTPase mediated signal transduction	1/259	35/18042	0.397436	0.845676	0.78729	abrab	1
BP	GO:0051875	pigment granule localization	1/259	35/18042	0.397436	0.845676	0.78729	nsfa	1
BP	GO:0071697	ectodermal placode morphogenesis	1/259	35/18042	0.397436	0.845676	0.78729	stm	1
BP	GO:0032259	methylation	4/259	223/18042	0.398339	0.84623	0.787805	thumpd2/smyd1a/smyd2b/piwil2	4
BP	GO:0009611	response to wounding	3/259	159/18042	0.400175	0.848758	0.790159	evpla/dspa/ecrg4a	3
BP	GO:1901342	regulation of vasculature development	2/259	96/18042	0.401877	0.850996	0.792242	hif1an/thbs1b	2
BP	GO:0031016	pancreas development	3/259	160/18042	0.404032	0.851714	0.792911	ppdpfa/rpl23a/rpl6	3
BP	GO:0001837	epithelial to mesenchymal transition	1/259	36/18042	0.406103	0.851714	0.792911	prrx1a	1
BP	GO:0014065	phosphatidylinositol 3-kinase signaling	1/259	36/18042	0.406103	0.851714	0.792911	mtmr8	1
BP	GO:0030901	midbrain development	1/259	36/18042	0.406103	0.851714	0.792911	med12	1
BP	GO:0072331	signal transduction by p53 class mediator	1/259	36/18042	0.406103	0.851714	0.792911	smyd2b	1
BP	GO:0085029	extracellular matrix assembly	1/259	36/18042	0.406103	0.851714	0.792911	col14a1a	1
BP	GO:0002009	morphogenesis of an epithelium	8/259	492/18042	0.410808	0.855979	0.796881	lta4h/fdx1/map2k4b/rpl22/egfra/prrx1a/mab21l2/stm	8
BP	GO:0021782	glial cell development	2/259	98/18042	0.411906	0.855979	0.796881	mmp2/nsfa	2
BP	GO:0006304	DNA modification	1/259	37/18042	0.414645	0.855979	0.796881	piwil2	1
BP	GO:0031647	regulation of protein stability	1/259	37/18042	0.414645	0.855979	0.796881	park7	1
BP	GO:0033866	nucleoside bisphosphate biosynthetic process	1/259	37/18042	0.414645	0.855979	0.796881	acsl1a	1
BP	GO:0034030	ribonucleoside bisphosphate biosynthetic process	1/259	37/18042	0.414645	0.855979	0.796881	acsl1a	1
BP	GO:0034033	purine nucleoside bisphosphate biosynthetic process	1/259	37/18042	0.414645	0.855979	0.796881	acsl1a	1
BP	GO:0048841	regulation of axon extension involved in axon guidance	1/259	37/18042	0.414645	0.855979	0.796881	sema3gb	1
BP	GO:0050919	negative chemotaxis	1/259	37/18042	0.414645	0.855979	0.796881	sema3gb	1
BP	GO:0060028	convergent extension involved in axis elongation	1/259	37/18042	0.414645	0.855979	0.796881	rpl22	1
BP	GO:0042327	positive regulation of phosphorylation	4/259	230/18042	0.420935	0.867601	0.807701	fgf18b/egfra/gdf10a/epha3	4
BP	GO:0010862	positive regulation of pathway-restricted SMAD protein phosphorylation	1/259	38/18042	0.423066	0.867911	0.807989	gdf10a	1
BP	GO:0030517	negative regulation of axon extension	1/259	38/18042	0.423066	0.867911	0.807989	sema3gb	1
BP	GO:0033559	unsaturated fatty acid metabolic process	1/259	38/18042	0.423066	0.867911	0.807989	scd	1
BP	GO:0007626	locomotory behavior	2/259	101/18042	0.426791	0.872832	0.81257	desma/atp1a3b	2
BP	GO:0043624	cellular protein complex disassembly	2/259	101/18042	0.426791	0.872832	0.81257	capza1b/nsfa	2
BP	GO:0008038	neuron recognition	1/259	39/18042	0.431365	0.876078	0.815592	dscamb	1
BP	GO:0017156	calcium-ion regulated exocytosis	1/259	39/18042	0.431365	0.876078	0.815592	cacna1g	1
BP	GO:0050871	positive regulation of B cell activation	1/259	39/18042	0.431365	0.876078	0.815592	si:ch211-180a12.2	1
BP	GO:0070972	protein localization to endoplasmic reticulum	1/259	39/18042	0.431365	0.876078	0.815592	sec61g	1
BP	GO:0033333	fin development	2/259	102/18042	0.43171	0.876078	0.815592	aldh7a1/med12	2
BP	GO:0015931	nucleobase-containing compound transport	2/259	103/18042	0.436606	0.879761	0.819021	nxt2/slc25a4	2
BP	GO:0042060	wound healing	2/259	103/18042	0.436606	0.879761	0.819021	evpla/dspa	2
BP	GO:0006766	vitamin metabolic process	1/259	40/18042	0.439546	0.879761	0.819021	tpk1	1
BP	GO:0007006	mitochondrial membrane organization	1/259	40/18042	0.439546	0.879761	0.819021	apooa	1
BP	GO:0046879	hormone secretion	1/259	40/18042	0.439546	0.879761	0.819021	park7	1
BP	GO:0048484	enteric nervous system development	1/259	40/18042	0.439546	0.879761	0.819021	mab21l2	1
BP	GO:0050771	negative regulation of axonogenesis	1/259	40/18042	0.439546	0.879761	0.819021	sema3gb	1
BP	GO:0072666	establishment of protein localization to vacuole	1/259	40/18042	0.439546	0.879761	0.819021	snx16	1
BP	GO:1903305	regulation of regulated secretory pathway	1/259	40/18042	0.439546	0.879761	0.819021	cacna1g	1
BP	GO:0000018	regulation of DNA recombination	1/259	41/18042	0.447609	0.88665	0.825434	recql5	1
BP	GO:0030100	regulation of endocytosis	1/259	41/18042	0.447609	0.88665	0.825434	pacsin1a	1
BP	GO:0051053	negative regulation of DNA metabolic process	1/259	41/18042	0.447609	0.88665	0.825434	recql5	1
BP	GO:0097120	receptor localization to synapse	1/259	41/18042	0.447609	0.88665	0.825434	kif5aa	1
BP	GO:0001558	regulation of cell growth	2/259	106/18042	0.451155	0.88665	0.825434	lamtor2/sema3gb	2
BP	GO:0010562	positive regulation of phosphorus metabolic process	4/259	240/18042	0.452848	0.88665	0.825434	fgf18b/egfra/gdf10a/epha3	4
BP	GO:0045937	positive regulation of phosphate metabolic process	4/259	240/18042	0.452848	0.88665	0.825434	fgf18b/egfra/gdf10a/epha3	4
BP	GO:0048762	mesenchymal cell differentiation	3/259	173/18042	0.453428	0.88665	0.825434	med12/prrx1a/sema3gb	3
BP	GO:0006096	glycolytic process	1/259	42/18042	0.455557	0.88665	0.825434	aldoab	1
BP	GO:0009145	purine nucleoside triphosphate biosynthetic process	1/259	42/18042	0.455557	0.88665	0.825434	atp5l	1
BP	GO:0009206	purine ribonucleoside triphosphate biosynthetic process	1/259	42/18042	0.455557	0.88665	0.825434	atp5l	1
BP	GO:0009914	hormone transport	1/259	42/18042	0.455557	0.88665	0.825434	park7	1
BP	GO:0039019	pronephric nephron development	1/259	42/18042	0.455557	0.88665	0.825434	abrab	1
BP	GO:0042147	retrograde transport, endosome to Golgi	1/259	42/18042	0.455557	0.88665	0.825434	vps52	1
BP	GO:0060393	regulation of pathway-restricted SMAD protein phosphorylation	1/259	42/18042	0.455557	0.88665	0.825434	gdf10a	1
BP	GO:0043484	regulation of RNA splicing	2/259	107/18042	0.455957	0.88665	0.825434	rbm15b/rpl22	2
BP	GO:0042127	regulation of cell population proliferation	5/259	310/18042	0.459758	0.88665	0.825434	fgf18b/ing2/smyd2b/ecrg4a/egfra	5
BP	GO:0006757	ATP generation from ADP	1/259	43/18042	0.463391	0.88665	0.825434	aldoab	1
BP	GO:0007338	single fertilization	1/259	43/18042	0.463391	0.88665	0.825434	park7	1
BP	GO:0030217	T cell differentiation	1/259	43/18042	0.463391	0.88665	0.825434	rpl22	1
BP	GO:0050864	regulation of B cell activation	1/259	43/18042	0.463391	0.88665	0.825434	si:ch211-180a12.2	1
BP	GO:0051693	actin filament capping	1/259	43/18042	0.463391	0.88665	0.825434	capza1b	1
BP	GO:0071696	ectodermal placode development	1/259	43/18042	0.463391	0.88665	0.825434	stm	1
BP	GO:0030198	extracellular matrix organization	3/259	176/18042	0.464595	0.88665	0.825434	adamtsl2/col14a1a/mmp2	3
BP	GO:0043062	extracellular structure organization	3/259	176/18042	0.464595	0.88665	0.825434	adamtsl2/col14a1a/mmp2	3
BP	GO:0006913	nucleocytoplasmic transport	2/259	109/18042	0.465489	0.88665	0.825434	hikeshi/nxt2	2
BP	GO:0051169	nuclear transport	2/259	109/18042	0.465489	0.88665	0.825434	hikeshi/nxt2	2
BP	GO:1990778	protein localization to cell periphery	2/259	109/18042	0.465489	0.88665	0.825434	ehd4/nsfa	2
BP	GO:0045229	external encapsulating structure organization	3/259	177/18042	0.468295	0.88665	0.825434	adamtsl2/col14a1a/mmp2	3
BP	GO:0031327	negative regulation of cellular biosynthetic process	7/259	450/18042	0.468574	0.88665	0.825434	rpl13a/cnot11/hif1an/maea/mier3b/smyd2b/gli3	7
BP	GO:0048667	cell morphogenesis involved in neuron differentiation	7/259	450/18042	0.468574	0.88665	0.825434	notum2/dscamb/mmp2/sema3gb/epha3/kif5aa/nsfa	7
BP	GO:0048703	embryonic viscerocranium morphogenesis	2/259	110/18042	0.470219	0.88665	0.825434	eif3ea/med12	2
BP	GO:0048736	appendage development	2/259	110/18042	0.470219	0.88665	0.825434	aldh7a1/med12	2
BP	GO:0000082	G1/S transition of mitotic cell cycle	1/259	44/18042	0.471113	0.88665	0.825434	usp37	1
BP	GO:0009116	nucleoside metabolic process	1/259	44/18042	0.471113	0.88665	0.825434	adkb	1
BP	GO:0015833	peptide transport	1/259	44/18042	0.471113	0.88665	0.825434	park7	1
BP	GO:0019395	fatty acid oxidation	1/259	44/18042	0.471113	0.88665	0.825434	auh	1
BP	GO:0048596	embryonic camera-type eye morphogenesis	1/259	44/18042	0.471113	0.88665	0.825434	mab21l2	1
BP	GO:0048846	axon extension involved in axon guidance	1/259	44/18042	0.471113	0.88665	0.825434	sema3gb	1
BP	GO:1902284	neuron projection extension involved in neuron projection guidance	1/259	44/18042	0.471113	0.88665	0.825434	sema3gb	1
BP	GO:0051241	negative regulation of multicellular organismal process	3/259	178/18042	0.471984	0.88665	0.825434	hif1an/thbs1b/sema3gb	3
BP	GO:0006816	calcium ion transport	3/259	179/18042	0.475662	0.88665	0.825434	smdt1b/cacna1g/cacna2d2a	3
BP	GO:0002455	humoral immune response mediated by circulating immunoglobulin	1/259	45/18042	0.478724	0.88665	0.825434	si:ch211-180a12.2	1
BP	GO:0006576	cellular biogenic amine metabolic process	1/259	45/18042	0.478724	0.88665	0.825434	afmid	1
BP	GO:0006958	complement activation, classical pathway	1/259	45/18042	0.478724	0.88665	0.825434	si:ch211-180a12.2	1
BP	GO:0009266	response to temperature stimulus	1/259	45/18042	0.478724	0.88665	0.825434	hikeshi	1
BP	GO:0009566	fertilization	1/259	45/18042	0.478724	0.88665	0.825434	park7	1
BP	GO:0030834	regulation of actin filament depolymerization	1/259	45/18042	0.478724	0.88665	0.825434	capza1b	1
BP	GO:0030835	negative regulation of actin filament depolymerization	1/259	45/18042	0.478724	0.88665	0.825434	capza1b	1
BP	GO:0031290	retinal ganglion cell axon guidance	1/259	45/18042	0.478724	0.88665	0.825434	mmp2	1
BP	GO:0048640	negative regulation of developmental growth	1/259	45/18042	0.478724	0.88665	0.825434	sema3gb	1
BP	GO:0065002	intracellular protein transmembrane transport	1/259	45/18042	0.478724	0.88665	0.825434	sec61g	1
BP	GO:0071806	protein transmembrane transport	1/259	45/18042	0.478724	0.88665	0.825434	sec61g	1
BP	GO:0051648	vesicle localization	2/259	113/18042	0.484255	0.89051	0.829028	kif5aa/nsfa	2
BP	GO:0006749	glutathione metabolic process	1/259	46/18042	0.486225	0.89051	0.829028	gstk1	1
BP	GO:0009205	purine ribonucleoside triphosphate metabolic process	1/259	46/18042	0.486225	0.89051	0.829028	atp5l	1
BP	GO:0044843	cell cycle G1/S phase transition	1/259	46/18042	0.486225	0.89051	0.829028	usp37	1
BP	GO:0046916	cellular transition metal ion homeostasis	1/259	46/18042	0.486225	0.89051	0.829028	fth1b	1
BP	GO:0050853	B cell receptor signaling pathway	1/259	46/18042	0.486225	0.89051	0.829028	si:ch211-180a12.2	1
BP	GO:0060389	pathway-restricted SMAD protein phosphorylation	1/259	46/18042	0.486225	0.89051	0.829028	gdf10a	1
BP	GO:0071526	semaphorin-plexin signaling pathway	1/259	46/18042	0.486225	0.89051	0.829028	sema3gb	1
BP	GO:0033674	positive regulation of kinase activity	2/259	114/18042	0.488882	0.894131	0.832399	egfra/epha3	2
BP	GO:0060401	cytosolic calcium ion transport	1/259	47/18042	0.49362	0.899499	0.837396	smdt1b	1
BP	GO:0072527	pyrimidine-containing compound metabolic process	1/259	47/18042	0.49362	0.899499	0.837396	tpk1	1
BP	GO:0051129	negative regulation of cellular component organization	3/259	184/18042	0.493869	0.899499	0.837396	capza1b/piwil2/sema3gb	3
BP	GO:0015698	inorganic anion transport	2/259	116/18042	0.498059	0.899855	0.837728	slc25a14/slc25a3b	2
BP	GO:0009144	purine nucleoside triphosphate metabolic process	1/259	48/18042	0.500908	0.899855	0.837728	atp5l	1
BP	GO:0010977	negative regulation of neuron projection development	1/259	48/18042	0.500908	0.899855	0.837728	sema3gb	1
BP	GO:0030308	negative regulation of cell growth	1/259	48/18042	0.500908	0.899855	0.837728	sema3gb	1
BP	GO:0031017	exocrine pancreas development	1/259	48/18042	0.500908	0.899855	0.837728	ppdpfa	1
BP	GO:0031146	SCF-dependent proteasomal ubiquitin-dependent protein catabolic process	1/259	48/18042	0.500908	0.899855	0.837728	fbxo9	1
BP	GO:0035272	exocrine system development	1/259	48/18042	0.500908	0.899855	0.837728	ppdpfa	1
BP	GO:0044106	cellular amine metabolic process	1/259	48/18042	0.500908	0.899855	0.837728	afmid	1
BP	GO:0046839	phospholipid dephosphorylation	1/259	48/18042	0.500908	0.899855	0.837728	mtmr8	1
BP	GO:0072665	protein localization to vacuole	1/259	48/18042	0.500908	0.899855	0.837728	snx16	1
BP	GO:0008610	lipid biosynthetic process	6/259	395/18042	0.502085	0.900739	0.83855	acsl1a/ndufab1a/ndufab1b/tecrb/hmgcra/scd	6
BP	GO:0055065	metal ion homeostasis	5/259	326/18042	0.503707	0.902417	0.840113	cav3/cutc/fth1b/smdt1b/atp1a3b	5
BP	GO:0007610	behavior	3/259	187/18042	0.504643	0.902865	0.84053	cct8/desma/atp1a3b	3
BP	GO:0051091	positive regulation of DNA-binding transcription factor activity	1/259	49/18042	0.508092	0.906568	0.843977	abrab	1
BP	GO:0060395	SMAD protein signal transduction	1/259	49/18042	0.508092	0.906568	0.843977	gdf10a	1
BP	GO:0035725	sodium ion transmembrane transport	2/259	119/18042	0.511627	0.909331	0.84655	atp1a3b/slc6a11b	2
BP	GO:0090150	establishment of protein localization to membrane	2/259	119/18042	0.511627	0.909331	0.84655	sec61g/nsfa	2
BP	GO:0007169	transmembrane receptor protein tyrosine kinase signaling pathway	5/259	329/18042	0.511798	0.909331	0.84655	fgf18b/hif1an/nedd9/egfra/epha3	5
BP	GO:0001707	mesoderm formation	1/259	50/18042	0.515173	0.909331	0.84655	epha3	1
BP	GO:0009308	amine metabolic process	1/259	50/18042	0.515173	0.909331	0.84655	afmid	1
BP	GO:0009612	response to mechanical stimulus	1/259	50/18042	0.515173	0.909331	0.84655	bglap	1
BP	GO:0055072	iron ion homeostasis	1/259	50/18042	0.515173	0.909331	0.84655	fth1b	1
BP	GO:1903706	regulation of hemopoiesis	1/259	50/18042	0.515173	0.909331	0.84655	med12	1
BP	GO:0002521	leukocyte differentiation	2/259	120/18042	0.516095	0.909739	0.84693	rpl22/med12	2
BP	GO:0003401	axis elongation	1/259	51/18042	0.522152	0.913071	0.850031	rpl22	1
BP	GO:0009062	fatty acid catabolic process	1/259	51/18042	0.522152	0.913071	0.850031	auh	1
BP	GO:0009201	ribonucleoside triphosphate biosynthetic process	1/259	51/18042	0.522152	0.913071	0.850031	atp5l	1
BP	GO:0031345	negative regulation of cell projection organization	1/259	51/18042	0.522152	0.913071	0.850031	sema3gb	1
BP	GO:0034440	lipid oxidation	1/259	51/18042	0.522152	0.913071	0.850031	auh	1
BP	GO:1901880	negative regulation of protein depolymerization	1/259	51/18042	0.522152	0.913071	0.850031	capza1b	1
BP	GO:0032869	cellular response to insulin stimulus	1/259	52/18042	0.529031	0.921035	0.857446	bglap	1
BP	GO:0042770	signal transduction in response to DNA damage	1/259	52/18042	0.529031	0.921035	0.857446	smyd2b	1
BP	GO:0048278	vesicle docking	1/259	52/18042	0.529031	0.921035	0.857446	nsfa	1
BP	GO:0042742	defense response to bacterium	2/259	124/18042	0.533699	0.921035	0.857446	mpeg1.1/si:ch211-180a12.2	2
BP	GO:0007369	gastrulation	4/259	267/18042	0.535694	0.921035	0.857446	lta4h/fdx1/map2k4b/epha3	4
BP	GO:0000381	regulation of alternative mRNA splicing, via spliceosome	1/259	53/18042	0.535811	0.921035	0.857446	rbm15b	1
BP	GO:0007029	endoplasmic reticulum organization	1/259	53/18042	0.535811	0.921035	0.857446	esyt1a	1
BP	GO:0030042	actin filament depolymerization	1/259	53/18042	0.535811	0.921035	0.857446	capza1b	1
BP	GO:0031076	embryonic camera-type eye development	1/259	53/18042	0.535811	0.921035	0.857446	mab21l2	1
BP	GO:0048483	autonomic nervous system development	1/259	53/18042	0.535811	0.921035	0.857446	mab21l2	1
BP	GO:0048840	otolith development	1/259	53/18042	0.535811	0.921035	0.857446	stm	1
BP	GO:0071599	otic vesicle development	1/259	53/18042	0.535811	0.921035	0.857446	stm	1
BP	GO:1901657	glycosyl compound metabolic process	1/259	53/18042	0.535811	0.921035	0.857446	adkb	1
BP	GO:0006875	cellular metal ion homeostasis	4/259	269/18042	0.541588	0.927673	0.863625	cav3/fth1b/smdt1b/atp1a3b	4
BP	GO:0008045	motor neuron axon guidance	1/259	54/18042	0.542495	0.927673	0.863625	notum2	1
BP	GO:0045926	negative regulation of growth	1/259	54/18042	0.542495	0.927673	0.863625	sema3gb	1
BP	GO:2001233	regulation of apoptotic signaling pathway	1/259	54/18042	0.542495	0.927673	0.863625	rps3	1
BP	GO:0060548	negative regulation of cell death	4/259	270/18042	0.544521	0.928076	0.864	cct3/park7/egfra/neflb	4
BP	GO:0001510	RNA methylation	1/259	55/18042	0.549082	0.928076	0.864	thumpd2	1
BP	GO:0006090	pyruvate metabolic process	1/259	55/18042	0.549082	0.928076	0.864	aldoab	1
BP	GO:0009199	ribonucleoside triphosphate metabolic process	1/259	55/18042	0.549082	0.928076	0.864	atp5l	1
BP	GO:0021517	ventral spinal cord development	1/259	55/18042	0.549082	0.928076	0.864	cox5aa	1
BP	GO:0031330	negative regulation of cellular catabolic process	1/259	55/18042	0.549082	0.928076	0.864	mtmr8	1
BP	GO:0043242	negative regulation of protein-containing complex disassembly	1/259	55/18042	0.549082	0.928076	0.864	capza1b	1
BP	GO:0090501	RNA phosphodiester bond hydrolysis	1/259	55/18042	0.549082	0.928076	0.864	rps21	1
BP	GO:1901607	alpha-amino acid biosynthetic process	1/259	55/18042	0.549082	0.928076	0.864	glulb	1
BP	GO:0048878	chemical homeostasis	7/259	486/18042	0.549853	0.928186	0.864102	cav3/cutc/fth1b/park7/rpl11/smdt1b/atp1a3b	7
BP	GO:0048925	lateral line system development	2/259	129/18042	0.555081	0.929467	0.865295	eif3ha/nsfa	2
BP	GO:0016358	dendrite development	1/259	56/18042	0.555575	0.929467	0.865295	pacsin1a	1
BP	GO:0021545	cranial nerve development	1/259	56/18042	0.555575	0.929467	0.865295	nsfa	1
BP	GO:0035601	protein deacylation	1/259	56/18042	0.555575	0.929467	0.865295	notum2	1
BP	GO:0050768	negative regulation of neurogenesis	1/259	56/18042	0.555575	0.929467	0.865295	sema3gb	1
BP	GO:0051302	regulation of cell division	1/259	56/18042	0.555575	0.929467	0.865295	ptn	1
BP	GO:0009064	glutamine family amino acid metabolic process	1/259	57/18042	0.561975	0.929467	0.865295	glulb	1
BP	GO:0021515	cell differentiation in spinal cord	1/259	57/18042	0.561975	0.929467	0.865295	cox5aa	1
BP	GO:0030004	cellular monovalent inorganic cation homeostasis	1/259	57/18042	0.561975	0.929467	0.865295	atp1a3b	1
BP	GO:0032868	response to insulin	1/259	57/18042	0.561975	0.929467	0.865295	bglap	1
BP	GO:0051961	negative regulation of nervous system development	1/259	57/18042	0.561975	0.929467	0.865295	sema3gb	1
BP	GO:0098732	macromolecule deacylation	1/259	57/18042	0.561975	0.929467	0.865295	notum2	1
BP	GO:0008283	cell population proliferation	6/259	420/18042	0.562127	0.929467	0.865295	ppdpfa/fgf18b/ing2/smyd2b/ecrg4a/egfra	6
BP	GO:0030258	lipid modification	2/259	131/18042	0.563438	0.929467	0.865295	auh/mtmr8	2
BP	GO:0051347	positive regulation of transferase activity	2/259	131/18042	0.563438	0.929467	0.865295	egfra/epha3	2
BP	GO:0006260	DNA replication	2/259	132/18042	0.567575	0.929467	0.865295	kin/recql5	2
BP	GO:0008284	positive regulation of cell population proliferation	2/259	132/18042	0.567575	0.929467	0.865295	fgf18b/egfra	2
BP	GO:0032984	protein-containing complex disassembly	2/259	132/18042	0.567575	0.929467	0.865295	capza1b/nsfa	2
BP	GO:0051668	localization within membrane	4/259	278/18042	0.56763	0.929467	0.865295	sec61g/vps52/ehd4/nsfa	4
BP	GO:0008593	regulation of Notch signaling pathway	1/259	58/18042	0.568283	0.929467	0.865295	hif1an	1
BP	GO:0030837	negative regulation of actin filament polymerization	1/259	58/18042	0.568283	0.929467	0.865295	capza1b	1
BP	GO:0032272	negative regulation of protein polymerization	1/259	58/18042	0.568283	0.929467	0.865295	capza1b	1
BP	GO:0048332	mesoderm morphogenesis	1/259	58/18042	0.568283	0.929467	0.865295	epha3	1
BP	GO:0060348	bone development	1/259	58/18042	0.568283	0.929467	0.865295	bglap	1
BP	GO:1901879	regulation of protein depolymerization	1/259	58/18042	0.568283	0.929467	0.865295	capza1b	1
BP	GO:0045321	leukocyte activation	3/259	206/18042	0.569968	0.93047	0.866229	prdx2/rpl22/si:ch211-180a12.2	3
BP	GO:0030902	hindbrain development	2/259	133/18042	0.571683	0.93047	0.866229	med12/neflb	2
BP	GO:0044772	mitotic cell cycle phase transition	2/259	133/18042	0.571683	0.93047	0.866229	usp37/ccng1	2
BP	GO:0033334	fin morphogenesis	1/259	59/18042	0.5745	0.93047	0.866229	med12	1
BP	GO:0042886	amide transport	1/259	59/18042	0.5745	0.93047	0.866229	park7	1
BP	GO:0048477	oogenesis	1/259	59/18042	0.5745	0.93047	0.866229	piwil2	1
BP	GO:0072329	monocarboxylic acid catabolic process	1/259	59/18042	0.5745	0.93047	0.866229	auh	1
BP	GO:0006869	lipid transport	3/259	209/18042	0.579789	0.93047	0.866229	esyt1a/apoda.1/gramd1bb	3
BP	GO:0010001	glial cell differentiation	2/259	135/18042	0.579814	0.93047	0.866229	mmp2/nsfa	2
BP	GO:0001578	microtubule bundle formation	1/259	60/18042	0.580628	0.93047	0.866229	maptb	1
BP	GO:0002573	myeloid leukocyte differentiation	1/259	60/18042	0.580628	0.93047	0.866229	med12	1
BP	GO:0006720	isoprenoid metabolic process	1/259	60/18042	0.580628	0.93047	0.866229	hmgcra	1
BP	GO:0050673	epithelial cell proliferation	1/259	60/18042	0.580628	0.93047	0.866229	egfra	1
BP	GO:0050931	pigment cell differentiation	1/259	60/18042	0.580628	0.93047	0.866229	med12	1
BP	GO:1903825	organic acid transmembrane transport	1/259	60/18042	0.580628	0.93047	0.866229	slc25a14	1
BP	GO:1905039	carboxylic acid transmembrane transport	1/259	60/18042	0.580628	0.93047	0.866229	slc25a14	1
BP	GO:0008652	cellular amino acid biosynthetic process	1/259	61/18042	0.586669	0.93047	0.866229	glulb	1
BP	GO:0019722	calcium-mediated signaling	1/259	61/18042	0.586669	0.93047	0.866229	desma	1
BP	GO:0030098	lymphocyte differentiation	1/259	61/18042	0.586669	0.93047	0.866229	rpl22	1
BP	GO:1990573	potassium ion import across plasma membrane	1/259	61/18042	0.586669	0.93047	0.866229	atp1a3b	1
BP	GO:0014031	mesenchymal cell development	2/259	137/18042	0.587832	0.93047	0.866229	med12/sema3gb	2
BP	GO:0014032	neural crest cell development	2/259	137/18042	0.587832	0.93047	0.866229	med12/sema3gb	2
BP	GO:0048864	stem cell development	2/259	137/18042	0.587832	0.93047	0.866229	med12/sema3gb	2
BP	GO:0003158	endothelium development	1/259	62/18042	0.592622	0.93047	0.866229	egfra	1
BP	GO:0009895	negative regulation of catabolic process	1/259	62/18042	0.592622	0.93047	0.866229	mtmr8	1
BP	GO:0032835	glomerulus development	1/259	62/18042	0.592622	0.93047	0.866229	abrab	1
BP	GO:0035107	appendage morphogenesis	1/259	62/18042	0.592622	0.93047	0.866229	med12	1
BP	GO:0042113	B cell activation	1/259	62/18042	0.592622	0.93047	0.866229	si:ch211-180a12.2	1
BP	GO:0051028	mRNA transport	1/259	62/18042	0.592622	0.93047	0.866229	nxt2	1
BP	GO:0051651	maintenance of location in cell	1/259	62/18042	0.592622	0.93047	0.866229	fth1b	1
BP	GO:0060627	regulation of vesicle-mediated transport	2/259	139/18042	0.595737	0.93047	0.866229	cacna1g/pacsin1a	2
BP	GO:0007178	transmembrane receptor protein serine/threonine kinase signaling pathway	3/259	214/18042	0.595842	0.93047	0.866229	gdf10a/mmp2/piwil2	3
BP	GO:0019941	modification-dependent protein catabolic process	6/259	435/18042	0.596475	0.93047	0.866229	usp37/fbxo9/maea/uba52/ube3a/ecrg4a	6
BP	GO:0000380	alternative mRNA splicing, via spliceosome	1/259	63/18042	0.598491	0.93047	0.866229	rbm15b	1
BP	GO:0006911	phagocytosis, engulfment	1/259	63/18042	0.598491	0.93047	0.866229	si:ch211-180a12.2	1
BP	GO:0007179	transforming growth factor beta receptor signaling pathway	1/259	63/18042	0.598491	0.93047	0.866229	mmp2	1
BP	GO:0010721	negative regulation of cell development	1/259	63/18042	0.598491	0.93047	0.866229	sema3gb	1
BP	GO:0090090	negative regulation of canonical Wnt signaling pathway	1/259	63/18042	0.598491	0.93047	0.866229	notum2	1
BP	GO:0043067	regulation of programmed cell death	6/259	436/18042	0.598714	0.93047	0.866229	cct3/ing2/park7/rps3/egfra/neflb	6
BP	GO:0042325	regulation of phosphorylation	5/259	363/18042	0.599243	0.93047	0.866229	fgf18b/ccng1/egfra/gdf10a/epha3	5
BP	GO:0030900	forebrain development	2/259	140/18042	0.599646	0.93047	0.866229	med12/nsfa	2
BP	GO:2000113	negative regulation of cellular macromolecule biosynthetic process	6/259	437/18042	0.600947	0.93047	0.866229	rpl13a/cnot11/hif1an/mier3b/smyd2b/gli3	6
BP	GO:0043549	regulation of kinase activity	3/259	216/18042	0.602151	0.93047	0.866229	ccng1/egfra/epha3	3
BP	GO:0010558	negative regulation of macromolecule biosynthetic process	6/259	438/18042	0.603173	0.93047	0.866229	rpl13a/cnot11/hif1an/mier3b/smyd2b/gli3	6
BP	GO:0015711	organic anion transport	2/259	141/18042	0.603527	0.93047	0.866229	slc25a14/slc25a4	2
BP	GO:0009755	hormone-mediated signaling pathway	1/259	64/18042	0.604275	0.93047	0.866229	asip1	1
BP	GO:0035023	regulation of Rho protein signal transduction	1/259	64/18042	0.604275	0.93047	0.866229	abrab	1
BP	GO:0071559	response to transforming growth factor beta	1/259	64/18042	0.604275	0.93047	0.866229	mmp2	1
BP	GO:0071560	cellular response to transforming growth factor beta stimulus	1/259	64/18042	0.604275	0.93047	0.866229	mmp2	1
BP	GO:0090101	negative regulation of transmembrane receptor protein serine/threonine kinase signaling pathway	1/259	64/18042	0.604275	0.93047	0.866229	piwil2	1
BP	GO:0006520	cellular amino acid metabolic process	3/259	217/18042	0.605282	0.930508	0.866264	got2b/afmid/glulb	3
BP	GO:0006400	tRNA modification	1/259	65/18042	0.609976	0.930508	0.866264	thumpd2	1
BP	GO:0008203	cholesterol metabolic process	1/259	65/18042	0.609976	0.930508	0.866264	hmgcra	1
BP	GO:0016331	morphogenesis of embryonic epithelium	1/259	65/18042	0.609976	0.930508	0.866264	mab21l2	1
BP	GO:0050920	regulation of chemotaxis	1/259	65/18042	0.609976	0.930508	0.866264	sema3gb	1
BP	GO:0006605	protein targeting	2/259	143/18042	0.611205	0.930508	0.866264	sec61g/snx16	2
BP	GO:0006897	endocytosis	4/259	294/18042	0.611841	0.930508	0.866264	srl/ehd4/pacsin1a/si:ch211-180a12.2	4
BP	GO:0043632	modification-dependent macromolecule catabolic process	6/259	442/18042	0.612011	0.930508	0.866264	usp37/fbxo9/maea/uba52/ube3a/ecrg4a	6
BP	GO:0055080	cation homeostasis	5/259	369/18042	0.613747	0.930508	0.866264	cav3/cutc/fth1b/smdt1b/atp1a3b	5
BP	GO:0044282	small molecule catabolic process	3/259	220/18042	0.614575	0.930508	0.866264	auh/got2b/afmid	3
BP	GO:0071417	cellular response to organonitrogen compound	2/259	144/18042	0.615001	0.930508	0.866264	lamtor2/bglap	2
BP	GO:2001020	regulation of response to DNA damage stimulus	1/259	66/18042	0.615595	0.930508	0.866264	smyd2b	1
BP	GO:0048592	eye morphogenesis	3/259	221/18042	0.61764	0.930508	0.866264	cct3/mab21l2/nsfa	3
BP	GO:0080135	regulation of cellular response to stress	2/259	145/18042	0.618769	0.930508	0.866264	ing2/smyd2b	2
BP	GO:0006612	protein targeting to membrane	1/259	67/18042	0.621133	0.930508	0.866264	sec61g	1
BP	GO:0031123	RNA 3'-end processing	1/259	67/18042	0.621133	0.930508	0.866264	rps21	1
BP	GO:0051090	regulation of DNA-binding transcription factor activity	1/259	67/18042	0.621133	0.930508	0.866264	abrab	1
BP	GO:0072175	epithelial tube formation	1/259	67/18042	0.621133	0.930508	0.866264	stm	1
BP	GO:0007422	peripheral nervous system development	1/259	68/18042	0.626592	0.930508	0.866264	nsfa	1
BP	GO:0030516	regulation of axon extension	1/259	68/18042	0.626592	0.930508	0.866264	sema3gb	1
BP	GO:0030593	neutrophil chemotaxis	1/259	68/18042	0.626592	0.930508	0.866264	lta4h	1
BP	GO:1903131	mononuclear cell differentiation	1/259	68/18042	0.626592	0.930508	0.866264	rpl22	1
BP	GO:0006302	double-strand break repair	2/259	148/18042	0.629902	0.930508	0.866264	parp2/recql5	2
BP	GO:0010975	regulation of neuron projection development	2/259	148/18042	0.629902	0.930508	0.866264	sema3gb/pacsin1a	2
BP	GO:0006694	steroid biosynthetic process	1/259	69/18042	0.631973	0.930508	0.866264	hmgcra	1
BP	GO:0007292	female gamete generation	1/259	69/18042	0.631973	0.930508	0.866264	piwil2	1
BP	GO:0007492	endoderm development	1/259	69/18042	0.631973	0.930508	0.866264	med12	1
BP	GO:0009306	protein secretion	1/259	69/18042	0.631973	0.930508	0.866264	park7	1
BP	GO:0035592	establishment of protein localization to extracellular region	1/259	69/18042	0.631973	0.930508	0.866264	park7	1
BP	GO:0099024	plasma membrane invagination	1/259	69/18042	0.631973	0.930508	0.866264	si:ch211-180a12.2	1
BP	GO:1902904	negative regulation of supramolecular fiber organization	1/259	69/18042	0.631973	0.930508	0.866264	capza1b	1
BP	GO:0042063	gliogenesis	2/259	149/18042	0.633557	0.930508	0.866264	mmp2/nsfa	2
BP	GO:0098771	inorganic ion homeostasis	5/259	379/18042	0.637232	0.930508	0.866264	cav3/cutc/fth1b/smdt1b/atp1a3b	5
BP	GO:0010324	membrane invagination	1/259	70/18042	0.637277	0.930508	0.866264	si:ch211-180a12.2	1
BP	GO:0042552	myelination	1/259	70/18042	0.637277	0.930508	0.866264	nsfa	1
BP	GO:0071692	protein localization to extracellular region	1/259	70/18042	0.637277	0.930508	0.866264	park7	1
BP	GO:0009617	response to bacterium	3/259	228/18042	0.638632	0.930508	0.866264	lta4h/mpeg1.1/si:ch211-180a12.2	3
BP	GO:0010876	lipid localization	3/259	228/18042	0.638632	0.930508	0.866264	esyt1a/apoda.1/gramd1bb	3
BP	GO:0014033	neural crest cell differentiation	2/259	151/18042	0.640782	0.930508	0.866264	med12/sema3gb	2
BP	GO:0031047	gene silencing by RNA	2/259	151/18042	0.640782	0.930508	0.866264	cnot11/piwil2	2
BP	GO:0045087	innate immune response	3/259	229/18042	0.641564	0.930508	0.866264	sod2/rpl11/si:ch211-180a12.2	3
BP	GO:0060485	mesenchyme development	3/259	229/18042	0.641564	0.930508	0.866264	med12/prrx1a/sema3gb	3
BP	GO:0008543	fibroblast growth factor receptor signaling pathway	1/259	71/18042	0.642504	0.930508	0.866264	fgf18b	1
BP	GO:0010506	regulation of autophagy	1/259	71/18042	0.642504	0.930508	0.866264	mtmr8	1
BP	GO:0016064	immunoglobulin mediated immune response	1/259	71/18042	0.642504	0.930508	0.866264	si:ch211-180a12.2	1
BP	GO:0019724	B cell mediated immunity	1/259	71/18042	0.642504	0.930508	0.866264	si:ch211-180a12.2	1
BP	GO:0070121	Kupffer's vesicle development	1/259	71/18042	0.642504	0.930508	0.866264	tcp1	1
BP	GO:0090596	sensory organ morphogenesis	4/259	306/18042	0.643121	0.930508	0.866264	cct3/mab21l2/nsfa/stm	4
BP	GO:0070588	calcium ion transmembrane transport	2/259	152/18042	0.644352	0.930508	0.866264	smdt1b/cacna1g	2
BP	GO:0001775	cell activation	3/259	231/18042	0.647379	0.930508	0.866264	prdx2/rpl22/si:ch211-180a12.2	3
BP	GO:0072657	protein localization to membrane	3/259	231/18042	0.647379	0.930508	0.866264	sec61g/ehd4/nsfa	3
BP	GO:0001945	lymph vessel development	1/259	72/18042	0.647656	0.930508	0.866264	mmp2	1
BP	GO:0007272	ensheathment of neurons	1/259	72/18042	0.647656	0.930508	0.866264	nsfa	1
BP	GO:0008366	axon ensheathment	1/259	72/18042	0.647656	0.930508	0.866264	nsfa	1
BP	GO:0010970	transport along microtubule	1/259	72/18042	0.647656	0.930508	0.866264	kif5aa	1
BP	GO:0016052	carbohydrate catabolic process	1/259	72/18042	0.647656	0.930508	0.866264	aldoab	1
BP	GO:0030903	notochord development	1/259	72/18042	0.647656	0.930508	0.866264	cav3	1
BP	GO:0044344	cellular response to fibroblast growth factor stimulus	1/259	72/18042	0.647656	0.930508	0.866264	fgf18b	1
BP	GO:0071375	cellular response to peptide hormone stimulus	1/259	72/18042	0.647656	0.930508	0.866264	bglap	1
BP	GO:0071774	response to fibroblast growth factor	1/259	72/18042	0.647656	0.930508	0.866264	fgf18b	1
BP	GO:1901653	cellular response to peptide	1/259	72/18042	0.647656	0.930508	0.866264	bglap	1
BP	GO:0030003	cellular cation homeostasis	4/259	308/18042	0.648171	0.930508	0.866264	cav3/fth1b/smdt1b/atp1a3b	4
BP	GO:0061024	membrane organization	5/259	385/18042	0.650896	0.931972	0.867627	apooa/cav3/nsfa/pacsin1a/si:ch211-180a12.2	5
BP	GO:0035148	tube formation	1/259	73/18042	0.652734	0.931972	0.867627	stm	1
BP	GO:0040013	negative regulation of locomotion	1/259	73/18042	0.652734	0.931972	0.867627	sema3gb	1
BP	GO:0050851	antigen receptor-mediated signaling pathway	1/259	73/18042	0.652734	0.931972	0.867627	si:ch211-180a12.2	1
BP	GO:0051494	negative regulation of cytoskeleton organization	1/259	73/18042	0.652734	0.931972	0.867627	capza1b	1
BP	GO:0050767	regulation of neurogenesis	2/259	155/18042	0.654896	0.932162	0.867804	gli3/sema3gb	2
BP	GO:0006956	complement activation	1/259	74/18042	0.65774	0.932162	0.867804	si:ch211-180a12.2	1
BP	GO:0021675	nerve development	1/259	74/18042	0.65774	0.932162	0.867804	nsfa	1
BP	GO:0043244	regulation of protein-containing complex disassembly	1/259	74/18042	0.65774	0.932162	0.867804	capza1b	1
BP	GO:1901699	cellular response to nitrogen compound	2/259	156/18042	0.658354	0.932162	0.867804	lamtor2/bglap	2
BP	GO:0010941	regulation of cell death	6/259	464/18042	0.658612	0.932162	0.867804	cct3/ing2/park7/rps3/egfra/neflb	6
BP	GO:0006873	cellular ion homeostasis	4/259	314/18042	0.663039	0.932162	0.867804	cav3/fth1b/smdt1b/atp1a3b	4
BP	GO:0033365	protein localization to organelle	4/259	315/18042	0.665475	0.932162	0.867804	sec61g/hikeshi/nxt2/snx16	4
BP	GO:0045934	negative regulation of nucleobase-containing compound metabolic process	5/259	392/18042	0.666424	0.932162	0.867804	hif1an/mier3b/recql5/smyd2b/gli3	5
BP	GO:0002449	lymphocyte mediated immunity	1/259	76/18042	0.667536	0.932162	0.867804	si:ch211-180a12.2	1
BP	GO:0007224	smoothened signaling pathway	1/259	76/18042	0.667536	0.932162	0.867804	gli3	1
BP	GO:0016125	sterol metabolic process	1/259	76/18042	0.667536	0.932162	0.867804	hmgcra	1
BP	GO:0071621	granulocyte chemotaxis	1/259	76/18042	0.667536	0.932162	0.867804	lta4h	1
BP	GO:0040008	regulation of growth	2/259	159/18042	0.668565	0.932162	0.867804	lamtor2/sema3gb	2
BP	GO:0051338	regulation of transferase activity	3/259	239/18042	0.66997	0.932162	0.867804	ccng1/egfra/epha3	3
BP	GO:0001704	formation of primary germ layer	1/259	77/18042	0.672329	0.932162	0.867804	epha3	1
BP	GO:0010256	endomembrane system organization	3/259	240/18042	0.672718	0.932162	0.867804	esyt1a/cav3/pacsin1a	3
BP	GO:0050801	ion homeostasis	5/259	395/18042	0.67294	0.932162	0.867804	cav3/cutc/fth1b/smdt1b/atp1a3b	5
BP	GO:0060026	convergent extension	2/259	161/18042	0.675235	0.932162	0.867804	map2k4b/rpl22	2
BP	GO:0015748	organophosphate ester transport	1/259	78/18042	0.677053	0.932162	0.867804	slc25a4	1
BP	GO:0050657	nucleic acid transport	1/259	78/18042	0.677053	0.932162	0.867804	nxt2	1
BP	GO:0050658	RNA transport	1/259	78/18042	0.677053	0.932162	0.867804	nxt2	1
BP	GO:0051236	establishment of RNA localization	1/259	78/18042	0.677053	0.932162	0.867804	nxt2	1
BP	GO:0043161	proteasome-mediated ubiquitin-dependent protein catabolic process	3/259	242/18042	0.678165	0.932162	0.867804	fbxo9/maea/ecrg4a	3
BP	GO:0006814	sodium ion transport	2/259	162/18042	0.678529	0.932162	0.867804	atp1a3b/slc6a11b	2
BP	GO:0016049	cell growth	2/259	162/18042	0.678529	0.932162	0.867804	lamtor2/sema3gb	2
BP	GO:1903311	regulation of mRNA metabolic process	2/259	162/18042	0.678529	0.932162	0.867804	rbm15b/rpl22	2
BP	GO:2000026	regulation of multicellular organismal development	5/259	398/18042	0.679372	0.932162	0.867804	hif1an/med12/thbs1b/gli3/sema3gb	5
BP	GO:0017157	regulation of exocytosis	1/259	79/18042	0.681709	0.932162	0.867804	cacna1g	1
BP	GO:0048066	developmental pigmentation	1/259	79/18042	0.681709	0.932162	0.867804	med12	1
BP	GO:0048915	posterior lateral line system development	1/259	79/18042	0.681709	0.932162	0.867804	nsfa	1
BP	GO:0090130	tissue migration	1/259	79/18042	0.681709	0.932162	0.867804	epha3	1
BP	GO:0051216	cartilage development	2/259	163/18042	0.681795	0.932162	0.867804	aldh7a1/mgp	2
BP	GO:0090287	regulation of cellular response to growth factor stimulus	2/259	163/18042	0.681795	0.932162	0.867804	hif1an/mmp2	2
BP	GO:0001934	positive regulation of protein phosphorylation	2/259	164/18042	0.685035	0.932162	0.867804	fgf18b/gdf10a	2
BP	GO:0051251	positive regulation of lymphocyte activation	1/259	80/18042	0.686298	0.932162	0.867804	si:ch211-180a12.2	1
BP	GO:0051261	protein depolymerization	1/259	80/18042	0.686298	0.932162	0.867804	capza1b	1
BP	GO:0032270	positive regulation of cellular protein metabolic process	4/259	324/18042	0.686861	0.932162	0.867804	fgf18b/eif2s3/rps9/gdf10a	4
BP	GO:0045892	negative regulation of transcription, DNA-templated	4/259	324/18042	0.686861	0.932162	0.867804	hif1an/mier3b/smyd2b/gli3	4
BP	GO:1902679	negative regulation of RNA biosynthetic process	4/259	325/18042	0.689177	0.932162	0.867804	hif1an/mier3b/smyd2b/gli3	4
BP	GO:1903507	negative regulation of nucleic acid-templated transcription	4/259	325/18042	0.689177	0.932162	0.867804	hif1an/mier3b/smyd2b/gli3	4
BP	GO:0042074	cell migration involved in gastrulation	1/259	81/18042	0.690822	0.932162	0.867804	epha3	1
BP	GO:0019220	regulation of phosphate metabolic process	5/259	405/18042	0.694052	0.932162	0.867804	fgf18b/ccng1/egfra/gdf10a/epha3	5
BP	GO:0051174	regulation of phosphorus metabolic process	5/259	405/18042	0.694052	0.932162	0.867804	fgf18b/ccng1/egfra/gdf10a/epha3	5
BP	GO:0080134	regulation of response to stress	3/259	248/18042	0.694102	0.932162	0.867804	ing2/rpl11/smyd2b	3
BP	GO:0002429	immune response-activating cell surface receptor signaling pathway	1/259	82/18042	0.69528	0.932162	0.867804	si:ch211-180a12.2	1
BP	GO:0007043	cell-cell junction assembly	1/259	82/18042	0.69528	0.932162	0.867804	pkp1b	1
BP	GO:0032102	negative regulation of response to external stimulus	1/259	82/18042	0.69528	0.932162	0.867804	sema3gb	1
BP	GO:0048881	mechanosensory lateral line system development	1/259	82/18042	0.69528	0.932162	0.867804	nsfa	1
BP	GO:0061387	regulation of extent of cell growth	1/259	82/18042	0.69528	0.932162	0.867804	sema3gb	1
BP	GO:0043069	negative regulation of programmed cell death	3/259	249/18042	0.6967	0.932162	0.867804	cct3/egfra/neflb	3
BP	GO:0016458	gene silencing	2/259	168/18042	0.697725	0.932162	0.867804	cnot11/piwil2	2
BP	GO:0002460	adaptive immune response based on somatic recombination of immune receptors built from immunoglobulin superfamily domains	1/259	83/18042	0.699674	0.932162	0.867804	si:ch211-180a12.2	1
BP	GO:0002696	positive regulation of leukocyte activation	1/259	83/18042	0.699674	0.932162	0.867804	si:ch211-180a12.2	1
BP	GO:0006261	DNA-dependent DNA replication	1/259	83/18042	0.699674	0.932162	0.867804	recql5	1
BP	GO:0031101	fin regeneration	1/259	83/18042	0.699674	0.932162	0.867804	hapln1a	1
BP	GO:0031347	regulation of defense response	1/259	83/18042	0.699674	0.932162	0.867804	rpl11	1
BP	GO:0050867	positive regulation of cell activation	1/259	83/18042	0.699674	0.932162	0.867804	si:ch211-180a12.2	1
BP	GO:0055067	monovalent inorganic cation homeostasis	1/259	83/18042	0.699674	0.932162	0.867804	atp1a3b	1
BP	GO:0055082	cellular chemical homeostasis	4/259	330/18042	0.700576	0.932162	0.867804	cav3/fth1b/smdt1b/atp1a3b	4
BP	GO:0044770	cell cycle phase transition	2/259	170/18042	0.70391	0.932162	0.867804	usp37/ccng1	2
BP	GO:0061448	connective tissue development	2/259	170/18042	0.70391	0.932162	0.867804	aldh7a1/mgp	2
BP	GO:0002757	immune response-activating signal transduction	1/259	84/18042	0.704006	0.932162	0.867804	si:ch211-180a12.2	1
BP	GO:0007283	spermatogenesis	1/259	84/18042	0.704006	0.932162	0.867804	piwil2	1
BP	GO:0031346	positive regulation of cell projection organization	1/259	84/18042	0.704006	0.932162	0.867804	pacsin1a	1
BP	GO:0043065	positive regulation of apoptotic process	1/259	84/18042	0.704006	0.932162	0.867804	rps3	1
BP	GO:0008154	actin polymerization or depolymerization	2/259	171/18042	0.706963	0.932162	0.867804	capza1b/wipf1b	2
BP	GO:0051960	regulation of nervous system development	2/259	171/18042	0.706963	0.932162	0.867804	gli3/sema3gb	2
BP	GO:0010942	positive regulation of cell death	1/259	85/18042	0.708275	0.932162	0.867804	rps3	1
BP	GO:0043068	positive regulation of programmed cell death	1/259	85/18042	0.708275	0.932162	0.867804	rps3	1
BP	GO:0071900	regulation of protein serine/threonine kinase activity	1/259	85/18042	0.708275	0.932162	0.867804	ccng1	1
BP	GO:0060562	epithelial tube morphogenesis	3/259	255/18042	0.711939	0.932162	0.867804	egfra/prrx1a/stm	3
BP	GO:0009581	detection of external stimulus	1/259	86/18042	0.712482	0.932162	0.867804	stm	1
BP	GO:0009582	detection of abiotic stimulus	1/259	86/18042	0.712482	0.932162	0.867804	stm	1
BP	GO:0016485	protein processing	1/259	86/18042	0.712482	0.932162	0.867804	cpe	1
BP	GO:0019932	second-messenger-mediated signaling	1/259	86/18042	0.712482	0.932162	0.867804	desma	1
BP	GO:0043434	response to peptide hormone	1/259	86/18042	0.712482	0.932162	0.867804	bglap	1
BP	GO:0051235	maintenance of location	1/259	86/18042	0.712482	0.932162	0.867804	fth1b	1
BP	GO:0043254	regulation of protein-containing complex assembly	2/259	173/18042	0.71299	0.932162	0.867804	capza1b/piwil2	2
BP	GO:0003002	regionalization	5/259	415/18042	0.714219	0.932162	0.867804	hoxa9a/hoxa9b/hoxd9a/gli3/epha3	5
BP	GO:0018205	peptidyl-lysine modification	2/259	174/18042	0.715965	0.932162	0.867804	smyd1a/smyd2b	2
BP	GO:0051603	proteolysis involved in cellular protein catabolic process	6/259	494/18042	0.716319	0.932162	0.867804	usp37/fbxo9/maea/uba52/ube3a/ecrg4a	6
BP	GO:0002768	immune response-regulating cell surface receptor signaling pathway	1/259	87/18042	0.716629	0.932162	0.867804	si:ch211-180a12.2	1
BP	GO:0010038	response to metal ion	1/259	87/18042	0.716629	0.932162	0.867804	sod2	1
BP	GO:0048232	male gamete generation	1/259	87/18042	0.716629	0.932162	0.867804	piwil2	1
BP	GO:1901652	response to peptide	1/259	87/18042	0.716629	0.932162	0.867804	bglap	1
BP	GO:0016567	protein ubiquitination	6/259	495/18042	0.718122	0.932162	0.867804	anapc16/fbxo9/rnf170/trim55b/uba52/ube3a	6
BP	GO:0006403	RNA localization	1/259	88/18042	0.720717	0.932162	0.867804	nxt2	1
BP	GO:0072006	nephron development	1/259	88/18042	0.720717	0.932162	0.867804	abrab	1
BP	GO:0090305	nucleic acid phosphodiester bond hydrolysis	1/259	88/18042	0.720717	0.932162	0.867804	rps21	1
BP	GO:0098659	inorganic cation import across plasma membrane	1/259	88/18042	0.720717	0.932162	0.867804	atp1a3b	1
BP	GO:0099587	inorganic ion import across plasma membrane	1/259	88/18042	0.720717	0.932162	0.867804	atp1a3b	1
BP	GO:1990266	neutrophil migration	1/259	88/18042	0.720717	0.932162	0.867804	lta4h	1
BP	GO:0035050	embryonic heart tube development	2/259	176/18042	0.721837	0.932162	0.867804	acta1b/prrx1a	2
BP	GO:0044257	cellular protein catabolic process	6/259	498/18042	0.723484	0.932162	0.867804	usp37/fbxo9/maea/uba52/ube3a/ecrg4a	6
BP	GO:0098542	defense response to other organism	4/259	341/18042	0.724592	0.932162	0.867804	mpeg1.1/sod2/rpl11/si:ch211-180a12.2	4
BP	GO:0030111	regulation of Wnt signaling pathway	2/259	177/18042	0.724735	0.932162	0.867804	notum2/gpx4b	2
BP	GO:0048193	Golgi vesicle transport	2/259	177/18042	0.724735	0.932162	0.867804	vps52/nsfa	2
BP	GO:0002443	leukocyte mediated immunity	1/259	89/18042	0.724746	0.932162	0.867804	si:ch211-180a12.2	1
BP	GO:0045765	regulation of angiogenesis	1/259	89/18042	0.724746	0.932162	0.867804	thbs1b	1
BP	GO:0060027	convergent extension involved in gastrulation	1/259	89/18042	0.724746	0.932162	0.867804	map2k4b	1
BP	GO:0098662	inorganic cation transmembrane transport	6/259	499/18042	0.725255	0.932162	0.867804	atp5l/park7/smdt1b/atp1a3b/cacna1g/slc6a11b	6
BP	GO:0046649	lymphocyte activation	2/259	178/18042	0.727607	0.932162	0.867804	rpl22/si:ch211-180a12.2	2
BP	GO:0000724	double-strand break repair via homologous recombination	1/259	90/18042	0.728717	0.932162	0.867804	recql5	1
BP	GO:0010466	negative regulation of peptidase activity	1/259	90/18042	0.728717	0.932162	0.867804	wfikkn2b	1
BP	GO:0016579	protein deubiquitination	1/259	90/18042	0.728717	0.932162	0.867804	usp37	1
BP	GO:0050770	regulation of axonogenesis	1/259	90/18042	0.728717	0.932162	0.867804	sema3gb	1
BP	GO:0006511	ubiquitin-dependent protein catabolic process	5/259	424/18042	0.731557	0.933453	0.869006	usp37/fbxo9/maea/ube3a/ecrg4a	5
BP	GO:0000725	recombinational repair	1/259	91/18042	0.732631	0.933453	0.869006	recql5	1
BP	GO:0051247	positive regulation of protein metabolic process	4/259	345/18042	0.732964	0.933453	0.869006	fgf18b/eif2s3/rps9/gdf10a	4
BP	GO:0016042	lipid catabolic process	2/259	180/18042	0.733275	0.933453	0.869006	auh/plcl1	2
BP	GO:0043583	ear development	2/259	180/18042	0.733275	0.933453	0.869006	med12/stm	2
BP	GO:0007281	germ cell development	1/259	92/18042	0.736488	0.934829	0.870287	piwil2	1
BP	GO:0042472	inner ear morphogenesis	1/259	92/18042	0.736488	0.934829	0.870287	stm	1
BP	GO:0045055	regulated exocytosis	1/259	92/18042	0.736488	0.934829	0.870287	cacna1g	1
BP	GO:0006974	cellular response to DNA damage stimulus	5/259	428/18042	0.739015	0.936756	0.872081	parp2/kin/park7/recql5/smyd2b	5
BP	GO:0035162	embryonic hemopoiesis	1/259	93/18042	0.740291	0.936756	0.872081	etnppl	1
BP	GO:0042471	ear morphogenesis	1/259	93/18042	0.740291	0.936756	0.872081	stm	1
BP	GO:0042981	regulation of apoptotic process	5/259	429/18042	0.740856	0.936756	0.872081	ing2/park7/rps3/egfra/neflb	5
BP	GO:0032101	regulation of response to external stimulus	2/259	183/18042	0.741591	0.936783	0.872107	rpl11/sema3gb	2
BP	GO:0051253	negative regulation of RNA metabolic process	4/259	351/18042	0.745164	0.939128	0.87429	hif1an/mier3b/smyd2b/gli3	4
BP	GO:0022411	cellular component disassembly	2/259	185/18042	0.74701	0.939128	0.87429	capza1b/nsfa	2
BP	GO:0045165	cell fate commitment	2/259	185/18042	0.74701	0.939128	0.87429	ppdpfa/cav3	2
BP	GO:0006820	anion transport	3/259	270/18042	0.747455	0.939128	0.87429	slc25a14/slc25a3b/slc25a4	3
BP	GO:0022898	regulation of transmembrane transporter activity	1/259	95/18042	0.747732	0.939128	0.87429	park7	1
BP	GO:0098739	import across plasma membrane	1/259	95/18042	0.747732	0.939128	0.87429	atp1a3b	1
BP	GO:0030595	leukocyte chemotaxis	1/259	96/18042	0.751372	0.941005	0.876036	lta4h	1
BP	GO:0032409	regulation of transporter activity	1/259	96/18042	0.751372	0.941005	0.876036	park7	1
BP	GO:0097530	granulocyte migration	1/259	96/18042	0.751372	0.941005	0.876036	lta4h	1
BP	GO:0060560	developmental growth involved in morphogenesis	2/259	187/18042	0.752333	0.941311	0.876321	rpl22/sema3gb	2
BP	GO:0051640	organelle localization	3/259	273/18042	0.754124	0.941855	0.876828	esyt1a/kif5aa/nsfa	3
BP	GO:0032870	cellular response to hormone stimulus	2/259	188/18042	0.754958	0.941855	0.876828	asip1/bglap	2
BP	GO:0006959	humoral immune response	1/259	97/18042	0.754961	0.941855	0.876828	si:ch211-180a12.2	1
BP	GO:0010498	proteasomal protein catabolic process	3/259	274/18042	0.756316	0.941855	0.876828	fbxo9/maea/ecrg4a	3
BP	GO:0009967	positive regulation of signal transduction	5/259	438/18042	0.756999	0.941855	0.876828	abrab/lamtor2/rps3/gdf10a/mmp2	5
BP	GO:0045861	negative regulation of proteolysis	1/259	98/18042	0.758497	0.941855	0.876828	wfikkn2b	1
BP	GO:0051052	regulation of DNA metabolic process	1/259	98/18042	0.758497	0.941855	0.876828	recql5	1
BP	GO:0060249	anatomical structure homeostasis	1/259	98/18042	0.758497	0.941855	0.876828	cav3	1
BP	GO:0019953	sexual reproduction	2/259	190/18042	0.760136	0.94211	0.877066	park7/piwil2	2
BP	GO:0060284	regulation of cell development	2/259	190/18042	0.760136	0.94211	0.877066	gli3/sema3gb	2
BP	GO:0030335	positive regulation of cell migration	1/259	99/18042	0.761983	0.94351	0.878369	sema3gb	1
BP	GO:0001932	regulation of protein phosphorylation	3/259	277/18042	0.762797	0.943629	0.878479	fgf18b/ccng1/gdf10a	3
BP	GO:0001755	neural crest cell migration	1/259	100/18042	0.765419	0.945983	0.880671	sema3gb	1
BP	GO:0044703	multi-organism reproductive process	2/259	193/18042	0.767726	0.947055	0.881669	park7/piwil2	2
BP	GO:0051704	multi-organism process	2/259	193/18042	0.767726	0.947055	0.881669	park7/piwil2	2
BP	GO:0001822	kidney development	2/259	194/18042	0.77021	0.948339	0.882864	abrab/med12	2
BP	GO:0072001	renal system development	2/259	194/18042	0.77021	0.948339	0.882864	abrab/med12	2
BP	GO:0046942	carboxylic acid transport	1/259	102/18042	0.772143	0.948942	0.883425	slc25a14	1
BP	GO:0099111	microtubule-based transport	1/259	102/18042	0.772143	0.948942	0.883425	kif5aa	1
BP	GO:0031667	response to nutrient levels	1/259	103/18042	0.775432	0.951401	0.885715	bglap	1
BP	GO:0007266	Rho protein signal transduction	1/259	104/18042	0.778675	0.951401	0.885715	abrab	1
BP	GO:0008033	tRNA processing	1/259	104/18042	0.778675	0.951401	0.885715	thumpd2	1
BP	GO:0008361	regulation of cell size	1/259	104/18042	0.778675	0.951401	0.885715	sema3gb	1
BP	GO:0010817	regulation of hormone levels	1/259	104/18042	0.778675	0.951401	0.885715	park7	1
BP	GO:0045216	cell-cell junction organization	1/259	104/18042	0.778675	0.951401	0.885715	pkp1b	1
BP	GO:0001655	urogenital system development	2/259	198/18042	0.779914	0.951401	0.885715	abrab/med12	2
BP	GO:0008544	epidermis development	1/259	105/18042	0.78187	0.951401	0.885715	evpla	1
BP	GO:0009991	response to extracellular stimulus	1/259	105/18042	0.78187	0.951401	0.885715	bglap	1
BP	GO:0140352	export from cell	3/259	287/18042	0.783398	0.951401	0.885715	park7/atp1a3b/cacna1g	3
BP	GO:0001756	somitogenesis	1/259	106/18042	0.78502	0.951401	0.885715	epha3	1
BP	GO:0030705	cytoskeleton-dependent intracellular transport	1/259	106/18042	0.78502	0.951401	0.885715	kif5aa	1
BP	GO:1904062	regulation of cation transmembrane transport	1/259	106/18042	0.78502	0.951401	0.885715	park7	1
BP	GO:2000147	positive regulation of cell motility	1/259	106/18042	0.78502	0.951401	0.885715	sema3gb	1
BP	GO:0002088	lens development in camera-type eye	1/259	107/18042	0.788124	0.951401	0.885715	mab21l2	1
BP	GO:0051272	positive regulation of cellular component movement	1/259	107/18042	0.788124	0.951401	0.885715	sema3gb	1
BP	GO:0070646	protein modification by small protein removal	1/259	107/18042	0.788124	0.951401	0.885715	usp37	1
BP	GO:0006914	autophagy	2/259	202/18042	0.789259	0.951401	0.885715	mtmr8/park7	2
BP	GO:0061919	process utilizing autophagic mechanism	2/259	202/18042	0.789259	0.951401	0.885715	mtmr8/park7	2
BP	GO:0007498	mesoderm development	1/259	108/18042	0.791184	0.951401	0.885715	epha3	1
BP	GO:0098657	import into cell	1/259	108/18042	0.791184	0.951401	0.885715	atp1a3b	1
BP	GO:0002250	adaptive immune response	1/259	109/18042	0.7942	0.951401	0.885715	si:ch211-180a12.2	1
BP	GO:0006909	phagocytosis	1/259	109/18042	0.7942	0.951401	0.885715	si:ch211-180a12.2	1
BP	GO:0048638	regulation of developmental growth	1/259	109/18042	0.7942	0.951401	0.885715	sema3gb	1
BP	GO:0048675	axon extension	1/259	109/18042	0.7942	0.951401	0.885715	sema3gb	1
BP	GO:0051650	establishment of vesicle localization	1/259	109/18042	0.7942	0.951401	0.885715	kif5aa	1
BP	GO:0032269	negative regulation of cellular protein metabolic process	3/259	293/18042	0.795038	0.951401	0.885715	rpl13a/cnot11/wfikkn2b	3
BP	GO:0120035	regulation of plasma membrane bounded cell projection organization	2/259	205/18042	0.796038	0.951401	0.885715	sema3gb/pacsin1a	2
BP	GO:0043207	response to external biotic stimulus	5/259	462/18042	0.796362	0.951401	0.885715	lta4h/mpeg1.1/sod2/rpl11/si:ch211-180a12.2	5
BP	GO:0051707	response to other organism	5/259	462/18042	0.796362	0.951401	0.885715	lta4h/mpeg1.1/sod2/rpl11/si:ch211-180a12.2	5
BP	GO:0040017	positive regulation of locomotion	1/259	110/18042	0.797172	0.951401	0.885715	sema3gb	1
BP	GO:0046578	regulation of Ras protein signal transduction	1/259	111/18042	0.800101	0.951401	0.885715	abrab	1
BP	GO:0051321	meiotic cell cycle	1/259	111/18042	0.800101	0.951401	0.885715	piwil2	1
BP	GO:0097529	myeloid leukocyte migration	1/259	111/18042	0.800101	0.951401	0.885715	lta4h	1
BP	GO:0006874	cellular calcium ion homeostasis	2/259	207/18042	0.800449	0.951401	0.885715	cav3/smdt1b	2
BP	GO:0031344	regulation of cell projection organization	2/259	207/18042	0.800449	0.951401	0.885715	sema3gb/pacsin1a	2
BP	GO:0009607	response to biotic stimulus	5/259	465/18042	0.800914	0.951401	0.885715	lta4h/mpeg1.1/sod2/rpl11/si:ch211-180a12.2	5
BP	GO:0042157	lipoprotein metabolic process	1/259	113/18042	0.805835	0.955683	0.889702	notum2	1
BP	GO:0044419	biological process involved in interspecies interaction between organisms	5/259	469/18042	0.806858	0.955683	0.889702	lta4h/mpeg1.1/sod2/rpl11/si:ch211-180a12.2	5
BP	GO:0071363	cellular response to growth factor stimulus	3/259	300/18042	0.807956	0.955683	0.889702	fgf18b/hif1an/mmp2	3
BP	GO:0048882	lateral line development	1/259	114/18042	0.80864	0.955683	0.889702	eif3ha	1
BP	GO:0051249	regulation of lymphocyte activation	1/259	114/18042	0.80864	0.955683	0.889702	si:ch211-180a12.2	1
BP	GO:0051248	negative regulation of protein metabolic process	3/259	301/18042	0.809745	0.955683	0.889702	rpl13a/cnot11/wfikkn2b	3
BP	GO:0070848	response to growth factor	3/259	301/18042	0.809745	0.955683	0.889702	fgf18b/hif1an/mmp2	3
BP	GO:0008202	steroid metabolic process	1/259	115/18042	0.811404	0.955683	0.889702	hmgcra	1
BP	GO:0010639	negative regulation of organelle organization	1/259	115/18042	0.811404	0.955683	0.889702	capza1b	1
BP	GO:0001568	blood vessel development	5/259	473/18042	0.812661	0.955683	0.889702	plxdc1/mtmr8/thbs1b/egfra/phkg1a	5
BP	GO:0042110	T cell activation	1/259	116/18042	0.814129	0.955683	0.889702	rpl22	1
BP	GO:0031401	positive regulation of protein modification process	2/259	214/18042	0.815232	0.955683	0.889702	fgf18b/gdf10a	2
BP	GO:0001708	cell fate specification	1/259	117/18042	0.816814	0.955683	0.889702	ppdpfa	1
BP	GO:0022412	cellular process involved in reproduction in multicellular organism	1/259	117/18042	0.816814	0.955683	0.889702	piwil2	1
BP	GO:0051346	negative regulation of hydrolase activity	1/259	117/18042	0.816814	0.955683	0.889702	wfikkn2b	1
BP	GO:1990138	neuron projection extension	1/259	117/18042	0.816814	0.955683	0.889702	sema3gb	1
BP	GO:1901137	carbohydrate derivative biosynthetic process	5/259	476/18042	0.816922	0.955683	0.889702	acsl1a/adkb/atp5l/ak1/ampd1	5
BP	GO:0051606	detection of stimulus	2/259	216/18042	0.819272	0.955683	0.889702	zgc:194312/stm	2
BP	GO:0055074	calcium ion homeostasis	2/259	216/18042	0.819272	0.955683	0.889702	cav3/smdt1b	2
BP	GO:0050911	detection of chemical stimulus involved in sensory perception of smell	1/259	118/18042	0.819461	0.955683	0.889702	zgc:194312	1
BP	GO:0018105	peptidyl-serine phosphorylation	1/259	119/18042	0.82207	0.955683	0.889702	akt2l	1
BP	GO:0045596	negative regulation of cell differentiation	1/259	119/18042	0.82207	0.955683	0.889702	sema3gb	1
BP	GO:0050907	detection of chemical stimulus involved in sensory perception	1/259	120/18042	0.824641	0.955683	0.889702	zgc:194312	1
BP	GO:0009451	RNA modification	1/259	121/18042	0.827175	0.955683	0.889702	thumpd2	1
BP	GO:0010647	positive regulation of cell communication	5/259	485/18042	0.829243	0.955683	0.889702	abrab/lamtor2/rps3/gdf10a/mmp2	5
BP	GO:0035270	endocrine system development	1/259	122/18042	0.829673	0.955683	0.889702	med12	1
BP	GO:0060326	cell chemotaxis	1/259	122/18042	0.829673	0.955683	0.889702	lta4h	1
BP	GO:0023056	positive regulation of signaling	5/259	486/18042	0.83057	0.955683	0.889702	abrab/lamtor2/rps3/gdf10a/mmp2	5
BP	GO:0000375	RNA splicing, via transesterification reactions	2/259	222/18042	0.830925	0.955683	0.889702	rbm15b/rpl22	2
BP	GO:0000377	RNA splicing, via transesterification reactions with bulged adenosine as nucleophile	2/259	222/18042	0.830925	0.955683	0.889702	rbm15b/rpl22	2
BP	GO:0000398	mRNA splicing, via spliceosome	2/259	222/18042	0.830925	0.955683	0.889702	rbm15b/rpl22	2
BP	GO:0050776	regulation of immune response	2/259	222/18042	0.830925	0.955683	0.889702	rpl11/si:ch211-180a12.2	2
BP	GO:0072503	cellular divalent inorganic cation homeostasis	2/259	222/18042	0.830925	0.955683	0.889702	cav3/smdt1b	2
BP	GO:0002694	regulation of leukocyte activation	1/259	123/18042	0.832135	0.955683	0.889702	si:ch211-180a12.2	1
BP	GO:0009593	detection of chemical stimulus	1/259	123/18042	0.832135	0.955683	0.889702	zgc:194312	1
BP	GO:0035282	segmentation	1/259	123/18042	0.832135	0.955683	0.889702	epha3	1
BP	GO:0048511	rhythmic process	1/259	123/18042	0.832135	0.955683	0.889702	piwil2	1
BP	GO:0071103	DNA conformation change	1/259	123/18042	0.832135	0.955683	0.889702	recql5	1
BP	GO:0044242	cellular lipid catabolic process	1/259	124/18042	0.834561	0.956648	0.890599	auh	1
BP	GO:0016570	histone modification	2/259	224/18042	0.834656	0.956648	0.890599	smyd1a/smyd2b	2
BP	GO:0018209	peptidyl-serine modification	1/259	125/18042	0.836953	0.956648	0.890599	akt2l	1
BP	GO:0050865	regulation of cell activation	1/259	125/18042	0.836953	0.956648	0.890599	si:ch211-180a12.2	1
BP	GO:0051604	protein maturation	1/259	125/18042	0.836953	0.956648	0.890599	cpe	1
BP	GO:0015849	organic acid transport	1/259	126/18042	0.839309	0.956648	0.890599	slc25a14	1
BP	GO:0060828	regulation of canonical Wnt signaling pathway	1/259	126/18042	0.839309	0.956648	0.890599	notum2	1
BP	GO:0000165	MAPK cascade	2/259	227/18042	0.840115	0.956648	0.890599	map2k1/map2k4b	2
BP	GO:0030334	regulation of cell migration	2/259	227/18042	0.840115	0.956648	0.890599	fgf18b/sema3gb	2
BP	GO:0034765	regulation of ion transmembrane transport	2/259	228/18042	0.841898	0.956648	0.890599	park7/cacna1g	2
BP	GO:0007189	adenylate cyclase-activating G protein-coupled receptor signaling pathway	1/259	128/18042	0.843922	0.956648	0.890599	adgrd1	1
BP	GO:0007219	Notch signaling pathway	1/259	128/18042	0.843922	0.956648	0.890599	hif1an	1
BP	GO:0007608	sensory perception of smell	1/259	128/18042	0.843922	0.956648	0.890599	zgc:194312	1
BP	GO:0044093	positive regulation of molecular function	4/259	411/18042	0.84472	0.956648	0.890599	abrab/park7/egfra/epha3	4
BP	GO:0006402	mRNA catabolic process	1/259	129/18042	0.846179	0.956648	0.890599	cnot11	1
BP	GO:0031503	protein-containing complex localization	1/259	130/18042	0.848403	0.956648	0.890599	kif5aa	1
BP	GO:0051056	regulation of small GTPase mediated signal transduction	1/259	130/18042	0.848403	0.956648	0.890599	abrab	1
BP	GO:0002253	activation of immune response	1/259	131/18042	0.850595	0.956648	0.890599	si:ch211-180a12.2	1
BP	GO:0002764	immune response-regulating signaling pathway	1/259	131/18042	0.850595	0.956648	0.890599	si:ch211-180a12.2	1
BP	GO:0009725	response to hormone	2/259	234/18042	0.852223	0.956648	0.890599	asip1/bglap	2
BP	GO:0045595	regulation of cell differentiation	4/259	417/18042	0.852603	0.956648	0.890599	med12/gli3/sema3gb/ucmaa	4
BP	GO:0097190	apoptotic signaling pathway	1/259	132/18042	0.852755	0.956648	0.890599	rps3	1
BP	GO:0072507	divalent inorganic cation homeostasis	2/259	235/18042	0.853884	0.956648	0.890599	cav3/smdt1b	2
BP	GO:0006281	DNA repair	3/259	329/18042	0.854394	0.956648	0.890599	parp2/park7/recql5	3
BP	GO:0000209	protein polyubiquitination	1/259	133/18042	0.854884	0.956648	0.890599	ube3a	1
BP	GO:0001947	heart looping	1/259	133/18042	0.854884	0.956648	0.890599	prrx1a	1
BP	GO:0046488	phosphatidylinositol metabolic process	1/259	133/18042	0.854884	0.956648	0.890599	mtmr8	1
BP	GO:0048588	developmental cell growth	1/259	133/18042	0.854884	0.956648	0.890599	sema3gb	1
BP	GO:0048793	pronephros development	1/259	133/18042	0.854884	0.956648	0.890599	abrab	1
BP	GO:0052547	regulation of peptidase activity	1/259	133/18042	0.854884	0.956648	0.890599	wfikkn2b	1
BP	GO:0034762	regulation of transmembrane transport	2/259	236/18042	0.855527	0.956648	0.890599	park7/cacna1g	2
BP	GO:1903530	regulation of secretion by cell	1/259	134/18042	0.856983	0.957414	0.891313	cacna1g	1
BP	GO:0048514	blood vessel morphogenesis	4/259	421/18042	0.857668	0.957414	0.891313	plxdc1/thbs1b/egfra/phkg1a	4
BP	GO:0040007	growth	4/259	423/18042	0.860145	0.959126	0.892906	lamtor2/rpl22/hapln1a/sema3gb	4
BP	GO:0046700	heterocycle catabolic process	2/259	240/18042	0.861933	0.959126	0.892906	afmid/cnot11	2
BP	GO:0023061	signal release	1/259	137/18042	0.863099	0.959126	0.892906	park7	1
BP	GO:0042246	tissue regeneration	1/259	138/18042	0.86508	0.959126	0.892906	hapln1a	1
BP	GO:0009968	negative regulation of signal transduction	4/259	428/18042	0.866177	0.959126	0.892906	notum2/gpx4b/hif1an/piwil2	4
BP	GO:0044270	cellular nitrogen compound catabolic process	2/259	243/18042	0.866566	0.959126	0.892906	afmid/cnot11	2
BP	GO:1902533	positive regulation of intracellular signal transduction	2/259	243/18042	0.866566	0.959126	0.892906	abrab/lamtor2	2
BP	GO:0051046	regulation of secretion	1/259	139/18042	0.867032	0.959126	0.892906	cacna1g	1
BP	GO:0043066	negative regulation of apoptotic process	2/259	244/18042	0.868079	0.959126	0.892906	egfra/neflb	2
BP	GO:0050804	modulation of chemical synaptic transmission	1/259	140/18042	0.868955	0.959126	0.892906	plcl1	1
BP	GO:0050900	leukocyte migration	1/259	140/18042	0.868955	0.959126	0.892906	lta4h	1
BP	GO:0055123	digestive system development	1/259	140/18042	0.868955	0.959126	0.892906	ppdpfa	1
BP	GO:0099177	regulation of trans-synaptic signaling	1/259	140/18042	0.868955	0.959126	0.892906	plcl1	1
BP	GO:2000145	regulation of cell motility	2/259	245/18042	0.869576	0.959126	0.892906	fgf18b/sema3gb	2
BP	GO:0045859	regulation of protein kinase activity	1/259	141/18042	0.870851	0.959126	0.892906	ccng1	1
BP	GO:0022603	regulation of anatomical structure morphogenesis	3/259	342/18042	0.871831	0.959126	0.892906	fdx1/thbs1b/sema3gb	3
BP	GO:0030833	regulation of actin filament polymerization	1/259	142/18042	0.87272	0.959126	0.892906	capza1b	1
BP	GO:0010629	negative regulation of gene expression	3/259	343/18042	0.873093	0.959126	0.892906	rpl13a/cnot11/piwil2	3
BP	GO:0001667	ameboidal-type cell migration	2/259	248/18042	0.873973	0.959126	0.892906	sema3gb/epha3	2
BP	GO:0048863	stem cell differentiation	2/259	248/18042	0.873973	0.959126	0.892906	med12/sema3gb	2
BP	GO:0010243	response to organonitrogen compound	2/259	249/18042	0.875409	0.959126	0.892906	lamtor2/bglap	2
BP	GO:0001525	angiogenesis	3/259	345/18042	0.875584	0.959126	0.892906	plxdc1/thbs1b/phkg1a	3
BP	GO:0050808	synapse organization	1/259	144/18042	0.876376	0.959126	0.892906	ppfia2	1
BP	GO:0032535	regulation of cellular component size	2/259	250/18042	0.876829	0.959126	0.892906	capza1b/sema3gb	2
BP	GO:0008064	regulation of actin polymerization or depolymerization	1/259	145/18042	0.878165	0.959126	0.892906	capza1b	1
BP	GO:0030832	regulation of actin filament length	1/259	145/18042	0.878165	0.959126	0.892906	capza1b	1
BP	GO:0007606	sensory perception of chemical stimulus	1/259	146/18042	0.879929	0.959936	0.893661	zgc:194312	1
BP	GO:0003143	embryonic heart tube morphogenesis	1/259	147/18042	0.881666	0.959936	0.893661	prrx1a	1
BP	GO:0010648	negative regulation of cell communication	4/259	443/18042	0.882958	0.959936	0.893661	notum2/gpx4b/hif1an/piwil2	4
BP	GO:0023057	negative regulation of signaling	4/259	443/18042	0.882958	0.959936	0.893661	notum2/gpx4b/hif1an/piwil2	4
BP	GO:0006401	RNA catabolic process	1/259	148/18042	0.883379	0.959936	0.893661	cnot11	1
BP	GO:0050906	detection of stimulus involved in sensory perception	1/259	148/18042	0.883379	0.959936	0.893661	zgc:194312	1
BP	GO:0048732	gland development	2/259	256/18042	0.885043	0.959936	0.893661	ppdpfa/med12	2
BP	GO:0019439	aromatic compound catabolic process	2/259	257/18042	0.886362	0.959936	0.893661	afmid/cnot11	2
BP	GO:0033993	response to lipid	1/259	150/18042	0.886731	0.959936	0.893661	scd	1
BP	GO:0050778	positive regulation of immune response	1/259	150/18042	0.886731	0.959936	0.893661	si:ch211-180a12.2	1
BP	GO:0040012	regulation of locomotion	2/259	258/18042	0.887667	0.959936	0.893661	fgf18b/sema3gb	2
BP	GO:0051270	regulation of cellular component movement	2/259	258/18042	0.887667	0.959936	0.893661	fgf18b/sema3gb	2
BP	GO:0006399	tRNA metabolic process	1/259	152/18042	0.889986	0.961653	0.895259	thumpd2	1
BP	GO:0032271	regulation of protein polymerization	1/259	153/18042	0.891579	0.961909	0.895497	capza1b	1
BP	GO:0009953	dorsal/ventral pattern formation	1/259	154/18042	0.893149	0.961909	0.895497	gli3	1
BP	GO:0030041	actin filament polymerization	1/259	154/18042	0.893149	0.961909	0.895497	capza1b	1
BP	GO:0051480	regulation of cytosolic calcium ion concentration	1/259	154/18042	0.893149	0.961909	0.895497	cav3	1
BP	GO:0034330	cell junction organization	2/259	263/18042	0.893986	0.961999	0.895581	pkp1b/ppfia2	2
BP	GO:0061053	somite development	1/259	155/18042	0.894696	0.961999	0.895581	epha3	1
BP	GO:0032940	secretion by cell	2/259	265/18042	0.896421	0.963066	0.896575	park7/cacna1g	2
BP	GO:0002252	immune effector process	1/259	157/18042	0.897723	0.963679	0.897145	si:ch211-180a12.2	1
BP	GO:0043269	regulation of ion transport	2/259	267/18042	0.898803	0.963734	0.897196	park7/cacna1g	2
BP	GO:0002682	regulation of immune system process	3/259	366/18042	0.899241	0.963734	0.897196	rpl11/med12/si:ch211-180a12.2	3
BP	GO:0000226	microtubule cytoskeleton organization	3/259	367/18042	0.90026	0.96404	0.897481	maptb/tubb2/zgc:65894	3
BP	GO:0043010	camera-type eye development	4/259	464/18042	0.903374	0.965099	0.898468	aldh7a1/eif3ea/mmp2/mab21l2	4
BP	GO:1901361	organic cyclic compound catabolic process	2/259	271/18042	0.903416	0.965099	0.898468	afmid/cnot11	2
BP	GO:1901698	response to nitrogen compound	2/259	272/18042	0.904538	0.965099	0.898468	lamtor2/bglap	2
BP	GO:0003006	developmental process involved in reproduction	1/259	162/18042	0.904918	0.965099	0.898468	piwil2	1
BP	GO:0110053	regulation of actin filament organization	1/259	162/18042	0.904918	0.965099	0.898468	capza1b	1
BP	GO:0034329	cell junction assembly	1/259	163/18042	0.906296	0.965449	0.898793	pkp1b	1
BP	GO:0007276	gamete generation	1/259	164/18042	0.907653	0.965449	0.898793	piwil2	1
BP	GO:0060041	retina development in camera-type eye	2/259	276/18042	0.908906	0.965449	0.898793	mmp2/mab21l2	2
BP	GO:0048589	developmental growth	3/259	377/18042	0.90995	0.965449	0.898793	rpl22/hapln1a/sema3gb	3
BP	GO:0071805	potassium ion transmembrane transport	1/259	166/18042	0.910309	0.965449	0.898793	atp1a3b	1
BP	GO:0016055	Wnt signaling pathway	2/259	278/18042	0.91102	0.965449	0.898793	notum2/gpx4b	2
BP	GO:0198738	cell-cell signaling by wnt	2/259	278/18042	0.91102	0.965449	0.898793	notum2/gpx4b	2
BP	GO:0006259	DNA metabolic process	4/259	473/18042	0.91112	0.965449	0.898793	parp2/park7/recql5/piwil2	4
BP	GO:0048609	multicellular organismal reproductive process	1/259	168/18042	0.91289	0.96555	0.898887	piwil2	1
BP	GO:0006310	DNA recombination	1/259	169/18042	0.914152	0.96555	0.898887	recql5	1
BP	GO:0016050	vesicle organization	1/259	169/18042	0.914152	0.96555	0.898887	asip1	1
BP	GO:0032504	multicellular organism reproduction	1/259	169/18042	0.914152	0.96555	0.898887	piwil2	1
BP	GO:0031399	regulation of protein modification process	3/259	383/18042	0.915348	0.966037	0.899341	fgf18b/ccng1/gdf10a	3
BP	GO:0098609	cell-cell adhesion	3/259	385/18042	0.917081	0.966324	0.899608	dscamb/dspa/pkp1b	3
BP	GO:0046903	secretion	2/259	284/18042	0.917089	0.966324	0.899608	park7/cacna1g	2
BP	GO:0007156	homophilic cell adhesion via plasma membrane adhesion molecules	1/259	172/18042	0.91783	0.966331	0.899614	dscamb	1
BP	GO:1905114	cell surface receptor signaling pathway involved in cell-cell signaling	2/259	288/18042	0.920918	0.968805	0.901918	notum2/gpx4b	2
BP	GO:0006325	chromatin organization	2/259	291/18042	0.92368	0.969705	0.902756	ing2/smyd2b	2
BP	GO:0008380	RNA splicing	2/259	292/18042	0.92458	0.969705	0.902756	rbm15b/rpl22	2
BP	GO:0048593	camera-type eye morphogenesis	1/259	178/18042	0.924723	0.969705	0.902756	mab21l2	1
BP	GO:0048839	inner ear development	1/259	178/18042	0.924723	0.969705	0.902756	stm	1
BP	GO:0006886	intracellular protein transport	4/259	494/18042	0.927091	0.971414	0.904346	sec61g/hikeshi/nxt2/snx16	4
BP	GO:0051258	protein polymerization	1/259	184/18042	0.931039	0.973999	0.906753	capza1b	1
BP	GO:0060070	canonical Wnt signaling pathway	1/259	184/18042	0.931039	0.973999	0.906753	notum2	1
BP	GO:0006887	exocytosis	1/259	185/18042	0.93204	0.97427	0.907005	cacna1g	1
BP	GO:1902903	regulation of supramolecular fiber organization	1/259	186/18042	0.933025	0.974526	0.907243	capza1b	1
BP	GO:0006813	potassium ion transport	1/259	189/18042	0.935898	0.975976	0.908593	atp1a3b	1
BP	GO:0043086	negative regulation of catalytic activity	1/259	189/18042	0.935898	0.975976	0.908593	wfikkn2b	1
BP	GO:0061371	determination of heart left/right asymmetry	1/259	190/18042	0.936828	0.976171	0.908775	prrx1a	1
BP	GO:0090066	regulation of anatomical structure size	2/259	308/18042	0.937693	0.976299	0.908894	capza1b/sema3gb	2
BP	GO:0051656	establishment of organelle localization	1/259	192/18042	0.938647	0.97652	0.9091	kif5aa	1
BP	GO:0007188	adenylate cyclase-modulating G protein-coupled receptor signaling pathway	1/259	193/18042	0.939538	0.976674	0.909243	adgrd1	1
BP	GO:0006650	glycerophospholipid metabolic process	1/259	194/18042	0.940415	0.976813	0.909373	mtmr8	1
BP	GO:0044087	regulation of cellular component biogenesis	2/259	313/18042	0.941327	0.976989	0.909537	capza1b/piwil2	2
BP	GO:0022414	reproductive process	2/259	316/18042	0.943411	0.97838	0.910831	park7/piwil2	2
BP	GO:0030162	regulation of proteolysis	1/259	200/18042	0.945419	0.979602	0.911969	wfikkn2b	1
BP	GO:0000003	reproduction	2/259	320/18042	0.94608	0.979602	0.911969	park7/piwil2	2
BP	GO:0098742	cell-cell adhesion via plasma-membrane adhesion molecules	1/259	202/18042	0.946992	0.979776	0.91213	dscamb	1
BP	GO:0031099	regeneration	1/259	203/18042	0.947762	0.979801	0.912154	hapln1a	1
BP	GO:1903047	mitotic cell cycle process	2/259	324/18042	0.948629	0.979927	0.912272	usp37/ccng1	2
BP	GO:0007265	Ras protein signal transduction	1/259	206/18042	0.950004	0.980577	0.912877	abrab	1
BP	GO:0034655	nucleobase-containing compound catabolic process	1/259	214/18042	0.955527	0.984997	0.916991	cnot11	1
BP	GO:0006397	mRNA processing	2/259	344/18042	0.959747	0.984997	0.916991	rbm15b/rpl22	2
BP	GO:0043085	positive regulation of catalytic activity	2/259	344/18042	0.959747	0.984997	0.916991	egfra/epha3	2
BP	GO:0002684	positive regulation of immune system process	1/259	221/18042	0.959858	0.984997	0.916991	si:ch211-180a12.2	1
BP	GO:0032956	regulation of actin cytoskeleton organization	1/259	221/18042	0.959858	0.984997	0.916991	capza1b	1
BP	GO:0044092	negative regulation of molecular function	1/259	222/18042	0.960441	0.984997	0.916991	wfikkn2b	1
BP	GO:0007018	microtubule-based movement	1/259	223/18042	0.961016	0.984997	0.916991	kif5aa	1
BP	GO:0032970	regulation of actin filament-based process	1/259	224/18042	0.961583	0.984997	0.916991	capza1b	1
BP	GO:0016071	mRNA metabolic process	3/259	458/18042	0.961988	0.984997	0.916991	rbm15b/cnot11/rpl22	3
BP	GO:0051094	positive regulation of developmental process	1/259	228/18042	0.963768	0.984997	0.916991	pacsin1a	1
BP	GO:0045893	positive regulation of transcription, DNA-templated	3/259	463/18042	0.964024	0.984997	0.916991	abrab/ing2/med12	3
BP	GO:1902680	positive regulation of RNA biosynthetic process	3/259	463/18042	0.964024	0.984997	0.916991	abrab/ing2/med12	3
BP	GO:1903508	positive regulation of nucleic acid-templated transcription	3/259	463/18042	0.964024	0.984997	0.916991	abrab/ing2/med12	3
BP	GO:0051049	regulation of transport	3/259	467/18042	0.965578	0.985311	0.917284	park7/cacna1g/pacsin1a	3
BP	GO:0031329	regulation of cellular catabolic process	1/259	232/18042	0.96583	0.985311	0.917284	mtmr8	1
BP	GO:0046486	glycerolipid metabolic process	1/259	240/18042	0.969609	0.988085	0.919866	mtmr8	1
BP	GO:0003007	heart morphogenesis	1/259	241/18042	0.970052	0.988085	0.919866	prrx1a	1
BP	GO:0051130	positive regulation of cellular component organization	1/259	249/18042	0.973366	0.990693	0.922295	pacsin1a	1
BP	GO:0051276	chromosome organization	3/259	494/18042	0.97453	0.991076	0.922651	ing2/recql5/smyd2b	3
BP	GO:0016311	dephosphorylation	1/259	254/18042	0.975249	0.991076	0.922651	mtmr8	1
BP	GO:0009894	regulation of catabolic process	1/259	262/18042	0.97799	0.992835	0.924288	mtmr8	1
BP	GO:0007346	regulation of mitotic cell cycle	1/259	264/18042	0.978626	0.992835	0.924288	ywhae1	1
BP	GO:0006644	phospholipid metabolic process	1/259	266/18042	0.979244	0.992835	0.924288	mtmr8	1
BP	GO:0007368	determination of left/right symmetry	1/259	275/18042	0.981813	0.994672	0.925999	prrx1a	1
BP	GO:0009100	glycoprotein metabolic process	1/259	284/18042	0.984065	0.996186	0.927408	park7	1
BP	GO:0060271	cilium assembly	1/259	298/18042	0.987029	0.996545	0.927742	ehd4	1
BP	GO:0007264	small GTPase mediated signal transduction	1/259	302/18042	0.98777	0.996545	0.927742	abrab	1
BP	GO:0009799	specification of symmetry	1/259	303/18042	0.987948	0.996545	0.927742	prrx1a	1
BP	GO:0009855	determination of bilateral symmetry	1/259	303/18042	0.987948	0.996545	0.927742	prrx1a	1
BP	GO:0051493	regulation of cytoskeleton organization	1/259	306/18042	0.988469	0.996545	0.927742	capza1b	1
BP	GO:0045944	positive regulation of transcription by RNA polymerase II	1/259	309/18042	0.988967	0.996545	0.927742	abrab	1
BP	GO:0044782	cilium organization	1/259	315/18042	0.989899	0.996721	0.927906	ehd4	1
BP	GO:0120031	plasma membrane bounded cell projection assembly	1/259	355/18042	0.994397	0.997417	0.928554	ehd4	1
BP	GO:0051336	regulation of hydrolase activity	1/259	363/18042	0.995021	0.997417	0.928554	wfikkn2b	1
BP	GO:0007268	chemical synaptic transmission	1/259	375/18042	0.995829	0.997417	0.928554	plcl1	1
BP	GO:0098916	anterograde trans-synaptic signaling	1/259	375/18042	0.995829	0.997417	0.928554	plcl1	1
BP	GO:0099537	trans-synaptic signaling	1/259	378/18042	0.99601	0.997417	0.928554	plcl1	1
BP	GO:0030031	cell projection assembly	1/259	382/18042	0.996239	0.997417	0.928554	ehd4	1
BP	GO:0099536	synaptic signaling	1/259	389/18042	0.996609	0.997417	0.928554	plcl1	1
BP	GO:0007600	sensory perception	1/259	390/18042	0.996658	0.997417	0.928554	zgc:194312	1
BP	GO:0033043	regulation of organelle organization	1/259	460/18042	0.998815	0.998815	0.929855	capza1b	1
CC	GO:0022626	cytosolic ribosome	49/277	80/18361	6.40738e-70	1.31992e-67	1.00495e-67	rpl10a/rpl13a/rpl30/rpl36a/rpl10/rpl11/rpl13/rpl14/rpl15/rpl17/rpl19/rpl21/rpl23/rpl23a/rpl24/rpl26/rpl27/rpl31/rpl35a/rpl36/rpl38/rpl4/rpl5b/rpl6/rpl7/rpl7a/rpl8/rplp0/rplp2l/rps10/rps14/rps15a/rps2/rps21/rps23/rps25/rps26/rps26l/rps27.1/rps27.2/rps28/rps3/rps4x/rps5/rps7/rps8a/rps9/uba52/rps13	49
CC	GO:0005840	ribosome	62/277	185/18361	2.06145e-67	2.1233e-65	1.61661e-65	rpl10a/rpl13a/rpl30/rpl36a/mrpl16/mrpl34/mrpl37/mrpl41/mrps35/eif3ha/eif3hb/rpl10/rpl11/rpl13/rpl14/rpl15/rpl17/rpl19/rpl21/rpl22/rpl23/rpl23a/rpl24/rpl26/rpl27/rpl31/rpl34/rpl35a/rpl36/rpl37/rpl38/rpl4/rpl5b/rpl6/rpl7/rpl7a/rpl8/rplp0/rplp2l/rps10/rps14/rps15a/rps18/rps2/rps21/rps23/rps25/rps26/rps26l/rps27.1/rps27.2/rps28/rps3/rps4x/rps5/rps6/rps7/rps8a/rps9/uba52/zgc:114188/rps13	62
CC	GO:0044391	ribosomal subunit	54/277	144/18361	1.02631e-61	7.04736e-60	5.36564e-60	rpl10a/rpl13a/rpl30/rpl36a/mrpl16/mrpl34/mrpl41/mrps35/rpl10/rpl11/rpl13/rpl14/rpl15/rpl17/rpl19/rpl21/rpl23/rpl23a/rpl24/rpl26/rpl27/rpl31/rpl35a/rpl36/rpl38/rpl4/rpl5b/rpl6/rpl7/rpl7a/rpl8/rplp0/rplp2l/rps10/rps14/rps15a/rps18/rps2/rps21/rps23/rps25/rps26/rps26l/rps27.1/rps27.2/rps28/rps3/rps4x/rps5/rps7/rps8a/rps9/uba52/rps13	54
CC	GO:0022625	cytosolic large ribosomal subunit	29/277	43/18361	2.20341e-43	1.13476e-41	8.6397e-42	rpl10a/rpl13a/rpl30/rpl36a/rpl10/rpl11/rpl13/rpl14/rpl15/rpl17/rpl19/rpl21/rpl23/rpl23a/rpl24/rpl26/rpl27/rpl31/rpl35a/rpl36/rpl38/rpl4/rpl5b/rpl6/rpl7/rpl7a/rpl8/rplp0/rplp2l	29
CC	GO:1990904	ribonucleoprotein complex	63/277	487/18361	1.03454e-40	4.26229e-39	3.24518e-39	rpl10a/rpl13a/rpl30/rpl36a/mrpl16/mrpl34/mrpl41/mrps35/bysl/eif3d/eif3ea/eif3ha/eif3hb/eif3m/eif3s6ip/pabpc4/rpl10/rpl11/rpl13/rpl14/rpl15/rpl17/rpl19/rpl21/rpl23/rpl23a/rpl24/rpl26/rpl27/rpl31/rpl35a/rpl36/rpl38/rpl4/rpl5b/rpl6/rpl7/rpl7a/rpl8/rplp0/rplp2l/rps10/rps14/rps15a/rps18/rps2/rps21/rps23/rps25/rps26/rps26l/rps27.1/rps27.2/rps28/rps3/rps4x/rps5/rps7/rps8a/rps9/uba52/utp23/rps13	63
CC	GO:0015934	large ribosomal subunit	32/277	82/18361	2.55666e-37	8.77785e-36	6.68319e-36	rpl10a/rpl13a/rpl30/rpl36a/mrpl16/mrpl34/mrpl41/rpl10/rpl11/rpl13/rpl14/rpl15/rpl17/rpl19/rpl21/rpl23/rpl23a/rpl24/rpl26/rpl27/rpl31/rpl35a/rpl36/rpl38/rpl4/rpl5b/rpl6/rpl7/rpl7a/rpl8/rplp0/rplp2l	32
CC	GO:0022627	cytosolic small ribosomal subunit	20/277	37/18361	2.36245e-27	6.95236e-26	5.29331e-26	rps10/rps14/rps15a/rps2/rps21/rps23/rps25/rps26/rps26l/rps27.1/rps27.2/rps28/rps3/rps4x/rps5/rps7/rps8a/rps9/uba52/rps13	20
CC	GO:0015935	small ribosomal subunit	22/277	62/18361	7.33064e-25	1.88764e-23	1.43719e-23	mrps35/rps10/rps14/rps15a/rps18/rps2/rps21/rps23/rps25/rps26/rps26l/rps27.1/rps27.2/rps28/rps3/rps4x/rps5/rps7/rps8a/rps9/uba52/rps13	22
CC	GO:0098803	respiratory chain complex	17/277	69/18361	1.9621e-16	4.49104e-15	3.41934e-15	ndufv1/uqcrq/cox5aa/cox8b/ndufa10/ndufa11/ndufa2/ndufab1a/ndufab1b/ndufb10/ndufb2/ndufb6/ndufb8/ndufs8a/ndufv2/uqcrh/ndufb5	17
CC	GO:0005743	mitochondrial inner membrane	29/277	285/18361	4.59249e-16	9.46053e-15	7.20296e-15	ndufv1/uqcrq/apooa/atp5l/cox5aa/cox5b2/cox7c/cox8b/ndufa10/ndufa11/ndufa2/ndufab1a/ndufab1b/ndufb10/ndufb2/ndufb6/ndufb8/ndufs8a/ndufv2/slc25a14/slc25a3b/uqcrh/ndufaf3/ndufb5/rpl37/rps3/slc25a39/slc25a4/smdt1b	29
CC	GO:0005746	mitochondrial respirasome	16/277	66/18361	2.03163e-15	3.80469e-14	2.89678e-14	ndufv1/uqcrq/cox5aa/ndufa10/ndufa11/ndufa2/ndufab1a/ndufab1b/ndufb10/ndufb2/ndufb6/ndufb8/ndufs8a/ndufv2/uqcrh/ndufb5	16
CC	GO:1990204	oxidoreductase complex	17/277	79/18361	2.29748e-15	3.944e-14	3.00284e-14	ndufv1/uqcrq/dldh/mrps36/ndufa10/ndufa11/ndufa2/ndufab1a/ndufab1b/ndufb10/ndufb2/ndufb6/ndufb8/ndufs8a/ndufv2/uqcrh/ndufb5	17
CC	GO:0070469	respirasome	17/277	81/18361	3.59413e-15	5.69532e-14	4.33624e-14	ndufv1/uqcrq/cox5aa/cox8b/ndufa10/ndufa11/ndufa2/ndufab1a/ndufab1b/ndufb10/ndufb2/ndufb6/ndufb8/ndufs8a/ndufv2/uqcrh/ndufb5	17
CC	GO:0098798	mitochondrial protein-containing complex	24/277	203/18361	6.0291e-15	7.41759e-14	5.64753e-14	ndufv1/uqcrq/apooa/atp5l/cox5aa/mrpl16/mrpl34/mrpl41/mrps35/mrps36/ndufa10/ndufa11/ndufa2/ndufab1a/ndufab1b/ndufb10/ndufb2/ndufb6/ndufb8/ndufs8a/ndufv2/uqcrh/ndufb5/smdt1b	24
CC	GO:0005747	mitochondrial respiratory chain complex I	13/277	38/18361	6.12131e-15	7.41759e-14	5.64753e-14	ndufv1/ndufa10/ndufa11/ndufa2/ndufab1a/ndufab1b/ndufb10/ndufb2/ndufb6/ndufb8/ndufs8a/ndufv2/ndufb5	13
CC	GO:0030964	NADH dehydrogenase complex	13/277	38/18361	6.12131e-15	7.41759e-14	5.64753e-14	ndufv1/ndufa10/ndufa11/ndufa2/ndufab1a/ndufab1b/ndufb10/ndufb2/ndufb6/ndufb8/ndufs8a/ndufv2/ndufb5	13
CC	GO:0045271	respiratory chain complex I	13/277	38/18361	6.12131e-15	7.41759e-14	5.64753e-14	ndufv1/ndufa10/ndufa11/ndufa2/ndufab1a/ndufab1b/ndufb10/ndufb2/ndufb6/ndufb8/ndufs8a/ndufv2/ndufb5	13
CC	GO:0019866	organelle inner membrane	29/277	315/18361	6.4909e-15	7.42847e-14	5.65581e-14	ndufv1/uqcrq/apooa/atp5l/cox5aa/cox5b2/cox7c/cox8b/ndufa10/ndufa11/ndufa2/ndufab1a/ndufab1b/ndufb10/ndufb2/ndufb6/ndufb8/ndufs8a/ndufv2/slc25a14/slc25a3b/uqcrh/ndufaf3/ndufb5/rpl37/rps3/slc25a39/slc25a4/smdt1b	29
CC	GO:0098800	inner mitochondrial membrane protein complex	19/277	119/18361	1.69527e-14	1.83803e-13	1.39942e-13	ndufv1/uqcrq/apooa/atp5l/cox5aa/ndufa10/ndufa11/ndufa2/ndufab1a/ndufab1b/ndufb10/ndufb2/ndufb6/ndufb8/ndufs8a/ndufv2/uqcrh/ndufb5/smdt1b	19
CC	GO:0005740	mitochondrial envelope	30/277	437/18361	4.68566e-12	4.82623e-11	3.67454e-11	ndufv1/uqcrq/apooa/atp5l/cox5aa/cox5b2/cox7c/cox8b/ndufa10/ndufa11/ndufa2/ndufab1a/ndufab1b/ndufb10/ndufb2/ndufb6/ndufb8/ndufs8a/ndufv2/slc25a14/slc25a3b/uqcrh/ndufaf3/ndufb5/nln/rpl37/rps3/slc25a39/slc25a4/smdt1b	30
CC	GO:0031966	mitochondrial membrane	29/277	413/18361	6.26886e-12	6.14945e-11	4.68201e-11	ndufv1/uqcrq/apooa/atp5l/cox5aa/cox5b2/cox7c/cox8b/ndufa10/ndufa11/ndufa2/ndufab1a/ndufab1b/ndufb10/ndufb2/ndufb6/ndufb8/ndufs8a/ndufv2/slc25a14/slc25a3b/uqcrh/ndufaf3/ndufb5/rpl37/rps3/slc25a39/slc25a4/smdt1b	29
CC	GO:0005852	eukaryotic translation initiation factor 3 complex	6/277	16/18361	7.87859e-08	7.37723e-07	5.61679e-07	eif3d/eif3ea/eif3ha/eif3hb/eif3m/eif3s6ip	6
CC	GO:1902495	transmembrane transporter complex	18/277	263/18361	1.07865e-07	9.66098e-07	7.35558e-07	ndufv1/uqcrq/ndufa10/ndufa11/ndufa2/ndufab1a/ndufab1b/ndufb10/ndufb2/ndufb6/ndufb8/ndufs8a/ndufv2/uqcrh/ndufb5/smdt1b/cacna1g/cacna2d2a	18
CC	GO:0016282	eukaryotic 43S preinitiation complex	6/277	17/18361	1.20223e-07	9.90634e-07	7.54238e-07	eif3d/eif3ea/eif3ha/eif3hb/eif3m/eif3s6ip	6
CC	GO:0033290	eukaryotic 48S preinitiation complex	6/277	17/18361	1.20223e-07	9.90634e-07	7.54238e-07	eif3d/eif3ea/eif3ha/eif3hb/eif3m/eif3s6ip	6
CC	GO:1990351	transporter complex	18/277	269/18361	1.51344e-07	1.19911e-06	9.12968e-07	ndufv1/uqcrq/ndufa10/ndufa11/ndufa2/ndufab1a/ndufab1b/ndufb10/ndufb2/ndufb6/ndufb8/ndufs8a/ndufv2/uqcrh/ndufb5/smdt1b/cacna1g/cacna2d2a	18
CC	GO:0070993	translation preinitiation complex	6/277	19/18361	2.56953e-07	1.96046e-06	1.49263e-06	eif3d/eif3ea/eif3ha/eif3hb/eif3m/eif3s6ip	6
CC	GO:0030017	sarcomere	12/277	121/18361	2.97747e-07	2.19057e-06	1.66783e-06	tnni2a.4/abrab/actn3b/desma/smyd1a/actn2b/mmp2/tnnt2b/fhl2b/fhl5/obscna/tnnt1	12
CC	GO:0030016	myofibril	12/277	127/18361	5.04876e-07	3.58636e-06	2.73055e-06	tnni2a.4/abrab/actn3b/desma/smyd1a/actn2b/mmp2/tnnt2b/fhl2b/fhl5/obscna/tnnt1	12
CC	GO:0043292	contractile fiber	12/277	128/18361	5.49711e-07	3.77468e-06	2.87393e-06	tnni2a.4/abrab/actn3b/desma/smyd1a/actn2b/mmp2/tnnt2b/fhl2b/fhl5/obscna/tnnt1	12
CC	GO:0045239	tricarboxylic acid cycle enzyme complex	4/277	11/18361	1.53889e-05	0.000102262	7.78589e-05	dldh/mrps36/sucla2/suclg1	4
CC	GO:0005844	polysome	4/277	19/18361	0.000164323	0.00105783	0.000805397	eif3ha/eif3hb/rps21/rps28	4
CC	GO:0030018	Z disc	6/277	62/18361	0.000338161	0.00211095	0.00160721	actn3b/desma/actn2b/fhl2b/fhl5/obscna	6
CC	GO:0005791	rough endoplasmic reticulum	4/277	24/18361	0.000424523	0.00257211	0.00195833	sec61g/rpl27/rps21/rps28	4
CC	GO:0031674	I band	6/277	67/18361	0.000515552	0.00303439	0.00231029	actn3b/desma/actn2b/fhl2b/fhl5/obscna	6
CC	GO:0070069	cytochrome complex	4/277	26/18361	0.000583281	0.00333766	0.0025412	uqcrq/cox5aa/cox8b/uqcrh	4
CC	GO:0005882	intermediate filament	6/277	76/18361	0.00100893	0.00561726	0.00427681	desma/evpla/gfap/dspa/neflb/zgc:65851	6
CC	GO:0045111	intermediate filament cytoskeleton	6/277	78/18361	0.00115607	0.00626711	0.00477159	desma/evpla/gfap/dspa/neflb/zgc:65851	6
CC	GO:0030867	rough endoplasmic reticulum membrane	3/277	16/18361	0.00164441	0.00868588	0.00661316	sec61g/rpl27/rps28	3
CC	GO:0005759	mitochondrial matrix	8/277	151/18361	0.00210328	0.0108319	0.00824706	etfb/mrpl16/mrpl34/mrpl41/mrps35/mrps36/ndufa10/sod2	8
CC	GO:0031305	integral component of mitochondrial inner membrane	4/277	47/18361	0.00543343	0.0272997	0.0207851	apooa/slc25a3b/rpl37/smdt1b	4
CC	GO:0031304	intrinsic component of mitochondrial inner membrane	4/277	49/18361	0.0063048	0.0309236	0.0235443	apooa/slc25a3b/rpl37/smdt1b	4
CC	GO:0005861	troponin complex	3/277	26/18361	0.00683179	0.032729	0.0249189	tnni2a.4/tnnt2b/tnnt1	3
CC	GO:0031430	M band	2/277	11/18361	0.0114011	0.053378	0.0406404	smyd1a/obscna	2
CC	GO:0000313	organellar ribosome	4/277	60/18361	0.0127621	0.057152	0.0435138	mrpl16/mrpl34/mrpl41/mrps35	4
CC	GO:0005761	mitochondrial ribosome	4/277	60/18361	0.0127621	0.057152	0.0435138	mrpl16/mrpl34/mrpl41/mrps35	4
CC	GO:0032592	integral component of mitochondrial membrane	4/277	62/18361	0.0142639	0.0605175	0.0460762	apooa/slc25a3b/rpl37/smdt1b	4
CC	GO:0005865	striated muscle thin filament	3/277	34/18361	0.0143949	0.0605175	0.0460762	tnni2a.4/tnnt2b/tnnt1	3
CC	GO:0036379	myofilament	3/277	34/18361	0.0143949	0.0605175	0.0460762	tnni2a.4/tnnt2b/tnnt1	3
CC	GO:0098573	intrinsic component of mitochondrial membrane	4/277	66/18361	0.0175922	0.0716452	0.0545485	apooa/slc25a3b/rpl37/smdt1b	4
CC	GO:0000315	organellar large ribosomal subunit	3/277	37/18361	0.0180852	0.0716452	0.0545485	mrpl16/mrpl34/mrpl41	3
CC	GO:0005762	mitochondrial large ribosomal subunit	3/277	37/18361	0.0180852	0.0716452	0.0545485	mrpl16/mrpl34/mrpl41	3
CC	GO:0015629	actin cytoskeleton	10/277	309/18361	0.0193055	0.0750366	0.0571306	tnni2a.4/coro1cb/acta1b/actn3b/capza1b/myha/actn2b/tnnt2b/wipf1b/tnnt1	10
CC	GO:0031672	A band	2/277	17/18361	0.0265672	0.101349	0.0771639	smyd1a/obscna	2
CC	GO:0045277	respiratory chain complex IV	2/277	19/18361	0.0327532	0.122676	0.0934014	cox5aa/cox8b	2
CC	GO:0034704	calcium channel complex	3/277	47/18361	0.0338337	0.123159	0.0937698	smdt1b/cacna1g/cacna2d2a	3
CC	GO:0099513	polymeric cytoskeletal fiber	11/277	388/18361	0.0340781	0.123159	0.0937698	desma/evpla/gfap/dspa/wipf1b/kif5aa/maptb/neflb/tubb2/zgc:65851/zgc:65894	11
CC	GO:0030684	preribosome	3/277	72/18361	0.0950687	0.337658	0.257082	bysl/rps7/utp23	3
CC	GO:0030864	cortical actin cytoskeleton	2/277	35/18361	0.0975409	0.340566	0.259297	actn3b/actn2b	2
CC	GO:0032040	small-subunit processome	2/277	36/18361	0.10229	0.346402	0.26374	rps7/utp23	2
CC	GO:0045121	membrane raft	3/277	75/18361	0.104257	0.346402	0.26374	cav3/lamtor2/park7	3
CC	GO:0098857	membrane microdomain	3/277	75/18361	0.104257	0.346402	0.26374	cav3/lamtor2/park7	3
CC	GO:0005891	voltage-gated calcium channel complex	2/277	38/18361	0.111973	0.366134	0.278763	cacna1g/cacna2d2a	2
CC	GO:0030312	external encapsulating structure	8/277	325/18361	0.119948	0.380143	0.28943	adamtsl2/hapln1a/thbs1b/angptl7/col14a1a/mgp/mmp2/ucmaa	8
CC	GO:0031012	extracellular matrix	8/277	325/18361	0.119948	0.380143	0.28943	adamtsl2/hapln1a/thbs1b/angptl7/col14a1a/mgp/mmp2/ucmaa	8
CC	GO:0016592	mediator complex	2/277	42/18361	0.131996	0.411987	0.313674	med22/med12	2
CC	GO:0032045	guanyl-nucleotide exchange factor complex	1/277	10/18361	0.141055	0.421121	0.320628	lamtor2	1
CC	GO:0061617	MICOS complex	1/277	10/18361	0.141055	0.421121	0.320628	apooa	1
CC	GO:1902773	GTPase activator complex	1/277	10/18361	0.141055	0.421121	0.320628	lamtor2	1
CC	GO:0005751	mitochondrial respiratory chain complex IV	1/277	11/18361	0.15402	0.434077	0.330493	cox5aa	1
CC	GO:0005869	dynactin complex	1/277	11/18361	0.15402	0.434077	0.330493	acta1b	1
CC	GO:0016363	nuclear matrix	1/277	11/18361	0.15402	0.434077	0.330493	maea	1
CC	GO:0030688	preribosome, small subunit precursor	1/277	11/18361	0.15402	0.434077	0.330493	bysl	1
CC	GO:0030863	cortical cytoskeleton	2/277	47/18361	0.158038	0.434077	0.330493	actn3b/actn2b	2
CC	GO:0042383	sarcolemma	2/277	47/18361	0.158038	0.434077	0.330493	cav3/obscna	2
CC	GO:0005665	RNA polymerase II, core complex	1/277	12/18361	0.166791	0.446219	0.339738	polr2c	1
CC	GO:0016281	eukaryotic translation initiation factor 4F complex	1/277	12/18361	0.166791	0.446219	0.339738	eif4eb	1
CC	GO:0000164	protein phosphatase type 1 complex	1/277	14/18361	0.191758	0.493777	0.375947	ppp1r3cb	1
CC	GO:0000276	mitochondrial proton-transporting ATP synthase complex, coupling factor F(o)	1/277	14/18361	0.191758	0.493777	0.375947	atp5l	1
CC	GO:0030014	CCR4-NOT complex	1/277	14/18361	0.191758	0.493777	0.375947	cnot11	1
CC	GO:0031300	intrinsic component of organelle membrane	6/277	260/18361	0.200403	0.509668	0.388045	esyt1a/apooa/slc25a3b/rpl37/smdt1b/scd	6
CC	GO:0034399	nuclear periphery	1/277	15/18361	0.203961	0.512389	0.390118	maea	1
CC	GO:0062023	collagen-containing extracellular matrix	4/277	161/18361	0.225868	0.555168	0.422688	thbs1b/angptl7/col14a1a/mgp	4
CC	GO:0045263	proton-transporting ATP synthase complex, coupling factor F(o)	1/277	17/18361	0.227818	0.555168	0.422688	atp5l	1
CC	GO:0005581	collagen trimer	2/277	60/18361	0.229074	0.555168	0.422688	col14a1a/col9a1b	2
CC	GO:1902554	serine/threonine protein kinase complex	2/277	61/18361	0.234651	0.562072	0.427945	ccng1/phkg1a	2
CC	GO:0001518	voltage-gated sodium channel complex	1/277	19/18361	0.250963	0.587268	0.447128	cacna1g	1
CC	GO:0005680	anaphase-promoting complex	1/277	19/18361	0.250963	0.587268	0.447128	anapc16	1
CC	GO:0098562	cytoplasmic side of membrane	3/277	116/18361	0.255294	0.587268	0.447128	esyt1a/rpl27/rps28	3
CC	GO:0000314	organellar small ribosomal subunit	1/277	20/18361	0.262275	0.587268	0.447128	mrps35	1
CC	GO:0005763	mitochondrial small ribosomal subunit	1/277	20/18361	0.262275	0.587268	0.447128	mrps35	1
CC	GO:0031312	extrinsic component of organelle membrane	1/277	20/18361	0.262275	0.587268	0.447128	snx16	1
CC	GO:0034706	sodium channel complex	1/277	21/18361	0.273417	0.605633	0.46111	cacna1g	1
CC	GO:0005753	mitochondrial proton-transporting ATP synthase complex	1/277	23/18361	0.2952	0.640117	0.487366	atp5l	1
CC	GO:0043186	P granule	1/277	23/18361	0.2952	0.640117	0.487366	piwil2	1
CC	GO:1902911	protein kinase complex	2/277	73/18361	0.301787	0.6429	0.489485	ccng1/phkg1a	2
CC	GO:0045259	proton-transporting ATP synthase complex	1/277	24/18361	0.305846	0.6429	0.489485	atp5l	1
CC	GO:0060293	germ plasm	1/277	24/18361	0.305846	0.6429	0.489485	piwil2	1
CC	GO:0031301	integral component of organelle membrane	5/277	246/18361	0.314118	0.651643	0.496141	apooa/slc25a3b/rpl37/smdt1b/scd	5
CC	GO:0045495	pole plasm	1/277	25/18361	0.316332	0.651643	0.496141	piwil2	1
CC	GO:0010494	cytoplasmic stress granule	1/277	27/18361	0.336832	0.687005	0.523065	pabpc4	1
CC	GO:0055038	recycling endosome membrane	1/277	28/18361	0.346852	0.700505	0.533343	ehd4	1
CC	GO:0032587	ruffle membrane	1/277	29/18361	0.356721	0.713287	0.543075	pacsin1a	1
CC	GO:0033177	proton-transporting two-sector ATPase complex, proton-transporting domain	1/277	30/18361	0.366441	0.713287	0.543075	atp5l	1
CC	GO:0005777	peroxisome	2/277	86/18361	0.373299	0.713287	0.543075	gstk1/hmgcra	2
CC	GO:0042579	microbody	2/277	86/18361	0.373299	0.713287	0.543075	gstk1/hmgcra	2
CC	GO:0061695	transferase complex, transferring phosphorus-containing groups	4/277	205/18361	0.373777	0.713287	0.543075	pfkfb1/ccng1/polr2c/phkg1a	4
CC	GO:0000307	cyclin-dependent protein kinase holoenzyme complex	1/277	31/18361	0.376014	0.713287	0.543075	ccng1	1
CC	GO:0005778	peroxisomal membrane	1/277	32/18361	0.385444	0.713287	0.543075	hmgcra	1
CC	GO:0031903	microbody membrane	1/277	32/18361	0.385444	0.713287	0.543075	hmgcra	1
CC	GO:0000152	nuclear ubiquitin ligase complex	1/277	33/18361	0.394732	0.713287	0.543075	anapc16	1
CC	GO:0005901	caveola	1/277	33/18361	0.394732	0.713287	0.543075	cav3	1
CC	GO:0042571	immunoglobulin complex, circulating	1/277	33/18361	0.394732	0.713287	0.543075	si:ch211-180a12.2	1
CC	GO:0044853	plasma membrane raft	1/277	33/18361	0.394732	0.713287	0.543075	cav3	1
CC	GO:0034703	cation channel complex	3/277	154/18361	0.411122	0.736444	0.560706	smdt1b/cacna1g/cacna2d2a	3
CC	GO:0005758	mitochondrial intermembrane space	1/277	37/18361	0.430504	0.757982	0.577104	nln	1
CC	GO:0031970	organelle envelope lumen	1/277	37/18361	0.430504	0.757982	0.577104	nln	1
CC	GO:0019814	immunoglobulin complex	1/277	38/18361	0.439113	0.766587	0.583656	si:ch211-180a12.2	1
CC	GO:0048786	presynaptic active zone	1/277	40/18361	0.455944	0.784372	0.597197	ppfia2	1
CC	GO:0036464	cytoplasmic ribonucleoprotein granule	2/277	102/18361	0.456915	0.784372	0.597197	pabpc4/piwil2	2
CC	GO:0005643	nuclear pore	1/277	43/18361	0.480251	0.812644	0.618722	nxt2	1
CC	GO:0005730	nucleolus	4/277	237/18361	0.481274	0.812644	0.618722	parp2/bysl/utp23/rps13	4
CC	GO:0035770	ribonucleoprotein granule	2/277	109/18361	0.49145	0.823079	0.626667	pabpc4/piwil2	2
CC	GO:0008287	protein serine/threonine phosphatase complex	1/277	46/18361	0.503476	0.826981	0.629638	ppp1r3cb	1
CC	GO:1903293	phosphatase complex	1/277	46/18361	0.503476	0.826981	0.629638	ppp1r3cb	1
CC	GO:0005770	late endosome	2/277	112/18361	0.505823	0.826981	0.629638	lamtor2/snx16	2
CC	GO:0031227	intrinsic component of endoplasmic reticulum membrane	2/277	113/18361	0.510556	0.828145	0.630524	esyt1a/scd	2
CC	GO:0005874	microtubule	4/277	254/18361	0.535476	0.836913	0.6372	kif5aa/maptb/tubb2/zgc:65894	4
CC	GO:0010008	endosome membrane	3/277	188/18361	0.541642	0.836913	0.6372	lamtor2/snx16/ehd4	3
CC	GO:0048471	perinuclear region of cytoplasm	2/277	122/18361	0.551791	0.836913	0.6372	hif1an/ehd4	2
CC	GO:0001726	ruffle	1/277	53/18361	0.553725	0.836913	0.6372	pacsin1a	1
CC	GO:0005604	basement membrane	1/277	53/18361	0.553725	0.836913	0.6372	col14a1a	1
CC	GO:0005871	kinesin complex	1/277	53/18361	0.553725	0.836913	0.6372	kif5aa	1
CC	GO:0031514	motile cilium	1/277	53/18361	0.553725	0.836913	0.6372	dldh	1
CC	GO:0099023	vesicle tethering complex	1/277	53/18361	0.553725	0.836913	0.6372	vps52	1
CC	GO:0030139	endocytic vesicle	1/277	54/18361	0.560477	0.836913	0.6372	ehd4	1
CC	GO:0016469	proton-transporting two-sector ATPase complex	1/277	55/18361	0.567127	0.836913	0.6372	atp5l	1
CC	GO:0005875	microtubule associated complex	2/277	126/18361	0.569319	0.836913	0.6372	acta1b/kif5aa	2
CC	GO:0005769	early endosome	2/277	130/18361	0.586347	0.836913	0.6372	snx16/ehd4	2
CC	GO:0031461	cullin-RING ubiquitin ligase complex	2/277	130/18361	0.586347	0.836913	0.6372	anapc16/fbxo9	2
CC	GO:0016591	RNA polymerase II, holoenzyme	1/277	58/18361	0.586483	0.836913	0.6372	polr2c	1
CC	GO:0016459	myosin complex	1/277	59/18361	0.592741	0.836913	0.6372	myha	1
CC	GO:0019005	SCF ubiquitin ligase complex	1/277	59/18361	0.592741	0.836913	0.6372	fbxo9	1
CC	GO:0030141	secretory granule	1/277	59/18361	0.592741	0.836913	0.6372	dldh	1
CC	GO:0031256	leading edge membrane	1/277	59/18361	0.592741	0.836913	0.6372	pacsin1a	1
CC	GO:0000502	proteasome complex	1/277	60/18361	0.598905	0.836913	0.6372	ube3a	1
CC	GO:0005884	actin filament	1/277	61/18361	0.604976	0.836913	0.6372	wipf1b	1
CC	GO:0031902	late endosome membrane	1/277	61/18361	0.604976	0.836913	0.6372	lamtor2	1
CC	GO:0000776	kinetochore	1/277	62/18361	0.610955	0.836913	0.6372	anapc16	1
CC	GO:0005925	focal adhesion	1/277	62/18361	0.610955	0.836913	0.6372	cav3	1
CC	GO:0034702	ion channel complex	3/277	209/18361	0.613465	0.836913	0.6372	smdt1b/cacna1g/cacna2d2a	3
CC	GO:0000779	condensed chromosome, centromeric region	1/277	64/18361	0.622645	0.843847	0.642479	anapc16	1
CC	GO:1905369	endopeptidase complex	1/277	65/18361	0.628357	0.846024	0.644137	ube3a	1
CC	GO:0030055	cell-substrate junction	1/277	66/18361	0.633984	0.848057	0.645684	cav3	1
CC	GO:0030659	cytoplasmic vesicle membrane	5/277	364/18361	0.645241	0.850544	0.647578	mpeg1.1/lamtor2/snx16/ehd4/pacsin1a	5
CC	GO:0098552	side of membrane	4/277	292/18361	0.645271	0.850544	0.647578	esyt1a/rpl27/rps28/si:ch211-180a12.2	4
CC	GO:0000786	nucleosome	1/277	69/18361	0.65036	0.850544	0.647578	btbd11a	1
CC	GO:0012506	vesicle membrane	5/277	367/18361	0.652359	0.850544	0.647578	mpeg1.1/lamtor2/snx16/ehd4/pacsin1a	5
CC	GO:0005635	nuclear envelope	2/277	150/18361	0.663984	0.852156	0.648805	mtmr8/nxt2	2
CC	GO:0005795	Golgi stack	1/277	72/18361	0.666005	0.852156	0.648805	nsfa	1
CC	GO:0009925	basal plasma membrane	1/277	72/18361	0.666005	0.852156	0.648805	egfra	1
CC	GO:0044815	DNA packaging complex	1/277	74/18361	0.676046	0.85771	0.653034	btbd11a	1
CC	GO:0070161	anchoring junction	4/277	305/18361	0.678674	0.85771	0.653034	cav3/dspa/pkp1b/obscna	4
CC	GO:0045178	basal part of cell	1/277	78/18361	0.695234	0.86799	0.660861	egfra	1
CC	GO:0140534	endoplasmic reticulum protein-containing complex	1/277	78/18361	0.695234	0.86799	0.660861	sec61g	1
CC	GO:0055037	recycling endosome	1/277	80/18361	0.704399	0.869581	0.662073	ehd4	1
CC	GO:0005912	adherens junction	1/277	82/18361	0.71329	0.869581	0.662073	pkp1b	1
CC	GO:0005911	cell-cell junction	3/277	244/18361	0.71544	0.869581	0.662073	dspa/pkp1b/obscna	3
CC	GO:0000775	chromosome, centromeric region	1/277	84/18361	0.721914	0.869581	0.662073	anapc16	1
CC	GO:0055029	nuclear DNA-directed RNA polymerase complex	1/277	84/18361	0.721914	0.869581	0.662073	polr2c	1
CC	GO:0005938	cell cortex	2/277	168/18361	0.723461	0.869581	0.662073	actn3b/actn2b	2
CC	GO:0000428	DNA-directed RNA polymerase complex	1/277	85/18361	0.726129	0.869581	0.662073	polr2c	1
CC	GO:0030880	RNA polymerase complex	1/277	86/18361	0.730279	0.869581	0.662073	polr2c	1
CC	GO:1905368	peptidase complex	1/277	88/18361	0.738394	0.872492	0.664289	ube3a	1
CC	GO:0031234	extrinsic component of cytoplasmic side of plasma membrane	1/277	90/18361	0.746266	0.872492	0.664289	esyt1a	1
CC	GO:0031253	cell projection membrane	1/277	90/18361	0.746266	0.872492	0.664289	pacsin1a	1
CC	GO:0005768	endosome	5/277	414/18361	0.751726	0.872492	0.664289	ociad1/lamtor2/snx16/ehd4/pacsin1a	5
CC	GO:0016324	apical plasma membrane	1/277	92/18361	0.753901	0.872492	0.664289	ecrg4a	1
CC	GO:0045177	apical part of cell	1/277	96/18361	0.768492	0.88441	0.673362	ecrg4a	1
CC	GO:0005765	lysosomal membrane	1/277	100/18361	0.782221	0.890262	0.677818	lamtor2	1
CC	GO:0098852	lytic vacuole membrane	1/277	100/18361	0.782221	0.890262	0.677818	lamtor2	1
CC	GO:0019898	extrinsic component of membrane	2/277	192/18361	0.788746	0.890809	0.678234	esyt1a/snx16	2
CC	GO:0000793	condensed chromosome	1/277	106/18361	0.801307	0.890809	0.678234	anapc16	1
CC	GO:0030176	integral component of endoplasmic reticulum membrane	1/277	106/18361	0.801307	0.890809	0.678234	scd	1
CC	GO:0032993	protein-DNA complex	1/277	106/18361	0.801307	0.890809	0.678234	btbd11a	1
CC	GO:0098687	chromosomal region	1/277	107/18361	0.804322	0.890809	0.678234	anapc16	1
CC	GO:0009898	cytoplasmic side of plasma membrane	1/277	110/18361	0.813096	0.89571	0.681967	esyt1a	1
CC	GO:0000151	ubiquitin ligase complex	2/277	212/18361	0.832406	0.908716	0.691869	anapc16/fbxo9	2
CC	GO:0009986	cell surface	3/277	300/18361	0.833725	0.908716	0.691869	si:dkey-4p15.5/si:ch211-229d2.5/si:ch211-180a12.2	3
CC	GO:0019897	extrinsic component of plasma membrane	1/277	128/18361	0.858092	0.930352	0.708342	esyt1a	1
CC	GO:0031252	cell leading edge	1/277	135/18361	0.872515	0.941037	0.716477	pacsin1a	1
CC	GO:0005819	spindle	1/277	147/18361	0.893923	0.957553	0.729052	rps3	1
CC	GO:0005774	vacuolar membrane	1/277	149/18361	0.897125	0.957553	0.729052	lamtor2	1
CC	GO:0000785	chromatin	2/277	263/18361	0.909294	0.965539	0.735132	btbd11a/gli3	2
CC	GO:0098791	Golgi apparatus subcompartment	1/277	170/18361	0.925449	0.973487	0.741183	nsfa	1
CC	GO:0043235	receptor complex	2/277	280/18361	0.926543	0.973487	0.741183	egfra/epha3	2
CC	GO:0009897	external side of plasma membrane	1/277	175/18361	0.930956	0.973487	0.741183	si:ch211-180a12.2	1
CC	GO:0099503	secretory vesicle	1/277	183/18361	0.938935	0.976872	0.743761	dldh	1
CC	GO:0030424	axon	1/277	192/18361	0.946819	0.980124	0.746236	dscamb	1
CC	GO:0098793	presynapse	1/277	200/18361	0.95297	0.98053	0.746546	ppfia2	1
CC	GO:0005764	lysosome	1/277	212/18361	0.960894	0.98053	0.746546	lamtor2	1
CC	GO:0000323	lytic vacuole	1/277	213/18361	0.961491	0.98053	0.746546	lamtor2	1
CC	GO:0005773	vacuole	1/277	276/18361	0.985412	0.991238	0.754698	lamtor2	1
CC	GO:0098797	plasma membrane protein complex	2/277	422/18361	0.988434	0.991238	0.754698	cacna1g/cacna2d2a	2
CC	GO:0005929	cilium	1/277	294/18361	0.988952	0.991238	0.754698	dldh	1
CC	GO:0000139	Golgi membrane	1/277	309/18361	0.991238	0.991238	0.754698	cav3	1
MF	GO:0003735	structural constituent of ribosome	59/270	159/17745	4.62009e-67	1.78335e-64	1.6681e-64	rpl10a/rpl13a/rpl30/rpl36a/mrpl16/mrpl34/mrpl37/mrpl41/mrps35/rpl10/rpl11/rpl13/rpl14/rpl15/rpl17/rpl19/rpl21/rpl22/rpl23/rpl23a/rpl24/rpl26/rpl27/rpl31/rpl34/rpl35a/rpl36/rpl37/rpl38/rpl4/rpl5b/rpl6/rpl7/rpl8/rplp0/rplp2l/rps10/rps14/rps15a/rps18/rps2/rps21/rps23/rps25/rps26/rps26l/rps27.1/rps27.2/rps28/rps3/rps4x/rps5/rps6/rps7/rps8a/rps9/uba52/zgc:114188/rps13	59
MF	GO:0019843	rRNA binding	14/270	38/17745	1.77579e-16	3.42727e-14	3.20577e-14	mrpl16/rpl23/rpl23a/rpl37/rpl5b/rpl8/rplp0/rps14/rps18/rps4x/rps5/rps9/utp23/rps13	14
MF	GO:0009055	electron transfer activity	10/270	69/17745	8.69199e-08	1.11837e-05	1.04609e-05	ndufv1/uqcrq/cox5aa/cox5b2/cox7c/cox8b/etfb/ndufb8/uqcrh/fdx1	10
MF	GO:0008135	translation factor activity, RNA binding	11/270	102/17745	4.32694e-07	4.1755e-05	3.90563e-05	eif4eb/eef1a1l2/eef1b2/eef1db/eif2s3/eif3d/eif3ea/eif3ha/eif3hb/eif3m/eif3s6ip	11
MF	GO:0045182	translation regulator activity	12/270	130/17745	7.07267e-07	5.4601e-05	5.10721e-05	eif4eb/eef1a1l2/eef1b2/eef1db/eif2s3/eif3d/eif3ea/eif3ha/eif3hb/eif3m/eif3s6ip/rpl10	12
MF	GO:0015453	oxidoreduction-driven active transmembrane transporter activity	8/270	51/17745	9.36078e-07	6.0221e-05	5.63289e-05	ndufv1/uqcrq/cox5aa/cox5b2/cox7c/cox8b/ndufb8/uqcrh	8
MF	GO:0090079	translation regulator activity, nucleic acid binding	11/270	114/17745	1.33055e-06	7.33702e-05	6.86283e-05	eif4eb/eef1a1l2/eef1b2/eef1db/eif2s3/eif3d/eif3ea/eif3ha/eif3hb/eif3m/eif3s6ip	11
MF	GO:0003743	translation initiation factor activity	8/270	61/17745	3.79609e-06	0.000183161	0.000171324	eif4eb/eif2s3/eif3d/eif3ea/eif3ha/eif3hb/eif3m/eif3s6ip	8
MF	GO:0015399	primary active transmembrane transporter activity	10/270	157/17745	0.000148238	0.00635774	0.00594684	ndufv1/sec61g/uqcrq/cox5aa/cox5b2/cox7c/cox8b/ndufb8/uqcrh/atp1a3b	10
MF	GO:0004129	cytochrome-c oxidase activity	4/270	24/17745	0.000438155	0.0153753	0.0143815	cox5aa/cox5b2/cox7c/cox8b	4
MF	GO:0016675	oxidoreductase activity, acting on a heme group of donors	4/270	24/17745	0.000438155	0.0153753	0.0143815	cox5aa/cox5b2/cox7c/cox8b	4
MF	GO:0016878	acid-thiol ligase activity	4/270	27/17745	0.000698184	0.0224583	0.0210068	acsl1a/sucla2/suclg1/zgc:158482	4
MF	GO:0015078	proton transmembrane transporter activity	7/270	105/17745	0.00111858	0.0332132	0.0310666	uqcrq/atp5l/cox5aa/cox5b2/cox7c/cox8b/uqcrh	7
MF	GO:0004708	MAP kinase kinase activity	3/270	15/17745	0.00138417	0.0363045	0.0339581	map2k1/map2k4b/mtmr8	3
MF	GO:0008237	metallopeptidase activity	9/270	174/17745	0.0014108	0.0363045	0.0339581	lta4h/adamtsl2/eif3ha/eif3hb/nln/adam19b/ace/cpe/mmp2	9
MF	GO:0022804	active transmembrane transporter activity	14/270	380/17745	0.00213598	0.0515304	0.0482	ndufv1/sec61g/uqcrq/cox5aa/cox5b2/cox7c/cox8b/ndufb8/slc25a14/slc25a3b/uqcrh/slc25a4/atp1a3b/slc6a11b	14
MF	GO:0016877	ligase activity, forming carbon-sulfur bonds	4/270	37/17745	0.00233248	0.0529611	0.0495382	acsl1a/sucla2/suclg1/zgc:158482	4
MF	GO:0003729	mRNA binding	10/270	236/17745	0.00339928	0.0728956	0.0681843	rbm15b/rpl13a/eif3d/pabpc4/park7/rpl24/rps14/rps26/rps26l/rps5	10
MF	GO:0003954	NADH dehydrogenase activity	3/270	24/17745	0.005566	0.113078	0.105769	ndufv1/ndufb8/ndufs8a	3
MF	GO:0004712	protein serine/threonine/tyrosine kinase activity	3/270	25/17745	0.00625472	0.118002	0.110376	map2k1/map2k4b/mtmr8	3
MF	GO:0022853	active ion transmembrane transporter activity	9/270	219/17745	0.00649747	0.118002	0.110376	uqcrq/cox5aa/cox5b2/cox7c/cox8b/uqcrh/slc25a4/atp1a3b/slc6a11b	9
MF	GO:0051082	unfolded protein binding	5/270	78/17745	0.00672552	0.118002	0.110376	cct3/cct4/cct6a/cct8/tcp1	5
MF	GO:0003746	translation elongation factor activity	3/270	30/17745	0.0104423	0.17525	0.163923	eef1a1l2/eef1b2/eef1db	3
MF	GO:0016874	ligase activity	7/270	160/17745	0.0113722	0.182904	0.171082	acsl1a/mccc1/sucla2/suclg1/ube3a/zgc:158482/glulb	7
MF	GO:0140104	molecular carrier activity	4/270	59/17745	0.0123962	0.191398	0.179028	ndufab1a/ndufab1b/hikeshi/slc25a39	4
MF	GO:0000339	RNA cap binding	2/270	14/17745	0.0186057	0.271765	0.254201	eif4eb/eif3d	2
MF	GO:0016209	antioxidant activity	4/270	67/17745	0.0190095	0.271765	0.254201	gstk1/sod2/gpx4b/prdx2	4
MF	GO:0016835	carbon-oxygen lyase activity	4/270	68/17745	0.019963	0.27305	0.255402	etnppl/auh/park7/rps3	4
MF	GO:0070122	isopeptidase activity	2/270	15/17745	0.0212552	0.27305	0.255402	eif3ha/eif3hb	2
MF	GO:0051536	iron-sulfur cluster binding	4/270	70/17745	0.0219572	0.27305	0.255402	ndufv1/ndufs8a/ndufv2/fdx1	4
MF	GO:0051540	metal cluster binding	4/270	70/17745	0.0219572	0.27305	0.255402	ndufv1/ndufs8a/ndufv2/fdx1	4
MF	GO:0004467	long-chain fatty acid-CoA ligase activity	2/270	16/17745	0.024051	0.27305	0.255402	acsl1a/zgc:158482	2
MF	GO:0004602	glutathione peroxidase activity	2/270	16/17745	0.024051	0.27305	0.255402	gstk1/gpx4b	2
MF	GO:0005523	tropomyosin binding	2/270	16/17745	0.024051	0.27305	0.255402	tnnt2b/tnnt1	2
MF	GO:0015645	fatty acid ligase activity	2/270	18/17745	0.0300616	0.331508	0.310082	acsl1a/zgc:158482	2
MF	GO:0004601	peroxidase activity	3/270	45/17745	0.0309178	0.331508	0.310082	gstk1/gpx4b/prdx2	3
MF	GO:0008137	NADH dehydrogenase (ubiquinone) activity	2/270	21/17745	0.0400531	0.390114	0.364901	ndufv1/ndufb8	2
MF	GO:0050136	NADH dehydrogenase (quinone) activity	2/270	21/17745	0.0400531	0.390114	0.364901	ndufv1/ndufb8	2
MF	GO:0016684	oxidoreductase activity, acting on peroxide as acceptor	3/270	50/17745	0.0404263	0.390114	0.364901	gstk1/gpx4b/prdx2	3
MF	GO:0051287	NAD binding	3/270	50/17745	0.0404263	0.390114	0.364901	ndufv1/cryl1/idh2	3
MF	GO:0003955	NAD(P)H dehydrogenase (quinone) activity	2/270	22/17745	0.0436253	0.409863	0.383374	ndufv1/ndufb8	2
MF	GO:0016651	oxidoreductase activity, acting on NAD(P)H	3/270	52/17745	0.0445965	0.409863	0.383374	ndufv1/ndufb8/ndufs8a	3
MF	GO:0016655	oxidoreductase activity, acting on NAD(P)H, quinone or similar compound as acceptor	2/270	23/17745	0.0473111	0.424699	0.397251	ndufv1/ndufb8	2
MF	GO:0008483	transaminase activity	2/270	24/17745	0.0511061	0.438377	0.410044	etnppl/got2b	2
MF	GO:0016405	CoA-ligase activity	2/270	24/17745	0.0511061	0.438377	0.410044	acsl1a/zgc:158482	2
MF	GO:0008198	ferrous iron binding	2/270	25/17745	0.0550062	0.451753	0.422556	fth1b/hif1an	2
MF	GO:0016769	transferase activity, transferring nitrogenous groups	2/270	25/17745	0.0550062	0.451753	0.422556	etnppl/got2b	2
MF	GO:0051537	2 iron, 2 sulfur cluster binding	2/270	26/17745	0.0590074	0.474518	0.443849	ndufv2/fdx1	2
MF	GO:0004222	metalloendopeptidase activity	4/270	103/17745	0.0723238	0.569734	0.532912	adamtsl2/nln/adam19b/mmp2	4
MF	GO:0004180	carboxypeptidase activity	2/270	33/17745	0.0895252	0.655865	0.613476	ace/cpe	2
MF	GO:0016616	oxidoreductase activity, acting on the CH-OH group of donors, NAD or NADP as acceptor	4/270	117/17745	0.103415	0.655865	0.613476	cryl1/idh2/mdh1ab/hmgcra	4
MF	GO:1901681	sulfur compound binding	4/270	118/17745	0.105839	0.655865	0.613476	acot11b/tpk1/ptn/thbs1b	4
MF	GO:0018024	histone-lysine N-methyltransferase activity	2/270	39/17745	0.118546	0.655865	0.613476	smyd1a/smyd2b	2
MF	GO:0005200	structural constituent of cytoskeleton	2/270	40/17745	0.123588	0.655865	0.613476	tubb2/zgc:65894	2
MF	GO:0016614	oxidoreductase activity, acting on CH-OH group of donors	4/270	127/17745	0.128773	0.655865	0.613476	cryl1/idh2/mdh1ab/hmgcra	4
MF	GO:0019205	nucleobase-containing compound kinase activity	2/270	42/17745	0.133823	0.655865	0.613476	adkb/ak1	2
MF	GO:0051539	4 iron, 4 sulfur cluster binding	2/270	42/17745	0.133823	0.655865	0.613476	ndufv1/ndufs8a	2
MF	GO:0008238	exopeptidase activity	3/270	84/17745	0.136207	0.655865	0.613476	lta4h/ace/cpe	3
MF	GO:0000340	RNA 7-methylguanosine cap binding	1/270	10/17745	0.142183	0.655865	0.613476	eif4eb	1
MF	GO:0008191	metalloendopeptidase inhibitor activity	1/270	10/17745	0.142183	0.655865	0.613476	wfikkn2b	1
MF	GO:0008307	structural constituent of muscle	1/270	10/17745	0.142183	0.655865	0.613476	obscna	1
MF	GO:0016801	hydrolase activity, acting on ether bonds	1/270	10/17745	0.142183	0.655865	0.613476	lta4h	1
MF	GO:0005324	long-chain fatty acid transporter activity	1/270	11/17745	0.155242	0.655865	0.613476	zgc:158482	1
MF	GO:0005347	ATP transmembrane transporter activity	1/270	11/17745	0.155242	0.655865	0.613476	slc25a4	1
MF	GO:0070403	NAD+ binding	1/270	11/17745	0.155242	0.655865	0.613476	cryl1	1
MF	GO:0042054	histone methyltransferase activity	2/270	47/17745	0.160165	0.655865	0.613476	smyd1a/smyd2b	2
MF	GO:0016829	lyase activity	5/270	191/17745	0.166873	0.655865	0.613476	aldoab/etnppl/auh/park7/rps3	5
MF	GO:0005005	transmembrane-ephrin receptor activity	1/270	12/17745	0.168104	0.655865	0.613476	epha3	1
MF	GO:0005504	fatty acid binding	1/270	12/17745	0.168104	0.655865	0.613476	fabp1a	1
MF	GO:0008187	poly-pyrimidine tract binding	1/270	12/17745	0.168104	0.655865	0.613476	pabpc4	1
MF	GO:0008253	5'-nucleotidase activity	1/270	12/17745	0.168104	0.655865	0.613476	nt5c2a	1
MF	GO:0016423	tRNA (guanine) methyltransferase activity	1/270	12/17745	0.168104	0.655865	0.613476	thumpd2	1
MF	GO:0016668	oxidoreductase activity, acting on a sulfur group of donors, NAD(P) as acceptor	1/270	12/17745	0.168104	0.655865	0.613476	dldh	1
MF	GO:0016832	aldehyde-lyase activity	1/270	12/17745	0.168104	0.655865	0.613476	aldoab	1
MF	GO:0030544	Hsp70 protein binding	1/270	12/17745	0.168104	0.655865	0.613476	hikeshi	1
MF	GO:2001069	glycogen binding	1/270	12/17745	0.168104	0.655865	0.613476	ppp1r3cb	1
MF	GO:0005245	voltage-gated calcium channel activity	2/270	49/17745	0.170953	0.655865	0.613476	cacna1g/cacna2d2a	2
MF	GO:0016667	oxidoreductase activity, acting on a sulfur group of donors	2/270	50/17745	0.176391	0.655865	0.613476	txn2/dldh	2
MF	GO:0030170	pyridoxal phosphate binding	2/270	50/17745	0.176391	0.655865	0.613476	etnppl/got2b	2
MF	GO:0070279	vitamin B6 binding	2/270	50/17745	0.176391	0.655865	0.613476	etnppl/got2b	2
MF	GO:0005332	gamma-aminobutyric acid:sodium symporter activity	1/270	13/17745	0.18077	0.655865	0.613476	slc6a11b	1
MF	GO:0008143	poly(A) binding	1/270	13/17745	0.18077	0.655865	0.613476	pabpc4	1
MF	GO:0008199	ferric iron binding	1/270	13/17745	0.18077	0.655865	0.613476	fth1b	1
MF	GO:0008320	protein transmembrane transporter activity	1/270	13/17745	0.18077	0.655865	0.613476	sec61g	1
MF	GO:0008443	phosphofructokinase activity	1/270	13/17745	0.18077	0.655865	0.613476	pfkfb1	1
MF	GO:0015556	C4-dicarboxylate transmembrane transporter activity	1/270	13/17745	0.18077	0.655865	0.613476	slc25a14	1
MF	GO:0019206	nucleoside kinase activity	1/270	13/17745	0.18077	0.655865	0.613476	adkb	1
MF	GO:0043138	3'-5' DNA helicase activity	1/270	13/17745	0.18077	0.655865	0.613476	recql5	1
MF	GO:0045309	protein phosphorylated amino acid binding	1/270	13/17745	0.18077	0.655865	0.613476	ywhae1	1
MF	GO:0051219	phosphoprotein binding	1/270	13/17745	0.18077	0.655865	0.613476	ywhae1	1
MF	GO:0140318	protein transporter activity	1/270	13/17745	0.18077	0.655865	0.613476	sec61g	1
MF	GO:0016278	lysine N-methyltransferase activity	2/270	53/17745	0.19286	0.655865	0.613476	smyd1a/smyd2b	2
MF	GO:0016279	protein-lysine N-methyltransferase activity	2/270	53/17745	0.19286	0.655865	0.613476	smyd1a/smyd2b	2
MF	GO:0008252	nucleotidase activity	1/270	14/17745	0.193244	0.655865	0.613476	nt5c2a	1
MF	GO:0010181	FMN binding	1/270	14/17745	0.193244	0.655865	0.613476	ndufv1	1
MF	GO:0015185	gamma-aminobutyric acid transmembrane transporter activity	1/270	14/17745	0.193244	0.655865	0.613476	slc6a11b	1
MF	GO:0022884	macromolecule transmembrane transporter activity	1/270	14/17745	0.193244	0.655865	0.613476	sec61g	1
MF	GO:0061608	nuclear import signal receptor activity	1/270	14/17745	0.193244	0.655865	0.613476	hikeshi	1
MF	GO:0043178	alcohol binding	2/270	55/17745	0.203948	0.655865	0.613476	tpk1/plcl1	2
MF	GO:0000295	adenine nucleotide transmembrane transporter activity	1/270	15/17745	0.205529	0.655865	0.613476	slc25a4	1
MF	GO:0005003	ephrin receptor activity	1/270	15/17745	0.205529	0.655865	0.613476	epha3	1
MF	GO:0005346	purine ribonucleotide transmembrane transporter activity	1/270	15/17745	0.205529	0.655865	0.613476	slc25a4	1
MF	GO:0010296	prenylcysteine methylesterase activity	1/270	15/17745	0.205529	0.655865	0.613476	notum2	1
MF	GO:0015116	sulfate transmembrane transporter activity	1/270	15/17745	0.205529	0.655865	0.613476	slc25a14	1
MF	GO:0015216	purine nucleotide transmembrane transporter activity	1/270	15/17745	0.205529	0.655865	0.613476	slc25a4	1
MF	GO:0043905	Ser-tRNA(Thr) hydrolase activity	1/270	15/17745	0.205529	0.655865	0.613476	notum2	1
MF	GO:0043906	Ala-tRNA(Pro) hydrolase activity	1/270	15/17745	0.205529	0.655865	0.613476	notum2	1
MF	GO:0043907	Cys-tRNA(Pro) hydrolase activity	1/270	15/17745	0.205529	0.655865	0.613476	notum2	1
MF	GO:0043908	Ser(Gly)-tRNA(Ala) hydrolase activity	1/270	15/17745	0.205529	0.655865	0.613476	notum2	1
MF	GO:0047376	all-trans-retinyl-palmitate hydrolase, all-trans-retinol forming activity	1/270	15/17745	0.205529	0.655865	0.613476	notum2	1
MF	GO:0050145	nucleoside monophosphate kinase activity	1/270	15/17745	0.205529	0.655865	0.613476	ak1	1
MF	GO:0051723	protein methylesterase activity	1/270	15/17745	0.205529	0.655865	0.613476	notum2	1
MF	GO:0052767	mannosyl-oligosaccharide 1,6-alpha-mannosidase activity	1/270	15/17745	0.205529	0.655865	0.613476	notum2	1
MF	GO:0052768	mannosyl-oligosaccharide 1,3-alpha-mannosidase activity	1/270	15/17745	0.205529	0.655865	0.613476	notum2	1
MF	GO:0070679	inositol 1,4,5 trisphosphate binding	1/270	15/17745	0.205529	0.655865	0.613476	plcl1	1
MF	GO:0005283	amino acid:sodium symporter activity	1/270	16/17745	0.217628	0.655865	0.613476	slc6a11b	1
MF	GO:0008574	plus-end-directed microtubule motor activity	1/270	16/17745	0.217628	0.655865	0.613476	kif5aa	1
MF	GO:0019203	carbohydrate phosphatase activity	1/270	16/17745	0.217628	0.655865	0.613476	pfkfb1	1
MF	GO:0031210	phosphatidylcholine binding	1/270	16/17745	0.217628	0.655865	0.613476	esyt1a	1
MF	GO:0031386	protein tag	1/270	16/17745	0.217628	0.655865	0.613476	uba52	1
MF	GO:0047617	acyl-CoA hydrolase activity	1/270	16/17745	0.217628	0.655865	0.613476	acot11b	1
MF	GO:0050308	sugar-phosphatase activity	1/270	16/17745	0.217628	0.655865	0.613476	pfkfb1	1
MF	GO:0070717	poly-purine tract binding	1/270	16/17745	0.217628	0.655865	0.613476	pabpc4	1
MF	GO:0016836	hydro-lyase activity	2/270	58/17745	0.220703	0.655865	0.613476	auh/park7	2
MF	GO:0005539	glycosaminoglycan binding	3/270	108/17745	0.226862	0.655865	0.613476	hapln1a/ptn/thbs1b	3
MF	GO:0000062	fatty-acyl-CoA binding	1/270	17/17745	0.229543	0.655865	0.613476	acot11b	1
MF	GO:0004435	phosphatidylinositol phospholipase C activity	1/270	17/17745	0.229543	0.655865	0.613476	plcl1	1
MF	GO:0004629	phospholipase C activity	1/270	17/17745	0.229543	0.655865	0.613476	plcl1	1
MF	GO:0005248	voltage-gated sodium channel activity	1/270	17/17745	0.229543	0.655865	0.613476	cacna1g	1
MF	GO:0050253	retinyl-palmitate esterase activity	1/270	17/17745	0.229543	0.655865	0.613476	notum2	1
MF	GO:0061980	regulatory RNA binding	1/270	17/17745	0.229543	0.655865	0.613476	piwil2	1
MF	GO:0098632	cell-cell adhesion mediator activity	1/270	17/17745	0.229543	0.655865	0.613476	dscamb	1
MF	GO:0120227	acyl-CoA binding	1/270	17/17745	0.229543	0.655865	0.613476	acot11b	1
MF	GO:0140161	monocarboxylate:sodium symporter activity	1/270	17/17745	0.229543	0.655865	0.613476	slc6a11b	1
MF	GO:1901567	fatty acid derivative binding	1/270	17/17745	0.229543	0.655865	0.613476	acot11b	1
MF	GO:0019842	vitamin binding	3/270	111/17745	0.238947	0.655865	0.613476	etnppl/tpk1/got2b	3
MF	GO:0004438	phosphatidylinositol-3-phosphatase activity	1/270	18/17745	0.241277	0.655865	0.613476	mtmr8	1
MF	GO:0005416	amino acid:cation symporter activity	1/270	18/17745	0.241277	0.655865	0.613476	slc6a11b	1
MF	GO:0016289	CoA hydrolase activity	1/270	18/17745	0.241277	0.655865	0.613476	acot11b	1
MF	GO:0030515	snoRNA binding	1/270	18/17745	0.241277	0.655865	0.613476	bysl	1
MF	GO:0036002	pre-mRNA binding	1/270	18/17745	0.241277	0.655865	0.613476	rpl22	1
MF	GO:0052744	phosphatidylinositol monophosphate phosphatase activity	1/270	18/17745	0.241277	0.655865	0.613476	mtmr8	1
MF	GO:0051015	actin filament binding	5/270	223/17745	0.252921	0.68271	0.638586	coro1cb/actn3b/capza1b/myha/actn2b	5
MF	GO:0004550	nucleoside diphosphate kinase activity	1/270	20/17745	0.264214	0.684473	0.640235	ak1	1
MF	GO:0004707	MAP kinase activity	1/270	20/17745	0.264214	0.684473	0.640235	zgc:171775	1
MF	GO:0015215	nucleotide transmembrane transporter activity	1/270	20/17745	0.264214	0.684473	0.640235	slc25a4	1
MF	GO:0015355	secondary active monocarboxylate transmembrane transporter activity	1/270	20/17745	0.264214	0.684473	0.640235	slc6a11b	1
MF	GO:0030247	polysaccharide binding	1/270	20/17745	0.264214	0.684473	0.640235	ppp1r3cb	1
MF	GO:0042826	histone deacetylase binding	1/270	20/17745	0.264214	0.684473	0.640235	mier3b	1
MF	GO:0008157	protein phosphatase 1 binding	1/270	21/17745	0.275422	0.685476	0.641173	ppp1r3cb	1
MF	GO:0015301	anion:anion antiporter activity	1/270	21/17745	0.275422	0.685476	0.641173	slc25a4	1
MF	GO:0098631	cell adhesion mediator activity	1/270	21/17745	0.275422	0.685476	0.641173	dscamb	1
MF	GO:0140142	nucleocytoplasmic carrier activity	1/270	21/17745	0.275422	0.685476	0.641173	hikeshi	1
MF	GO:0003779	actin binding	8/270	407/17745	0.280696	0.685476	0.641173	coro1cb/abrab/actn3b/capza1b/maea/myha/actn2b/wipf1b	8
MF	GO:0004181	metallocarboxypeptidase activity	1/270	22/17745	0.28646	0.685476	0.641173	cpe	1
MF	GO:0005085	guanyl-nucleotide exchange factor activity	4/270	178/17745	0.286907	0.685476	0.641173	eef1b2/eef1db/lamtor2/obscna	4
MF	GO:0000993	RNA polymerase II complex binding	1/270	23/17745	0.29733	0.685476	0.641173	smyd2b	1
MF	GO:0005518	collagen binding	1/270	23/17745	0.29733	0.685476	0.641173	aspn	1
MF	GO:0034593	phosphatidylinositol bisphosphate phosphatase activity	1/270	23/17745	0.29733	0.685476	0.641173	mtmr8	1
MF	GO:0035064	methylated histone binding	1/270	23/17745	0.29733	0.685476	0.641173	ing2	1
MF	GO:0140034	methylation-dependent protein binding	1/270	23/17745	0.29733	0.685476	0.641173	ing2	1
MF	GO:0004714	transmembrane receptor protein tyrosine kinase activity	2/270	72/17745	0.299653	0.685476	0.641173	egfra/epha3	2
MF	GO:0015297	antiporter activity	2/270	72/17745	0.299653	0.685476	0.641173	slc25a14/slc25a4	2
MF	GO:0015081	sodium ion transmembrane transporter activity	3/270	126/17745	0.30064	0.685476	0.641173	atp1a3b/cacna1g/slc6a11b	3
MF	GO:0005310	dicarboxylic acid transmembrane transporter activity	1/270	24/17745	0.308035	0.685476	0.641173	slc25a14	1
MF	GO:0005540	hyaluronic acid binding	1/270	24/17745	0.308035	0.685476	0.641173	hapln1a	1
MF	GO:0015662	P-type ion transporter activity	1/270	24/17745	0.308035	0.685476	0.641173	atp1a3b	1
MF	GO:0016628	oxidoreductase activity, acting on the CH-CH group of donors, NAD or NADP as acceptor	1/270	24/17745	0.308035	0.685476	0.641173	tecrb	1
MF	GO:0050840	extracellular matrix binding	1/270	24/17745	0.308035	0.685476	0.641173	thbs1b	1
MF	GO:0050997	quaternary ammonium group binding	1/270	24/17745	0.308035	0.685476	0.641173	esyt1a	1
MF	GO:0140323	solute:anion antiporter activity	1/270	24/17745	0.308035	0.685476	0.641173	slc25a4	1
MF	GO:0140358	P-type transmembrane transporter activity	1/270	24/17745	0.308035	0.685476	0.641173	atp1a3b	1
MF	GO:0008201	heparin binding	2/270	74/17745	0.310893	0.685476	0.641173	ptn/thbs1b	2
MF	GO:0016887	ATP hydrolysis activity	2/270	75/17745	0.3165	0.685476	0.641173	kif5aa/nsfa	2
MF	GO:0001098	basal transcription machinery binding	1/270	25/17745	0.318578	0.685476	0.641173	smyd2b	1
MF	GO:0001099	basal RNA polymerase II transcription machinery binding	1/270	25/17745	0.318578	0.685476	0.641173	smyd2b	1
MF	GO:0002161	aminoacyl-tRNA editing activity	1/270	26/17745	0.328961	0.685476	0.641173	notum2	1
MF	GO:0005343	organic acid:sodium symporter activity	1/270	26/17745	0.328961	0.685476	0.641173	slc6a11b	1
MF	GO:0015605	organophosphate ester transmembrane transporter activity	1/270	26/17745	0.328961	0.685476	0.641173	slc25a4	1
MF	GO:0016620	oxidoreductase activity, acting on the aldehyde or oxo group of donors, NAD or NADP as acceptor	1/270	26/17745	0.328961	0.685476	0.641173	aldh7a1	1
MF	GO:0030145	manganese ion binding	1/270	26/17745	0.328961	0.685476	0.641173	sod2	1
MF	GO:0008514	organic anion transmembrane transporter activity	3/270	133/17745	0.329781	0.685476	0.641173	slc25a14/slc25a4/slc6a11b	3
MF	GO:0050839	cell adhesion molecule binding	3/270	133/17745	0.329781	0.685476	0.641173	dscamb/dspa/pkp1b	3
MF	GO:0031406	carboxylic acid binding	2/270	78/17745	0.333254	0.685476	0.641173	fabp1a/hif1an	2
MF	GO:0008083	growth factor activity	3/270	135/17745	0.33811	0.685476	0.641173	fgf18b/ptn/gdf10a	3
MF	GO:0008276	protein methyltransferase activity	2/270	79/17745	0.338813	0.685476	0.641173	smyd1a/smyd2b	2
MF	GO:0004364	glutathione transferase activity	1/270	27/17745	0.339186	0.685476	0.641173	gstk1	1
MF	GO:0008175	tRNA methyltransferase activity	1/270	27/17745	0.339186	0.685476	0.641173	thumpd2	1
MF	GO:0016891	endoribonuclease activity, producing 5'-phosphomonoesters	1/270	27/17745	0.339186	0.685476	0.641173	piwil2	1
MF	GO:0019200	carbohydrate kinase activity	1/270	27/17745	0.339186	0.685476	0.641173	pfkfb1	1
MF	GO:0033293	monocarboxylic acid binding	1/270	27/17745	0.339186	0.685476	0.641173	fabp1a	1
MF	GO:0004683	calmodulin-dependent protein kinase activity	1/270	28/17745	0.349256	0.694912	0.65	phkg1a	1
MF	GO:0043175	RNA polymerase core enzyme binding	1/270	28/17745	0.349256	0.694912	0.65	smyd2b	1
MF	GO:1901682	sulfur compound transmembrane transporter activity	1/270	28/17745	0.349256	0.694912	0.65	slc25a14	1
MF	GO:0005104	fibroblast growth factor receptor binding	1/270	29/17745	0.359173	0.707352	0.661635	fgf18b	1
MF	GO:0070063	RNA polymerase binding	1/270	29/17745	0.359173	0.707352	0.661635	smyd2b	1
MF	GO:0003899	DNA-directed 5'-3' RNA polymerase activity	1/270	30/17745	0.36894	0.708511	0.66272	polr2c	1
MF	GO:0004177	aminopeptidase activity	1/270	30/17745	0.36894	0.708511	0.66272	lta4h	1
MF	GO:0008013	beta-catenin binding	1/270	30/17745	0.36894	0.708511	0.66272	med12	1
MF	GO:0015924	mannosyl-oligosaccharide mannosidase activity	1/270	30/17745	0.36894	0.708511	0.66272	notum2	1
MF	GO:0019239	deaminase activity	1/270	30/17745	0.36894	0.708511	0.66272	ampd1	1
MF	GO:0005184	neuropeptide hormone activity	1/270	31/17745	0.378558	0.709337	0.663492	asip1	1
MF	GO:0005272	sodium channel activity	1/270	31/17745	0.378558	0.709337	0.663492	cacna1g	1
MF	GO:0034062	5'-3' RNA polymerase activity	1/270	31/17745	0.378558	0.709337	0.663492	polr2c	1
MF	GO:0045499	chemorepellent activity	1/270	31/17745	0.378558	0.709337	0.663492	sema3gb	1
MF	GO:0097747	RNA polymerase activity	1/270	31/17745	0.378558	0.709337	0.663492	polr2c	1
MF	GO:0004559	alpha-mannosidase activity	1/270	32/17745	0.38803	0.720094	0.673554	notum2	1
MF	GO:0015035	protein-disulfide reductase activity	1/270	32/17745	0.38803	0.720094	0.673554	txn2	1
MF	GO:0015923	mannosidase activity	1/270	33/17745	0.397358	0.723492	0.676733	notum2	1
MF	GO:0030215	semaphorin receptor binding	1/270	33/17745	0.397358	0.723492	0.676733	sema3gb	1
MF	GO:0034987	immunoglobulin receptor binding	1/270	33/17745	0.397358	0.723492	0.676733	si:ch211-180a12.2	1
MF	GO:0052866	phosphatidylinositol phosphate phosphatase activity	1/270	33/17745	0.397358	0.723492	0.676733	mtmr8	1
MF	GO:0003950	NAD+ ADP-ribosyltransferase activity	1/270	34/17745	0.406545	0.725034	0.678175	parp2	1
MF	GO:0004857	enzyme inhibitor activity	1/270	34/17745	0.406545	0.725034	0.678175	wfikkn2b	1
MF	GO:0019199	transmembrane receptor protein kinase activity	2/270	92/17745	0.409514	0.725034	0.678175	egfra/epha3	2
MF	GO:0042803	protein homodimerization activity	2/270	92/17745	0.409514	0.725034	0.678175	hif1an/park7	2
MF	GO:0004620	phospholipase activity	2/270	93/17745	0.414807	0.725034	0.678175	notum2/plcl1	2
MF	GO:0005201	extracellular matrix structural constituent	2/270	93/17745	0.414807	0.725034	0.678175	si:dkey-4p15.5/si:ch211-229d2.5	2
MF	GO:0016814	hydrolase activity, acting on carbon-nitrogen (but not peptide) bonds, in cyclic amidines	1/270	35/17745	0.415592	0.725034	0.678175	ampd1	1
MF	GO:0050661	NADP binding	1/270	35/17745	0.415592	0.725034	0.678175	hmgcra	1
MF	GO:0004519	endonuclease activity	2/270	94/17745	0.420077	0.725034	0.678175	rps3/piwil2	2
MF	GO:0008757	S-adenosylmethionine-dependent methyltransferase activity	3/270	155/17745	0.420508	0.725034	0.678175	thumpd2/smyd1a/smyd2b	3
MF	GO:0015036	disulfide oxidoreductase activity	1/270	36/17745	0.424502	0.725034	0.678175	txn2	1
MF	GO:0017124	SH3 domain binding	1/270	36/17745	0.424502	0.725034	0.678175	adam19b	1
MF	GO:0019829	ATPase-coupled cation transmembrane transporter activity	1/270	36/17745	0.424502	0.725034	0.678175	atp1a3b	1
MF	GO:0071855	neuropeptide receptor binding	1/270	36/17745	0.424502	0.725034	0.678175	asip1	1
MF	GO:0016776	phosphotransferase activity, phosphate group as acceptor	1/270	37/17745	0.433276	0.733529	0.686121	ak1	1
MF	GO:0016903	oxidoreductase activity, acting on the aldehyde or oxo group of donors	1/270	37/17745	0.433276	0.733529	0.686121	aldh7a1	1
MF	GO:0044325	transmembrane transporter binding	1/270	38/17745	0.441917	0.744891	0.696748	cav3	1
MF	GO:0005507	copper ion binding	1/270	39/17745	0.450427	0.755934	0.707078	cutc	1
MF	GO:0003727	single-stranded RNA binding	1/270	40/17745	0.458807	0.756836	0.707921	pabpc4	1
MF	GO:0016893	endonuclease activity, active with either ribo- or deoxyribonucleic acids and producing 5'-phosphomonoesters	1/270	40/17745	0.458807	0.756836	0.707921	piwil2	1
MF	GO:0019903	protein phosphatase binding	1/270	40/17745	0.458807	0.756836	0.707921	ppp1r3cb	1
MF	GO:0045296	cadherin binding	1/270	40/17745	0.458807	0.756836	0.707921	pkp1b	1
MF	GO:0000049	tRNA binding	1/270	41/17745	0.467061	0.758294	0.709285	eif2s3	1
MF	GO:0015291	secondary active transmembrane transporter activity	4/270	231/17745	0.468115	0.758294	0.709285	slc25a14/slc25a3b/slc25a4/slc6a11b	4
MF	GO:0008170	N-methyltransferase activity	2/270	104/17745	0.471369	0.758294	0.709285	smyd1a/smyd2b	2
MF	GO:0003755	peptidyl-prolyl cis-trans isomerase activity	1/270	42/17745	0.475188	0.758294	0.709285	fkbp3	1
MF	GO:0015932	nucleobase-containing compound transmembrane transporter activity	1/270	42/17745	0.475188	0.758294	0.709285	slc25a4	1
MF	GO:1901505	carbohydrate derivative transmembrane transporter activity	1/270	42/17745	0.475188	0.758294	0.709285	slc25a4	1
MF	GO:0003712	transcription coregulator activity	5/270	298/17745	0.475993	0.758294	0.709285	med22/mier3b/med12/fhl2b/fhl5	5
MF	GO:0016298	lipase activity	2/270	105/17745	0.476349	0.758294	0.709285	notum2/plcl1	2
MF	GO:0005262	calcium channel activity	2/270	106/17745	0.4813	0.758294	0.709285	cacna1g/cacna2d2a	2
MF	GO:0019904	protein domain specific binding	2/270	106/17745	0.4813	0.758294	0.709285	hif1an/adam19b	2
MF	GO:0042626	ATPase-coupled transmembrane transporter activity	2/270	106/17745	0.4813	0.758294	0.709285	sec61g/atp1a3b	2
MF	GO:0003823	antigen binding	1/270	44/17745	0.491075	0.767494	0.71789	si:ch211-180a12.2	1
MF	GO:0000287	magnesium ion binding	2/270	108/17745	0.491117	0.767494	0.71789	idh2/sucla2	2
MF	GO:0016790	thiolester hydrolase activity	1/270	45/17745	0.498838	0.776365	0.726188	acot11b	1
MF	GO:0052689	carboxylic ester hydrolase activity	2/270	110/17745	0.500816	0.776365	0.726188	acot11b/notum2	2
MF	GO:0016859	cis-trans isomerase activity	1/270	46/17745	0.506483	0.781796	0.731268	fkbp3	1
MF	GO:0140657	ATP-dependent activity	7/270	441/17745	0.508461	0.781796	0.731268	acsl1a/sec61g/recql5/zgc:158482/atp1a3b/kif5aa/nsfa	7
MF	GO:0016810	hydrolase activity, acting on carbon-nitrogen (but not peptide) bonds	2/270	112/17745	0.510395	0.781796	0.731268	afmid/ampd1	2
MF	GO:0016879	ligase activity, forming carbon-nitrogen bonds	1/270	48/17745	0.521426	0.792403	0.741189	glulb	1
MF	GO:0031072	heat shock protein binding	1/270	48/17745	0.521426	0.792403	0.741189	hikeshi	1
MF	GO:0008235	metalloexopeptidase activity	1/270	49/17745	0.528727	0.792583	0.741358	cpe	1
MF	GO:0016830	carbon-carbon lyase activity	1/270	49/17745	0.528727	0.792583	0.741358	aldoab	1
MF	GO:0019902	phosphatase binding	1/270	49/17745	0.528727	0.792583	0.741358	ppp1r3cb	1
MF	GO:0005506	iron ion binding	3/270	184/17745	0.53291	0.792583	0.741358	fth1b/hif1an/scd	3
MF	GO:0004521	endoribonuclease activity	1/270	50/17745	0.535918	0.792583	0.741358	piwil2	1
MF	GO:0008028	monocarboxylic acid transmembrane transporter activity	1/270	50/17745	0.535918	0.792583	0.741358	slc6a11b	1
MF	GO:0042562	hormone binding	1/270	50/17745	0.535918	0.792583	0.741358	egfra	1
MF	GO:0016538	cyclin-dependent protein serine/threonine kinase regulator activity	1/270	51/17745	0.542999	0.799991	0.748287	ccng1	1
MF	GO:0140678	molecular function inhibitor activity	1/270	53/17745	0.55684	0.817263	0.764443	wfikkn2b	1
MF	GO:0140101	catalytic activity, acting on a tRNA	2/270	123/17745	0.56089	0.82009	0.767087	notum2/thumpd2	2
MF	GO:0016627	oxidoreductase activity, acting on the CH-CH group of donors	1/270	54/17745	0.563603	0.820947	0.767888	tecrb	1
MF	GO:0008173	RNA methyltransferase activity	1/270	55/17745	0.570264	0.827318	0.773848	thumpd2	1
MF	GO:0060090	molecular adaptor activity	3/270	195/17745	0.572264	0.827318	0.773848	cav3/lamtor2/med12	3
MF	GO:0004713	protein tyrosine kinase activity	2/270	127/17745	0.57831	0.832939	0.779106	egfra/epha3	2
MF	GO:0016706	2-oxoglutarate-dependent dioxygenase activity	1/270	57/17745	0.583282	0.836773	0.782691	hif1an	1
MF	GO:0003678	DNA helicase activity	1/270	58/17745	0.589643	0.836773	0.782691	recql5	1
MF	GO:0016811	hydrolase activity, acting on carbon-nitrogen (but not peptide) bonds, in linear amides	1/270	58/17745	0.589643	0.836773	0.782691	afmid	1
MF	GO:0019905	syntaxin binding	1/270	58/17745	0.589643	0.836773	0.782691	vps52	1
MF	GO:0015085	calcium ion transmembrane transporter activity	2/270	132/17745	0.599368	0.839754	0.78548	cacna1g/cacna2d2a	2
MF	GO:0046943	carboxylic acid transmembrane transporter activity	2/270	132/17745	0.599368	0.839754	0.78548	slc25a14/slc6a11b	2
MF	GO:0005544	calcium-dependent phospholipid binding	1/270	60/17745	0.602076	0.839754	0.78548	esyt1a	1
MF	GO:0031625	ubiquitin protein ligase binding	1/270	60/17745	0.602076	0.839754	0.78548	uba52	1
MF	GO:0008168	methyltransferase activity	3/270	204/17745	0.602897	0.839754	0.78548	thumpd2/smyd1a/smyd2b	3
MF	GO:0008080	N-acetyltransferase activity	1/270	61/17745	0.608151	0.839754	0.78548	aldh7a1	1
MF	GO:0015370	solute:sodium symporter activity	1/270	61/17745	0.608151	0.839754	0.78548	slc6a11b	1
MF	GO:0003774	cytoskeletal motor activity	2/270	135/17745	0.61162	0.839754	0.78548	myha/kif5aa	2
MF	GO:0005342	organic acid transmembrane transporter activity	2/270	135/17745	0.61162	0.839754	0.78548	slc25a14/slc6a11b	2
MF	GO:0016765	transferase activity, transferring alkyl or aryl (other than methyl) groups	1/270	62/17745	0.614134	0.839754	0.78548	gstk1	1
MF	GO:0017111	nucleoside-triphosphatase activity	6/270	419/17745	0.616604	0.839754	0.78548	eef1a1l2/eif2s3/kif5aa/nsfa/tubb2/zgc:65894	6
MF	GO:0003777	microtubule motor activity	1/270	63/17745	0.620026	0.839754	0.78548	kif5aa	1
MF	GO:0070851	growth factor receptor binding	1/270	63/17745	0.620026	0.839754	0.78548	fgf18b	1
MF	GO:0140030	modification-dependent protein binding	1/270	64/17745	0.625828	0.844649	0.790059	ing2	1
MF	GO:0016741	transferase activity, transferring one-carbon groups	3/270	212/17745	0.628891	0.844823	0.790221	thumpd2/smyd1a/smyd2b	3
MF	GO:0004175	endopeptidase activity	6/270	425/17745	0.630334	0.844823	0.790221	si:dkey-21e2.13/adamtsl2/usp37/nln/adam19b/mmp2	6
MF	GO:0044389	ubiquitin-like protein ligase binding	1/270	66/17745	0.637169	0.851028	0.796026	uba52	1
MF	GO:0003730	mRNA 3'-UTR binding	1/270	67/17745	0.64271	0.855469	0.80018	pabpc4	1
MF	GO:0016763	pentosyltransferase activity	1/270	68/17745	0.648167	0.859768	0.804201	parp2	1
MF	GO:0005096	GTPase activator activity	5/270	374/17745	0.675967	0.893573	0.835821	eef1b2/eef1db/lamtor2/acap1/obscna	5
MF	GO:0004518	nuclease activity	2/270	155/17745	0.686036	0.899036	0.840931	rps3/piwil2	2
MF	GO:0015171	amino acid transmembrane transporter activity	1/270	76/17745	0.688937	0.899036	0.840931	slc6a11b	1
MF	GO:0030695	GTPase regulator activity	5/270	380/17745	0.689416	0.899036	0.840931	eef1b2/eef1db/lamtor2/acap1/obscna	5
MF	GO:0060589	nucleoside-triphosphatase regulator activity	5/270	380/17745	0.689416	0.899036	0.840931	eef1b2/eef1db/lamtor2/acap1/obscna	5
MF	GO:0016407	acetyltransferase activity	1/270	77/17745	0.69369	0.901563	0.843295	aldh7a1	1
MF	GO:0035091	phosphatidylinositol binding	2/270	161/17745	0.705962	0.910508	0.851661	esyt1a/snx16	2
MF	GO:0019838	growth factor binding	1/270	80/17745	0.70752	0.910508	0.851661	egfra	1
MF	GO:0008289	lipid binding	6/270	462/17745	0.70841	0.910508	0.851661	acot11b/esyt1a/apoda.1/fabp1a/snx16/pacsin1a	6
MF	GO:0015294	solute:cation symporter activity	1/270	81/17745	0.711991	0.910508	0.851661	slc6a11b	1
MF	GO:0022843	voltage-gated cation channel activity	2/270	163/17745	0.712366	0.910508	0.851661	cacna1g/cacna2d2a	2
MF	GO:0140098	catalytic activity, acting on RNA	4/270	318/17745	0.716159	0.912135	0.853183	notum2/thumpd2/polr2c/piwil2	4
MF	GO:0004540	ribonuclease activity	1/270	83/17745	0.720728	0.912135	0.853183	piwil2	1
MF	GO:0050660	flavin adenine dinucleotide binding	1/270	83/17745	0.720728	0.912135	0.853183	dldh	1
MF	GO:0042802	identical protein binding	2/270	169/17745	0.730883	0.913129	0.854113	hif1an/park7	2
MF	GO:0016462	pyrophosphatase activity	6/270	474/17745	0.731184	0.913129	0.854113	eef1a1l2/eif2s3/kif5aa/nsfa/tubb2/zgc:65894	6
MF	GO:0004843	thiol-dependent deubiquitinase	1/270	86/17745	0.733342	0.913129	0.854113	usp37	1
MF	GO:0004867	serine-type endopeptidase inhibitor activity	1/270	86/17745	0.733342	0.913129	0.854113	wfikkn2b	1
MF	GO:0101005	deubiquitinase activity	1/270	86/17745	0.733342	0.913129	0.854113	usp37	1
MF	GO:0008094	ATP-dependent activity, acting on DNA	1/270	88/17745	0.741434	0.9202	0.860727	recql5	1
MF	GO:0030546	signaling receptor activator activity	5/270	408/17745	0.747112	0.9202	0.860727	asip1/fgf18b/ptn/gdf10a/sema3gb	5
MF	GO:0048018	receptor ligand activity	5/270	408/17745	0.747112	0.9202	0.860727	asip1/fgf18b/ptn/gdf10a/sema3gb	5
MF	GO:0016818	hydrolase activity, acting on acid anhydrides, in phosphorus-containing anhydrides	6/270	484/17745	0.749188	0.9202	0.860727	eef1a1l2/eif2s3/kif5aa/nsfa/tubb2/zgc:65894	6
MF	GO:0016817	hydrolase activity, acting on acid anhydrides	6/270	485/17745	0.75094	0.9202	0.860727	eef1a1l2/eif2s3/kif5aa/nsfa/tubb2/zgc:65894	6
MF	GO:0008081	phosphoric diester hydrolase activity	1/270	93/17745	0.76061	0.927453	0.867512	plcl1	1
MF	GO:0008509	anion transmembrane transporter activity	3/270	261/17745	0.762059	0.927453	0.867512	slc25a14/slc25a4/slc6a11b	3
MF	GO:0003924	GTPase activity	4/270	341/17745	0.765368	0.927453	0.867512	eef1a1l2/eif2s3/tubb2/zgc:65894	4
MF	GO:0030545	signaling receptor regulator activity	5/270	419/17745	0.767497	0.927453	0.867512	asip1/fgf18b/ptn/gdf10a/sema3gb	5
MF	GO:0061630	ubiquitin protein ligase activity	3/270	265/17745	0.771002	0.927453	0.867512	rnf170/trim55b/ube3a	3
MF	GO:0005525	GTP binding	6/270	497/17745	0.771276	0.927453	0.867512	eef1a1l2/eif2s3/srl/ehd4/tubb2/zgc:65894	6
MF	GO:0003714	transcription corepressor activity	1/270	98/17745	0.778368	0.930186	0.870068	mier3b	1
MF	GO:0019783	ubiquitin-like protein-specific protease activity	1/270	98/17745	0.778368	0.930186	0.870068	usp37	1
MF	GO:0140097	catalytic activity, acting on DNA	2/270	188/17745	0.782971	0.932517	0.872248	recql5/rps3	2
MF	GO:0008242	omega peptidase activity	1/270	101/17745	0.788387	0.932517	0.872248	usp37	1
MF	GO:0016410	N-acyltransferase activity	1/270	101/17745	0.788387	0.932517	0.872248	aldh7a1	1
MF	GO:0061659	ubiquitin-like protein ligase activity	3/270	274/17745	0.790123	0.932517	0.872248	rnf170/trim55b/ube3a	3
MF	GO:0003713	transcription coactivator activity	1/270	103/17745	0.794814	0.932517	0.872248	med12	1
MF	GO:0051213	dioxygenase activity	1/270	103/17745	0.794814	0.932517	0.872248	hif1an	1
MF	GO:0005543	phospholipid binding	3/270	280/17745	0.802123	0.938241	0.877602	esyt1a/snx16/pacsin1a	3
MF	GO:0016705	oxidoreductase activity, acting on paired donors, with incorporation or reduction of molecular oxygen	2/270	200/17745	0.811134	0.940704	0.879906	hif1an/scd	2
MF	GO:0005244	voltage-gated ion channel activity	2/270	202/17745	0.815499	0.940704	0.879906	cacna1g/cacna2d2a	2
MF	GO:0005516	calmodulin binding	1/270	111/17745	0.818635	0.940704	0.879906	phkg1a	1
MF	GO:0016779	nucleotidyltransferase activity	1/270	112/17745	0.821412	0.940704	0.879906	polr2c	1
MF	GO:0000149	SNARE binding	1/270	113/17745	0.824147	0.940704	0.879906	vps52	1
MF	GO:0004197	cysteine-type endopeptidase activity	1/270	113/17745	0.824147	0.940704	0.879906	usp37	1
MF	GO:0005319	lipid transporter activity	1/270	113/17745	0.824147	0.940704	0.879906	zgc:158482	1
MF	GO:0022832	voltage-gated channel activity	2/270	207/17745	0.82602	0.940704	0.879906	cacna1g/cacna2d2a	2
MF	GO:0016791	phosphatase activity	3/270	293/17745	0.826162	0.940704	0.879906	pfkfb1/mtmr8/nt5c2a	3
MF	GO:0004553	hydrolase activity, hydrolyzing O-glycosyl compounds	1/270	116/17745	0.832103	0.941911	0.881035	notum2	1
MF	GO:0019887	protein kinase regulator activity	1/270	116/17745	0.832103	0.941911	0.881035	ccng1	1
MF	GO:0005549	odorant binding	1/270	118/17745	0.837206	0.942981	0.882035	zgc:194312	1
MF	GO:0008017	microtubule binding	2/270	213/17745	0.837934	0.942981	0.882035	kif5aa/maptb	2
MF	GO:0042578	phosphoric ester hydrolase activity	4/270	388/17745	0.845044	0.943108	0.882155	pfkfb1/mtmr8/nt5c2a/plcl1	4
MF	GO:0004725	protein tyrosine phosphatase activity	1/270	122/17745	0.846955	0.943108	0.882155	mtmr8	1
MF	GO:0046983	protein dimerization activity	4/270	392/17745	0.850638	0.943108	0.882155	hif1an/park7/polr2c/btbd11a	4
MF	GO:0005179	hormone activity	1/270	128/17745	0.860497	0.943108	0.882155	asip1	1
MF	GO:0004842	ubiquitin-protein transferase activity	4/270	402/17745	0.863882	0.943108	0.882155	maea/rnf170/trim55b/ube3a	4
MF	GO:0004866	endopeptidase inhibitor activity	1/270	130/17745	0.864741	0.943108	0.882155	wfikkn2b	1
MF	GO:0042393	histone binding	1/270	130/17745	0.864741	0.943108	0.882155	ing2	1
MF	GO:0015103	inorganic anion transmembrane transporter activity	1/270	133/17745	0.870866	0.943108	0.882155	slc25a14	1
MF	GO:0004386	helicase activity	1/270	134/17745	0.872846	0.943108	0.882155	recql5	1
MF	GO:0061135	endopeptidase regulator activity	1/270	134/17745	0.872846	0.943108	0.882155	wfikkn2b	1
MF	GO:0004984	olfactory receptor activity	1/270	135/17745	0.874795	0.943108	0.882155	zgc:194312	1
MF	GO:0046873	metal ion transmembrane transporter activity	4/270	412/17745	0.876113	0.943108	0.882155	atp1a3b/cacna1g/cacna2d2a/slc6a11b	4
MF	GO:0015293	symporter activity	1/270	139/17745	0.8823	0.943108	0.882155	slc6a11b	1
MF	GO:0030414	peptidase inhibitor activity	1/270	139/17745	0.8823	0.943108	0.882155	wfikkn2b	1
MF	GO:0016853	isomerase activity	1/270	140/17745	0.884105	0.943108	0.882155	fkbp3	1
MF	GO:0019207	kinase regulator activity	1/270	140/17745	0.884105	0.943108	0.882155	ccng1	1
MF	GO:0016798	hydrolase activity, acting on glycosyl bonds	1/270	141/17745	0.885882	0.943108	0.882155	notum2	1
MF	GO:0019787	ubiquitin-like protein transferase activity	4/270	421/17745	0.8863	0.943108	0.882155	maea/rnf170/trim55b/ube3a	4
MF	GO:0004497	monooxygenase activity	1/270	142/17745	0.887632	0.943108	0.882155	ywhae1	1
MF	GO:0046982	protein heterodimerization activity	1/270	142/17745	0.887632	0.943108	0.882155	btbd11a	1
MF	GO:0106310	protein serine kinase activity	1/270	143/17745	0.889356	0.943108	0.882155	akt2l	1
MF	GO:0003682	chromatin binding	2/270	249/17745	0.895144	0.944234	0.883208	ing2/klhdc3	2
MF	GO:0061134	peptidase regulator activity	1/270	147/17745	0.89599	0.944234	0.883208	wfikkn2b	1
MF	GO:0019899	enzyme binding	4/270	432/17745	0.897757	0.944234	0.883208	mier3b/ppp1r3cb/smyd2b/uba52	4
MF	GO:0015631	tubulin binding	2/270	256/17745	0.903826	0.948035	0.886763	kif5aa/maptb	2
MF	GO:0005125	cytokine activity	1/270	156/17745	0.909505	0.951406	0.889916	gdf10a	1
MF	GO:0033218	amide binding	1/270	168/17745	0.924841	0.964834	0.902477	acot11b	1
MF	GO:0015079	potassium ion transmembrane transporter activity	1/270	173/17745	0.93044	0.968059	0.905492	atp1a3b	1
MF	GO:0004252	serine-type endopeptidase activity	1/270	177/17745	0.934618	0.969792	0.907114	si:dkey-21e2.13	1
MF	GO:0001664	G protein-coupled receptor binding	1/270	180/17745	0.937586	0.969984	0.907293	asip1	1
MF	GO:0030246	carbohydrate binding	1/270	185/17745	0.942239	0.969984	0.907293	ppp1r3cb	1
MF	GO:0004721	phosphoprotein phosphatase activity	1/270	188/17745	0.944862	0.969984	0.907293	mtmr8	1
MF	GO:0008236	serine-type peptidase activity	1/270	191/17745	0.947367	0.969984	0.907293	si:dkey-21e2.13	1
MF	GO:0017171	serine hydrolase activity	1/270	191/17745	0.947367	0.969984	0.907293	si:dkey-21e2.13	1
MF	GO:0008234	cysteine-type peptidase activity	1/270	195/17745	0.950532	0.970649	0.907916	usp37	1
MF	GO:0016747	acyltransferase activity, transferring groups other than amino-acyl groups	1/270	209/17745	0.960187	0.977922	0.914718	aldh7a1	1
MF	GO:0005261	cation channel activity	2/270	346/17745	0.969592	0.984902	0.921247	cacna1g/cacna2d2a	2
MF	GO:0022836	gated channel activity	2/270	357/17745	0.973698	0.985596	0.921896	cacna1g/cacna2d2a	2
MF	GO:0016757	glycosyltransferase activity	2/270	362/17745	0.975382	0.985596	0.921896	parp2/gyg1b	2
MF	GO:0016746	acyltransferase activity	1/270	262/17745	0.982528	0.990225	0.926226	aldh7a1	1
MF	GO:0005216	ion channel activity	2/270	437/17745	0.991037	0.996086	0.931709	cacna1g/cacna2d2a	2
MF	GO:0015267	channel activity	2/270	497/17745	0.996086	0.996086	0.931709	cacna1g/cacna2d2a	2
MF	GO:0022803	passive transmembrane transporter activity	2/270	497/17745	0.996086	0.996086	0.931709	cacna1g/cacna2d2a	2

## Sheet: mRNA_KEGG
ID	Description	GeneRatio	BgRatio	pvalue	p.adjust	qvalue	geneID	Count
dre03010	Ribosome	57/165	139/6953	7.09679e-59	7.16776e-57	6.87268e-57	rpl10a/rpl13a/rpl30/rpl36a/mrpl16/mrpl34/rpl10/rpl11/rpl13/rpl14/rpl15/rpl17/rpl19/rpl21/rpl22/rpl23/rpl23a/rpl24/rpl26/rpl27/rpl31/rpl34/rpl35a/rpl36/rpl37/rpl38/rpl4/rpl5b/rpl6/rpl7/rpl7a/rpl8/rplp0/rplp2l/rps10/rps14/rps15a/rps18/rps2/rps21/rps23/rps25/rps26/rps26l/rps27.1/rps27.2/rps28/rps3/rps4x/rps5/rps6/rps7/rps8a/rps9/uba52/zgc:114188/rps13	57
dre00190	Oxidative phosphorylation	22/165	148/6953	3.30583e-12	1.66945e-10	1.60072e-10	ndufv1/uqcrq/atp5l/cox5aa/cox5b2/cox7c/cox8b/ndufa10/ndufa11/ndufa2/ndufa9a/ndufab1a/ndufab1b/ndufb10/ndufb2/ndufb6/ndufb8/ndufs8a/ndufv2/uqcrc2a/uqcrh/ndufb5	22
dre04260	Cardiac muscle contraction	12/165	145/6953	0.000157108	0.00528931	0.00507156	uqcrq/cox5aa/cox5b2/cox7c/cox8b/uqcrc2a/uqcrh/atp1a3b/myl2a/myl2b/tnnt2b/cacna2d2a	12
dre00020	Citrate cycle (TCA cycle)	5/165	35/6953	0.00129198	0.0326225	0.0312795	dldh/idh2/sucla2/suclg1/mdh1ab	5
dre04146	Peroxisome	7/165	101/6953	0.00991932	0.184778	0.177171	acsl1a/gstk1/idh2/sod2/prdx2/zgc:158482/acsl6	7
dre00630	Glyoxylate and dicarboxylate metabolism	4/165	37/6953	0.0109769	0.184778	0.177171	dldh/afmid/mdh1ab/glulb	4
dre00330	Arginine and proline metabolism	5/165	68/6953	0.0222144	0.320522	0.307327	ckmt2a/got2b/aldh7a1/ckma/ckmb	5
dre00640	Propanoate metabolism	3/165	32/6953	0.03936	0.446634	0.428247	dldh/sucla2/suclg1	3
dre01200	Carbon metabolism	7/165	134/6953	0.0397991	0.446634	0.428247	aldoab/dldh/got2b/idh2/sucla2/suclg1/mdh1ab	7
dre00280	Valine, leucine and isoleucine degradation	4/165	59/6953	0.050804	0.454737	0.436017	auh/dldh/mccc1/aldh7a1	4
dre05132	Salmonella infection	13/165	332/6953	0.051459	0.454737	0.436017	mylpfb/txn2/akt2l/map2k1/map2k4b/myl12.1/rps3/myl2a/myl2b/kif5aa/tubb2/zgc:171775/zgc:65894	13
dre00730	Thiamine metabolism	2/165	16/6953	0.0540282	0.454737	0.436017	tpk1/ak1	2
dre04216	Ferroptosis	4/165	62/6953	0.0590157	0.458507	0.439631	acsl1a/fth1b/gpx4b/acsl6	4
dre03320	PPAR signaling pathway	5/165	94/6953	0.07216	0.520583	0.499152	acsl1a/fabp1a/zgc:158482/acsl6/scd	5
dre00061	Fatty acid biosynthesis	2/165	22/6953	0.0949101	0.639062	0.612753	acsl1a/acsl6	2
dre01210	2-Oxocarboxylic acid metabolism	2/165	23/6953	0.102387	0.64632	0.619713	got2b/idh2	2
dre01212	Fatty acid metabolism	4/165	78/6953	0.113632	0.674992	0.647205	acsl1a/tecrb/acsl6/scd	4
dre04510	Focal adhesion	10/165	278/6953	0.124114	0.674992	0.647205	mylpfb/akt2l/cav3/map2k1/myl12.1/myl2a/thbs1b/egfra/myl2b/col9a1b	10
dre00380	Tryptophan metabolism	3/165	53/6953	0.130575	0.674992	0.647205	dldh/afmid/aldh7a1	3
dre00310	Lysine degradation	4/165	84/6953	0.138358	0.674992	0.647205	dldh/aldh7a1/smyd1a/smyd2b	4
dre00620	Pyruvate metabolism	3/165	55/6953	0.141469	0.674992	0.647205	dldh/aldh7a1/mdh1ab	3
dre00071	Fatty acid degradation	3/165	56/6953	0.147028	0.674992	0.647205	acsl1a/aldh7a1/acsl6	3
dre00220	Arginine biosynthesis	2/165	31/6953	0.16691	0.732953	0.702779	got2b/glulb	2
dre01230	Biosynthesis of amino acids	4/165	92/6953	0.174316	0.733581	0.703382	aldoab/got2b/idh2/glulb	4
dre01040	Biosynthesis of unsaturated fatty acids	2/165	35/6953	0.201297	0.792872	0.760232	tecrb/scd	2
dre04912	GnRH signaling pathway	5/165	132/6953	0.204106	0.792872	0.760232	map2k1/map2k4b/egfra/mmp2/zgc:171775	5
dre00480	Glutathione metabolism	3/165	69/6953	0.224689	0.840502	0.805901	gstk1/idh2/gpx4b	3
dre04620	Toll-like receptor signaling pathway	4/165	106/6953	0.243615	0.861721	0.826247	akt2l/map2k1/map2k4b/zgc:171775	4
dre04910	Insulin signaling pathway	6/165	180/6953	0.255486	0.861721	0.826247	eif4eb/akt2l/map2k1/ppp1r3cb/rps6/phkg1a	6
dre01232	Nucleotide metabolism	4/165	110/6953	0.264489	0.861721	0.826247	adkb/ak1/ampd1/nt5c2a	4
dre04012	ErbB signaling pathway	4/165	110/6953	0.264489	0.861721	0.826247	akt2l/map2k1/map2k4b/egfra	4
dre04914	Progesterone-mediated oocyte maturation	4/165	112/6953	0.275052	0.861848	0.826368	akt2l/anapc16/map2k1/zgc:171775	4
dre00051	Fructose and mannose metabolism	2/165	45/6953	0.289533	0.861848	0.826368	aldoab/pfkfb1	2
dre00010	Glycolysis / Gluconeogenesis	3/165	81/6953	0.30184	0.861848	0.826368	aldoab/dldh/aldh7a1	3
dre04370	VEGF signaling pathway	3/165	81/6953	0.30184	0.861848	0.826368	akt2l/map2k1/zgc:171775	3
dre00260	Glycine, serine and threonine metabolism	2/165	47/6953	0.307193	0.861848	0.826368	dldh/aldh7a1	2
dre00360	Phenylalanine metabolism	1/165	16/6953	0.319338	0.863206	0.82767	got2b	1
dre00250	Alanine, aspartate and glutamate metabolism	2/165	49/6953	0.32477	0.863206	0.82767	got2b/glulb	2
dre04261	Adrenergic signaling in cardiomyocytes	7/165	244/6953	0.358946	0.92227	0.884303	akt2l/atp1a3b/myl2a/myl2b/tnnt2b/cacna2d2a/zgc:171775	7
dre04540	Gap junction	4/165	132/6953	0.382994	0.92227	0.884303	map2k1/egfra/tubb2/zgc:65894	4
dre00910	Nitrogen metabolism	1/165	21/6953	0.396549	0.92227	0.884303	glulb	1
dre04920	Adipocytokine signaling pathway	3/165	96/6953	0.399516	0.92227	0.884303	acsl1a/akt2l/acsl6	3
dre00270	Cysteine and methionine metabolism	2/165	58/6953	0.402073	0.92227	0.884303	got2b/mdh1ab	2
dre00900	Terpenoid backbone biosynthesis	1/165	22/6953	0.410912	0.92227	0.884303	hmgcra	1
dre03060	Protein export	1/165	22/6953	0.410912	0.92227	0.884303	sec61g	1
dre04068	FoxO signaling pathway	5/165	181/6953	0.430024	0.944182	0.905313	sod2/akt2l/map2k1/egfra/zgc:171775	5
dre00340	Histidine metabolism	1/165	26/6953	0.465048	0.995459	0.954479	aldh7a1	1
dre04114	Oocyte meiosis	4/165	151/6953	0.484057	0.995459	0.954479	anapc16/map2k1/ywhae1/zgc:171775	4
dre04371	Apelin signaling pathway	5/165	193/6953	0.485816	0.995459	0.954479	akt2l/map2k1/rps6/myl2a/myl2b	5
dre00030	Pentose phosphate pathway	1/165	33/6953	0.548152	0.995459	0.954479	aldoab	1
dre04150	mTOR signaling pathway	5/165	208/6953	0.5527	0.995459	0.954479	eif4eb/akt2l/lamtor2/map2k1/rps6	5
dre00230	Purine metabolism	4/165	166/6953	0.559045	0.995459	0.954479	adkb/ak1/ampd1/nt5c2a	4
dre03020	RNA polymerase	1/165	35/6953	0.569444	0.995459	0.954479	polr2c	1
dre00410	beta-Alanine metabolism	1/165	36/6953	0.579713	0.995459	0.954479	aldh7a1	1
dre00500	Starch and sucrose metabolism	1/165	38/6953	0.599527	0.995459	0.954479	gyg1b	1
dre04810	Regulation of actin cytoskeleton	7/165	308/6953	0.601677	0.995459	0.954479	mylpfb/fgf18b/map2k1/myl12.1/myl2a/egfra/myl2b	7
dre00350	Tyrosine metabolism	1/165	39/6953	0.609082	0.995459	0.954479	got2b	1
dre03410	Base excision repair	1/165	39/6953	0.609082	0.995459	0.954479	parp2	1
dre04115	p53 signaling pathway	2/165	88/6953	0.622524	0.995459	0.954479	ccng1/thbs1b	2
dre00062	Fatty acid elongation	1/165	42/6953	0.636411	0.995459	0.954479	tecrb	1
dre04010	MAPK signaling pathway	9/165	409/6953	0.641715	0.995459	0.954479	fgf18b/akt2l/map2k1/map2k4b/cacna1g/egfra/cacna2d2a/maptb/zgc:171775	9
dre04145	Phagosome	4/165	185/6953	0.64502	0.995459	0.954479	sec61g/thbs1b/tubb2/zgc:65894	4
dre00760	Nicotinate and nicotinamide metabolism	1/165	46/6953	0.669917	0.995459	0.954479	nt5c2a	1
dre03015	mRNA surveillance pathway	2/165	99/6953	0.686146	0.995459	0.954479	nxt2/pabpc4	2
dre04218	Cellular senescence	4/165	200/6953	0.704688	0.995459	0.954479	akt2l/map2k1/slc25a4/zgc:171775	4
dre04144	Endocytosis	7/165	341/6953	0.707025	0.995459	0.954479	capza1b/cav3/acap1/egfra/ehd4/wipf1b/kif5aa	7
dre01240	Biosynthesis of cofactors	4/165	202/6953	0.712075	0.995459	0.954479	tpk1/dldh/afmid/ak1	4
dre04512	ECM-receptor interaction	2/165	107/6953	0.72672	0.995459	0.954479	thbs1b/col9a1b	2
dre00040	Pentose and glucuronate interconversions	1/165	55/6953	0.734502	0.995459	0.954479	cryl1	1
dre03013	Nucleocytoplasmic transport	2/165	110/6953	0.740759	0.995459	0.954479	eef1a1l2/nxt2	2
dre04120	Ubiquitin mediated proteolysis	3/165	161/6953	0.741302	0.995459	0.954479	anapc16/uba52/ube3a	3
dre00053	Ascorbate and aldarate metabolism	1/165	57/6953	0.747052	0.995459	0.954479	aldh7a1	1
dre00590	Arachidonic acid metabolism	1/165	62/6953	0.775908	0.995459	0.954479	lta4h	1
dre04621	NOD-like receptor signaling pathway	3/165	173/6953	0.784096	0.995459	0.954479	txn2/ywhae1/zgc:171775	3
dre04622	RIG-I-like receptor signaling pathway	1/165	66/6953	0.796616	0.995459	0.954479	zgc:171775	1
dre00240	Pyrimidine metabolism	1/165	69/6953	0.810889	0.995459	0.954479	nt5c2a	1
dre04340	Hedgehog signaling pathway	1/165	69/6953	0.810889	0.995459	0.954479	gli3	1
dre04625	C-type lectin receptor signaling pathway	2/165	129/6953	0.816086	0.995459	0.954479	akt2l/zgc:171775	2
dre00561	Glycerolipid metabolism	1/165	72/6953	0.824166	0.995459	0.954479	aldh7a1	1
dre00982	Drug metabolism - cytochrome P450	1/165	72/6953	0.824166	0.995459	0.954479	gstk1	1
dre00980	Metabolism of xenobiotics by cytochrome P450	1/165	76/6953	0.840437	0.995459	0.954479	gstk1	1
dre03008	Ribosome biogenesis in eukaryotes	1/165	77/6953	0.844266	0.995459	0.954479	nxt2	1
dre04217	Necroptosis	3/165	196/6953	0.849864	0.995459	0.954479	fth1b/slc25a4/glulb	3
dre04210	Apoptosis	3/165	201/6953	0.86163	0.995459	0.954479	parp2/akt2l/map2k1	3
dre04916	Melanogenesis	2/165	147/6953	0.868834	0.995459	0.954479	asip1/map2k1	2
dre03018	RNA degradation	1/165	86/6953	0.874862	0.995459	0.954479	pabpc4	1
dre04110	Cell cycle	2/165	154/6953	0.885322	0.995459	0.954479	anapc16/ywhae1	2
dre04137	Mitophagy - animal	1/165	94/6953	0.896998	0.995459	0.954479	uba52	1
dre00562	Inositol phosphate metabolism	1/165	96/6953	0.901894	0.995459	0.954479	mtmr8	1
dre00564	Glycerophospholipid metabolism	1/165	112/6953	0.933587	0.995459	0.954479	etnppl	1
dre04530	Tight junction	3/165	249/6953	0.939307	0.995459	0.954479	myl12.1/myl2a/myl2b	3
dre04070	Phosphatidylinositol signaling system	1/165	118/6953	0.94264	0.995459	0.954479	mtmr8	1
dre04520	Adherens junction	1/165	118/6953	0.94264	0.995459	0.954479	egfra	1
dre04020	Calcium signaling pathway	5/165	377/6953	0.949813	0.995459	0.954479	fgf18b/slc25a4/cacna1g/egfra/phkg1a	5
dre04140	Autophagy - animal	2/165	200/6953	0.954095	0.995459	0.954479	akt2l/map2k1	2
dre04350	TGF-beta signaling pathway	1/165	137/6953	0.963967	0.995459	0.954479	thbs1b	1
dre04270	Vascular smooth muscle contraction	1/165	177/6953	0.986518	0.995459	0.954479	map2k1	1
dre04141	Protein processing in endoplasmic reticulum	1/165	202/6953	0.992729	0.995459	0.954479	sec61g	1
dre05168	Herpes simplex virus 1 infection	1/165	204/6953	0.99308	0.995459	0.954479	akt2l	1
dre04310	Wnt signaling pathway	1/165	220/6953	0.995345	0.995459	0.954479	notum2	1
dre04060	Cytokine-cytokine receptor interaction	1/165	221/6953	0.995459	0.995459	0.954479	gdf10a	1

## Sheet: lncRNA_GO
ONTOLOGY	ID	Description	GeneRatio	BgRatio	pvalue	p.adjust	qvalue	geneID	Count
BP	GO:0006412	translation	68/254	455/18042	1.51539e-50	1.97304e-47	1.85516e-47	eif4eb/rpl10a/rpl13a/rpl36a/mrpl16/mrpl34/mrpl37/mrpl41/mrps35/piwil2/cnot11/eef1a1l2/eef1b2/eef1db/eif2s3/eif3d/eif3ea/eif3ha/eif3hb/eif3m/eif3s6ip/rpl10/rpl11/rpl13/rpl14/rpl15/rpl17/rpl19/rpl21/rpl22/rpl23/rpl23a/rpl24/rpl26/rpl27/rpl31/rpl34/rpl35a/rpl36/rpl37/rpl38/rpl4/rpl5b/rpl6/rpl8/rplp0/rplp2l/rps14/rps15a/rps18/rps2/rps21/rps23/rps26/rps26l/rps27.1/rps27.2/rps28/rps3/rps4x/rps5/rps6/rp…	68
BP	GO:0043043	peptide biosynthetic process	68/254	460/18042	3.21224e-50	2.09117e-47	1.96623e-47	eif4eb/rpl10a/rpl13a/rpl36a/mrpl16/mrpl34/mrpl37/mrpl41/mrps35/piwil2/cnot11/eef1a1l2/eef1b2/eef1db/eif2s3/eif3d/eif3ea/eif3ha/eif3hb/eif3m/eif3s6ip/rpl10/rpl11/rpl13/rpl14/rpl15/rpl17/rpl19/rpl21/rpl22/rpl23/rpl23a/rpl24/rpl26/rpl27/rpl31/rpl34/rpl35a/rpl36/rpl37/rpl38/rpl4/rpl5b/rpl6/rpl8/rplp0/rplp2l/rps14/rps15a/rps18/rps2/rps21/rps23/rps26/rps26l/rps27.1/rps27.2/rps28/rps3/rps4x/rps5/rps6/rp…	68
BP	GO:0002181	cytoplasmic translation	21/254	71/18042	1.6744e-22	7.26689e-20	6.83272e-20	eif2s3/eif3d/eif3ea/eif3ha/eif3hb/eif3m/eif3s6ip/rpl15/rpl17/rpl22/rpl24/rpl26/rpl31/rpl35a/rpl36/rpl6/rpl8/rplp0/rplp2l/rps21/rps28	21
BP	GO:0022613	ribonucleoprotein complex biogenesis	29/254	324/18042	2.13285e-15	6.94242e-13	6.52763e-13	rpl10a/bysl/eif2s3/eif3d/eif3ea/eif3ha/eif3hb/eif3m/eif3s6ip/rpl10/rpl14/rpl23a/rpl26/rpl35a/rpl38/rpl5b/rpl6/rpl7/rpl7a/rplp0/rps14/rps21/rps27.1/rps27.2/rps28/rps5/rps7/rps8a/utp23	29
BP	GO:0009060	aerobic respiration	16/254	100/18042	6.96451e-13	1.55702e-10	1.46399e-10	ndufv1/uqcrq/cox5aa/cox5b2/cox7c/cox8b/idh2/ndufa10/ndufb6/ndufb8/ndufs8a/ndufv2/sucla2/suclg1/uqcrh/mdh1ab	16
BP	GO:0022618	ribonucleoprotein complex assembly	18/254	136/18042	7.17519e-13	1.55702e-10	1.46399e-10	eif2s3/eif3d/eif3ea/eif3ha/eif3hb/eif3m/eif3s6ip/rpl10/rpl23a/rpl38/rpl5b/rpl6/rplp0/rps14/rps27.1/rps27.2/rps28/rps5	18
BP	GO:0071826	ribonucleoprotein complex subunit organization	18/254	140/18042	1.19119e-12	2.21561e-10	2.08323e-10	eif2s3/eif3d/eif3ea/eif3ha/eif3hb/eif3m/eif3s6ip/rpl10/rpl23a/rpl38/rpl5b/rpl6/rplp0/rps14/rps27.1/rps27.2/rps28/rps5	18
BP	GO:0042254	ribosome biogenesis	21/254	226/18042	9.09047e-12	1.3918e-09	1.30865e-09	rpl10a/bysl/rpl10/rpl14/rpl23a/rpl26/rpl35a/rpl5b/rpl6/rpl7/rpl7a/rplp0/rps14/rps21/rps27.1/rps27.2/rps28/rps5/rps7/rps8a/utp23	21
BP	GO:0045333	cellular respiration	16/254	118/18042	9.62077e-12	1.3918e-09	1.30865e-09	ndufv1/uqcrq/cox5aa/cox5b2/cox7c/cox8b/idh2/ndufa10/ndufb6/ndufb8/ndufs8a/ndufv2/sucla2/suclg1/uqcrh/mdh1ab	16
BP	GO:0015980	energy derivation by oxidation of organic compounds	18/254	163/18042	1.63225e-11	2.08897e-09	1.96416e-09	ndufv1/uqcrq/cox5aa/cox5b2/cox7c/cox8b/idh2/ndufa10/ndufb6/ndufb8/ndufs8a/ndufv2/sucla2/suclg1/uqcrh/gyg1b/mdh1ab/ppp1r3cb	18
BP	GO:0019646	aerobic electron transport chain	11/254	44/18042	1.76488e-11	2.08897e-09	1.96416e-09	ndufv1/uqcrq/cox5aa/cox5b2/cox7c/ndufa10/ndufb6/ndufb8/ndufs8a/ndufv2/uqcrh	11
BP	GO:0042775	mitochondrial ATP synthesis coupled electron transport	11/254	45/18042	2.30705e-11	2.50315e-09	2.35359e-09	ndufv1/uqcrq/cox5aa/cox5b2/cox7c/ndufa10/ndufb6/ndufb8/ndufs8a/ndufv2/uqcrh	11
BP	GO:0042773	ATP synthesis coupled electron transport	11/254	49/18042	6.30129e-11	6.31099e-09	5.93393e-09	ndufv1/uqcrq/cox5aa/cox5b2/cox7c/ndufa10/ndufb6/ndufb8/ndufs8a/ndufv2/uqcrh	11
BP	GO:0042255	ribosome assembly	10/254	39/18042	1.13807e-10	1.0584e-08	9.95165e-09	rpl10/rpl23a/rpl5b/rpl6/rplp0/rps14/rps27.1/rps27.2/rps28/rps5	10
BP	GO:0006119	oxidative phosphorylation	12/254	72/18042	3.39984e-10	2.95106e-08	2.77475e-08	ndufv1/uqcrq/cox5aa/cox5b2/cox7c/cox8b/ndufa10/ndufb6/ndufb8/ndufs8a/ndufv2/uqcrh	12
BP	GO:0006091	generation of precursor metabolites and energy	19/254	224/18042	4.40093e-10	3.58125e-08	3.36729e-08	aldoab/ndufv1/uqcrq/cox5aa/cox5b2/cox7c/cox8b/idh2/ndufa10/ndufb6/ndufb8/ndufs8a/ndufv2/sucla2/suclg1/uqcrh/gyg1b/mdh1ab/ppp1r3cb	19
BP	GO:0042273	ribosomal large subunit biogenesis	11/254	60/18042	6.46596e-10	4.95217e-08	4.65629e-08	rpl10a/rpl10/rpl14/rpl23a/rpl26/rpl35a/rpl5b/rpl6/rpl7/rpl7a/rplp0	11
BP	GO:0022904	respiratory electron transport chain	11/254	62/18042	9.3549e-10	6.76671e-08	6.36243e-08	ndufv1/uqcrq/cox5aa/cox5b2/cox7c/ndufa10/ndufb6/ndufb8/ndufs8a/ndufv2/uqcrh	11
BP	GO:0046034	ATP metabolic process	15/254	143/18042	1.72092e-09	1.17929e-07	1.10883e-07	aldoab/ndufv1/uqcrq/atp5l/cox5aa/cox5b2/cox7c/cox8b/ndufa10/ndufb6/ndufb8/ndufs8a/ndufv2/uqcrh/ak1	15
BP	GO:0022900	electron transport chain	11/254	66/18042	1.88119e-09	1.22466e-07	1.15149e-07	ndufv1/uqcrq/cox5aa/cox5b2/cox7c/ndufa10/ndufb6/ndufb8/ndufs8a/ndufv2/uqcrh	11
BP	GO:0140694	non-membrane-bounded organelle assembly	17/254	244/18042	6.99096e-08	4.3344e-06	4.07543e-06	tnni2a.4/actn2b/tnnt2b/cav3/desma/rpl10/rpl23a/rpl5b/rpl6/rplp0/rps14/rps27.1/rps27.2/rps28/rps5/smyd1a/tnnt1	17
BP	GO:0001732	formation of cytoplasmic translation initiation complex	6/254	17/18042	7.97664e-08	4.72072e-06	4.43868e-06	eif3d/eif3ea/eif3ha/eif3hb/eif3m/eif3s6ip	6
BP	GO:0002183	cytoplasmic translational initiation	7/254	29/18042	1.2091e-07	6.84457e-06	6.43563e-06	eif2s3/eif3d/eif3ea/eif3ha/eif3hb/eif3m/eif3s6ip	7
BP	GO:0006120	mitochondrial electron transport, NADH to ubiquinone	6/254	21/18042	3.33586e-07	1.80971e-05	1.70158e-05	ndufv1/ndufa10/ndufb6/ndufb8/ndufs8a/ndufv2	6
BP	GO:0042274	ribosomal small subunit biogenesis	8/254	57/18042	1.25866e-06	6.55508e-05	6.16344e-05	rps14/rps21/rps27.1/rps27.2/rps28/rps5/rps7/rps8a	8
BP	GO:0000028	ribosomal small subunit assembly	5/254	15/18042	1.42284e-06	7.12513e-05	6.69943e-05	rps14/rps27.1/rps27.2/rps28/rps5	5
BP	GO:0000027	ribosomal large subunit assembly	5/254	16/18042	2.04584e-06	9.8655e-05	9.27607e-05	rpl10/rpl23a/rpl5b/rpl6/rplp0	5
BP	GO:0045214	sarcomere organization	6/254	41/18042	2.18327e-05	0.00101522	0.000954566	actn2b/tnnt2b/cav3/desma/smyd1a/tnnt1	6
BP	GO:0006413	translational initiation	8/254	88/18042	3.36371e-05	0.00151019	0.00141996	eif4eb/eif2s3/eif3d/eif3ea/eif3ha/eif3hb/eif3m/eif3s6ip	8
BP	GO:0006364	rRNA processing	10/254	156/18042	7.43104e-05	0.00322507	0.00303238	rpl10a/bysl/rpl7/rpl7a/rps14/rps21/rps28/rps7/rps8a/utp23	10
BP	GO:0002262	myeloid cell homeostasis	9/254	128/18042	8.37797e-05	0.00351875	0.00330852	sod2/maea/rpl11/rpl27/rpl35a/rps14/rps15a/rps27.1/rps3	9
BP	GO:0016072	rRNA metabolic process	10/254	164/18042	0.000112734	0.00458686	0.00431281	rpl10a/bysl/rpl7/rpl7a/rps14/rps21/rps28/rps7/rps8a/utp23	10
BP	GO:0010257	NADH dehydrogenase complex assembly	4/254	21/18042	0.000190136	0.00728108	0.00684606	ndufa11/ndufs8a/ndufaf3/rpl37	4
BP	GO:0032981	mitochondrial respiratory chain complex I assembly	4/254	21/18042	0.000190136	0.00728108	0.00684606	ndufa11/ndufs8a/ndufaf3/rpl37	4
BP	GO:0030218	erythrocyte differentiation	8/254	116/18042	0.000237179	0.00868126	0.00816259	maea/rpl11/rpl27/rpl35a/rps14/rps15a/rps27.1/rps3	8
BP	GO:0048872	homeostasis of number of cells	9/254	147/18042	0.000240035	0.00868126	0.00816259	sod2/maea/rpl11/rpl27/rpl35a/rps14/rps15a/rps27.1/rps3	9
BP	GO:0034101	erythrocyte homeostasis	8/254	117/18042	0.000251541	0.00885152	0.00832267	maea/rpl11/rpl27/rpl35a/rps14/rps15a/rps27.1/rps3	8
BP	GO:0030239	myofibril assembly	7/254	92/18042	0.000319561	0.0109492	0.010295	tnni2a.4/actn2b/tnnt2b/cav3/desma/smyd1a/tnnt1	7
BP	GO:0006123	mitochondrial electron transport, cytochrome c to oxygen	3/254	11/18042	0.000418499	0.0139714	0.0131367	cox5aa/cox5b2/cox7c	3
BP	GO:0010927	cellular component assembly involved in morphogenesis	7/254	100/18042	0.000530974	0.0172832	0.0162506	tnni2a.4/actn2b/tnnt2b/cav3/desma/smyd1a/tnnt1	7
BP	GO:0055002	striated muscle cell development	7/254	101/18042	0.000563783	0.0179036	0.0168339	tnni2a.4/actn2b/tnnt2b/cav3/desma/smyd1a/tnnt1	7
BP	GO:0006099	tricarboxylic acid cycle	4/254	29/18042	0.0006907	0.0214117	0.0201324	idh2/sucla2/suclg1/mdh1ab	4
BP	GO:0055001	muscle cell development	10/254	208/18042	0.000753196	0.0228061	0.0214435	tnni2a.4/mybpc1/actn2b/tnnt2b/acta1b/actn3b/cav3/desma/smyd1a/tnnt1	10
BP	GO:0000302	response to reactive oxygen species	4/254	30/18042	0.000788221	0.0233242	0.0219307	apoda.1/sod2/park7/prdx2	4
BP	GO:0031032	actomyosin structure organization	8/254	140/18042	0.000835437	0.024172	0.0227278	tnni2a.4/actn2b/tnnt2b/cav3/desma/smyd1a/frmd3/tnnt1	8
BP	GO:0034614	cellular response to reactive oxygen species	3/254	16/18042	0.00134825	0.0365713	0.0343863	sod2/park7/prdx2	3
BP	GO:0097237	cellular response to toxic substance	3/254	16/18042	0.00134825	0.0365713	0.0343863	sod2/park7/prdx2	3
BP	GO:1990748	cellular detoxification	3/254	16/18042	0.00134825	0.0365713	0.0343863	sod2/park7/prdx2	3
BP	GO:0044283	small molecule biosynthetic process	12/254	314/18042	0.00171573	0.0455895	0.0428657	lta4h/tpk1/adkb/ndufa9a/ndufa9b/ndufab1a/ndufab1b/maea/park7/tecrb/hmgcra/scd	12
BP	GO:0006941	striated muscle contraction	5/254	62/18042	0.00178959	0.0466009	0.0438167	tnni2a.4/prrx1a/tnnt2b/desma/tnnt1	5
BP	GO:0045454	cell redox homeostasis	3/254	19/18042	0.00226135	0.0566207	0.0532378	txn2/dldh/prdx2	3
BP	GO:0046033	AMP metabolic process	3/254	19/18042	0.00226135	0.0566207	0.0532378	adkb/ak1/ampd1	3
BP	GO:0034470	ncRNA processing	11/254	283/18042	0.00231903	0.0569694	0.0535657	rpl10a/thumpd2/bysl/rpl7/rpl7a/rps14/rps21/rps28/rps7/rps8a/utp23	11
BP	GO:0051146	striated muscle cell differentiation	9/254	203/18042	0.00238764	0.0575686	0.0541291	tnni2a.4/mybpc1/actn2b/tnnt2b/acta1b/cav3/desma/smyd1a/tnnt1	9
BP	GO:0032787	monocarboxylic acid metabolic process	11/254	285/18042	0.00244877	0.057969	0.0545056	acot11b/acsl1a/aldoab/auh/cryl1/idh2/ndufab1a/ndufab1b/park7/tecrb/scd	11
BP	GO:0030490	maturation of SSU-rRNA	4/254	42/18042	0.00282143	0.0653422	0.0614382	rps14/rps21/rps28/rps8a	4
BP	GO:0006417	regulation of translation	8/254	170/18042	0.0028606	0.0653422	0.0614382	rpl13a/piwil2/cnot11/eif2s3/eif3ha/rpl10/rps3/rps9	8
BP	GO:0061061	muscle structure development	13/254	380/18042	0.0029508	0.0662404	0.0622828	tnni2a.4/mybpc1/actn2b/mkxb/tnnt2b/acta1b/actn3b/cav3/desma/smyd1a/hmgcra/obscna/tnnt1	13
BP	GO:0007568	aging	3/254	21/18042	0.00304008	0.0670879	0.0630796	apoda.1/ecrg4a/ing2	3
BP	GO:0030099	myeloid cell differentiation	9/254	211/18042	0.00309166	0.0670889	0.0630806	med12/maea/rpl11/rpl27/rpl35a/rps14/rps15a/rps27.1/rps3	9
BP	GO:0034248	regulation of cellular amide metabolic process	8/254	177/18042	0.00365856	0.0780892	0.0734237	rpl13a/piwil2/cnot11/eif2s3/eif3ha/rpl10/rps3/rps9	8
BP	GO:0034660	ncRNA metabolic process	12/254	346/18042	0.00378741	0.0784043	0.07372	rpl10a/thumpd2/piwil2/bysl/rpl7/rpl7a/rps14/rps21/rps28/rps7/rps8a/utp23	12
BP	GO:0042692	muscle cell differentiation	10/254	259/18042	0.00379376	0.0784043	0.07372	tnni2a.4/mybpc1/actn2b/tnnt2b/acta1b/actn3b/cav3/desma/smyd1a/tnnt1	10
BP	GO:0006414	translational elongation	4/254	47/18042	0.00425652	0.0852613	0.0801673	eef1a1l2/eef1b2/eef1db/rplp2l	4
BP	GO:0060048	cardiac muscle contraction	4/254	47/18042	0.00425652	0.0852613	0.0801673	tnni2a.4/prrx1a/tnnt2b/desma	4
BP	GO:0006631	fatty acid metabolic process	8/254	182/18042	0.00432681	0.0853561	0.0802564	acot11b/acsl1a/auh/cryl1/ndufab1a/ndufab1b/tecrb/scd	8
BP	GO:0098754	detoxification	3/254	24/18042	0.00448489	0.0871542	0.0819471	sod2/park7/prdx2	3
BP	GO:0009117	nucleotide metabolic process	11/254	317/18042	0.00545153	0.104381	0.0981445	acot11b/acsl1a/aldoab/adkb/atp5l/sucla2/afmid/ak1/ampd1/park7/hmgcra	11
BP	GO:0033108	mitochondrial respiratory chain complex assembly	4/254	51/18042	0.00570862	0.107719	0.101283	ndufa11/ndufs8a/ndufaf3/rpl37	4
BP	GO:0009150	purine ribonucleotide metabolic process	9/254	234/18042	0.00605341	0.112593	0.105866	acot11b/acsl1a/aldoab/adkb/atp5l/sucla2/ak1/ampd1/hmgcra	9
BP	GO:0001501	skeletal system development	12/254	369/18042	0.00626277	0.114847	0.107985	hoxa9a/hoxa9b/hoxd9a/hapln1a/med12/bglap/mgp/ucmaa/aldh7a1/eif3ea/rpl13/mab21l2	12
BP	GO:0007517	muscle organ development	8/254	195/18042	0.00650579	0.117646	0.110617	mybpc1/actn2b/mkxb/acta1b/desma/smyd1a/hmgcra/obscna	8
BP	GO:0014902	myotube differentiation	5/254	84/18042	0.00665515	0.118699	0.111607	mybpc1/actn2b/acta1b/cav3/smyd1a	5
BP	GO:0000462	maturation of SSU-rRNA from tricistronic rRNA transcript (SSU-rRNA, 5.8S rRNA, LSU-rRNA)	3/254	28/18042	0.00696532	0.122552	0.11523	rps14/rps21/rps8a	3
BP	GO:0006753	nucleoside phosphate metabolic process	11/254	330/18042	0.00729259	0.126599	0.119036	acot11b/acsl1a/aldoab/adkb/atp5l/sucla2/afmid/ak1/ampd1/park7/hmgcra	11
BP	GO:0000470	maturation of LSU-rRNA	3/254	29/18042	0.00768932	0.130019	0.122251	rpl10a/rpl7/rpl7a	3
BP	GO:0042398	cellular modified amino acid biosynthetic process	3/254	29/18042	0.00768932	0.130019	0.122251	ckmt2a/ckma/ckmb	3
BP	GO:0048706	embryonic skeletal system development	8/254	202/18042	0.00797923	0.133192	0.125234	hoxa9a/hoxa9b/hoxd9a/med12/ucmaa/eif3ea/rpl13/mab21l2	8
BP	GO:0006979	response to oxidative stress	5/254	89/18042	0.0084577	0.139391	0.131063	apoda.1/sod2/gpx4b/park7/prdx2	5
BP	GO:0006163	purine nucleotide metabolic process	9/254	248/18042	0.00871183	0.141785	0.133314	acot11b/acsl1a/aldoab/adkb/atp5l/sucla2/ak1/ampd1/hmgcra	9
BP	GO:0009259	ribonucleotide metabolic process	9/254	252/18042	0.0096135	0.154528	0.145296	acot11b/acsl1a/aldoab/adkb/atp5l/sucla2/ak1/ampd1/hmgcra	9
BP	GO:0009636	response to toxic substance	3/254	32/18042	0.0101201	0.160688	0.151087	sod2/park7/prdx2	3
BP	GO:0007519	skeletal muscle tissue development	6/254	131/18042	0.0106453	0.16699	0.157013	mybpc1/actn2b/acta1b/desma/smyd1a/hmgcra	6
BP	GO:0009126	purine nucleoside monophosphate metabolic process	3/254	33/18042	0.0110183	0.167989	0.157952	adkb/ak1/ampd1	3
BP	GO:0009167	purine ribonucleoside monophosphate metabolic process	3/254	33/18042	0.0110183	0.167989	0.157952	adkb/ak1/ampd1	3
BP	GO:0019693	ribose phosphate metabolic process	9/254	258/18042	0.011096	0.167989	0.157952	acot11b/acsl1a/aldoab/adkb/atp5l/sucla2/ak1/ampd1/hmgcra	9
BP	GO:0007569	cell aging	2/254	12/18042	0.0118721	0.17368	0.163303	ecrg4a/ing2	2
BP	GO:0032261	purine nucleotide salvage	2/254	12/18042	0.0118721	0.17368	0.163303	adkb/ampd1	2
BP	GO:0106380	purine ribonucleotide salvage	2/254	12/18042	0.0118721	0.17368	0.163303	adkb/ampd1	2
BP	GO:0048704	embryonic skeletal system morphogenesis	7/254	181/18042	0.0143555	0.207677	0.195269	hoxa9a/hoxa9b/hoxd9a/med12/eif3ea/rpl13/mab21l2	7
BP	GO:0014904	myotube cell development	4/254	67/18042	0.0147137	0.208231	0.19579	mybpc1/actn2b/acta1b/smyd1a	4
BP	GO:0048741	skeletal muscle fiber development	4/254	67/18042	0.0147137	0.208231	0.19579	mybpc1/actn2b/acta1b/smyd1a	4
BP	GO:0072521	purine-containing compound metabolic process	9/254	272/18042	0.0152163	0.213028	0.2003	acot11b/acsl1a/aldoab/adkb/atp5l/sucla2/ak1/ampd1/hmgcra	9
BP	GO:0035435	phosphate ion transmembrane transport	2/254	14/18042	0.0160693	0.218434	0.205383	slc25a14/slc25a3b	2
BP	GO:0043101	purine-containing compound salvage	2/254	14/18042	0.0160693	0.218434	0.205383	adkb/ampd1	2
BP	GO:0006937	regulation of muscle contraction	3/254	38/18042	0.0161845	0.218434	0.205383	tnnt2b/desma/tnnt1	3
BP	GO:0060538	skeletal muscle organ development	6/254	144/18042	0.0163505	0.218434	0.205383	mybpc1/actn2b/acta1b/desma/smyd1a/hmgcra	6
BP	GO:0072330	monocarboxylic acid biosynthetic process	5/254	105/18042	0.0164413	0.218434	0.205383	ndufab1a/ndufab1b/park7/tecrb/scd	5
BP	GO:0042180	cellular ketone metabolic process	4/254	73/18042	0.0195818	0.25753	0.242144	ndufa9a/ndufa9b/afmid/park7	4
BP	GO:0033865	nucleoside bisphosphate metabolic process	4/254	74/18042	0.0204786	0.261403	0.245785	acot11b/acsl1a/sucla2/hmgcra	4
BP	GO:0033875	ribonucleoside bisphosphate metabolic process	4/254	74/18042	0.0204786	0.261403	0.245785	acot11b/acsl1a/sucla2/hmgcra	4
BP	GO:0034032	purine nucleoside bisphosphate metabolic process	4/254	74/18042	0.0204786	0.261403	0.245785	acot11b/acsl1a/sucla2/hmgcra	4
BP	GO:0042541	hemoglobin biosynthetic process	2/254	16/18042	0.0208031	0.262967	0.247256	rpl10a/rpl11	2
BP	GO:0001666	response to hypoxia	4/254	75/18042	0.0214002	0.267914	0.251908	ndufa9a/mmp2/cct4/hif1an	4
BP	GO:0036293	response to decreased oxygen levels	4/254	76/18042	0.0223469	0.276327	0.259818	ndufa9a/mmp2/cct4/hif1an	4
BP	GO:0090257	regulation of muscle system process	3/254	43/18042	0.0224967	0.276327	0.259818	tnnt2b/desma/tnnt1	3
BP	GO:0055086	nucleobase-containing small molecule metabolic process	11/254	391/18042	0.0231146	0.279044	0.262372	acot11b/acsl1a/aldoab/adkb/atp5l/sucla2/afmid/ak1/ampd1/park7/hmgcra	11
BP	GO:0070482	response to oxygen levels	4/254	77/18042	0.0233189	0.279044	0.262372	ndufa9a/mmp2/cct4/hif1an	4
BP	GO:0020027	hemoglobin metabolic process	2/254	17/18042	0.0233608	0.279044	0.262372	rpl10a/rpl11	2
BP	GO:0043648	dicarboxylic acid metabolic process	3/254	44/18042	0.0238978	0.282863	0.265963	got2b/mrps36/mdh1ab	3
BP	GO:0048821	erythrocyte development	3/254	45/18042	0.0253452	0.297293	0.27953	maea/rpl11/rps14	3
BP	GO:0060047	heart contraction	6/254	160/18042	0.0259018	0.301109	0.283119	tnni2a.4/dldh/prrx1a/tnnt2b/desma/smyd2b	6
BP	GO:0034599	cellular response to oxidative stress	3/254	46/18042	0.0268388	0.307672	0.28929	sod2/park7/prdx2	3
BP	GO:0048705	skeletal system morphogenesis	7/254	206/18042	0.0269391	0.307672	0.28929	hoxa9a/hoxa9b/hoxd9a/med12/eif3ea/rpl13/mab21l2	7
BP	GO:0009161	ribonucleoside monophosphate metabolic process	3/254	47/18042	0.0283785	0.310305	0.291766	adkb/ak1/ampd1	3
BP	GO:0003015	heart process	6/254	164/18042	0.0287679	0.310305	0.291766	tnni2a.4/dldh/prrx1a/tnnt2b/desma/smyd2b	6
BP	GO:0006743	ubiquinone metabolic process	2/254	19/18042	0.0288379	0.310305	0.291766	ndufa9a/ndufa9b	2
BP	GO:0006744	ubiquinone biosynthetic process	2/254	19/18042	0.0288379	0.310305	0.291766	ndufa9a/ndufa9b	2
BP	GO:0006817	phosphate ion transport	2/254	19/18042	0.0288379	0.310305	0.291766	slc25a14/slc25a3b	2
BP	GO:1901654	response to ketone	2/254	19/18042	0.0288379	0.310305	0.291766	bglap/park7	2
BP	GO:1901663	quinone biosynthetic process	2/254	19/18042	0.0288379	0.310305	0.291766	ndufa9a/ndufa9b	2
BP	GO:0006936	muscle contraction	5/254	123/18042	0.0301009	0.321241	0.302048	tnni2a.4/prrx1a/tnnt2b/desma/tnnt1	5
BP	GO:0006633	fatty acid biosynthetic process	4/254	84/18042	0.0308379	0.326431	0.306928	ndufab1a/ndufab1b/tecrb/scd	4
BP	GO:0021954	central nervous system neuron development	3/254	50/18042	0.033273	0.346572	0.325866	med12/maptb/nsfa	3
BP	GO:0062197	cellular response to chemical stress	3/254	50/18042	0.033273	0.346572	0.325866	sod2/park7/prdx2	3
BP	GO:0043173	nucleotide salvage	2/254	21/18042	0.0347716	0.353214	0.33211	adkb/ampd1	2
BP	GO:0043249	erythrocyte maturation	2/254	21/18042	0.0347716	0.353214	0.33211	maea/rps14	2
BP	GO:1901661	quinone metabolic process	2/254	21/18042	0.0347716	0.353214	0.33211	ndufa9a/ndufa9b	2
BP	GO:0009123	nucleoside monophosphate metabolic process	3/254	51/18042	0.0349958	0.353214	0.33211	adkb/ak1/ampd1	3
BP	GO:0006457	protein folding	5/254	129/18042	0.0358738	0.35929	0.337824	cct3/cct4/cct6a/cct8/tcp1	5
BP	GO:0072593	reactive oxygen species metabolic process	3/254	52/18042	0.0367639	0.363946	0.342202	sod2/park7/prdx2	3
BP	GO:0003012	muscle system process	5/254	130/18042	0.0368977	0.363946	0.342202	tnni2a.4/prrx1a/tnnt2b/desma/tnnt1	5
BP	GO:0090407	organophosphate biosynthetic process	10/254	370/18042	0.03728	0.364951	0.343147	acsl1a/tpk1/adkb/atp5l/ckmt2a/afmid/ak1/ampd1/ckma/ckmb	10
BP	GO:0006801	superoxide metabolic process	2/254	22/18042	0.0379004	0.368256	0.346254	sod2/prdx2	2
BP	GO:0046394	carboxylic acid biosynthetic process	6/254	177/18042	0.0394964	0.38092	0.358162	lta4h/ndufab1a/ndufab1b/park7/tecrb/scd	6
BP	GO:0043255	regulation of carbohydrate biosynthetic process	2/254	23/18042	0.0411323	0.392923	0.369448	maea/ppp1r3cb	2
BP	GO:0016053	organic acid biosynthetic process	6/254	179/18042	0.0413445	0.392923	0.369448	lta4h/ndufab1a/ndufab1b/park7/tecrb/scd	6
BP	GO:0009152	purine ribonucleotide biosynthetic process	5/254	137/18042	0.044567	0.42048	0.395358	acsl1a/adkb/atp5l/ak1/ampd1	5
BP	GO:0001649	osteoblast differentiation	2/254	25/18042	0.0478917	0.448597	0.421795	bglap/ucmaa	2
BP	GO:0009165	nucleotide biosynthetic process	6/254	189/18042	0.051398	0.471401	0.443237	acsl1a/adkb/atp5l/afmid/ak1/ampd1	6
BP	GO:0034308	primary alcohol metabolic process	2/254	26/18042	0.0514124	0.471401	0.443237	tpk1/park7	2
BP	GO:0042181	ketone biosynthetic process	2/254	26/18042	0.0514124	0.471401	0.443237	ndufa9a/ndufa9b	2
BP	GO:0006164	purine nucleotide biosynthetic process	5/254	143/18042	0.0518459	0.471477	0.443308	acsl1a/adkb/atp5l/ak1/ampd1	5
BP	GO:0006637	acyl-CoA metabolic process	3/254	60/18042	0.0525071	0.471477	0.443308	acot11b/acsl1a/sucla2	3
BP	GO:0035383	thioester metabolic process	3/254	60/18042	0.0525071	0.471477	0.443308	acot11b/acsl1a/sucla2	3
BP	GO:0009127	purine nucleoside monophosphate biosynthetic process	2/254	27/18042	0.0550227	0.487344	0.458227	adkb/ampd1	2
BP	GO:0009168	purine ribonucleoside monophosphate biosynthetic process	2/254	27/18042	0.0550227	0.487344	0.458227	adkb/ampd1	2
BP	GO:1901293	nucleoside phosphate biosynthetic process	6/254	195/18042	0.0580891	0.50631	0.476059	acsl1a/adkb/atp5l/afmid/ak1/ampd1	6
BP	GO:0000038	very long-chain fatty acid metabolic process	2/254	28/18042	0.0587195	0.50631	0.476059	acsl1a/tecrb	2
BP	GO:0005978	glycogen biosynthetic process	2/254	28/18042	0.0587195	0.50631	0.476059	gyg1b/ppp1r3cb	2
BP	GO:0009250	glucan biosynthetic process	2/254	28/18042	0.0587195	0.50631	0.476059	gyg1b/ppp1r3cb	2
BP	GO:0043094	cellular metabolic compound salvage	2/254	29/18042	0.0624995	0.532459	0.500647	adkb/ampd1	2
BP	GO:0072522	purine-containing compound biosynthetic process	5/254	151/18042	0.0625701	0.532459	0.500647	acsl1a/adkb/atp5l/ak1/ampd1	5
BP	GO:0051726	regulation of cell cycle	11/254	463/18042	0.0639464	0.540638	0.508337	rpl36a/ccng1/rpl13/rpl23a/rpl36/rpl7/rps15a/rps18/rps7/rps8a/ywhae1	11
BP	GO:0009260	ribonucleotide biosynthetic process	5/254	153/18042	0.0654328	0.549635	0.516797	acsl1a/adkb/atp5l/ak1/ampd1	5
BP	GO:0098876	vesicle-mediated transport to the plasma membrane	3/254	66/18042	0.0661075	0.550321	0.517441	ehd4/vps52/nsfa	3
BP	GO:0003009	skeletal muscle contraction	2/254	30/18042	0.0663597	0.550321	0.517441	tnni2a.4/tnnt1	2
BP	GO:0010608	posttranscriptional regulation of gene expression	8/254	305/18042	0.0675131	0.556342	0.523103	rpl13a/piwil2/cnot11/eif2s3/eif3ha/rpl10/rps3/rps9	8
BP	GO:0046390	ribose phosphate biosynthetic process	5/254	157/18042	0.0713748	0.584466	0.549546	acsl1a/adkb/atp5l/ak1/ampd1	5
BP	GO:0010906	regulation of glucose metabolic process	2/254	32/18042	0.074309	0.604689	0.568562	maea/ppp1r3cb	2
BP	GO:0048469	cell maturation	3/254	70/18042	0.0759786	0.614436	0.577726	maea/rps14/nsfa	3
BP	GO:0050879	multicellular organismal movement	2/254	33/18042	0.0783923	0.619772	0.582743	tnni2a.4/tnnt1	2
BP	GO:0050881	musculoskeletal movement	2/254	33/18042	0.0783923	0.619772	0.582743	tnni2a.4/tnnt1	2
BP	GO:1901343	negative regulation of vasculature development	2/254	33/18042	0.0783923	0.619772	0.582743	thbs1b/hif1an	2
BP	GO:0061515	myeloid cell development	3/254	71/18042	0.0785426	0.619772	0.582743	maea/rpl11/rps14	3
BP	GO:0006575	cellular modified amino acid metabolic process	4/254	116/18042	0.0814314	0.638697	0.600537	ckmt2a/gstk1/ckma/ckmb	4
BP	GO:0043523	regulation of neuron apoptotic process	2/254	34/18042	0.0825442	0.643548	0.605099	park7/neflb	2
BP	GO:0021953	central nervous system neuron differentiation	4/254	118/18042	0.0854539	0.66061	0.621141	cox5aa/med12/maptb/nsfa	4
BP	GO:0048562	embryonic organ morphogenesis	10/254	433/18042	0.0866555	0.66061	0.621141	hoxa9a/hoxa9b/hoxd9a/med12/prrx1a/cct3/eif3ea/rpl13/mab21l2/stm	10
BP	GO:0010675	regulation of cellular carbohydrate metabolic process	2/254	35/18042	0.0867621	0.66061	0.621141	maea/ppp1r3cb	2
BP	GO:0032543	mitochondrial translation	2/254	35/18042	0.0867621	0.66061	0.621141	mrpl16/mrps35	2
BP	GO:1904888	cranial skeletal system development	6/254	218/18042	0.0883535	0.668816	0.628857	usp37/med12/prrx1a/eif3ea/rpl13/mab21l2	6
BP	GO:0014706	striated muscle tissue development	6/254	221/18042	0.0928358	0.698683	0.656939	mybpc1/actn2b/acta1b/desma/smyd1a/hmgcra	6
BP	GO:0006109	regulation of carbohydrate metabolic process	2/254	37/18042	0.0953852	0.701647	0.659726	maea/ppp1r3cb	2
BP	GO:0033500	carbohydrate homeostasis	2/254	37/18042	0.0953852	0.701647	0.659726	park7/rpl11	2
BP	GO:0042593	glucose homeostasis	2/254	37/18042	0.0953852	0.701647	0.659726	park7/rpl11	2
BP	GO:0045727	positive regulation of translation	2/254	37/18042	0.0953852	0.701647	0.659726	eif2s3/rps9	2
BP	GO:0032456	endocytic recycling	2/254	38/18042	0.0997853	0.72989	0.686282	ehd4/vps52	2
BP	GO:0044262	cellular carbohydrate metabolic process	4/254	126/18042	0.102482	0.745431	0.700894	idh2/gyg1b/maea/ppp1r3cb	4
BP	GO:0034250	positive regulation of cellular amide metabolic process	2/254	39/18042	0.104241	0.749844	0.705044	eif2s3/rps9	2
BP	GO:0046148	pigment biosynthetic process	2/254	39/18042	0.104241	0.749844	0.705044	asip1/slc25a39	2
BP	GO:1902600	proton transmembrane transport	3/254	81/18042	0.106155	0.758071	0.712779	atp5l/atp1a3b/park7	3
BP	GO:0060537	muscle tissue development	6/254	230/18042	0.107003	0.758071	0.712779	mybpc1/actn2b/acta1b/desma/smyd1a/hmgcra	6
BP	GO:0006081	cellular aldehyde metabolic process	2/254	40/18042	0.10875	0.758071	0.712779	idh2/park7	2
BP	GO:0070509	calcium ion import	2/254	40/18042	0.10875	0.758071	0.712779	cacna1g/smdt1b	2
BP	GO:0009156	ribonucleoside monophosphate biosynthetic process	2/254	41/18042	0.11331	0.758071	0.712779	adkb/ampd1	2
BP	GO:0005977	glycogen metabolic process	2/254	42/18042	0.117918	0.758071	0.712779	gyg1b/ppp1r3cb	2
BP	GO:0006073	cellular glucan metabolic process	2/254	42/18042	0.117918	0.758071	0.712779	gyg1b/ppp1r3cb	2
BP	GO:0044042	glucan metabolic process	2/254	42/18042	0.117918	0.758071	0.712779	gyg1b/ppp1r3cb	2
BP	GO:1901214	regulation of neuron death	2/254	42/18042	0.117918	0.758071	0.712779	park7/neflb	2
BP	GO:0035637	multicellular organismal signaling	2/254	43/18042	0.122573	0.758071	0.712779	cacna1g/prrx1a	2
BP	GO:0006892	post-Golgi vesicle-mediated transport	2/254	44/18042	0.127272	0.758071	0.712779	vps52/nsfa	2
BP	GO:0007041	lysosomal transport	2/254	44/18042	0.127272	0.758071	0.712779	snx16/vps52	2
BP	GO:0009124	nucleoside monophosphate biosynthetic process	2/254	44/18042	0.127272	0.758071	0.712779	adkb/ampd1	2
BP	GO:0051402	neuron apoptotic process	2/254	44/18042	0.127272	0.758071	0.712779	park7/neflb	2
BP	GO:0071695	anatomical structure maturation	3/254	88/18042	0.127422	0.758071	0.712779	maea/rps14/nsfa	3
BP	GO:0051093	negative regulation of developmental process	5/254	190/18042	0.130944	0.758071	0.712779	thbs1b/sema3gb/cct3/fdx1/hif1an	5
BP	GO:0001508	action potential	2/254	45/18042	0.132012	0.758071	0.712779	cacna1g/prrx1a	2
BP	GO:0006112	energy reserve metabolic process	2/254	45/18042	0.132012	0.758071	0.712779	gyg1b/ppp1r3cb	2
BP	GO:0030048	actin filament-based movement	2/254	45/18042	0.132012	0.758071	0.712779	prrx1a/wipf1b	2
BP	GO:0006268	DNA unwinding involved in DNA replication	1/254	10/18042	0.132221	0.758071	0.712779	recql5	1
BP	GO:0031033	myosin filament organization	1/254	10/18042	0.132221	0.758071	0.712779	smyd1a	1
BP	GO:0031125	rRNA 3'-end processing	1/254	10/18042	0.132221	0.758071	0.712779	rps21	1
BP	GO:0034587	piRNA metabolic process	1/254	10/18042	0.132221	0.758071	0.712779	piwil2	1
BP	GO:0034643	establishment of mitochondrion localization, microtubule-mediated	1/254	10/18042	0.132221	0.758071	0.712779	kif5aa	1
BP	GO:0042693	muscle cell fate commitment	1/254	10/18042	0.132221	0.758071	0.712779	cav3	1
BP	GO:0045667	regulation of osteoblast differentiation	1/254	10/18042	0.132221	0.758071	0.712779	ucmaa	1
BP	GO:0047497	mitochondrion transport along microtubule	1/254	10/18042	0.132221	0.758071	0.712779	kif5aa	1
BP	GO:0048895	lateral line nerve glial cell differentiation	1/254	10/18042	0.132221	0.758071	0.712779	nsfa	1
BP	GO:0048937	lateral line nerve glial cell development	1/254	10/18042	0.132221	0.758071	0.712779	nsfa	1
BP	GO:0051654	establishment of mitochondrion localization	1/254	10/18042	0.132221	0.758071	0.712779	kif5aa	1
BP	GO:0062014	negative regulation of small molecule metabolic process	1/254	10/18042	0.132221	0.758071	0.712779	maea	1
BP	GO:0070189	kynurenine metabolic process	1/254	10/18042	0.132221	0.758071	0.712779	afmid	1
BP	GO:0097320	plasma membrane tubulation	1/254	10/18042	0.132221	0.758071	0.712779	pacsin1a	1
BP	GO:0021591	ventricular system development	2/254	46/18042	0.136793	0.758071	0.712779	atp1a3b/med12	2
BP	GO:0034968	histone lysine methylation	2/254	46/18042	0.136793	0.758071	0.712779	smyd1a/smyd2b	2
BP	GO:0046031	ADP metabolic process	2/254	47/18042	0.141611	0.758071	0.712779	aldoab/ak1	2
BP	GO:0043473	pigmentation	4/254	143/18042	0.143261	0.758071	0.712779	asip1/med12/eif3ea/nsfa	4
BP	GO:0000478	endonucleolytic cleavage involved in rRNA processing	1/254	11/18042	0.144445	0.758071	0.712779	rps21	1
BP	GO:0000479	endonucleolytic cleavage of tricistronic rRNA transcript (SSU-rRNA, 5.8S rRNA, LSU-rRNA)	1/254	11/18042	0.144445	0.758071	0.712779	rps21	1
BP	GO:0001780	neutrophil homeostasis	1/254	11/18042	0.144445	0.758071	0.712779	sod2	1
BP	GO:0006000	fructose metabolic process	1/254	11/18042	0.144445	0.758071	0.712779	pfkfb1	1
BP	GO:0006851	mitochondrial calcium ion transmembrane transport	1/254	11/18042	0.144445	0.758071	0.712779	smdt1b	1
BP	GO:0010677	negative regulation of cellular carbohydrate metabolic process	1/254	11/18042	0.144445	0.758071	0.712779	maea	1
BP	GO:0015936	coenzyme A metabolic process	1/254	11/18042	0.144445	0.758071	0.712779	hmgcra	1
BP	GO:0042407	cristae formation	1/254	11/18042	0.144445	0.758071	0.712779	apooa	1
BP	GO:0045912	negative regulation of carbohydrate metabolic process	1/254	11/18042	0.144445	0.758071	0.712779	maea	1
BP	GO:0051238	sequestering of metal ion	1/254	11/18042	0.144445	0.758071	0.712779	fth1b	1
BP	GO:0051597	response to methylmercury	1/254	11/18042	0.144445	0.758071	0.712779	sod2	1
BP	GO:0072350	tricarboxylic acid metabolic process	1/254	11/18042	0.144445	0.758071	0.712779	idh2	1
BP	GO:0044057	regulation of system process	4/254	144/18042	0.145836	0.758071	0.712779	prrx1a/tnnt2b/desma/tnnt1	4
BP	GO:0009135	purine nucleoside diphosphate metabolic process	2/254	48/18042	0.146466	0.758071	0.712779	aldoab/ak1	2
BP	GO:0009179	purine ribonucleoside diphosphate metabolic process	2/254	48/18042	0.146466	0.758071	0.712779	aldoab/ak1	2
BP	GO:0033692	cellular polysaccharide biosynthetic process	2/254	48/18042	0.146466	0.758071	0.712779	gyg1b/ppp1r3cb	2
BP	GO:0001503	ossification	3/254	94/18042	0.14675	0.758071	0.712779	bglap/mgp/ucmaa	3
BP	GO:0000271	polysaccharide biosynthetic process	2/254	49/18042	0.151354	0.758071	0.712779	gyg1b/ppp1r3cb	2
BP	GO:0008285	negative regulation of cell population proliferation	3/254	96/18042	0.153395	0.758071	0.712779	ecrg4a/ing2/smyd2b	3
BP	GO:0016051	carbohydrate biosynthetic process	3/254	96/18042	0.153395	0.758071	0.712779	gyg1b/maea/ppp1r3cb	3
BP	GO:0042440	pigment metabolic process	2/254	50/18042	0.156274	0.758071	0.712779	asip1/slc25a39	2
BP	GO:0003159	morphogenesis of an endothelium	1/254	12/18042	0.156497	0.758071	0.712779	egfra	1
BP	GO:0006312	mitotic recombination	1/254	12/18042	0.156497	0.758071	0.712779	recql5	1
BP	GO:0009110	vitamin biosynthetic process	1/254	12/18042	0.156497	0.758071	0.712779	tpk1	1
BP	GO:0021654	rhombomere boundary formation	1/254	12/18042	0.156497	0.758071	0.712779	med12	1
BP	GO:0030534	adult behavior	1/254	12/18042	0.156497	0.758071	0.712779	cct8	1
BP	GO:0033077	T cell differentiation in thymus	1/254	12/18042	0.156497	0.758071	0.712779	rpl22	1
BP	GO:0035338	long-chain fatty-acyl-CoA biosynthetic process	1/254	12/18042	0.156497	0.758071	0.712779	acsl1a	1
BP	GO:0035701	hematopoietic stem cell migration	1/254	12/18042	0.156497	0.758071	0.712779	mmp2	1
BP	GO:0042551	neuron maturation	1/254	12/18042	0.156497	0.758071	0.712779	nsfa	1
BP	GO:0045921	positive regulation of exocytosis	1/254	12/18042	0.156497	0.758071	0.712779	cacna1g	1
BP	GO:0048918	posterior lateral line nerve development	1/254	12/18042	0.156497	0.758071	0.712779	nsfa	1
BP	GO:0055117	regulation of cardiac muscle contraction	1/254	12/18042	0.156497	0.758071	0.712779	desma	1
BP	GO:0060035	notochord cell development	1/254	12/18042	0.156497	0.758071	0.712779	cav3	1
BP	GO:0061154	endothelial tube morphogenesis	1/254	12/18042	0.156497	0.758071	0.712779	egfra	1
BP	GO:0072554	blood vessel lumenization	1/254	12/18042	0.156497	0.758071	0.712779	egfra	1
BP	GO:0086002	cardiac muscle cell action potential involved in contraction	1/254	12/18042	0.156497	0.758071	0.712779	prrx1a	1
BP	GO:0008015	blood circulation	6/254	258/18042	0.157589	0.758071	0.712779	tnni2a.4/dldh/prrx1a/tnnt2b/desma/smyd2b	6
BP	GO:0021700	developmental maturation	3/254	98/18042	0.160133	0.758071	0.712779	maea/rps14/nsfa	3
BP	GO:0006606	protein import into nucleus	2/254	51/18042	0.161224	0.758071	0.712779	hikeshi/nxt2	2
BP	GO:0009185	ribonucleoside diphosphate metabolic process	2/254	51/18042	0.161224	0.758071	0.712779	aldoab/ak1	2
BP	GO:0031214	biomineral tissue development	2/254	51/18042	0.161224	0.758071	0.712779	bglap/stm	2
BP	GO:0110148	biomineralization	2/254	51/18042	0.161224	0.758071	0.712779	bglap/stm	2
BP	GO:0002011	morphogenesis of an epithelial sheet	3/254	99/18042	0.163535	0.758071	0.712779	lta4h/fdx1/mab21l2	3
BP	GO:0050905	neuromuscular process	2/254	52/18042	0.166202	0.758071	0.712779	tnni2a.4/tnnt1	2
BP	GO:0051170	import into nucleus	2/254	52/18042	0.166202	0.758071	0.712779	hikeshi/nxt2	2
BP	GO:0055113	epiboly involved in gastrulation with mouth forming second	2/254	52/18042	0.166202	0.758071	0.712779	lta4h/fdx1	2
BP	GO:0019318	hexose metabolic process	3/254	100/18042	0.166959	0.758071	0.712779	pfkfb1/maea/ppp1r3cb	3
BP	GO:0000966	RNA 5'-end processing	1/254	13/18042	0.16838	0.758071	0.712779	piwil2	1
BP	GO:0002089	lens morphogenesis in camera-type eye	1/254	13/18042	0.16838	0.758071	0.712779	mab21l2	1
BP	GO:0002761	regulation of myeloid leukocyte differentiation	1/254	13/18042	0.16838	0.758071	0.712779	med12	1
BP	GO:0006835	dicarboxylic acid transport	1/254	13/18042	0.16838	0.758071	0.712779	slc25a14	1
BP	GO:0009163	nucleoside biosynthetic process	1/254	13/18042	0.16838	0.758071	0.712779	adkb	1
BP	GO:0021551	central nervous system morphogenesis	1/254	13/18042	0.16838	0.758071	0.712779	usp37	1
BP	GO:0034404	nucleobase-containing small molecule biosynthetic process	1/254	13/18042	0.16838	0.758071	0.712779	adkb	1
BP	GO:0042451	purine nucleoside biosynthetic process	1/254	13/18042	0.16838	0.758071	0.712779	adkb	1
BP	GO:0042455	ribonucleoside biosynthetic process	1/254	13/18042	0.16838	0.758071	0.712779	adkb	1
BP	GO:0042537	benzene-containing compound metabolic process	1/254	13/18042	0.16838	0.758071	0.712779	afmid	1
BP	GO:0046129	purine ribonucleoside biosynthetic process	1/254	13/18042	0.16838	0.758071	0.712779	adkb	1
BP	GO:0048898	anterior lateral line system development	1/254	13/18042	0.16838	0.758071	0.712779	nsfa	1
BP	GO:0051932	synaptic transmission, GABAergic	1/254	13/18042	0.16838	0.758071	0.712779	plcl1	1
BP	GO:0086010	membrane depolarization during action potential	1/254	13/18042	0.16838	0.758071	0.712779	cacna1g	1
BP	GO:1901655	cellular response to ketone	1/254	13/18042	0.16838	0.758071	0.712779	park7	1
BP	GO:0003013	circulatory system process	6/254	264/18042	0.169603	0.758071	0.712779	tnni2a.4/dldh/prrx1a/tnnt2b/desma/smyd2b	6
BP	GO:0007411	axon guidance	6/254	264/18042	0.169603	0.758071	0.712779	notum2/dscamb/mmp2/sema3gb/epha3/kif5aa	6
BP	GO:0048015	phosphatidylinositol-mediated signaling	2/254	53/18042	0.171207	0.758071	0.712779	plcl1/mtmr8	2
BP	GO:0070997	neuron death	2/254	53/18042	0.171207	0.758071	0.712779	park7/neflb	2
BP	GO:0097485	neuron projection guidance	6/254	265/18042	0.171641	0.758071	0.712779	notum2/dscamb/mmp2/sema3gb/epha3/kif5aa	6
BP	GO:0043414	macromolecule methylation	4/254	155/18042	0.175299	0.758071	0.712779	thumpd2/piwil2/smyd1a/smyd2b	4
BP	GO:0033059	cellular pigmentation	2/254	54/18042	0.176237	0.758071	0.712779	asip1/nsfa	2
BP	GO:0048048	embryonic eye morphogenesis	2/254	54/18042	0.176237	0.758071	0.712779	cct3/mab21l2	2
BP	GO:0140053	mitochondrial gene expression	2/254	54/18042	0.176237	0.758071	0.712779	mrpl16/mrps35	2
BP	GO:0005979	regulation of glycogen biosynthetic process	1/254	14/18042	0.180096	0.758071	0.712779	ppp1r3cb	1
BP	GO:0010962	regulation of glucan biosynthetic process	1/254	14/18042	0.180096	0.758071	0.712779	ppp1r3cb	1
BP	GO:0019228	neuronal action potential	1/254	14/18042	0.180096	0.758071	0.712779	cacna1g	1
BP	GO:0019748	secondary metabolic process	1/254	14/18042	0.180096	0.758071	0.712779	asip1	1
BP	GO:0021594	rhombomere formation	1/254	14/18042	0.180096	0.758071	0.712779	med12	1
BP	GO:0030330	DNA damage response, signal transduction by p53 class mediator	1/254	14/18042	0.180096	0.758071	0.712779	smyd2b	1
BP	GO:0035775	pronephric glomerulus morphogenesis	1/254	14/18042	0.180096	0.758071	0.712779	abrab	1
BP	GO:0043001	Golgi to plasma membrane protein transport	1/254	14/18042	0.180096	0.758071	0.712779	nsfa	1
BP	GO:0046949	fatty-acyl-CoA biosynthetic process	1/254	14/18042	0.180096	0.758071	0.712779	acsl1a	1
BP	GO:0048892	lateral line nerve development	1/254	14/18042	0.180096	0.758071	0.712779	nsfa	1
BP	GO:0051899	membrane depolarization	1/254	14/18042	0.180096	0.758071	0.712779	cacna1g	1
BP	GO:0070593	dendrite self-avoidance	1/254	14/18042	0.180096	0.758071	0.712779	dscamb	1
BP	GO:0070831	basement membrane assembly	1/254	14/18042	0.180096	0.758071	0.712779	col14a1a	1
BP	GO:0086003	cardiac muscle cell contraction	1/254	14/18042	0.180096	0.758071	0.712779	prrx1a	1
BP	GO:2001235	positive regulation of apoptotic signaling pathway	1/254	14/18042	0.180096	0.758071	0.712779	rps3	1
BP	GO:0034637	cellular carbohydrate biosynthetic process	2/254	56/18042	0.186364	0.758071	0.712779	gyg1b/ppp1r3cb	2
BP	GO:0006790	sulfur compound metabolic process	5/254	215/18042	0.187077	0.758071	0.712779	acot11b/acsl1a/tpk1/gstk1/sucla2	5
BP	GO:1901617	organic hydroxy compound biosynthetic process	3/254	106/18042	0.187924	0.758071	0.712779	asip1/park7/hmgcra	3
BP	GO:0042391	regulation of membrane potential	4/254	160/18042	0.189319	0.758071	0.712779	cacna1g/prrx1a/cav3/tusc2a	4
BP	GO:0048017	inositol lipid-mediated signaling	2/254	57/18042	0.191458	0.758071	0.712779	plcl1/mtmr8	2
BP	GO:0000463	maturation of LSU-rRNA from tricistronic rRNA transcript (SSU-rRNA, 5.8S rRNA, LSU-rRNA)	1/254	15/18042	0.191648	0.758071	0.712779	rpl7	1
BP	GO:0006188	IMP biosynthetic process	1/254	15/18042	0.191648	0.758071	0.712779	ampd1	1
BP	GO:0008078	mesodermal cell migration	1/254	15/18042	0.191648	0.758071	0.712779	epha3	1
BP	GO:0008272	sulfate transport	1/254	15/18042	0.191648	0.758071	0.712779	slc25a14	1
BP	GO:0009068	aspartate family amino acid catabolic process	1/254	15/18042	0.191648	0.758071	0.712779	got2b	1
BP	GO:0009435	NAD biosynthetic process	1/254	15/18042	0.191648	0.758071	0.712779	afmid	1
BP	GO:0030007	cellular potassium ion homeostasis	1/254	15/18042	0.191648	0.758071	0.712779	atp1a3b	1
BP	GO:0030388	fructose 1,6-bisphosphate metabolic process	1/254	15/18042	0.191648	0.758071	0.712779	aldoab	1
BP	GO:0032885	regulation of polysaccharide biosynthetic process	1/254	15/18042	0.191648	0.758071	0.712779	ppp1r3cb	1
BP	GO:0033273	response to vitamin	1/254	15/18042	0.191648	0.758071	0.712779	bglap	1
BP	GO:0033617	mitochondrial cytochrome c oxidase assembly	1/254	15/18042	0.191648	0.758071	0.712779	rpl37	1
BP	GO:0036376	sodium ion export across plasma membrane	1/254	15/18042	0.191648	0.758071	0.712779	atp1a3b	1
BP	GO:0042159	lipoprotein catabolic process	1/254	15/18042	0.191648	0.758071	0.712779	notum2	1
BP	GO:0042542	response to hydrogen peroxide	1/254	15/18042	0.191648	0.758071	0.712779	park7	1
BP	GO:0045292	mRNA cis splicing, via spliceosome	1/254	15/18042	0.191648	0.758071	0.712779	rpl22	1
BP	GO:0046686	response to cadmium ion	1/254	15/18042	0.191648	0.758071	0.712779	sod2	1
BP	GO:0048859	formation of anatomical boundary	1/254	15/18042	0.191648	0.758071	0.712779	med12	1
BP	GO:0061337	cardiac conduction	1/254	15/18042	0.191648	0.758071	0.712779	prrx1a	1
BP	GO:0070873	regulation of glycogen metabolic process	1/254	15/18042	0.191648	0.758071	0.712779	ppp1r3cb	1
BP	GO:0005996	monosaccharide metabolic process	3/254	108/18042	0.195059	0.758071	0.712779	pfkfb1/maea/ppp1r3cb	3
BP	GO:0016571	histone methylation	2/254	59/18042	0.2017	0.758071	0.712779	smyd1a/smyd2b	2
BP	GO:0018022	peptidyl-lysine methylation	2/254	59/18042	0.2017	0.758071	0.712779	smyd1a/smyd2b	2
BP	GO:0010035	response to inorganic substance	3/254	110/18042	0.202261	0.758071	0.712779	sod2/park7/prdx2	3
BP	GO:0001776	leukocyte homeostasis	1/254	16/18042	0.203038	0.758071	0.712779	sod2	1
BP	GO:0006509	membrane protein ectodomain proteolysis	1/254	16/18042	0.203038	0.758071	0.712779	adam19b	1
BP	GO:0006828	manganese ion transport	1/254	16/18042	0.203038	0.758071	0.712779	slc25a39	1
BP	GO:0006883	cellular sodium ion homeostasis	1/254	16/18042	0.203038	0.758071	0.712779	atp1a3b	1
BP	GO:0006942	regulation of striated muscle contraction	1/254	16/18042	0.203038	0.758071	0.712779	desma	1
BP	GO:0008535	respiratory chain complex IV assembly	1/254	16/18042	0.203038	0.758071	0.712779	rpl37	1
BP	GO:0032438	melanosome organization	1/254	16/18042	0.203038	0.758071	0.712779	asip1	1
BP	GO:0032881	regulation of polysaccharide metabolic process	1/254	16/18042	0.203038	0.758071	0.712779	ppp1r3cb	1
BP	GO:0050935	iridophore differentiation	1/254	16/18042	0.203038	0.758071	0.712779	med12	1
BP	GO:0070252	actin-mediated cell contraction	1/254	16/18042	0.203038	0.758071	0.712779	prrx1a	1
BP	GO:1901659	glycosyl compound biosynthetic process	1/254	16/18042	0.203038	0.758071	0.712779	adkb	1
BP	GO:1901796	regulation of signal transduction by p53 class mediator	1/254	16/18042	0.203038	0.758071	0.712779	smyd2b	1
BP	GO:0048701	embryonic cranial skeleton morphogenesis	4/254	165/18042	0.203682	0.758071	0.712779	med12/eif3ea/rpl13/mab21l2	4
BP	GO:0006165	nucleoside diphosphate phosphorylation	2/254	60/18042	0.206845	0.758071	0.712779	aldoab/ak1	2
BP	GO:0016482	cytosolic transport	2/254	60/18042	0.206845	0.758071	0.712779	snx16/vps52	2
BP	GO:0090100	positive regulation of transmembrane receptor protein serine/threonine kinase signaling pathway	2/254	60/18042	0.206845	0.758071	0.712779	gdf10a/mmp2	2
BP	GO:1901615	organic hydroxy compound metabolic process	5/254	224/18042	0.209143	0.758071	0.712779	asip1/tpk1/idh2/park7/hmgcra	5
BP	GO:0022406	membrane docking	2/254	61/18042	0.212003	0.758071	0.712779	esyt1a/nsfa	2
BP	GO:0034504	protein localization to nucleus	2/254	61/18042	0.212003	0.758071	0.712779	hikeshi/nxt2	2
BP	GO:0046939	nucleotide phosphorylation	2/254	61/18042	0.212003	0.758071	0.712779	aldoab/ak1	2
BP	GO:0140056	organelle localization by membrane tethering	2/254	61/18042	0.212003	0.758071	0.712779	esyt1a/nsfa	2
BP	GO:0007005	mitochondrion organization	5/254	226/18042	0.214159	0.758071	0.712779	apooa/ndufa11/ndufs8a/ndufaf3/rpl37	5
BP	GO:0001966	thigmotaxis	1/254	17/18042	0.214267	0.758071	0.712779	smyd1a	1
BP	GO:0006767	water-soluble vitamin metabolic process	1/254	17/18042	0.214267	0.758071	0.712779	tpk1	1
BP	GO:0007584	response to nutrient	1/254	17/18042	0.214267	0.758071	0.712779	bglap	1
BP	GO:0030947	regulation of vascular endothelial growth factor receptor signaling pathway	1/254	17/18042	0.214267	0.758071	0.712779	hif1an	1
BP	GO:0031145	anaphase-promoting complex-dependent catabolic process	1/254	17/18042	0.214267	0.758071	0.712779	ecrg4a	1
BP	GO:0035336	long-chain fatty-acyl-CoA metabolic process	1/254	17/18042	0.214267	0.758071	0.712779	acsl1a	1
BP	GO:0042430	indole-containing compound metabolic process	1/254	17/18042	0.214267	0.758071	0.712779	afmid	1
BP	GO:0046189	phenol-containing compound biosynthetic process	1/254	17/18042	0.214267	0.758071	0.712779	asip1	1
BP	GO:0048753	pigment granule organization	1/254	17/18042	0.214267	0.758071	0.712779	asip1	1
BP	GO:0051646	mitochondrion localization	1/254	17/18042	0.214267	0.758071	0.712779	kif5aa	1
BP	GO:0071108	protein K48-linked deubiquitination	1/254	17/18042	0.214267	0.758071	0.712779	usp37	1
BP	GO:0072102	glomerulus morphogenesis	1/254	17/18042	0.214267	0.758071	0.712779	abrab	1
BP	GO:1901570	fatty acid derivative biosynthetic process	1/254	17/18042	0.214267	0.758071	0.712779	acsl1a	1
BP	GO:0006066	alcohol metabolic process	4/254	169/18042	0.215397	0.758071	0.712779	tpk1/idh2/park7/hmgcra	4
BP	GO:0006839	mitochondrial transport	3/254	114/18042	0.216843	0.758071	0.712779	slc25a14/slc25a4/smdt1b	3
BP	GO:0001702	gastrulation with mouth forming second	2/254	62/18042	0.217174	0.758071	0.712779	lta4h/fdx1	2
BP	GO:0009142	nucleoside triphosphate biosynthetic process	2/254	62/18042	0.217174	0.758071	0.712779	atp5l/ak1	2
BP	GO:0044264	cellular polysaccharide metabolic process	2/254	62/18042	0.217174	0.758071	0.712779	gyg1b/ppp1r3cb	2
BP	GO:0005976	polysaccharide metabolic process	2/254	63/18042	0.222356	0.764042	0.718394	gyg1b/ppp1r3cb	2
BP	GO:0032006	regulation of TOR signaling	2/254	63/18042	0.222356	0.764042	0.718394	fbxo9/lamtor2	2
BP	GO:0009074	aromatic amino acid family catabolic process	1/254	18/18042	0.22534	0.764042	0.718394	afmid	1
BP	GO:0009310	amine catabolic process	1/254	18/18042	0.22534	0.764042	0.718394	afmid	1
BP	GO:0019359	nicotinamide nucleotide biosynthetic process	1/254	18/18042	0.22534	0.764042	0.718394	afmid	1
BP	GO:0019363	pyridine nucleotide biosynthetic process	1/254	18/18042	0.22534	0.764042	0.718394	afmid	1
BP	GO:0042402	cellular biogenic amine catabolic process	1/254	18/18042	0.22534	0.764042	0.718394	afmid	1
BP	GO:0046040	IMP metabolic process	1/254	18/18042	0.22534	0.764042	0.718394	ampd1	1
BP	GO:0046128	purine ribonucleoside metabolic process	1/254	18/18042	0.22534	0.764042	0.718394	adkb	1
BP	GO:0046456	icosanoid biosynthetic process	1/254	18/18042	0.22534	0.764042	0.718394	lta4h	1
BP	GO:0071711	basement membrane organization	1/254	18/18042	0.22534	0.764042	0.718394	col14a1a	1
BP	GO:0033339	pectoral fin development	2/254	65/18042	0.232748	0.77328	0.727079	med12/aldh7a1	2
BP	GO:1901700	response to oxygen-containing compound	7/254	354/18042	0.232876	0.77328	0.727079	apoda.1/sod2/bglap/lamtor2/park7/prdx2/scd	7
BP	GO:0008333	endosome to lysosome transport	1/254	19/18042	0.236256	0.77328	0.727079	snx16	1
BP	GO:0010507	negative regulation of autophagy	1/254	19/18042	0.236256	0.77328	0.727079	mtmr8	1
BP	GO:0021593	rhombomere morphogenesis	1/254	19/18042	0.236256	0.77328	0.727079	med12	1
BP	GO:0021986	habenula development	1/254	19/18042	0.236256	0.77328	0.727079	med12	1
BP	GO:0032411	positive regulation of transporter activity	1/254	19/18042	0.236256	0.77328	0.727079	park7	1
BP	GO:0048489	synaptic vesicle transport	1/254	19/18042	0.236256	0.77328	0.727079	kif5aa	1
BP	GO:0086001	cardiac muscle cell action potential	1/254	19/18042	0.236256	0.77328	0.727079	prrx1a	1
BP	GO:0090502	RNA phosphodiester bond hydrolysis, endonucleolytic	1/254	19/18042	0.236256	0.77328	0.727079	rps21	1
BP	GO:0097479	synaptic vesicle localization	1/254	19/18042	0.236256	0.77328	0.727079	kif5aa	1
BP	GO:0106027	neuron projection organization	1/254	19/18042	0.236256	0.77328	0.727079	kif5aa	1
BP	GO:1905330	regulation of morphogenesis of an epithelium	1/254	19/18042	0.236256	0.77328	0.727079	fdx1	1
BP	GO:0031333	negative regulation of protein-containing complex assembly	2/254	66/18042	0.237956	0.77328	0.727079	piwil2/capza1b	2
BP	GO:0098661	inorganic anion transmembrane transport	2/254	66/18042	0.237956	0.77328	0.727079	slc25a14/slc25a3b	2
BP	GO:0042330	taxis	8/254	419/18042	0.23935	0.77328	0.727079	lta4h/notum2/dscamb/mmp2/sema3gb/smyd1a/epha3/kif5aa	8
BP	GO:0009628	response to abiotic stimulus	7/254	360/18042	0.245436	0.77328	0.727079	ndufa9a/bglap/mmp2/cct4/hif1an/hikeshi/stm	7
BP	GO:0007520	myoblast fusion	1/254	20/18042	0.24702	0.77328	0.727079	cav3	1
BP	GO:0019827	stem cell population maintenance	1/254	20/18042	0.24702	0.77328	0.727079	piwil2	1
BP	GO:0030574	collagen catabolic process	1/254	20/18042	0.24702	0.77328	0.727079	mmp2	1
BP	GO:0035337	fatty-acyl-CoA metabolic process	1/254	20/18042	0.24702	0.77328	0.727079	acsl1a	1
BP	GO:0042278	purine nucleoside metabolic process	1/254	20/18042	0.24702	0.77328	0.727079	adkb	1
BP	GO:0042744	hydrogen peroxide catabolic process	1/254	20/18042	0.24702	0.77328	0.727079	prdx2	1
BP	GO:0042761	very long-chain fatty acid biosynthetic process	1/254	20/18042	0.24702	0.77328	0.727079	tecrb	1
BP	GO:0048771	tissue remodeling	1/254	20/18042	0.24702	0.77328	0.727079	mmp2	1
BP	GO:1901701	cellular response to oxygen-containing compound	5/254	239/18042	0.247633	0.77328	0.727079	sod2/bglap/lamtor2/park7/prdx2	5
BP	GO:1901606	alpha-amino acid catabolic process	2/254	68/18042	0.248387	0.77328	0.727079	got2b/afmid	2
BP	GO:0007009	plasma membrane organization	2/254	69/18042	0.253609	0.77328	0.727079	cav3/pacsin1a	2
BP	GO:0000466	maturation of 5.8S rRNA from tricistronic rRNA transcript (SSU-rRNA, 5.8S rRNA, LSU-rRNA)	1/254	21/18042	0.257632	0.77328	0.727079	rps21	1
BP	GO:0006471	protein ADP-ribosylation	1/254	21/18042	0.257632	0.77328	0.727079	parp2	1
BP	GO:0006695	cholesterol biosynthetic process	1/254	21/18042	0.257632	0.77328	0.727079	hmgcra	1
BP	GO:0006783	heme biosynthetic process	1/254	21/18042	0.257632	0.77328	0.727079	slc25a39	1
BP	GO:0009408	response to heat	1/254	21/18042	0.257632	0.77328	0.727079	hikeshi	1
BP	GO:0014866	skeletal myofibril assembly	1/254	21/18042	0.257632	0.77328	0.727079	smyd1a	1
BP	GO:0021546	rhombomere development	1/254	21/18042	0.257632	0.77328	0.727079	med12	1
BP	GO:0043171	peptide catabolic process	1/254	21/18042	0.257632	0.77328	0.727079	lta4h	1
BP	GO:0050773	regulation of dendrite development	1/254	21/18042	0.257632	0.77328	0.727079	pacsin1a	1
BP	GO:0060034	notochord cell differentiation	1/254	21/18042	0.257632	0.77328	0.727079	cav3	1
BP	GO:0061386	closure of optic fissure	1/254	21/18042	0.257632	0.77328	0.727079	mab21l2	1
BP	GO:0071229	cellular response to acid chemical	1/254	21/18042	0.257632	0.77328	0.727079	lamtor2	1
BP	GO:0071230	cellular response to amino acid stimulus	1/254	21/18042	0.257632	0.77328	0.727079	lamtor2	1
BP	GO:0071456	cellular response to hypoxia	1/254	21/18042	0.257632	0.77328	0.727079	hif1an	1
BP	GO:1902653	secondary alcohol biosynthetic process	1/254	21/18042	0.257632	0.77328	0.727079	hmgcra	1
BP	GO:0098656	anion transmembrane transport	3/254	125/18042	0.257936	0.77328	0.727079	slc25a14/slc25a3b/slc25a4	3
BP	GO:0009141	nucleoside triphosphate metabolic process	2/254	70/18042	0.258834	0.77328	0.727079	atp5l/ak1	2
BP	GO:0072594	establishment of protein localization to organelle	4/254	185/18042	0.263891	0.77328	0.727079	sec61g/hikeshi/nxt2/snx16	4
BP	GO:0046165	alcohol biosynthetic process	2/254	71/18042	0.26406	0.77328	0.727079	park7/hmgcra	2
BP	GO:0055076	transition metal ion homeostasis	2/254	71/18042	0.26406	0.77328	0.727079	cutc/fth1b	2
BP	GO:1902652	secondary alcohol metabolic process	2/254	71/18042	0.26406	0.77328	0.727079	idh2/hmgcra	2
BP	GO:0005975	carbohydrate metabolic process	7/254	370/18042	0.266824	0.77328	0.727079	aldoab/pfkfb1/idh2/gyg1b/maea/mdh1ab/ppp1r3cb	7
BP	GO:0006779	porphyrin-containing compound biosynthetic process	1/254	22/18042	0.268096	0.77328	0.727079	slc25a39	1
BP	GO:0018126	protein hydroxylation	1/254	22/18042	0.268096	0.77328	0.727079	hif1an	1
BP	GO:0019362	pyridine nucleotide metabolic process	1/254	22/18042	0.268096	0.77328	0.727079	afmid	1
BP	GO:0021538	epithalamus development	1/254	22/18042	0.268096	0.77328	0.727079	med12	1
BP	GO:0032008	positive regulation of TOR signaling	1/254	22/18042	0.268096	0.77328	0.727079	lamtor2	1
BP	GO:0033014	tetrapyrrole biosynthetic process	1/254	22/18042	0.268096	0.77328	0.727079	slc25a39	1
BP	GO:0033619	membrane protein proteolysis	1/254	22/18042	0.268096	0.77328	0.727079	adam19b	1
BP	GO:0036294	cellular response to decreased oxygen levels	1/254	22/18042	0.268096	0.77328	0.727079	hif1an	1
BP	GO:0046496	nicotinamide nucleotide metabolic process	1/254	22/18042	0.268096	0.77328	0.727079	afmid	1
BP	GO:0048702	embryonic neurocranium morphogenesis	1/254	22/18042	0.268096	0.77328	0.727079	med12	1
BP	GO:0050679	positive regulation of epithelial cell proliferation	1/254	22/18042	0.268096	0.77328	0.727079	egfra	1
BP	GO:0072525	pyridine-containing compound biosynthetic process	1/254	22/18042	0.268096	0.77328	0.727079	afmid	1
BP	GO:0098727	maintenance of cell number	1/254	22/18042	0.268096	0.77328	0.727079	piwil2	1
BP	GO:0098930	axonal transport	1/254	22/18042	0.268096	0.77328	0.727079	kif5aa	1
BP	GO:0140115	export across plasma membrane	1/254	22/18042	0.268096	0.77328	0.727079	atp1a3b	1
BP	GO:0006006	glucose metabolic process	2/254	72/18042	0.269286	0.77328	0.727079	maea/ppp1r3cb	2
BP	GO:0008016	regulation of heart contraction	2/254	72/18042	0.269286	0.77328	0.727079	prrx1a/desma	2
BP	GO:0016197	endosomal transport	3/254	128/18042	0.269332	0.77328	0.727079	ehd4/srl/vps52	3
BP	GO:0009952	anterior/posterior pattern specification	5/254	248/18042	0.271557	0.77328	0.727079	hoxa9a/hoxa9b/hoxd9a/gli3/epha3	5
BP	GO:0010628	positive regulation of gene expression	4/254	188/18042	0.273215	0.77328	0.727079	fgf18b/piwil2/eif2s3/rps9	4
BP	GO:0062012	regulation of small molecule metabolic process	2/254	73/18042	0.274511	0.77328	0.727079	maea/ppp1r3cb	2
BP	GO:0000469	cleavage involved in rRNA processing	1/254	23/18042	0.278412	0.77328	0.727079	rps21	1
BP	GO:0006305	DNA alkylation	1/254	23/18042	0.278412	0.77328	0.727079	piwil2	1
BP	GO:0006306	DNA methylation	1/254	23/18042	0.278412	0.77328	0.727079	piwil2	1
BP	GO:0006623	protein targeting to vacuole	1/254	23/18042	0.278412	0.77328	0.727079	snx16	1
BP	GO:0009119	ribonucleoside metabolic process	1/254	23/18042	0.278412	0.77328	0.727079	adkb	1
BP	GO:0014044	Schwann cell development	1/254	23/18042	0.278412	0.77328	0.727079	nsfa	1
BP	GO:0032474	otolith morphogenesis	1/254	23/18042	0.278412	0.77328	0.727079	stm	1
BP	GO:0042743	hydrogen peroxide metabolic process	1/254	23/18042	0.278412	0.77328	0.727079	prdx2	1
BP	GO:0043049	otic placode formation	1/254	23/18042	0.278412	0.77328	0.727079	stm	1
BP	GO:0043524	negative regulation of neuron apoptotic process	1/254	23/18042	0.278412	0.77328	0.727079	neflb	1
BP	GO:0050821	protein stabilization	1/254	23/18042	0.278412	0.77328	0.727079	park7	1
BP	GO:0061951	establishment of protein localization to plasma membrane	1/254	23/18042	0.278412	0.77328	0.727079	nsfa	1
BP	GO:0071453	cellular response to oxygen levels	1/254	23/18042	0.278412	0.77328	0.727079	hif1an	1
BP	GO:0061564	axon development	8/254	439/18042	0.278898	0.77328	0.727079	notum2/dscamb/mmp2/sema3gb/epha3/kif5aa/neflb/nsfa	8
BP	GO:0048024	regulation of mRNA splicing, via spliceosome	2/254	74/18042	0.279735	0.77328	0.727079	rbm15b/rpl22	2
BP	GO:1990542	mitochondrial transmembrane transport	2/254	74/18042	0.279735	0.77328	0.727079	slc25a4/smdt1b	2
BP	GO:0060173	limb development	2/254	75/18042	0.284956	0.776921	0.730503	med12/aldh7a1	2
BP	GO:0000768	syncytium formation by plasma membrane fusion	1/254	24/18042	0.288584	0.776921	0.730503	cav3	1
BP	GO:0002072	optic cup morphogenesis involved in camera-type eye development	1/254	24/18042	0.288584	0.776921	0.730503	mab21l2	1
BP	GO:0006891	intra-Golgi vesicle-mediated transport	1/254	24/18042	0.288584	0.776921	0.730503	nsfa	1
BP	GO:0006893	Golgi to plasma membrane transport	1/254	24/18042	0.288584	0.776921	0.730503	nsfa	1
BP	GO:0006949	syncytium formation	1/254	24/18042	0.288584	0.776921	0.730503	cav3	1
BP	GO:0007007	inner mitochondrial membrane organization	1/254	24/18042	0.288584	0.776921	0.730503	apooa	1
BP	GO:0010976	positive regulation of neuron projection development	1/254	24/18042	0.288584	0.776921	0.730503	pacsin1a	1
BP	GO:0014037	Schwann cell differentiation	1/254	24/18042	0.288584	0.776921	0.730503	nsfa	1
BP	GO:0070839	metal ion export	1/254	24/18042	0.288584	0.776921	0.730503	atp1a3b	1
BP	GO:0140253	cell-cell fusion	1/254	24/18042	0.288584	0.776921	0.730503	cav3	1
BP	GO:0009132	nucleoside diphosphate metabolic process	2/254	76/18042	0.290173	0.776921	0.730503	aldoab/ak1	2
BP	GO:0031929	TOR signaling	2/254	76/18042	0.290173	0.776921	0.730503	fbxo9/lamtor2	2
BP	GO:0044272	sulfur compound biosynthetic process	2/254	76/18042	0.290173	0.776921	0.730503	acsl1a/tpk1	2
BP	GO:0090504	epiboly	2/254	76/18042	0.290173	0.776921	0.730503	lta4h/fdx1	2
BP	GO:0000122	negative regulation of transcription by RNA polymerase II	4/254	196/18042	0.298333	0.776921	0.730503	gli3/hif1an/mier3b/smyd2b	4
BP	GO:0006094	gluconeogenesis	1/254	25/18042	0.298613	0.776921	0.730503	maea	1
BP	GO:0017004	cytochrome complex assembly	1/254	25/18042	0.298613	0.776921	0.730503	rpl37	1
BP	GO:0045746	negative regulation of Notch signaling pathway	1/254	25/18042	0.298613	0.776921	0.730503	hif1an	1
BP	GO:0048794	swim bladder development	1/254	25/18042	0.298613	0.776921	0.730503	nsfa	1
BP	GO:0070936	protein K48-linked ubiquitination	1/254	25/18042	0.298613	0.776921	0.730503	ube3a	1
BP	GO:0072348	sulfur compound transport	1/254	25/18042	0.298613	0.776921	0.730503	slc25a14	1
BP	GO:1901215	negative regulation of neuron death	1/254	25/18042	0.298613	0.776921	0.730503	neflb	1
BP	GO:1901568	fatty acid derivative metabolic process	1/254	25/18042	0.298613	0.776921	0.730503	acsl1a	1
BP	GO:1903532	positive regulation of secretion by cell	1/254	25/18042	0.298613	0.776921	0.730503	cacna1g	1
BP	GO:0000041	transition metal ion transport	2/254	78/18042	0.300593	0.776921	0.730503	fth1b/slc25a39	2
BP	GO:0019725	cellular homeostasis	7/254	388/18042	0.306504	0.776921	0.730503	txn2/dldh/atp1a3b/cav3/fth1b/prdx2/smdt1b	7
BP	GO:0001101	response to acid chemical	1/254	26/18042	0.308501	0.776921	0.730503	lamtor2	1
BP	GO:0006636	unsaturated fatty acid biosynthetic process	1/254	26/18042	0.308501	0.776921	0.730503	scd	1
BP	GO:0009072	aromatic amino acid family metabolic process	1/254	26/18042	0.308501	0.776921	0.730503	afmid	1
BP	GO:0015985	energy coupled proton transport, down electrochemical gradient	1/254	26/18042	0.308501	0.776921	0.730503	atp5l	1
BP	GO:0015986	ATP synthesis coupled proton transport	1/254	26/18042	0.308501	0.776921	0.730503	atp5l	1
BP	GO:0019319	hexose biosynthetic process	1/254	26/18042	0.308501	0.776921	0.730503	maea	1
BP	GO:0021955	central nervous system neuron axonogenesis	1/254	26/18042	0.308501	0.776921	0.730503	nsfa	1
BP	GO:0032392	DNA geometric change	1/254	26/18042	0.308501	0.776921	0.730503	recql5	1
BP	GO:0032508	DNA duplex unwinding	1/254	26/18042	0.308501	0.776921	0.730503	recql5	1
BP	GO:0035118	embryonic pectoral fin morphogenesis	1/254	26/18042	0.308501	0.776921	0.730503	med12	1
BP	GO:0035384	thioester biosynthetic process	1/254	26/18042	0.308501	0.776921	0.730503	acsl1a	1
BP	GO:0043200	response to amino acid	1/254	26/18042	0.308501	0.776921	0.730503	lamtor2	1
BP	GO:0043467	regulation of generation of precursor metabolites and energy	1/254	26/18042	0.308501	0.776921	0.730503	ppp1r3cb	1
BP	GO:0045047	protein targeting to ER	1/254	26/18042	0.308501	0.776921	0.730503	sec61g	1
BP	GO:0045637	regulation of myeloid cell differentiation	1/254	26/18042	0.308501	0.776921	0.730503	med12	1
BP	GO:0051781	positive regulation of cell division	1/254	26/18042	0.308501	0.776921	0.730503	ptn	1
BP	GO:0071616	acyl-CoA biosynthetic process	1/254	26/18042	0.308501	0.776921	0.730503	acsl1a	1
BP	GO:0072524	pyridine-containing compound metabolic process	1/254	26/18042	0.308501	0.776921	0.730503	afmid	1
BP	GO:0072599	establishment of protein localization to endoplasmic reticulum	1/254	26/18042	0.308501	0.776921	0.730503	sec61g	1
BP	GO:0009890	negative regulation of biosynthetic process	8/254	454/18042	0.30965	0.778309	0.731808	rpl13a/gli3/cnot11/hif1an/maea/mier3b/park7/smyd2b	8
BP	GO:0006954	inflammatory response	4/254	200/18042	0.311	0.780196	0.733582	lta4h/thbs1b/park7/tusc2a	4
BP	GO:0008088	axo-dendritic transport	1/254	27/18042	0.31825	0.78926	0.742105	kif5aa	1
BP	GO:0021854	hypothalamus development	1/254	27/18042	0.31825	0.78926	0.742105	nsfa	1
BP	GO:0030916	otic vesicle formation	1/254	27/18042	0.31825	0.78926	0.742105	stm	1
BP	GO:0039021	pronephric glomerulus development	1/254	27/18042	0.31825	0.78926	0.742105	abrab	1
BP	GO:0045088	regulation of innate immune response	1/254	27/18042	0.31825	0.78926	0.742105	rpl11	1
BP	GO:0046364	monosaccharide biosynthetic process	1/254	27/18042	0.31825	0.78926	0.742105	maea	1
BP	GO:0007015	actin filament organization	6/254	332/18042	0.326078	0.793451	0.746045	coro1cb/nedd9/wipf1b/capza1b/smyd1a/pacsin1a	6
BP	GO:0006879	cellular iron ion homeostasis	1/254	28/18042	0.327862	0.793451	0.746045	fth1b	1
BP	GO:0017015	regulation of transforming growth factor beta receptor signaling pathway	1/254	28/18042	0.327862	0.793451	0.746045	mmp2	1
BP	GO:0017158	regulation of calcium ion-dependent exocytosis	1/254	28/18042	0.327862	0.793451	0.746045	cacna1g	1
BP	GO:0019226	transmission of nerve impulse	1/254	28/18042	0.327862	0.793451	0.746045	cacna1g	1
BP	GO:0021761	limbic system development	1/254	28/18042	0.327862	0.793451	0.746045	nsfa	1
BP	GO:0030073	insulin secretion	1/254	28/18042	0.327862	0.793451	0.746045	park7	1
BP	GO:0030488	tRNA methylation	1/254	28/18042	0.327862	0.793451	0.746045	thumpd2	1
BP	GO:0044091	membrane biogenesis	1/254	28/18042	0.327862	0.793451	0.746045	cav3	1
BP	GO:0051047	positive regulation of secretion	1/254	28/18042	0.327862	0.793451	0.746045	cacna1g	1
BP	GO:0061462	protein localization to lysosome	1/254	28/18042	0.327862	0.793451	0.746045	snx16	1
BP	GO:0071709	membrane assembly	1/254	28/18042	0.327862	0.793451	0.746045	cav3	1
BP	GO:1903844	regulation of cellular response to transforming growth factor beta stimulus	1/254	28/18042	0.327862	0.793451	0.746045	mmp2	1
BP	GO:0006479	protein methylation	2/254	84/18042	0.331674	0.798225	0.750534	smyd1a/smyd2b	2
BP	GO:0008213	protein alkylation	2/254	84/18042	0.331674	0.798225	0.750534	smyd1a/smyd2b	2
BP	GO:0021510	spinal cord development	2/254	84/18042	0.331674	0.798225	0.750534	cox5aa/neflb	2
BP	GO:0021536	diencephalon development	2/254	85/18042	0.33682	0.802954	0.754981	med12/nsfa	2
BP	GO:0032963	collagen metabolic process	1/254	29/18042	0.337339	0.802954	0.754981	mmp2	1
BP	GO:0035025	positive regulation of Rho protein signal transduction	1/254	29/18042	0.337339	0.802954	0.754981	abrab	1
BP	GO:0051016	barbed-end actin filament capping	1/254	29/18042	0.337339	0.802954	0.754981	capza1b	1
BP	GO:0055078	sodium ion homeostasis	1/254	29/18042	0.337339	0.802954	0.754981	atp1a3b	1
BP	GO:0072384	organelle transport along microtubule	1/254	29/18042	0.337339	0.802954	0.754981	kif5aa	1
BP	GO:0006935	chemotaxis	7/254	402/18042	0.338142	0.803395	0.755395	lta4h/notum2/dscamb/mmp2/sema3gb/epha3/kif5aa	7
BP	GO:0048812	neuron projection morphogenesis	8/254	468/18042	0.338969	0.803893	0.755863	notum2/dscamb/mmp2/sema3gb/epha3/kif5aa/nsfa/pacsin1a	8
BP	GO:0120039	plasma membrane bounded cell projection morphogenesis	8/254	469/18042	0.34108	0.804078	0.756037	notum2/dscamb/mmp2/sema3gb/epha3/kif5aa/nsfa/pacsin1a	8
BP	GO:0000460	maturation of 5.8S rRNA	1/254	30/18042	0.346684	0.804078	0.756037	rps21	1
BP	GO:0006690	icosanoid metabolic process	1/254	30/18042	0.346684	0.804078	0.756037	lta4h	1
BP	GO:0008299	isoprenoid biosynthetic process	1/254	30/18042	0.346684	0.804078	0.756037	hmgcra	1
BP	GO:0031532	actin cytoskeleton reorganization	1/254	30/18042	0.346684	0.804078	0.756037	nedd9	1
BP	GO:0042168	heme metabolic process	1/254	30/18042	0.346684	0.804078	0.756037	slc25a39	1
BP	GO:0045910	negative regulation of DNA recombination	1/254	30/18042	0.346684	0.804078	0.756037	recql5	1
BP	GO:0048010	vascular endothelial growth factor receptor signaling pathway	1/254	30/18042	0.346684	0.804078	0.756037	hif1an	1
BP	GO:0048843	negative regulation of axon extension involved in axon guidance	1/254	30/18042	0.346684	0.804078	0.756037	sema3gb	1
BP	GO:0055075	potassium ion homeostasis	1/254	30/18042	0.346684	0.804078	0.756037	atp1a3b	1
BP	GO:0060788	ectodermal placode formation	1/254	30/18042	0.346684	0.804078	0.756037	stm	1
BP	GO:1901264	carbohydrate derivative transport	1/254	30/18042	0.346684	0.804078	0.756037	slc25a4	1
BP	GO:0050684	regulation of mRNA processing	2/254	87/18042	0.347075	0.804078	0.756037	rbm15b/rpl22	2
BP	GO:0048858	cell projection morphogenesis	8/254	473/18042	0.349547	0.808366	0.760069	notum2/dscamb/mmp2/sema3gb/epha3/kif5aa/nsfa/pacsin1a	8
BP	GO:0009063	cellular amino acid catabolic process	2/254	88/18042	0.352183	0.808728	0.76041	got2b/afmid	2
BP	GO:0017038	protein import	2/254	88/18042	0.352183	0.808728	0.76041	hikeshi/nxt2	2
BP	GO:0007409	axonogenesis	7/254	409/18042	0.354132	0.808728	0.76041	notum2/dscamb/mmp2/sema3gb/epha3/kif5aa/nsfa	7
BP	GO:0006754	ATP biosynthetic process	1/254	31/18042	0.355896	0.808728	0.76041	atp5l	1
BP	GO:0006778	porphyrin-containing compound metabolic process	1/254	31/18042	0.355896	0.808728	0.76041	slc25a39	1
BP	GO:0021522	spinal cord motor neuron differentiation	1/254	31/18042	0.355896	0.808728	0.76041	cox5aa	1
BP	GO:0043628	ncRNA 3'-end processing	1/254	31/18042	0.355896	0.808728	0.76041	rps21	1
BP	GO:0072528	pyrimidine-containing compound biosynthetic process	1/254	31/18042	0.355896	0.808728	0.76041	tpk1	1
BP	GO:1902105	regulation of leukocyte differentiation	1/254	31/18042	0.355896	0.808728	0.76041	med12	1
BP	GO:0006952	defense response	8/254	476/18042	0.355915	0.808728	0.76041	lta4h/mpeg1.1/sod2/thbs1b/park7/rpl11/tusc2a/si:ch211-180a12.2	8
BP	GO:0032990	cell part morphogenesis	8/254	480/18042	0.364426	0.817378	0.768543	notum2/dscamb/mmp2/sema3gb/epha3/kif5aa/nsfa/pacsin1a	8
BP	GO:0002790	peptide secretion	1/254	32/18042	0.36498	0.817378	0.768543	park7	1
BP	GO:0016126	sterol biosynthetic process	1/254	32/18042	0.36498	0.817378	0.768543	hmgcra	1
BP	GO:0016525	negative regulation of angiogenesis	1/254	32/18042	0.36498	0.817378	0.768543	thbs1b	1
BP	GO:0030072	peptide hormone secretion	1/254	32/18042	0.36498	0.817378	0.768543	park7	1
BP	GO:0035138	pectoral fin morphogenesis	1/254	32/18042	0.36498	0.817378	0.768543	med12	1
BP	GO:0046856	phosphatidylinositol dephosphorylation	1/254	32/18042	0.36498	0.817378	0.768543	mtmr8	1
BP	GO:2000181	negative regulation of blood vessel morphogenesis	1/254	32/18042	0.36498	0.817378	0.768543	thbs1b	1
BP	GO:0046395	carboxylic acid catabolic process	3/254	153/18042	0.365372	0.817378	0.768543	auh/got2b/afmid	3
BP	GO:0008037	cell recognition	2/254	91/18042	0.367423	0.817751	0.768893	dscamb/si:ch211-180a12.2	2
BP	GO:0017148	negative regulation of translation	2/254	91/18042	0.367423	0.817751	0.768893	rpl13a/cnot11	2
BP	GO:0030178	negative regulation of Wnt signaling pathway	2/254	91/18042	0.367423	0.817751	0.768893	notum2/gpx4b	2
BP	GO:0090092	regulation of transmembrane receptor protein serine/threonine kinase signaling pathway	3/254	154/18042	0.369203	0.820311	0.7713	gdf10a/mmp2/piwil2	3
BP	GO:1903522	regulation of blood circulation	2/254	92/18042	0.372472	0.823798	0.774579	prrx1a/desma	2
BP	GO:0016054	organic acid catabolic process	3/254	155/18042	0.37303	0.823798	0.774579	auh/got2b/afmid	3
BP	GO:0009066	aspartate family amino acid metabolic process	1/254	33/18042	0.373936	0.823798	0.774579	got2b	1
BP	GO:0035113	embryonic appendage morphogenesis	1/254	33/18042	0.373936	0.823798	0.774579	med12	1
BP	GO:0050678	regulation of epithelial cell proliferation	1/254	33/18042	0.373936	0.823798	0.774579	egfra	1
BP	GO:0007034	vacuolar transport	2/254	93/18042	0.377505	0.825101	0.775805	snx16/vps52	2
BP	GO:0051050	positive regulation of transport	2/254	93/18042	0.377505	0.825101	0.775805	cacna1g/park7	2
BP	GO:0051301	cell division	5/254	287/18042	0.379158	0.825101	0.775805	usp37/ptn/anapc16/maea/rps3	5
BP	GO:0034249	negative regulation of cellular amide metabolic process	2/254	94/18042	0.382522	0.825101	0.775805	rpl13a/cnot11	2
BP	GO:0072659	protein localization to plasma membrane	2/254	94/18042	0.382522	0.825101	0.775805	ehd4/nsfa	2
BP	GO:0000079	regulation of cyclin-dependent protein serine/threonine kinase activity	1/254	34/18042	0.382766	0.825101	0.775805	ccng1	1
BP	GO:0002831	regulation of response to biotic stimulus	1/254	34/18042	0.382766	0.825101	0.775805	rpl11	1
BP	GO:0006826	iron ion transport	1/254	34/18042	0.382766	0.825101	0.775805	fth1b	1
BP	GO:0006910	phagocytosis, recognition	1/254	34/18042	0.382766	0.825101	0.775805	si:ch211-180a12.2	1
BP	GO:0018958	phenol-containing compound metabolic process	1/254	34/18042	0.382766	0.825101	0.775805	asip1	1
BP	GO:0060900	embryonic camera-type eye formation	1/254	34/18042	0.382766	0.825101	0.775805	mab21l2	1
BP	GO:0071600	otic vesicle morphogenesis	1/254	34/18042	0.382766	0.825101	0.775805	stm	1
BP	GO:1904029	regulation of cyclin-dependent protein kinase activity	1/254	34/18042	0.382766	0.825101	0.775805	ccng1	1
BP	GO:0032259	methylation	4/254	223/18042	0.38437	0.827189	0.777767	thumpd2/piwil2/smyd1a/smyd2b	4
BP	GO:0002009	morphogenesis of an epithelium	8/254	492/18042	0.390064	0.829607	0.780041	lta4h/egfra/prrx1a/fdx1/map2k4b/rpl22/mab21l2/stm	8
BP	GO:0006635	fatty acid beta-oxidation	1/254	35/18042	0.391472	0.829607	0.780041	auh	1
BP	GO:0033013	tetrapyrrole metabolic process	1/254	35/18042	0.391472	0.829607	0.780041	slc25a39	1
BP	GO:0044728	DNA methylation or demethylation	1/254	35/18042	0.391472	0.829607	0.780041	piwil2	1
BP	GO:0046579	positive regulation of Ras protein signal transduction	1/254	35/18042	0.391472	0.829607	0.780041	abrab	1
BP	GO:0050922	negative regulation of chemotaxis	1/254	35/18042	0.391472	0.829607	0.780041	sema3gb	1
BP	GO:0051057	positive regulation of small GTPase mediated signal transduction	1/254	35/18042	0.391472	0.829607	0.780041	abrab	1
BP	GO:0051875	pigment granule localization	1/254	35/18042	0.391472	0.829607	0.780041	nsfa	1
BP	GO:0071697	ectodermal placode morphogenesis	1/254	35/18042	0.391472	0.829607	0.780041	stm	1
BP	GO:0031016	pancreas development	3/254	160/18042	0.392093	0.829607	0.780041	ppdpfa/rpl23a/rpl6	3
BP	GO:1901342	regulation of vasculature development	2/254	96/18042	0.392502	0.829607	0.780041	thbs1b/hif1an	2
BP	GO:0001837	epithelial to mesenchymal transition	1/254	36/18042	0.400055	0.838764	0.788651	prrx1a	1
BP	GO:0014065	phosphatidylinositol 3-kinase signaling	1/254	36/18042	0.400055	0.838764	0.788651	mtmr8	1
BP	GO:0030901	midbrain development	1/254	36/18042	0.400055	0.838764	0.788651	med12	1
BP	GO:0072331	signal transduction by p53 class mediator	1/254	36/18042	0.400055	0.838764	0.788651	smyd2b	1
BP	GO:0085029	extracellular matrix assembly	1/254	36/18042	0.400055	0.838764	0.788651	col14a1a	1
BP	GO:0021782	glial cell development	2/254	98/18042	0.40241	0.842343	0.792016	mmp2/nsfa	2
BP	GO:0042327	positive regulation of phosphorylation	4/254	230/18042	0.406621	0.842934	0.792572	fgf18b/egfra/gdf10a/epha3	4
BP	GO:0006304	DNA modification	1/254	37/18042	0.408519	0.842934	0.792572	piwil2	1
BP	GO:0031647	regulation of protein stability	1/254	37/18042	0.408519	0.842934	0.792572	park7	1
BP	GO:0033866	nucleoside bisphosphate biosynthetic process	1/254	37/18042	0.408519	0.842934	0.792572	acsl1a	1
BP	GO:0034030	ribonucleoside bisphosphate biosynthetic process	1/254	37/18042	0.408519	0.842934	0.792572	acsl1a	1
BP	GO:0034033	purine nucleoside bisphosphate biosynthetic process	1/254	37/18042	0.408519	0.842934	0.792572	acsl1a	1
BP	GO:0048841	regulation of axon extension involved in axon guidance	1/254	37/18042	0.408519	0.842934	0.792572	sema3gb	1
BP	GO:0050919	negative chemotaxis	1/254	37/18042	0.408519	0.842934	0.792572	sema3gb	1
BP	GO:0060028	convergent extension involved in axis elongation	1/254	37/18042	0.408519	0.842934	0.792572	rpl22	1
BP	GO:0010862	positive regulation of pathway-restricted SMAD protein phosphorylation	1/254	38/18042	0.416863	0.853928	0.802909	gdf10a	1
BP	GO:0030517	negative regulation of axon extension	1/254	38/18042	0.416863	0.853928	0.802909	sema3gb	1
BP	GO:0033559	unsaturated fatty acid metabolic process	1/254	38/18042	0.416863	0.853928	0.802909	scd	1
BP	GO:0007626	locomotory behavior	2/254	101/18042	0.417126	0.853928	0.802909	atp1a3b/desma	2
BP	GO:0043624	cellular protein complex disassembly	2/254	101/18042	0.417126	0.853928	0.802909	capza1b/nsfa	2
BP	GO:0033333	fin development	2/254	102/18042	0.421991	0.862532	0.810999	med12/aldh7a1	2
BP	GO:0008038	neuron recognition	1/254	39/18042	0.42509	0.863442	0.811855	dscamb	1
BP	GO:0017156	calcium-ion regulated exocytosis	1/254	39/18042	0.42509	0.863442	0.811855	cacna1g	1
BP	GO:0050871	positive regulation of B cell activation	1/254	39/18042	0.42509	0.863442	0.811855	si:ch211-180a12.2	1
BP	GO:0070972	protein localization to endoplasmic reticulum	1/254	39/18042	0.42509	0.863442	0.811855	sec61g	1
BP	GO:0015931	nucleobase-containing compound transport	2/254	103/18042	0.426836	0.865638	0.81392	nxt2/slc25a4	2
BP	GO:0006766	vitamin metabolic process	1/254	40/18042	0.433201	0.869072	0.817148	tpk1	1
BP	GO:0007006	mitochondrial membrane organization	1/254	40/18042	0.433201	0.869072	0.817148	apooa	1
BP	GO:0046879	hormone secretion	1/254	40/18042	0.433201	0.869072	0.817148	park7	1
BP	GO:0048484	enteric nervous system development	1/254	40/18042	0.433201	0.869072	0.817148	mab21l2	1
BP	GO:0050771	negative regulation of axonogenesis	1/254	40/18042	0.433201	0.869072	0.817148	sema3gb	1
BP	GO:0072666	establishment of protein localization to vacuole	1/254	40/18042	0.433201	0.869072	0.817148	snx16	1
BP	GO:1903305	regulation of regulated secretory pathway	1/254	40/18042	0.433201	0.869072	0.817148	cacna1g	1
BP	GO:0010562	positive regulation of phosphorus metabolic process	4/254	240/18042	0.438124	0.87442	0.822177	fgf18b/egfra/gdf10a/epha3	4
BP	GO:0045937	positive regulation of phosphate metabolic process	4/254	240/18042	0.438124	0.87442	0.822177	fgf18b/egfra/gdf10a/epha3	4
BP	GO:0048762	mesenchymal cell differentiation	3/254	173/18042	0.44088	0.87442	0.822177	med12/prrx1a/sema3gb	3
BP	GO:0000018	regulation of DNA recombination	1/254	41/18042	0.441198	0.87442	0.822177	recql5	1
BP	GO:0030100	regulation of endocytosis	1/254	41/18042	0.441198	0.87442	0.822177	pacsin1a	1
BP	GO:0051053	negative regulation of DNA metabolic process	1/254	41/18042	0.441198	0.87442	0.822177	recql5	1
BP	GO:0097120	receptor localization to synapse	1/254	41/18042	0.441198	0.87442	0.822177	kif5aa	1
BP	GO:0001558	regulation of cell growth	2/254	106/18042	0.44124	0.87442	0.822177	sema3gb/lamtor2	2
BP	GO:0042127	regulation of cell population proliferation	5/254	310/18042	0.443034	0.874747	0.822484	fgf18b/ecrg4a/egfra/ing2/smyd2b	5
BP	GO:0043484	regulation of RNA splicing	2/254	107/18042	0.445997	0.874747	0.822484	rbm15b/rpl22	2
BP	GO:0031327	negative regulation of cellular biosynthetic process	7/254	450/18042	0.448401	0.874747	0.822484	rpl13a/gli3/cnot11/hif1an/maea/mier3b/smyd2b	7
BP	GO:0048667	cell morphogenesis involved in neuron differentiation	7/254	450/18042	0.448401	0.874747	0.822484	notum2/dscamb/mmp2/sema3gb/epha3/kif5aa/nsfa	7
BP	GO:0006096	glycolytic process	1/254	42/18042	0.449083	0.874747	0.822484	aldoab	1
BP	GO:0009145	purine nucleoside triphosphate biosynthetic process	1/254	42/18042	0.449083	0.874747	0.822484	atp5l	1
BP	GO:0009206	purine ribonucleoside triphosphate biosynthetic process	1/254	42/18042	0.449083	0.874747	0.822484	atp5l	1
BP	GO:0009914	hormone transport	1/254	42/18042	0.449083	0.874747	0.822484	park7	1
BP	GO:0039019	pronephric nephron development	1/254	42/18042	0.449083	0.874747	0.822484	abrab	1
BP	GO:0042147	retrograde transport, endosome to Golgi	1/254	42/18042	0.449083	0.874747	0.822484	vps52	1
BP	GO:0060393	regulation of pathway-restricted SMAD protein phosphorylation	1/254	42/18042	0.449083	0.874747	0.822484	gdf10a	1
BP	GO:0030198	extracellular matrix organization	3/254	176/18042	0.451935	0.874747	0.822484	adamtsl2/col14a1a/mmp2	3
BP	GO:0043062	extracellular structure organization	3/254	176/18042	0.451935	0.874747	0.822484	adamtsl2/col14a1a/mmp2	3
BP	GO:0006913	nucleocytoplasmic transport	2/254	109/18042	0.455443	0.874747	0.822484	hikeshi/nxt2	2
BP	GO:0051169	nuclear transport	2/254	109/18042	0.455443	0.874747	0.822484	hikeshi/nxt2	2
BP	GO:1990778	protein localization to cell periphery	2/254	109/18042	0.455443	0.874747	0.822484	ehd4/nsfa	2
BP	GO:0045229	external encapsulating structure organization	3/254	177/18042	0.4556	0.874747	0.822484	adamtsl2/col14a1a/mmp2	3
BP	GO:0006757	ATP generation from ADP	1/254	43/18042	0.456857	0.874747	0.822484	aldoab	1
BP	GO:0007338	single fertilization	1/254	43/18042	0.456857	0.874747	0.822484	park7	1
BP	GO:0030217	T cell differentiation	1/254	43/18042	0.456857	0.874747	0.822484	rpl22	1
BP	GO:0050864	regulation of B cell activation	1/254	43/18042	0.456857	0.874747	0.822484	si:ch211-180a12.2	1
BP	GO:0051693	actin filament capping	1/254	43/18042	0.456857	0.874747	0.822484	capza1b	1
BP	GO:0071696	ectodermal placode development	1/254	43/18042	0.456857	0.874747	0.822484	stm	1
BP	GO:0051241	negative regulation of multicellular organismal process	3/254	178/18042	0.459255	0.875264	0.82297	thbs1b/sema3gb/hif1an	3
BP	GO:0048703	embryonic viscerocranium morphogenesis	2/254	110/18042	0.460132	0.875264	0.82297	med12/eif3ea	2
BP	GO:0048736	appendage development	2/254	110/18042	0.460132	0.875264	0.82297	med12/aldh7a1	2
BP	GO:0006816	calcium ion transport	3/254	179/18042	0.462899	0.875264	0.82297	cacna1g/smdt1b/cacna2d2a	3
BP	GO:0000082	G1/S transition of mitotic cell cycle	1/254	44/18042	0.464522	0.875264	0.82297	usp37	1
BP	GO:0009116	nucleoside metabolic process	1/254	44/18042	0.464522	0.875264	0.82297	adkb	1
BP	GO:0015833	peptide transport	1/254	44/18042	0.464522	0.875264	0.82297	park7	1
BP	GO:0019395	fatty acid oxidation	1/254	44/18042	0.464522	0.875264	0.82297	auh	1
BP	GO:0048596	embryonic camera-type eye morphogenesis	1/254	44/18042	0.464522	0.875264	0.82297	mab21l2	1
BP	GO:0048846	axon extension involved in axon guidance	1/254	44/18042	0.464522	0.875264	0.82297	sema3gb	1
BP	GO:1902284	neuron projection extension involved in neuron projection guidance	1/254	44/18042	0.464522	0.875264	0.82297	sema3gb	1
BP	GO:0002455	humoral immune response mediated by circulating immunoglobulin	1/254	45/18042	0.472079	0.875565	0.823253	si:ch211-180a12.2	1
BP	GO:0006576	cellular biogenic amine metabolic process	1/254	45/18042	0.472079	0.875565	0.823253	afmid	1
BP	GO:0006958	complement activation, classical pathway	1/254	45/18042	0.472079	0.875565	0.823253	si:ch211-180a12.2	1
BP	GO:0009266	response to temperature stimulus	1/254	45/18042	0.472079	0.875565	0.823253	hikeshi	1
BP	GO:0009566	fertilization	1/254	45/18042	0.472079	0.875565	0.823253	park7	1
BP	GO:0030834	regulation of actin filament depolymerization	1/254	45/18042	0.472079	0.875565	0.823253	capza1b	1
BP	GO:0030835	negative regulation of actin filament depolymerization	1/254	45/18042	0.472079	0.875565	0.823253	capza1b	1
BP	GO:0031290	retinal ganglion cell axon guidance	1/254	45/18042	0.472079	0.875565	0.823253	mmp2	1
BP	GO:0048640	negative regulation of developmental growth	1/254	45/18042	0.472079	0.875565	0.823253	sema3gb	1
BP	GO:0065002	intracellular protein transmembrane transport	1/254	45/18042	0.472079	0.875565	0.823253	sec61g	1
BP	GO:0071806	protein transmembrane transport	1/254	45/18042	0.472079	0.875565	0.823253	sec61g	1
BP	GO:0051648	vesicle localization	2/254	113/18042	0.474056	0.877981	0.825525	kif5aa/nsfa	2
BP	GO:0033674	positive regulation of kinase activity	2/254	114/18042	0.478649	0.878126	0.825661	egfra/epha3	2
BP	GO:0006749	glutathione metabolic process	1/254	46/18042	0.47953	0.878126	0.825661	gstk1	1
BP	GO:0009205	purine ribonucleoside triphosphate metabolic process	1/254	46/18042	0.47953	0.878126	0.825661	atp5l	1
BP	GO:0044843	cell cycle G1/S phase transition	1/254	46/18042	0.47953	0.878126	0.825661	usp37	1
BP	GO:0046916	cellular transition metal ion homeostasis	1/254	46/18042	0.47953	0.878126	0.825661	fth1b	1
BP	GO:0050853	B cell receptor signaling pathway	1/254	46/18042	0.47953	0.878126	0.825661	si:ch211-180a12.2	1
BP	GO:0060389	pathway-restricted SMAD protein phosphorylation	1/254	46/18042	0.47953	0.878126	0.825661	gdf10a	1
BP	GO:0071526	semaphorin-plexin signaling pathway	1/254	46/18042	0.47953	0.878126	0.825661	sema3gb	1
BP	GO:0051129	negative regulation of cellular component organization	3/254	184/18042	0.480959	0.879507	0.82696	piwil2/sema3gb/capza1b	3
BP	GO:0008610	lipid biosynthetic process	6/254	395/18042	0.483207	0.882379	0.82966	acsl1a/ndufab1a/ndufab1b/tecrb/hmgcra/scd	6
BP	GO:0055065	metal ion homeostasis	5/254	326/18042	0.486575	0.884595	0.831744	atp1a3b/cav3/cutc/fth1b/smdt1b	5
BP	GO:0060401	cytosolic calcium ion transport	1/254	47/18042	0.486876	0.884595	0.831744	smdt1b	1
BP	GO:0072527	pyrimidine-containing compound metabolic process	1/254	47/18042	0.486876	0.884595	0.831744	tpk1	1
BP	GO:0015698	inorganic anion transport	2/254	116/18042	0.487761	0.884595	0.831744	slc25a14/slc25a3b	2
BP	GO:0007610	behavior	3/254	187/18042	0.491658	0.884595	0.831744	atp1a3b/cct8/desma	3
BP	GO:0009144	purine nucleoside triphosphate metabolic process	1/254	48/18042	0.494118	0.884595	0.831744	atp5l	1
BP	GO:0010977	negative regulation of neuron projection development	1/254	48/18042	0.494118	0.884595	0.831744	sema3gb	1
BP	GO:0030308	negative regulation of cell growth	1/254	48/18042	0.494118	0.884595	0.831744	sema3gb	1
BP	GO:0031017	exocrine pancreas development	1/254	48/18042	0.494118	0.884595	0.831744	ppdpfa	1
BP	GO:0031146	SCF-dependent proteasomal ubiquitin-dependent protein catabolic process	1/254	48/18042	0.494118	0.884595	0.831744	fbxo9	1
BP	GO:0035272	exocrine system development	1/254	48/18042	0.494118	0.884595	0.831744	ppdpfa	1
BP	GO:0044106	cellular amine metabolic process	1/254	48/18042	0.494118	0.884595	0.831744	afmid	1
BP	GO:0046839	phospholipid dephosphorylation	1/254	48/18042	0.494118	0.884595	0.831744	mtmr8	1
BP	GO:0072665	protein localization to vacuole	1/254	48/18042	0.494118	0.884595	0.831744	snx16	1
BP	GO:0007169	transmembrane receptor protein tyrosine kinase signaling pathway	5/254	329/18042	0.494612	0.884595	0.831744	fgf18b/nedd9/egfra/hif1an/epha3	5
BP	GO:0035725	sodium ion transmembrane transport	2/254	119/18042	0.501243	0.891584	0.838316	atp1a3b/slc6a11b	2
BP	GO:0090150	establishment of protein localization to membrane	2/254	119/18042	0.501243	0.891584	0.838316	sec61g/nsfa	2
BP	GO:0051091	positive regulation of DNA-binding transcription factor activity	1/254	49/18042	0.501259	0.891584	0.838316	abrab	1
BP	GO:0060395	SMAD protein signal transduction	1/254	49/18042	0.501259	0.891584	0.838316	gdf10a	1
BP	GO:0002521	leukocyte differentiation	2/254	120/18042	0.505686	0.896757	0.843179	med12/rpl22	2
BP	GO:0001707	mesoderm formation	1/254	50/18042	0.5083	0.896757	0.843179	epha3	1
BP	GO:0009308	amine metabolic process	1/254	50/18042	0.5083	0.896757	0.843179	afmid	1
BP	GO:0009612	response to mechanical stimulus	1/254	50/18042	0.5083	0.896757	0.843179	bglap	1
BP	GO:0055072	iron ion homeostasis	1/254	50/18042	0.5083	0.896757	0.843179	fth1b	1
BP	GO:1903706	regulation of hemopoiesis	1/254	50/18042	0.5083	0.896757	0.843179	med12	1
BP	GO:0003401	axis elongation	1/254	51/18042	0.515241	0.901673	0.847801	rpl22	1
BP	GO:0009062	fatty acid catabolic process	1/254	51/18042	0.515241	0.901673	0.847801	auh	1
BP	GO:0009201	ribonucleoside triphosphate biosynthetic process	1/254	51/18042	0.515241	0.901673	0.847801	atp5l	1
BP	GO:0031345	negative regulation of cell projection organization	1/254	51/18042	0.515241	0.901673	0.847801	sema3gb	1
BP	GO:0034440	lipid oxidation	1/254	51/18042	0.515241	0.901673	0.847801	auh	1
BP	GO:1901880	negative regulation of protein depolymerization	1/254	51/18042	0.515241	0.901673	0.847801	capza1b	1
BP	GO:0007369	gastrulation	4/254	267/18042	0.520335	0.9065	0.852341	lta4h/fdx1/map2k4b/epha3	4
BP	GO:0032869	cellular response to insulin stimulus	1/254	52/18042	0.522085	0.9065	0.852341	bglap	1
BP	GO:0042770	signal transduction in response to DNA damage	1/254	52/18042	0.522085	0.9065	0.852341	smyd2b	1
BP	GO:0048278	vesicle docking	1/254	52/18042	0.522085	0.9065	0.852341	nsfa	1
BP	GO:0042742	defense response to bacterium	2/254	124/18042	0.5232	0.9065	0.852341	mpeg1.1/si:ch211-180a12.2	2
BP	GO:0006875	cellular metal ion homeostasis	4/254	269/18042	0.526208	0.9065	0.852341	atp1a3b/cav3/fth1b/smdt1b	4
BP	GO:0000381	regulation of alternative mRNA splicing, via spliceosome	1/254	53/18042	0.528833	0.9065	0.852341	rbm15b	1
BP	GO:0007029	endoplasmic reticulum organization	1/254	53/18042	0.528833	0.9065	0.852341	esyt1a	1
BP	GO:0030042	actin filament depolymerization	1/254	53/18042	0.528833	0.9065	0.852341	capza1b	1
BP	GO:0031076	embryonic camera-type eye development	1/254	53/18042	0.528833	0.9065	0.852341	mab21l2	1
BP	GO:0048483	autonomic nervous system development	1/254	53/18042	0.528833	0.9065	0.852341	mab21l2	1
BP	GO:0048840	otolith development	1/254	53/18042	0.528833	0.9065	0.852341	stm	1
BP	GO:0071599	otic vesicle development	1/254	53/18042	0.528833	0.9065	0.852341	stm	1
BP	GO:1901657	glycosyl compound metabolic process	1/254	53/18042	0.528833	0.9065	0.852341	adkb	1
BP	GO:0060548	negative regulation of cell death	4/254	270/18042	0.529132	0.9065	0.852341	egfra/cct3/park7/neflb	4
BP	GO:0048878	chemical homeostasis	7/254	486/18042	0.52914	0.9065	0.852341	atp1a3b/cav3/cutc/fth1b/park7/rpl11/smdt1b	7
BP	GO:0008045	motor neuron axon guidance	1/254	54/18042	0.535486	0.913765	0.859171	notum2	1
BP	GO:0045926	negative regulation of growth	1/254	54/18042	0.535486	0.913765	0.859171	sema3gb	1
BP	GO:2001233	regulation of apoptotic signaling pathway	1/254	54/18042	0.535486	0.913765	0.859171	rps3	1
BP	GO:0001510	RNA methylation	1/254	55/18042	0.542045	0.916549	0.861788	thumpd2	1
BP	GO:0006090	pyruvate metabolic process	1/254	55/18042	0.542045	0.916549	0.861788	aldoab	1
BP	GO:0009199	ribonucleoside triphosphate metabolic process	1/254	55/18042	0.542045	0.916549	0.861788	atp5l	1
BP	GO:0021517	ventral spinal cord development	1/254	55/18042	0.542045	0.916549	0.861788	cox5aa	1
BP	GO:0031330	negative regulation of cellular catabolic process	1/254	55/18042	0.542045	0.916549	0.861788	mtmr8	1
BP	GO:0043242	negative regulation of protein-containing complex disassembly	1/254	55/18042	0.542045	0.916549	0.861788	capza1b	1
BP	GO:0090501	RNA phosphodiester bond hydrolysis	1/254	55/18042	0.542045	0.916549	0.861788	rps21	1
BP	GO:0008283	cell population proliferation	6/254	420/18042	0.543019	0.916749	0.861976	ppdpfa/fgf18b/ecrg4a/egfra/ing2/smyd2b	6
BP	GO:0048925	lateral line system development	2/254	129/18042	0.544501	0.916749	0.861976	eif3ha/nsfa	2
BP	GO:0016358	dendrite development	1/254	56/18042	0.548512	0.916749	0.861976	pacsin1a	1
BP	GO:0021545	cranial nerve development	1/254	56/18042	0.548512	0.916749	0.861976	nsfa	1
BP	GO:0035601	protein deacylation	1/254	56/18042	0.548512	0.916749	0.861976	notum2	1
BP	GO:0050768	negative regulation of neurogenesis	1/254	56/18042	0.548512	0.916749	0.861976	sema3gb	1
BP	GO:0051302	regulation of cell division	1/254	56/18042	0.548512	0.916749	0.861976	ptn	1
BP	GO:0051668	localization within membrane	4/254	278/18042	0.552199	0.916749	0.861976	sec61g/ehd4/vps52/nsfa	4
BP	GO:0030258	lipid modification	2/254	131/18042	0.552835	0.916749	0.861976	auh/mtmr8	2
BP	GO:0051347	positive regulation of transferase activity	2/254	131/18042	0.552835	0.916749	0.861976	egfra/epha3	2
BP	GO:0021515	cell differentiation in spinal cord	1/254	57/18042	0.554888	0.916749	0.861976	cox5aa	1
BP	GO:0030004	cellular monovalent inorganic cation homeostasis	1/254	57/18042	0.554888	0.916749	0.861976	atp1a3b	1
BP	GO:0032868	response to insulin	1/254	57/18042	0.554888	0.916749	0.861976	bglap	1
BP	GO:0051961	negative regulation of nervous system development	1/254	57/18042	0.554888	0.916749	0.861976	sema3gb	1
BP	GO:0098732	macromolecule deacylation	1/254	57/18042	0.554888	0.916749	0.861976	notum2	1
BP	GO:0045321	leukocyte activation	3/254	206/18042	0.556728	0.916749	0.861976	prdx2/rpl22/si:ch211-180a12.2	3
BP	GO:0006260	DNA replication	2/254	132/18042	0.556961	0.916749	0.861976	kin/recql5	2
BP	GO:0008284	positive regulation of cell population proliferation	2/254	132/18042	0.556961	0.916749	0.861976	fgf18b/egfra	2
BP	GO:0032984	protein-containing complex disassembly	2/254	132/18042	0.556961	0.916749	0.861976	capza1b/nsfa	2
BP	GO:0030902	hindbrain development	2/254	133/18042	0.561061	0.916749	0.861976	med12/neflb	2
BP	GO:0044772	mitotic cell cycle phase transition	2/254	133/18042	0.561061	0.916749	0.861976	usp37/ccng1	2
BP	GO:0008593	regulation of Notch signaling pathway	1/254	58/18042	0.561174	0.916749	0.861976	hif1an	1
BP	GO:0030837	negative regulation of actin filament polymerization	1/254	58/18042	0.561174	0.916749	0.861976	capza1b	1
BP	GO:0032272	negative regulation of protein polymerization	1/254	58/18042	0.561174	0.916749	0.861976	capza1b	1
BP	GO:0048332	mesoderm morphogenesis	1/254	58/18042	0.561174	0.916749	0.861976	epha3	1
BP	GO:0060348	bone development	1/254	58/18042	0.561174	0.916749	0.861976	bglap	1
BP	GO:1901879	regulation of protein depolymerization	1/254	58/18042	0.561174	0.916749	0.861976	capza1b	1
BP	GO:0006869	lipid transport	3/254	209/18042	0.566542	0.917821	0.862985	esyt1a/apoda.1/gramd1bb	3
BP	GO:0033334	fin morphogenesis	1/254	59/18042	0.567372	0.917821	0.862985	med12	1
BP	GO:0042886	amide transport	1/254	59/18042	0.567372	0.917821	0.862985	park7	1
BP	GO:0048477	oogenesis	1/254	59/18042	0.567372	0.917821	0.862985	piwil2	1
BP	GO:0072329	monocarboxylic acid catabolic process	1/254	59/18042	0.567372	0.917821	0.862985	auh	1
BP	GO:0010001	glial cell differentiation	2/254	135/18042	0.569178	0.917821	0.862985	mmp2/nsfa	2
BP	GO:0001578	microtubule bundle formation	1/254	60/18042	0.573483	0.917821	0.862985	maptb	1
BP	GO:0002573	myeloid leukocyte differentiation	1/254	60/18042	0.573483	0.917821	0.862985	med12	1
BP	GO:0006720	isoprenoid metabolic process	1/254	60/18042	0.573483	0.917821	0.862985	hmgcra	1
BP	GO:0050673	epithelial cell proliferation	1/254	60/18042	0.573483	0.917821	0.862985	egfra	1
BP	GO:0050931	pigment cell differentiation	1/254	60/18042	0.573483	0.917821	0.862985	med12	1
BP	GO:1903825	organic acid transmembrane transport	1/254	60/18042	0.573483	0.917821	0.862985	slc25a14	1
BP	GO:1905039	carboxylic acid transmembrane transport	1/254	60/18042	0.573483	0.917821	0.862985	slc25a14	1
BP	GO:0014031	mesenchymal cell development	2/254	137/18042	0.577188	0.917821	0.862985	med12/sema3gb	2
BP	GO:0014032	neural crest cell development	2/254	137/18042	0.577188	0.917821	0.862985	med12/sema3gb	2
BP	GO:0048864	stem cell development	2/254	137/18042	0.577188	0.917821	0.862985	med12/sema3gb	2
BP	GO:0019941	modification-dependent protein catabolic process	6/254	435/18042	0.577434	0.917821	0.862985	usp37/ecrg4a/fbxo9/maea/uba52/ube3a	6
BP	GO:0019722	calcium-mediated signaling	1/254	61/18042	0.579507	0.917821	0.862985	desma	1
BP	GO:0030098	lymphocyte differentiation	1/254	61/18042	0.579507	0.917821	0.862985	rpl22	1
BP	GO:1990573	potassium ion import across plasma membrane	1/254	61/18042	0.579507	0.917821	0.862985	atp1a3b	1
BP	GO:0043067	regulation of programmed cell death	6/254	436/18042	0.579683	0.917821	0.862985	egfra/cct3/ing2/park7/rps3/neflb	6
BP	GO:2000113	negative regulation of cellular macromolecule biosynthetic process	6/254	437/18042	0.581926	0.917821	0.862985	rpl13a/gli3/cnot11/hif1an/mier3b/smyd2b	6
BP	GO:0042325	regulation of phosphorylation	5/254	363/18042	0.581938	0.917821	0.862985	fgf18b/egfra/gdf10a/ccng1/epha3	5
BP	GO:0007178	transmembrane receptor protein serine/threonine kinase signaling pathway	3/254	214/18042	0.582601	0.917821	0.862985	gdf10a/mmp2/piwil2	3
BP	GO:0010558	negative regulation of macromolecule biosynthetic process	6/254	438/18042	0.584162	0.917821	0.862985	rpl13a/gli3/cnot11/hif1an/mier3b/smyd2b	6
BP	GO:0060627	regulation of vesicle-mediated transport	2/254	139/18042	0.585088	0.917821	0.862985	cacna1g/pacsin1a	2
BP	GO:0003158	endothelium development	1/254	62/18042	0.585447	0.917821	0.862985	egfra	1
BP	GO:0009895	negative regulation of catabolic process	1/254	62/18042	0.585447	0.917821	0.862985	mtmr8	1
BP	GO:0032835	glomerulus development	1/254	62/18042	0.585447	0.917821	0.862985	abrab	1
BP	GO:0035107	appendage morphogenesis	1/254	62/18042	0.585447	0.917821	0.862985	med12	1
BP	GO:0042113	B cell activation	1/254	62/18042	0.585447	0.917821	0.862985	si:ch211-180a12.2	1
BP	GO:0051028	mRNA transport	1/254	62/18042	0.585447	0.917821	0.862985	nxt2	1
BP	GO:0051651	maintenance of location in cell	1/254	62/18042	0.585447	0.917821	0.862985	fth1b	1
BP	GO:0043549	regulation of kinase activity	3/254	216/18042	0.588919	0.917821	0.862985	egfra/ccng1/epha3	3
BP	GO:0030900	forebrain development	2/254	140/18042	0.588997	0.917821	0.862985	med12/nsfa	2
BP	GO:0000380	alternative mRNA splicing, via spliceosome	1/254	63/18042	0.591303	0.917821	0.862985	rbm15b	1
BP	GO:0006911	phagocytosis, engulfment	1/254	63/18042	0.591303	0.917821	0.862985	si:ch211-180a12.2	1
BP	GO:0007179	transforming growth factor beta receptor signaling pathway	1/254	63/18042	0.591303	0.917821	0.862985	mmp2	1
BP	GO:0010721	negative regulation of cell development	1/254	63/18042	0.591303	0.917821	0.862985	sema3gb	1
BP	GO:0090090	negative regulation of canonical Wnt signaling pathway	1/254	63/18042	0.591303	0.917821	0.862985	notum2	1
BP	GO:0015711	organic anion transport	2/254	141/18042	0.592879	0.917821	0.862985	slc25a14/slc25a4	2
BP	GO:1901605	alpha-amino acid metabolic process	2/254	141/18042	0.592879	0.917821	0.862985	got2b/afmid	2
BP	GO:0043632	modification-dependent macromolecule catabolic process	6/254	442/18042	0.593049	0.917821	0.862985	usp37/ecrg4a/fbxo9/maea/uba52/ube3a	6
BP	GO:0006897	endocytosis	4/254	294/18042	0.596481	0.917821	0.862985	ehd4/srl/pacsin1a/si:ch211-180a12.2	4
BP	GO:0055080	cation homeostasis	5/254	369/18042	0.596506	0.917821	0.862985	atp1a3b/cav3/cutc/fth1b/smdt1b	5
BP	GO:0009755	hormone-mediated signaling pathway	1/254	64/18042	0.597077	0.917821	0.862985	asip1	1
BP	GO:0035023	regulation of Rho protein signal transduction	1/254	64/18042	0.597077	0.917821	0.862985	abrab	1
BP	GO:0071559	response to transforming growth factor beta	1/254	64/18042	0.597077	0.917821	0.862985	mmp2	1
BP	GO:0071560	cellular response to transforming growth factor beta stimulus	1/254	64/18042	0.597077	0.917821	0.862985	mmp2	1
BP	GO:0090101	negative regulation of transmembrane receptor protein serine/threonine kinase signaling pathway	1/254	64/18042	0.597077	0.917821	0.862985	piwil2	1
BP	GO:0006605	protein targeting	2/254	143/18042	0.600561	0.919348	0.864421	sec61g/snx16	2
BP	GO:0044282	small molecule catabolic process	3/254	220/18042	0.60137	0.919348	0.864421	auh/got2b/afmid	3
BP	GO:0006400	tRNA modification	1/254	65/18042	0.60277	0.919348	0.864421	thumpd2	1
BP	GO:0008203	cholesterol metabolic process	1/254	65/18042	0.60277	0.919348	0.864421	hmgcra	1
BP	GO:0016331	morphogenesis of embryonic epithelium	1/254	65/18042	0.60277	0.919348	0.864421	mab21l2	1
BP	GO:0050920	regulation of chemotaxis	1/254	65/18042	0.60277	0.919348	0.864421	sema3gb	1
BP	GO:0071417	cellular response to organonitrogen compound	2/254	144/18042	0.604361	0.919348	0.864421	bglap/lamtor2	2
BP	GO:0048592	eye morphogenesis	3/254	221/18042	0.604444	0.919348	0.864421	cct3/mab21l2/nsfa	3
BP	GO:0080135	regulation of cellular response to stress	2/254	145/18042	0.608133	0.919348	0.864421	ing2/smyd2b	2
BP	GO:2001020	regulation of response to DNA damage stimulus	1/254	66/18042	0.608382	0.919348	0.864421	smyd2b	1
BP	GO:0006612	protein targeting to membrane	1/254	67/18042	0.613916	0.919348	0.864421	sec61g	1
BP	GO:0031123	RNA 3'-end processing	1/254	67/18042	0.613916	0.919348	0.864421	rps21	1
BP	GO:0051090	regulation of DNA-binding transcription factor activity	1/254	67/18042	0.613916	0.919348	0.864421	abrab	1
BP	GO:0072175	epithelial tube formation	1/254	67/18042	0.613916	0.919348	0.864421	stm	1
BP	GO:0006302	double-strand break repair	2/254	148/18042	0.619287	0.919348	0.864421	parp2/recql5	2
BP	GO:0010975	regulation of neuron projection development	2/254	148/18042	0.619287	0.919348	0.864421	sema3gb/pacsin1a	2
BP	GO:0007422	peripheral nervous system development	1/254	68/18042	0.619372	0.919348	0.864421	nsfa	1
BP	GO:0030516	regulation of axon extension	1/254	68/18042	0.619372	0.919348	0.864421	sema3gb	1
BP	GO:0030593	neutrophil chemotaxis	1/254	68/18042	0.619372	0.919348	0.864421	lta4h	1
BP	GO:1903131	mononuclear cell differentiation	1/254	68/18042	0.619372	0.919348	0.864421	rpl22	1
BP	GO:0098771	inorganic ion homeostasis	5/254	379/18042	0.620149	0.919348	0.864421	atp1a3b/cav3/cutc/fth1b/smdt1b	5
BP	GO:0042063	gliogenesis	2/254	149/18042	0.622951	0.919348	0.864421	mmp2/nsfa	2
BP	GO:0006694	steroid biosynthetic process	1/254	69/18042	0.624751	0.919348	0.864421	hmgcra	1
BP	GO:0007292	female gamete generation	1/254	69/18042	0.624751	0.919348	0.864421	piwil2	1
BP	GO:0007492	endoderm development	1/254	69/18042	0.624751	0.919348	0.864421	med12	1
BP	GO:0009306	protein secretion	1/254	69/18042	0.624751	0.919348	0.864421	park7	1
BP	GO:0035592	establishment of protein localization to extracellular region	1/254	69/18042	0.624751	0.919348	0.864421	park7	1
BP	GO:0099024	plasma membrane invagination	1/254	69/18042	0.624751	0.919348	0.864421	si:ch211-180a12.2	1
BP	GO:1902904	negative regulation of supramolecular fiber organization	1/254	69/18042	0.624751	0.919348	0.864421	capza1b	1
BP	GO:0009617	response to bacterium	3/254	228/18042	0.625523	0.919348	0.864421	lta4h/mpeg1.1/si:ch211-180a12.2	3
BP	GO:0010876	lipid localization	3/254	228/18042	0.625523	0.919348	0.864421	esyt1a/apoda.1/gramd1bb	3
BP	GO:0090596	sensory organ morphogenesis	4/254	306/18042	0.627936	0.919348	0.864421	cct3/mab21l2/nsfa/stm	4
BP	GO:0045087	innate immune response	3/254	229/18042	0.62847	0.919348	0.864421	sod2/rpl11/si:ch211-180a12.2	3
BP	GO:0060485	mesenchyme development	3/254	229/18042	0.62847	0.919348	0.864421	med12/prrx1a/sema3gb	3
BP	GO:0010324	membrane invagination	1/254	70/18042	0.630054	0.919348	0.864421	si:ch211-180a12.2	1
BP	GO:0042552	myelination	1/254	70/18042	0.630054	0.919348	0.864421	nsfa	1
BP	GO:0071692	protein localization to extracellular region	1/254	70/18042	0.630054	0.919348	0.864421	park7	1
BP	GO:0014033	neural crest cell differentiation	2/254	151/18042	0.630197	0.919348	0.864421	med12/sema3gb	2
BP	GO:0031047	gene silencing by RNA	2/254	151/18042	0.630197	0.919348	0.864421	piwil2/cnot11	2
BP	GO:0030003	cellular cation homeostasis	4/254	308/18042	0.633026	0.919348	0.864421	atp1a3b/cav3/fth1b/smdt1b	4
BP	GO:0070588	calcium ion transmembrane transport	2/254	152/18042	0.633779	0.919348	0.864421	cacna1g/smdt1b	2
BP	GO:0061024	membrane organization	5/254	385/18042	0.633938	0.919348	0.864421	apooa/cav3/nsfa/pacsin1a/si:ch211-180a12.2	5
BP	GO:0001775	cell activation	3/254	231/18042	0.634318	0.919348	0.864421	prdx2/rpl22/si:ch211-180a12.2	3
BP	GO:0072657	protein localization to membrane	3/254	231/18042	0.634318	0.919348	0.864421	sec61g/ehd4/nsfa	3
BP	GO:0008543	fibroblast growth factor receptor signaling pathway	1/254	71/18042	0.635282	0.919348	0.864421	fgf18b	1
BP	GO:0010506	regulation of autophagy	1/254	71/18042	0.635282	0.919348	0.864421	mtmr8	1
BP	GO:0016064	immunoglobulin mediated immune response	1/254	71/18042	0.635282	0.919348	0.864421	si:ch211-180a12.2	1
BP	GO:0019724	B cell mediated immunity	1/254	71/18042	0.635282	0.919348	0.864421	si:ch211-180a12.2	1
BP	GO:0070121	Kupffer's vesicle development	1/254	71/18042	0.635282	0.919348	0.864421	tcp1	1
BP	GO:0010941	regulation of cell death	6/254	464/18042	0.640083	0.919348	0.864421	egfra/cct3/ing2/park7/rps3/neflb	6
BP	GO:0001945	lymph vessel development	1/254	72/18042	0.640437	0.919348	0.864421	mmp2	1
BP	GO:0007272	ensheathment of neurons	1/254	72/18042	0.640437	0.919348	0.864421	nsfa	1
BP	GO:0008366	axon ensheathment	1/254	72/18042	0.640437	0.919348	0.864421	nsfa	1
BP	GO:0010970	transport along microtubule	1/254	72/18042	0.640437	0.919348	0.864421	kif5aa	1
BP	GO:0016052	carbohydrate catabolic process	1/254	72/18042	0.640437	0.919348	0.864421	aldoab	1
BP	GO:0030903	notochord development	1/254	72/18042	0.640437	0.919348	0.864421	cav3	1
BP	GO:0044344	cellular response to fibroblast growth factor stimulus	1/254	72/18042	0.640437	0.919348	0.864421	fgf18b	1
BP	GO:0071375	cellular response to peptide hormone stimulus	1/254	72/18042	0.640437	0.919348	0.864421	bglap	1
BP	GO:0071774	response to fibroblast growth factor	1/254	72/18042	0.640437	0.919348	0.864421	fgf18b	1
BP	GO:1901653	cellular response to peptide	1/254	72/18042	0.640437	0.919348	0.864421	bglap	1
BP	GO:0050767	regulation of neurogenesis	2/254	155/18042	0.644363	0.921564	0.866504	gli3/sema3gb	2
BP	GO:0035148	tube formation	1/254	73/18042	0.645519	0.921564	0.866504	stm	1
BP	GO:0040013	negative regulation of locomotion	1/254	73/18042	0.645519	0.921564	0.866504	sema3gb	1
BP	GO:0050851	antigen receptor-mediated signaling pathway	1/254	73/18042	0.645519	0.921564	0.866504	si:ch211-180a12.2	1
BP	GO:0051494	negative regulation of cytoskeleton organization	1/254	73/18042	0.645519	0.921564	0.866504	capza1b	1
BP	GO:1901699	cellular response to nitrogen compound	2/254	156/18042	0.647837	0.921643	0.866579	bglap/lamtor2	2
BP	GO:0006873	cellular ion homeostasis	4/254	314/18042	0.648024	0.921643	0.866579	atp1a3b/cav3/fth1b/smdt1b	4
BP	GO:0045934	negative regulation of nucleobase-containing compound metabolic process	5/254	392/18042	0.649635	0.921643	0.866579	gli3/hif1an/mier3b/recql5/smyd2b	5
BP	GO:0033365	protein localization to organelle	4/254	315/18042	0.650484	0.921643	0.866579	sec61g/hikeshi/nxt2/snx16	4
BP	GO:0006956	complement activation	1/254	74/18042	0.65053	0.921643	0.866579	si:ch211-180a12.2	1
BP	GO:0021675	nerve development	1/254	74/18042	0.65053	0.921643	0.866579	nsfa	1
BP	GO:0043244	regulation of protein-containing complex disassembly	1/254	74/18042	0.65053	0.921643	0.866579	capza1b	1
BP	GO:0050801	ion homeostasis	5/254	395/18042	0.656232	0.922524	0.867406	atp1a3b/cav3/cutc/fth1b/smdt1b	5
BP	GO:0051338	regulation of transferase activity	3/254	239/18042	0.657069	0.922524	0.867406	egfra/ccng1/epha3	3
BP	GO:0040008	regulation of growth	2/254	159/18042	0.658099	0.922524	0.867406	sema3gb/lamtor2	2
BP	GO:0010256	endomembrane system organization	3/254	240/18042	0.65984	0.922524	0.867406	esyt1a/cav3/pacsin1a	3
BP	GO:0002449	lymphocyte mediated immunity	1/254	76/18042	0.660341	0.922524	0.867406	si:ch211-180a12.2	1
BP	GO:0007224	smoothened signaling pathway	1/254	76/18042	0.660341	0.922524	0.867406	gli3	1
BP	GO:0016125	sterol metabolic process	1/254	76/18042	0.660341	0.922524	0.867406	hmgcra	1
BP	GO:0071621	granulocyte chemotaxis	1/254	76/18042	0.660341	0.922524	0.867406	lta4h	1
BP	GO:2000026	regulation of multicellular organismal development	5/254	398/18042	0.66275	0.922524	0.867406	med12/thbs1b/gli3/sema3gb/hif1an	5
BP	GO:0060026	convergent extension	2/254	161/18042	0.664807	0.922524	0.867406	map2k4b/rpl22	2
BP	GO:0001704	formation of primary germ layer	1/254	77/18042	0.665143	0.922524	0.867406	epha3	1
BP	GO:0043161	proteasome-mediated ubiquitin-dependent protein catabolic process	3/254	242/18042	0.665335	0.922524	0.867406	ecrg4a/fbxo9/maea	3
BP	GO:0006814	sodium ion transport	2/254	162/18042	0.668121	0.922524	0.867406	atp1a3b/slc6a11b	2
BP	GO:0016049	cell growth	2/254	162/18042	0.668121	0.922524	0.867406	sema3gb/lamtor2	2
BP	GO:1903311	regulation of mRNA metabolic process	2/254	162/18042	0.668121	0.922524	0.867406	rbm15b/rpl22	2
BP	GO:0015748	organophosphate ester transport	1/254	78/18042	0.669877	0.922524	0.867406	slc25a4	1
BP	GO:0050657	nucleic acid transport	1/254	78/18042	0.669877	0.922524	0.867406	nxt2	1
BP	GO:0050658	RNA transport	1/254	78/18042	0.669877	0.922524	0.867406	nxt2	1
BP	GO:0051236	establishment of RNA localization	1/254	78/18042	0.669877	0.922524	0.867406	nxt2	1
BP	GO:0051216	cartilage development	2/254	163/18042	0.671408	0.922524	0.867406	mgp/aldh7a1	2
BP	GO:0090287	regulation of cellular response to growth factor stimulus	2/254	163/18042	0.671408	0.922524	0.867406	mmp2/hif1an	2
BP	GO:0032270	positive regulation of cellular protein metabolic process	4/254	324/18042	0.67211	0.922524	0.867406	fgf18b/gdf10a/eif2s3/rps9	4
BP	GO:0045892	negative regulation of transcription, DNA-templated	4/254	324/18042	0.67211	0.922524	0.867406	gli3/hif1an/mier3b/smyd2b	4
BP	GO:1902679	negative regulation of RNA biosynthetic process	4/254	325/18042	0.674456	0.922524	0.867406	gli3/hif1an/mier3b/smyd2b	4
BP	GO:1903507	negative regulation of nucleic acid-templated transcription	4/254	325/18042	0.674456	0.922524	0.867406	gli3/hif1an/mier3b/smyd2b	4
BP	GO:0017157	regulation of exocytosis	1/254	79/18042	0.674545	0.922524	0.867406	cacna1g	1
BP	GO:0048066	developmental pigmentation	1/254	79/18042	0.674545	0.922524	0.867406	med12	1
BP	GO:0048915	posterior lateral line system development	1/254	79/18042	0.674545	0.922524	0.867406	nsfa	1
BP	GO:0090130	tissue migration	1/254	79/18042	0.674545	0.922524	0.867406	epha3	1
BP	GO:0001934	positive regulation of protein phosphorylation	2/254	164/18042	0.67467	0.922524	0.867406	fgf18b/gdf10a	2
BP	GO:0019220	regulation of phosphate metabolic process	5/254	405/18042	0.677646	0.922524	0.867406	fgf18b/egfra/gdf10a/ccng1/epha3	5
BP	GO:0051174	regulation of phosphorus metabolic process	5/254	405/18042	0.677646	0.922524	0.867406	fgf18b/egfra/gdf10a/ccng1/epha3	5
BP	GO:0051251	positive regulation of lymphocyte activation	1/254	80/18042	0.679147	0.922524	0.867406	si:ch211-180a12.2	1
BP	GO:0051261	protein depolymerization	1/254	80/18042	0.679147	0.922524	0.867406	capza1b	1
BP	GO:0080134	regulation of response to stress	3/254	248/18042	0.681432	0.922524	0.867406	ing2/rpl11/smyd2b	3
BP	GO:0042074	cell migration involved in gastrulation	1/254	81/18042	0.683684	0.922524	0.867406	epha3	1
BP	GO:0043069	negative regulation of programmed cell death	3/254	249/18042	0.684058	0.922524	0.867406	egfra/cct3/neflb	3
BP	GO:0055082	cellular chemical homeostasis	4/254	330/18042	0.68601	0.922524	0.867406	atp1a3b/cav3/fth1b/smdt1b	4
BP	GO:0016458	gene silencing	2/254	168/18042	0.687453	0.922524	0.867406	piwil2/cnot11	2
BP	GO:0002429	immune response-activating cell surface receptor signaling pathway	1/254	82/18042	0.688158	0.922524	0.867406	si:ch211-180a12.2	1
BP	GO:0032102	negative regulation of response to external stimulus	1/254	82/18042	0.688158	0.922524	0.867406	sema3gb	1
BP	GO:0048881	mechanosensory lateral line system development	1/254	82/18042	0.688158	0.922524	0.867406	nsfa	1
BP	GO:0061387	regulation of extent of cell growth	1/254	82/18042	0.688158	0.922524	0.867406	sema3gb	1
BP	GO:0002460	adaptive immune response based on somatic recombination of immune receptors built from immunoglobulin superfamily domains	1/254	83/18042	0.692568	0.922524	0.867406	si:ch211-180a12.2	1
BP	GO:0002696	positive regulation of leukocyte activation	1/254	83/18042	0.692568	0.922524	0.867406	si:ch211-180a12.2	1
BP	GO:0006261	DNA-dependent DNA replication	1/254	83/18042	0.692568	0.922524	0.867406	recql5	1
BP	GO:0031101	fin regeneration	1/254	83/18042	0.692568	0.922524	0.867406	hapln1a	1
BP	GO:0031347	regulation of defense response	1/254	83/18042	0.692568	0.922524	0.867406	rpl11	1
BP	GO:0050867	positive regulation of cell activation	1/254	83/18042	0.692568	0.922524	0.867406	si:ch211-180a12.2	1
BP	GO:0055067	monovalent inorganic cation homeostasis	1/254	83/18042	0.692568	0.922524	0.867406	atp1a3b	1
BP	GO:0044770	cell cycle phase transition	2/254	170/18042	0.69369	0.922524	0.867406	usp37/ccng1	2
BP	GO:0061448	connective tissue development	2/254	170/18042	0.69369	0.922524	0.867406	mgp/aldh7a1	2
BP	GO:0008154	actin polymerization or depolymerization	2/254	171/18042	0.696769	0.922524	0.867406	wipf1b/capza1b	2
BP	GO:0051960	regulation of nervous system development	2/254	171/18042	0.696769	0.922524	0.867406	gli3/sema3gb	2
BP	GO:0002757	immune response-activating signal transduction	1/254	84/18042	0.696916	0.922524	0.867406	si:ch211-180a12.2	1
BP	GO:0007283	spermatogenesis	1/254	84/18042	0.696916	0.922524	0.867406	piwil2	1
BP	GO:0031346	positive regulation of cell projection organization	1/254	84/18042	0.696916	0.922524	0.867406	pacsin1a	1
BP	GO:0043065	positive regulation of apoptotic process	1/254	84/18042	0.696916	0.922524	0.867406	rps3	1
BP	GO:0003002	regionalization	5/254	415/18042	0.69816	0.922524	0.867406	hoxa9a/hoxa9b/hoxd9a/gli3/epha3	5
BP	GO:0051603	proteolysis involved in cellular protein catabolic process	6/254	494/18042	0.698763	0.922524	0.867406	usp37/ecrg4a/fbxo9/maea/uba52/ube3a	6
BP	GO:0060562	epithelial tube morphogenesis	3/254	255/18042	0.69948	0.922524	0.867406	egfra/prrx1a/stm	3
BP	GO:0016567	protein ubiquitination	6/254	495/18042	0.700605	0.922524	0.867406	anapc16/fbxo9/rnf170/trim55b/uba52/ube3a	6
BP	GO:0010942	positive regulation of cell death	1/254	85/18042	0.701203	0.922524	0.867406	rps3	1
BP	GO:0043068	positive regulation of programmed cell death	1/254	85/18042	0.701203	0.922524	0.867406	rps3	1
BP	GO:0071900	regulation of protein serine/threonine kinase activity	1/254	85/18042	0.701203	0.922524	0.867406	ccng1	1
BP	GO:0043254	regulation of protein-containing complex assembly	2/254	173/18042	0.702852	0.922524	0.867406	piwil2/capza1b	2
BP	GO:0009581	detection of external stimulus	1/254	86/18042	0.705429	0.922524	0.867406	stm	1
BP	GO:0009582	detection of abiotic stimulus	1/254	86/18042	0.705429	0.922524	0.867406	stm	1
BP	GO:0016485	protein processing	1/254	86/18042	0.705429	0.922524	0.867406	cpe	1
BP	GO:0019932	second-messenger-mediated signaling	1/254	86/18042	0.705429	0.922524	0.867406	desma	1
BP	GO:0043434	response to peptide hormone	1/254	86/18042	0.705429	0.922524	0.867406	bglap	1
BP	GO:0051235	maintenance of location	1/254	86/18042	0.705429	0.922524	0.867406	fth1b	1
BP	GO:0018205	peptidyl-lysine modification	2/254	174/18042	0.705855	0.922524	0.867406	smyd1a/smyd2b	2
BP	GO:0044257	cellular protein catabolic process	6/254	498/18042	0.706085	0.922524	0.867406	usp37/ecrg4a/fbxo9/maea/uba52/ube3a	6
BP	GO:0098662	inorganic cation transmembrane transport	6/254	499/18042	0.707897	0.922524	0.867406	atp5l/atp1a3b/cacna1g/park7/smdt1b/slc6a11b	6
BP	GO:0002768	immune response-regulating cell surface receptor signaling pathway	1/254	87/18042	0.709596	0.922524	0.867406	si:ch211-180a12.2	1
BP	GO:0010038	response to metal ion	1/254	87/18042	0.709596	0.922524	0.867406	sod2	1
BP	GO:0048232	male gamete generation	1/254	87/18042	0.709596	0.922524	0.867406	piwil2	1
BP	GO:1901652	response to peptide	1/254	87/18042	0.709596	0.922524	0.867406	bglap	1
BP	GO:0098542	defense response to other organism	4/254	341/18042	0.710407	0.922524	0.867406	mpeg1.1/sod2/rpl11/si:ch211-180a12.2	4
BP	GO:0035050	embryonic heart tube development	2/254	176/18042	0.711786	0.922524	0.867406	prrx1a/acta1b	2
BP	GO:0006403	RNA localization	1/254	88/18042	0.713704	0.922524	0.867406	nxt2	1
BP	GO:0072006	nephron development	1/254	88/18042	0.713704	0.922524	0.867406	abrab	1
BP	GO:0090305	nucleic acid phosphodiester bond hydrolysis	1/254	88/18042	0.713704	0.922524	0.867406	rps21	1
BP	GO:0098659	inorganic cation import across plasma membrane	1/254	88/18042	0.713704	0.922524	0.867406	atp1a3b	1
BP	GO:0099587	inorganic ion import across plasma membrane	1/254	88/18042	0.713704	0.922524	0.867406	atp1a3b	1
BP	GO:1990266	neutrophil migration	1/254	88/18042	0.713704	0.922524	0.867406	lta4h	1
BP	GO:0030111	regulation of Wnt signaling pathway	2/254	177/18042	0.714714	0.922524	0.867406	notum2/gpx4b	2
BP	GO:0048193	Golgi vesicle transport	2/254	177/18042	0.714714	0.922524	0.867406	vps52/nsfa	2
BP	GO:0006511	ubiquitin-dependent protein catabolic process	5/254	424/18042	0.715844	0.922524	0.867406	usp37/ecrg4a/fbxo9/maea/ube3a	5
BP	GO:0046649	lymphocyte activation	2/254	178/18042	0.717617	0.922524	0.867406	rpl22/si:ch211-180a12.2	2
BP	GO:0002443	leukocyte mediated immunity	1/254	89/18042	0.717755	0.922524	0.867406	si:ch211-180a12.2	1
BP	GO:0045765	regulation of angiogenesis	1/254	89/18042	0.717755	0.922524	0.867406	thbs1b	1
BP	GO:0060027	convergent extension involved in gastrulation	1/254	89/18042	0.717755	0.922524	0.867406	map2k4b	1
BP	GO:0051247	positive regulation of protein metabolic process	4/254	345/18042	0.718931	0.922579	0.867459	fgf18b/gdf10a/eif2s3/rps9	4
BP	GO:0000724	double-strand break repair via homologous recombination	1/254	90/18042	0.721748	0.922579	0.867459	recql5	1
BP	GO:0010466	negative regulation of peptidase activity	1/254	90/18042	0.721748	0.922579	0.867459	wfikkn2b	1
BP	GO:0016579	protein deubiquitination	1/254	90/18042	0.721748	0.922579	0.867459	usp37	1
BP	GO:0050770	regulation of axonogenesis	1/254	90/18042	0.721748	0.922579	0.867459	sema3gb	1
BP	GO:0016042	lipid catabolic process	2/254	180/18042	0.723349	0.922579	0.867459	auh/plcl1	2
BP	GO:0043583	ear development	2/254	180/18042	0.723349	0.922579	0.867459	med12/stm	2
BP	GO:0006974	cellular response to DNA damage stimulus	5/254	428/18042	0.723466	0.922579	0.867459	parp2/kin/park7/recql5/smyd2b	5
BP	GO:0042981	regulation of apoptotic process	5/254	429/18042	0.725349	0.923599	0.868417	egfra/ing2/park7/rps3/neflb	5
BP	GO:0000725	recombinational repair	1/254	91/18042	0.725685	0.923599	0.868417	recql5	1
BP	GO:0007281	germ cell development	1/254	92/18042	0.729566	0.925824	0.870509	piwil2	1
BP	GO:0042472	inner ear morphogenesis	1/254	92/18042	0.729566	0.925824	0.870509	stm	1
BP	GO:0045055	regulated exocytosis	1/254	92/18042	0.729566	0.925824	0.870509	cacna1g	1
BP	GO:0051253	negative regulation of RNA metabolic process	4/254	351/18042	0.731369	0.926804	0.871431	gli3/hif1an/mier3b/smyd2b	4
BP	GO:0032101	regulation of response to external stimulus	2/254	183/18042	0.731762	0.926804	0.871431	sema3gb/rpl11	2
BP	GO:0035162	embryonic hemopoiesis	1/254	93/18042	0.733393	0.927066	0.871677	etnppl	1
BP	GO:0042471	ear morphogenesis	1/254	93/18042	0.733393	0.927066	0.871677	stm	1
BP	GO:0006820	anion transport	3/254	270/18042	0.735528	0.928863	0.873367	slc25a14/slc25a3b/slc25a4	3
BP	GO:0022411	cellular component disassembly	2/254	185/18042	0.73725	0.929235	0.873717	capza1b/nsfa	2
BP	GO:0045165	cell fate commitment	2/254	185/18042	0.73725	0.929235	0.873717	ppdpfa/cav3	2
BP	GO:0022898	regulation of transmembrane transporter activity	1/254	95/18042	0.740885	0.930333	0.87475	park7	1
BP	GO:0098739	import across plasma membrane	1/254	95/18042	0.740885	0.930333	0.87475	atp1a3b	1
BP	GO:0009967	positive regulation of signal transduction	5/254	438/18042	0.741882	0.930333	0.87475	gdf10a/mmp2/abrab/lamtor2/rps3	5
BP	GO:0051640	organelle localization	3/254	273/18042	0.742315	0.930333	0.87475	esyt1a/kif5aa/nsfa	3
BP	GO:0060560	developmental growth involved in morphogenesis	2/254	187/18042	0.742643	0.930333	0.87475	sema3gb/rpl22	2
BP	GO:0010498	proteasomal protein catabolic process	3/254	274/18042	0.744547	0.930333	0.87475	ecrg4a/fbxo9/maea	3
BP	GO:0030595	leukocyte chemotaxis	1/254	96/18042	0.744553	0.930333	0.87475	lta4h	1
BP	GO:0032409	regulation of transporter activity	1/254	96/18042	0.744553	0.930333	0.87475	park7	1
BP	GO:0097530	granulocyte migration	1/254	96/18042	0.744553	0.930333	0.87475	lta4h	1
BP	GO:0032870	cellular response to hormone stimulus	2/254	188/18042	0.745304	0.930379	0.874792	asip1/bglap	2
BP	GO:0006959	humoral immune response	1/254	97/18042	0.748168	0.932148	0.876456	si:ch211-180a12.2	1
BP	GO:0019953	sexual reproduction	2/254	190/18042	0.750554	0.932148	0.876456	piwil2/park7	2
BP	GO:0060284	regulation of cell development	2/254	190/18042	0.750554	0.932148	0.876456	gli3/sema3gb	2
BP	GO:0001932	regulation of protein phosphorylation	3/254	277/18042	0.751149	0.932148	0.876456	fgf18b/gdf10a/ccng1	3
BP	GO:0045861	negative regulation of proteolysis	1/254	98/18042	0.751733	0.932148	0.876456	wfikkn2b	1
BP	GO:0051052	regulation of DNA metabolic process	1/254	98/18042	0.751733	0.932148	0.876456	recql5	1
BP	GO:0060249	anatomical structure homeostasis	1/254	98/18042	0.751733	0.932148	0.876456	cav3	1
BP	GO:0030335	positive regulation of cell migration	1/254	99/18042	0.755247	0.935615	0.879716	sema3gb	1
BP	GO:0044703	multi-organism reproductive process	2/254	193/18042	0.758257	0.937232	0.881236	piwil2/park7	2
BP	GO:0051704	multi-organism process	2/254	193/18042	0.758257	0.937232	0.881236	piwil2/park7	2
BP	GO:0001755	neural crest cell migration	1/254	100/18042	0.758712	0.937232	0.881236	sema3gb	1
BP	GO:0001822	kidney development	2/254	194/18042	0.760778	0.938005	0.881963	med12/abrab	2
BP	GO:0072001	renal system development	2/254	194/18042	0.760778	0.938005	0.881963	med12/abrab	2
BP	GO:0046942	carboxylic acid transport	1/254	102/18042	0.765495	0.942037	0.885753	slc25a14	1
BP	GO:0099111	microtubule-based transport	1/254	102/18042	0.765495	0.942037	0.885753	kif5aa	1
BP	GO:0031667	response to nutrient levels	1/254	103/18042	0.768815	0.943592	0.887216	bglap	1
BP	GO:0001655	urogenital system development	2/254	198/18042	0.770638	0.943592	0.887216	med12/abrab	2
BP	GO:0007266	Rho protein signal transduction	1/254	104/18042	0.772089	0.943592	0.887216	abrab	1
BP	GO:0008033	tRNA processing	1/254	104/18042	0.772089	0.943592	0.887216	thumpd2	1
BP	GO:0008361	regulation of cell size	1/254	104/18042	0.772089	0.943592	0.887216	sema3gb	1
BP	GO:0010817	regulation of hormone levels	1/254	104/18042	0.772089	0.943592	0.887216	park7	1
BP	GO:0140352	export from cell	3/254	287/18042	0.772177	0.943592	0.887216	atp1a3b/cacna1g/park7	3
BP	GO:0009991	response to extracellular stimulus	1/254	105/18042	0.775316	0.943592	0.887216	bglap	1
BP	GO:0001756	somitogenesis	1/254	106/18042	0.778498	0.943592	0.887216	epha3	1
BP	GO:0030705	cytoskeleton-dependent intracellular transport	1/254	106/18042	0.778498	0.943592	0.887216	kif5aa	1
BP	GO:1904062	regulation of cation transmembrane transport	1/254	106/18042	0.778498	0.943592	0.887216	park7	1
BP	GO:2000147	positive regulation of cell motility	1/254	106/18042	0.778498	0.943592	0.887216	sema3gb	1
BP	GO:0006914	autophagy	2/254	202/18042	0.780144	0.943592	0.887216	mtmr8/park7	2
BP	GO:0061919	process utilizing autophagic mechanism	2/254	202/18042	0.780144	0.943592	0.887216	mtmr8/park7	2
BP	GO:0002088	lens development in camera-type eye	1/254	107/18042	0.781634	0.943592	0.887216	mab21l2	1
BP	GO:0051272	positive regulation of cellular component movement	1/254	107/18042	0.781634	0.943592	0.887216	sema3gb	1
BP	GO:0070646	protein modification by small protein removal	1/254	107/18042	0.781634	0.943592	0.887216	usp37	1
BP	GO:0043207	response to external biotic stimulus	5/254	462/18042	0.782383	0.943592	0.887216	lta4h/mpeg1.1/sod2/rpl11/si:ch211-180a12.2	5
BP	GO:0051707	response to other organism	5/254	462/18042	0.782383	0.943592	0.887216	lta4h/mpeg1.1/sod2/rpl11/si:ch211-180a12.2	5
BP	GO:0032269	negative regulation of cellular protein metabolic process	3/254	293/18042	0.784084	0.943592	0.887216	rpl13a/cnot11/wfikkn2b	3
BP	GO:0007498	mesoderm development	1/254	108/18042	0.784727	0.943592	0.887216	epha3	1
BP	GO:0098657	import into cell	1/254	108/18042	0.784727	0.943592	0.887216	atp1a3b	1
BP	GO:0120035	regulation of plasma membrane bounded cell projection organization	2/254	205/18042	0.787046	0.943592	0.887216	sema3gb/pacsin1a	2
BP	GO:0009607	response to biotic stimulus	5/254	465/18042	0.787085	0.943592	0.887216	lta4h/mpeg1.1/sod2/rpl11/si:ch211-180a12.2	5
BP	GO:0002250	adaptive immune response	1/254	109/18042	0.787776	0.943592	0.887216	si:ch211-180a12.2	1
BP	GO:0006909	phagocytosis	1/254	109/18042	0.787776	0.943592	0.887216	si:ch211-180a12.2	1
BP	GO:0048638	regulation of developmental growth	1/254	109/18042	0.787776	0.943592	0.887216	sema3gb	1
BP	GO:0048675	axon extension	1/254	109/18042	0.787776	0.943592	0.887216	sema3gb	1
BP	GO:0051650	establishment of vesicle localization	1/254	109/18042	0.787776	0.943592	0.887216	kif5aa	1
BP	GO:0040017	positive regulation of locomotion	1/254	110/18042	0.790782	0.944658	0.888219	sema3gb	1
BP	GO:0006874	cellular calcium ion homeostasis	2/254	207/18042	0.791541	0.944658	0.888219	cav3/smdt1b	2
BP	GO:0031344	regulation of cell projection organization	2/254	207/18042	0.791541	0.944658	0.888219	sema3gb/pacsin1a	2
BP	GO:0044419	biological process involved in interspecies interaction between organisms	5/254	469/18042	0.793232	0.944658	0.888219	lta4h/mpeg1.1/sod2/rpl11/si:ch211-180a12.2	5
BP	GO:0046578	regulation of Ras protein signal transduction	1/254	111/18042	0.793745	0.944658	0.888219	abrab	1
BP	GO:0051321	meiotic cell cycle	1/254	111/18042	0.793745	0.944658	0.888219	piwil2	1
BP	GO:0097529	myeloid leukocyte migration	1/254	111/18042	0.793745	0.944658	0.888219	lta4h	1
BP	GO:0071363	cellular response to growth factor stimulus	3/254	300/18042	0.797325	0.948052	0.89141	fgf18b/mmp2/hif1an	3
BP	GO:0051248	negative regulation of protein metabolic process	3/254	301/18042	0.79916	0.948097	0.891452	rpl13a/cnot11/wfikkn2b	3
BP	GO:0070848	response to growth factor	3/254	301/18042	0.79916	0.948097	0.891452	fgf18b/mmp2/hif1an	3
BP	GO:0042157	lipoprotein metabolic process	1/254	113/18042	0.799547	0.948097	0.891452	notum2	1
BP	GO:0048882	lateral line development	1/254	114/18042	0.802387	0.949735	0.892992	eif3ha	1
BP	GO:0051249	regulation of lymphocyte activation	1/254	114/18042	0.802387	0.949735	0.892992	si:ch211-180a12.2	1
BP	GO:1901137	carbohydrate derivative biosynthetic process	5/254	476/18042	0.803656	0.950132	0.893365	acsl1a/adkb/atp5l/ak1/ampd1	5
BP	GO:0008202	steroid metabolic process	1/254	115/18042	0.805187	0.950132	0.893365	hmgcra	1
BP	GO:0010639	negative regulation of organelle organization	1/254	115/18042	0.805187	0.950132	0.893365	capza1b	1
BP	GO:0031401	positive regulation of protein modification process	2/254	214/18042	0.806622	0.950132	0.893365	fgf18b/gdf10a	2
BP	GO:0042110	T cell activation	1/254	116/18042	0.807947	0.950132	0.893365	rpl22	1
BP	GO:0001708	cell fate specification	1/254	117/18042	0.810668	0.950132	0.893365	ppdpfa	1
BP	GO:0022412	cellular process involved in reproduction in multicellular organism	1/254	117/18042	0.810668	0.950132	0.893365	piwil2	1
BP	GO:0051346	negative regulation of hydrolase activity	1/254	117/18042	0.810668	0.950132	0.893365	wfikkn2b	1
BP	GO:1990138	neuron projection extension	1/254	117/18042	0.810668	0.950132	0.893365	sema3gb	1
BP	GO:0051606	detection of stimulus	2/254	216/18042	0.81075	0.950132	0.893365	zgc:194312/stm	2
BP	GO:0055074	calcium ion homeostasis	2/254	216/18042	0.81075	0.950132	0.893365	cav3/smdt1b	2
BP	GO:0006520	cellular amino acid metabolic process	2/254	217/18042	0.812784	0.950607	0.893812	got2b/afmid	2
BP	GO:0050911	detection of chemical stimulus involved in sensory perception of smell	1/254	118/18042	0.813351	0.950607	0.893812	zgc:194312	1
BP	GO:0018105	peptidyl-serine phosphorylation	1/254	119/18042	0.815996	0.950607	0.893812	akt2l	1
BP	GO:0045596	negative regulation of cell differentiation	1/254	119/18042	0.815996	0.950607	0.893812	sema3gb	1
BP	GO:0010647	positive regulation of cell communication	5/254	485/18042	0.816446	0.950607	0.893812	gdf10a/mmp2/abrab/lamtor2/rps3	5
BP	GO:0023056	positive regulation of signaling	5/254	486/18042	0.817825	0.950607	0.893812	gdf10a/mmp2/abrab/lamtor2/rps3	5
BP	GO:0050907	detection of chemical stimulus involved in sensory perception	1/254	120/18042	0.818604	0.950607	0.893812	zgc:194312	1
BP	GO:0009451	RNA modification	1/254	121/18042	0.821175	0.950607	0.893812	thumpd2	1
BP	GO:0000375	RNA splicing, via transesterification reactions	2/254	222/18042	0.822667	0.950607	0.893812	rbm15b/rpl22	2
BP	GO:0000377	RNA splicing, via transesterification reactions with bulged adenosine as nucleophile	2/254	222/18042	0.822667	0.950607	0.893812	rbm15b/rpl22	2
BP	GO:0000398	mRNA splicing, via spliceosome	2/254	222/18042	0.822667	0.950607	0.893812	rbm15b/rpl22	2
BP	GO:0050776	regulation of immune response	2/254	222/18042	0.822667	0.950607	0.893812	rpl11/si:ch211-180a12.2	2
BP	GO:0072503	cellular divalent inorganic cation homeostasis	2/254	222/18042	0.822667	0.950607	0.893812	cav3/smdt1b	2
BP	GO:0035270	endocrine system development	1/254	122/18042	0.823709	0.950607	0.893812	med12	1
BP	GO:0060326	cell chemotaxis	1/254	122/18042	0.823709	0.950607	0.893812	lta4h	1
BP	GO:0002694	regulation of leukocyte activation	1/254	123/18042	0.826208	0.950607	0.893812	si:ch211-180a12.2	1
BP	GO:0009593	detection of chemical stimulus	1/254	123/18042	0.826208	0.950607	0.893812	zgc:194312	1
BP	GO:0035282	segmentation	1/254	123/18042	0.826208	0.950607	0.893812	epha3	1
BP	GO:0048511	rhythmic process	1/254	123/18042	0.826208	0.950607	0.893812	piwil2	1
BP	GO:0071103	DNA conformation change	1/254	123/18042	0.826208	0.950607	0.893812	recql5	1
BP	GO:0016570	histone modification	2/254	224/18042	0.826487	0.950607	0.893812	smyd1a/smyd2b	2
BP	GO:0044242	cellular lipid catabolic process	1/254	124/18042	0.828672	0.950743	0.89394	auh	1
BP	GO:0018209	peptidyl-serine modification	1/254	125/18042	0.8311	0.950743	0.89394	akt2l	1
BP	GO:0050865	regulation of cell activation	1/254	125/18042	0.8311	0.950743	0.89394	si:ch211-180a12.2	1
BP	GO:0051604	protein maturation	1/254	125/18042	0.8311	0.950743	0.89394	cpe	1
BP	GO:0000165	MAPK cascade	2/254	227/18042	0.83208	0.950743	0.89394	map2k1/map2k4b	2
BP	GO:0030334	regulation of cell migration	2/254	227/18042	0.83208	0.950743	0.89394	fgf18b/sema3gb	2
BP	GO:0015849	organic acid transport	1/254	126/18042	0.833495	0.950743	0.89394	slc25a14	1
BP	GO:0060828	regulation of canonical Wnt signaling pathway	1/254	126/18042	0.833495	0.950743	0.89394	notum2	1
BP	GO:0044093	positive regulation of molecular function	4/254	411/18042	0.833781	0.950743	0.89394	egfra/abrab/park7/epha3	4
BP	GO:0034765	regulation of ion transmembrane transport	2/254	228/18042	0.833908	0.950743	0.89394	cacna1g/park7	2
BP	GO:0007189	adenylate cyclase-activating G protein-coupled receptor signaling pathway	1/254	128/18042	0.838182	0.95139	0.894549	adgrd1	1
BP	GO:0007219	Notch signaling pathway	1/254	128/18042	0.838182	0.95139	0.894549	hif1an	1
BP	GO:0007608	sensory perception of smell	1/254	128/18042	0.838182	0.95139	0.894549	zgc:194312	1
BP	GO:0006402	mRNA catabolic process	1/254	129/18042	0.840477	0.95139	0.894549	cnot11	1
BP	GO:0045595	regulation of cell differentiation	4/254	417/18042	0.841971	0.95139	0.894549	med12/gli3/sema3gb/ucmaa	4
BP	GO:0031503	protein-containing complex localization	1/254	130/18042	0.842739	0.95139	0.894549	kif5aa	1
BP	GO:0051056	regulation of small GTPase mediated signal transduction	1/254	130/18042	0.842739	0.95139	0.894549	abrab	1
BP	GO:0009725	response to hormone	2/254	234/18042	0.844504	0.95139	0.894549	asip1/bglap	2
BP	GO:0002253	activation of immune response	1/254	131/18042	0.844969	0.95139	0.894549	si:ch211-180a12.2	1
BP	GO:0002764	immune response-regulating signaling pathway	1/254	131/18042	0.844969	0.95139	0.894549	si:ch211-180a12.2	1
BP	GO:0006281	DNA repair	3/254	329/18042	0.845159	0.95139	0.894549	parp2/park7/recql5	3
BP	GO:0072507	divalent inorganic cation homeostasis	2/254	235/18042	0.84621	0.95139	0.894549	cav3/smdt1b	2
BP	GO:0097190	apoptotic signaling pathway	1/254	132/18042	0.847167	0.95139	0.894549	rps3	1
BP	GO:0034762	regulation of transmembrane transport	2/254	236/18042	0.847898	0.95139	0.894549	cacna1g/park7	2
BP	GO:0000209	protein polyubiquitination	1/254	133/18042	0.849335	0.95139	0.894549	ube3a	1
BP	GO:0001947	heart looping	1/254	133/18042	0.849335	0.95139	0.894549	prrx1a	1
BP	GO:0046488	phosphatidylinositol metabolic process	1/254	133/18042	0.849335	0.95139	0.894549	mtmr8	1
BP	GO:0048588	developmental cell growth	1/254	133/18042	0.849335	0.95139	0.894549	sema3gb	1
BP	GO:0048793	pronephros development	1/254	133/18042	0.849335	0.95139	0.894549	abrab	1
BP	GO:0052547	regulation of peptidase activity	1/254	133/18042	0.849335	0.95139	0.894549	wfikkn2b	1
BP	GO:0040007	growth	4/254	423/18042	0.849821	0.95139	0.894549	hapln1a/sema3gb/lamtor2/rpl22	4
BP	GO:1903530	regulation of secretion by cell	1/254	134/18042	0.851472	0.952419	0.895516	cacna1g	1
BP	GO:0046700	heterocycle catabolic process	2/254	240/18042	0.854485	0.954587	0.897554	afmid/cnot11	2
BP	GO:0009968	negative regulation of signal transduction	4/254	428/18042	0.85611	0.954587	0.897554	notum2/piwil2/gpx4b/hif1an	4
BP	GO:0023061	signal release	1/254	137/18042	0.857703	0.954587	0.897554	park7	1
BP	GO:0044270	cellular nitrogen compound catabolic process	2/254	243/18042	0.859254	0.954587	0.897554	afmid/cnot11	2
BP	GO:1902533	positive regulation of intracellular signal transduction	2/254	243/18042	0.859254	0.954587	0.897554	abrab/lamtor2	2
BP	GO:0042246	tissue regeneration	1/254	138/18042	0.859721	0.954587	0.897554	hapln1a	1
BP	GO:0043066	negative regulation of apoptotic process	2/254	244/18042	0.860812	0.954587	0.897554	egfra/neflb	2
BP	GO:0051046	regulation of secretion	1/254	139/18042	0.861712	0.954587	0.897554	cacna1g	1
BP	GO:2000145	regulation of cell motility	2/254	245/18042	0.862354	0.954587	0.897554	fgf18b/sema3gb	2
BP	GO:0022603	regulation of anatomical structure morphogenesis	3/254	342/18042	0.86323	0.954587	0.897554	thbs1b/sema3gb/fdx1	3
BP	GO:0050804	modulation of chemical synaptic transmission	1/254	140/18042	0.863674	0.954587	0.897554	plcl1	1
BP	GO:0050900	leukocyte migration	1/254	140/18042	0.863674	0.954587	0.897554	lta4h	1
BP	GO:0055123	digestive system development	1/254	140/18042	0.863674	0.954587	0.897554	ppdpfa	1
BP	GO:0099177	regulation of trans-synaptic signaling	1/254	140/18042	0.863674	0.954587	0.897554	plcl1	1
BP	GO:0010629	negative regulation of gene expression	3/254	343/18042	0.864541	0.954735	0.897693	rpl13a/piwil2/cnot11	3
BP	GO:0045859	regulation of protein kinase activity	1/254	141/18042	0.865608	0.95478	0.897735	ccng1	1
BP	GO:0001667	ameboidal-type cell migration	2/254	248/18042	0.866887	0.95478	0.897735	sema3gb/epha3	2
BP	GO:0048863	stem cell differentiation	2/254	248/18042	0.866887	0.95478	0.897735	med12/sema3gb	2
BP	GO:0030833	regulation of actin filament polymerization	1/254	142/18042	0.867515	0.95478	0.897735	capza1b	1
BP	GO:0010243	response to organonitrogen compound	2/254	249/18042	0.868368	0.954911	0.897859	bglap/lamtor2	2
BP	GO:0032535	regulation of cellular component size	2/254	250/18042	0.869833	0.955715	0.898615	sema3gb/capza1b	2
BP	GO:0050808	synapse organization	1/254	144/18042	0.871248	0.95588	0.898769	ppfia2	1
BP	GO:0008064	regulation of actin polymerization or depolymerization	1/254	145/18042	0.873075	0.95588	0.898769	capza1b	1
BP	GO:0030832	regulation of actin filament length	1/254	145/18042	0.873075	0.95588	0.898769	capza1b	1
BP	GO:0010648	negative regulation of cell communication	4/254	443/18042	0.873653	0.95588	0.898769	notum2/piwil2/gpx4b/hif1an	4
BP	GO:0023057	negative regulation of signaling	4/254	443/18042	0.873653	0.95588	0.898769	notum2/piwil2/gpx4b/hif1an	4
BP	GO:0007606	sensory perception of chemical stimulus	1/254	146/18042	0.874877	0.956414	0.899272	zgc:194312	1
BP	GO:0003143	embryonic heart tube morphogenesis	1/254	147/18042	0.876653	0.956787	0.899622	prrx1a	1
BP	GO:0048732	gland development	2/254	256/18042	0.878315	0.956787	0.899622	ppdpfa/med12	2
BP	GO:0006401	RNA catabolic process	1/254	148/18042	0.878403	0.956787	0.899622	cnot11	1
BP	GO:0050906	detection of stimulus involved in sensory perception	1/254	148/18042	0.878403	0.956787	0.899622	zgc:194312	1
BP	GO:0019439	aromatic compound catabolic process	2/254	257/18042	0.879679	0.956787	0.899622	afmid/cnot11	2
BP	GO:0040012	regulation of locomotion	2/254	258/18042	0.881028	0.956787	0.899622	fgf18b/sema3gb	2
BP	GO:0051270	regulation of cellular component movement	2/254	258/18042	0.881028	0.956787	0.899622	fgf18b/sema3gb	2
BP	GO:0033993	response to lipid	1/254	150/18042	0.881831	0.956787	0.899622	scd	1
BP	GO:0050778	positive regulation of immune response	1/254	150/18042	0.881831	0.956787	0.899622	si:ch211-180a12.2	1
BP	GO:0006399	tRNA metabolic process	1/254	152/18042	0.885162	0.959601	0.902269	thumpd2	1
BP	GO:0032271	regulation of protein polymerization	1/254	153/18042	0.886793	0.959915	0.902563	capza1b	1
BP	GO:0009953	dorsal/ventral pattern formation	1/254	154/18042	0.8884	0.959915	0.902563	gli3	1
BP	GO:0030041	actin filament polymerization	1/254	154/18042	0.8884	0.959915	0.902563	capza1b	1
BP	GO:0051480	regulation of cytosolic calcium ion concentration	1/254	154/18042	0.8884	0.959915	0.902563	cav3	1
BP	GO:0061053	somite development	1/254	155/18042	0.889985	0.960146	0.902781	epha3	1
BP	GO:0032940	secretion by cell	2/254	265/18042	0.890089	0.960146	0.902781	cacna1g/park7	2
BP	GO:0002682	regulation of immune system process	3/254	366/18042	0.891786	0.960198	0.90283	med12/rpl11/si:ch211-180a12.2	3
BP	GO:0043269	regulation of ion transport	2/254	267/18042	0.892558	0.960198	0.90283	cacna1g/park7	2
BP	GO:0000226	microtubule cytoskeleton organization	3/254	367/18042	0.892852	0.960198	0.90283	maptb/tubb2/zgc:65894	3
BP	GO:0002252	immune effector process	1/254	157/18042	0.893087	0.960198	0.90283	si:ch211-180a12.2	1
BP	GO:0043010	camera-type eye development	4/254	464/18042	0.895108	0.961577	0.904126	mmp2/aldh7a1/eif3ea/mab21l2	4
BP	GO:0009611	response to wounding	1/254	159/18042	0.896102	0.961851	0.904384	ecrg4a	1
BP	GO:1901361	organic cyclic compound catabolic process	2/254	271/18042	0.897343	0.96239	0.904891	afmid/cnot11	2
BP	GO:1901698	response to nitrogen compound	2/254	272/18042	0.898508	0.962418	0.904918	bglap/lamtor2	2
BP	GO:0003006	developmental process involved in reproduction	1/254	162/18042	0.900467	0.962418	0.904918	piwil2	1
BP	GO:0110053	regulation of actin filament organization	1/254	162/18042	0.900467	0.962418	0.904918	capza1b	1
BP	GO:0048589	developmental growth	3/254	377/18042	0.903001	0.962418	0.904918	hapln1a/sema3gb/rpl22	3
BP	GO:0060041	retina development in camera-type eye	2/254	276/18042	0.903047	0.962418	0.904918	mmp2/mab21l2	2
BP	GO:0007276	gamete generation	1/254	164/18042	0.903275	0.962418	0.904918	piwil2	1
BP	GO:0001568	blood vessel development	4/254	473/18042	0.903284	0.962418	0.904918	plxdc1/thbs1b/egfra/mtmr8	4
BP	GO:0006259	DNA metabolic process	4/254	473/18042	0.903284	0.962418	0.904918	parp2/piwil2/park7/recql5	4
BP	GO:0016055	Wnt signaling pathway	2/254	278/18042	0.905244	0.962932	0.9054	notum2/gpx4b	2
BP	GO:0198738	cell-cell signaling by wnt	2/254	278/18042	0.905244	0.962932	0.9054	notum2/gpx4b	2
BP	GO:0071805	potassium ion transmembrane transport	1/254	166/18042	0.906004	0.962953	0.90542	atp1a3b	1
BP	GO:0048609	multicellular organismal reproductive process	1/254	168/18042	0.908656	0.96322	0.905671	piwil2	1
BP	GO:0031399	regulation of protein modification process	3/254	383/18042	0.908667	0.96322	0.905671	fgf18b/gdf10a/ccng1	3
BP	GO:0006310	DNA recombination	1/254	169/18042	0.909954	0.96322	0.905671	recql5	1
BP	GO:0016050	vesicle organization	1/254	169/18042	0.909954	0.96322	0.905671	asip1	1
BP	GO:0032504	multicellular organism reproduction	1/254	169/18042	0.909954	0.96322	0.905671	piwil2	1
BP	GO:0046903	secretion	2/254	284/18042	0.911562	0.964138	0.906535	cacna1g/park7	2
BP	GO:0007156	homophilic cell adhesion via plasma membrane adhesion molecules	1/254	172/18042	0.913739	0.965656	0.907962	dscamb	1
BP	GO:1905114	cell surface receptor signaling pathway involved in cell-cell signaling	2/254	288/18042	0.915553	0.966788	0.909027	notum2/gpx4b	2
BP	GO:0006325	chromatin organization	2/254	291/18042	0.918435	0.968444	0.910584	ing2/smyd2b	2
BP	GO:0008380	RNA splicing	2/254	292/18042	0.919375	0.968444	0.910584	rbm15b/rpl22	2
BP	GO:0006886	intracellular protein transport	4/254	494/18042	0.920213	0.968444	0.910584	sec61g/hikeshi/nxt2/snx16	4
BP	GO:0048593	camera-type eye morphogenesis	1/254	178/18042	0.92084	0.968444	0.910584	mab21l2	1
BP	GO:0048839	inner ear development	1/254	178/18042	0.92084	0.968444	0.910584	stm	1
BP	GO:0051258	protein polymerization	1/254	184/18042	0.927359	0.973727	0.91555	capza1b	1
BP	GO:0060070	canonical Wnt signaling pathway	1/254	184/18042	0.927359	0.973727	0.91555	notum2	1
BP	GO:0006887	exocytosis	1/254	185/18042	0.928392	0.974026	0.915832	cacna1g	1
BP	GO:1902903	regulation of supramolecular fiber organization	1/254	186/18042	0.929411	0.97431	0.916098	capza1b	1
BP	GO:0006813	potassium ion transport	1/254	189/18042	0.932381	0.975291	0.917021	atp1a3b	1
BP	GO:0043086	negative regulation of catalytic activity	1/254	189/18042	0.932381	0.975291	0.917021	wfikkn2b	1
BP	GO:0090066	regulation of anatomical structure size	2/254	308/18042	0.933098	0.975291	0.917021	sema3gb/capza1b	2
BP	GO:0061371	determination of heart left/right asymmetry	1/254	190/18042	0.933343	0.975291	0.917021	prrx1a	1
BP	GO:0051656	establishment of organelle localization	1/254	192/18042	0.935226	0.976038	0.917723	kif5aa	1
BP	GO:0007188	adenylate cyclase-modulating G protein-coupled receptor signaling pathway	1/254	193/18042	0.936148	0.976038	0.917723	adgrd1	1
BP	GO:0044087	regulation of cellular component biogenesis	2/254	313/18042	0.936914	0.976038	0.917723	piwil2/capza1b	2
BP	GO:0006650	glycerophospholipid metabolic process	1/254	194/18042	0.937056	0.976038	0.917723	mtmr8	1
BP	GO:0048514	blood vessel morphogenesis	3/254	421/18042	0.938112	0.976356	0.918022	plxdc1/thbs1b/egfra	3
BP	GO:0022414	reproductive process	2/254	316/18042	0.939103	0.976608	0.918259	piwil2/park7	2
BP	GO:0000003	reproduction	2/254	320/18042	0.941911	0.978311	0.91986	piwil2/park7	2
BP	GO:0030162	regulation of proteolysis	1/254	200/18042	0.942244	0.978311	0.91986	wfikkn2b	1
BP	GO:0098742	cell-cell adhesion via plasma-membrane adhesion molecules	1/254	202/18042	0.943877	0.978495	0.920033	dscamb	1
BP	GO:1903047	mitotic cell cycle process	2/254	324/18042	0.944596	0.978495	0.920033	usp37/ccng1	2
BP	GO:0031099	regeneration	1/254	203/18042	0.944676	0.978495	0.920033	hapln1a	1
BP	GO:0007265	Ras protein signal transduction	1/254	206/18042	0.947006	0.980128	0.921569	abrab	1
BP	GO:0034655	nucleobase-containing compound catabolic process	1/254	214/18042	0.952752	0.983747	0.924972	cnot11	1
BP	GO:0006397	mRNA processing	2/254	344/18042	0.956345	0.983747	0.924972	rbm15b/rpl22	2
BP	GO:0043085	positive regulation of catalytic activity	2/254	344/18042	0.956345	0.983747	0.924972	egfra/epha3	2
BP	GO:0001525	angiogenesis	2/254	345/18042	0.956865	0.983747	0.924972	plxdc1/thbs1b	2
BP	GO:0002684	positive regulation of immune system process	1/254	221/18042	0.957268	0.983747	0.924972	si:ch211-180a12.2	1
BP	GO:0032956	regulation of actin cytoskeleton organization	1/254	221/18042	0.957268	0.983747	0.924972	capza1b	1
BP	GO:0044092	negative regulation of molecular function	1/254	222/18042	0.957877	0.983747	0.924972	wfikkn2b	1
BP	GO:0016071	mRNA metabolic process	3/254	458/18042	0.958137	0.983747	0.924972	rbm15b/cnot11/rpl22	3
BP	GO:0007018	microtubule-based movement	1/254	223/18042	0.958477	0.983747	0.924972	kif5aa	1
BP	GO:0032970	regulation of actin filament-based process	1/254	224/18042	0.959069	0.983747	0.924972	capza1b	1
BP	GO:0045893	positive regulation of transcription, DNA-templated	3/254	463/18042	0.960324	0.983747	0.924972	med12/abrab/ing2	3
BP	GO:1902680	positive regulation of RNA biosynthetic process	3/254	463/18042	0.960324	0.983747	0.924972	med12/abrab/ing2	3
BP	GO:1903508	positive regulation of nucleic acid-templated transcription	3/254	463/18042	0.960324	0.983747	0.924972	med12/abrab/ing2	3
BP	GO:0051094	positive regulation of developmental process	1/254	228/18042	0.961354	0.983912	0.925127	pacsin1a	1
BP	GO:0051049	regulation of transport	3/254	467/18042	0.961997	0.983912	0.925127	cacna1g/park7/pacsin1a	3
BP	GO:0031329	regulation of cellular catabolic process	1/254	232/18042	0.963511	0.984688	0.925856	mtmr8	1
BP	GO:0046486	glycerolipid metabolic process	1/254	240/18042	0.967473	0.98766	0.928651	mtmr8	1
BP	GO:0003007	heart morphogenesis	1/254	241/18042	0.967937	0.98766	0.928651	prrx1a	1
BP	GO:0051130	positive regulation of cellular component organization	1/254	249/18042	0.97142	0.989916	0.930772	pacsin1a	1
BP	GO:0051276	chromosome organization	3/254	494/18042	0.971668	0.989916	0.930772	ing2/recql5/smyd2b	3
BP	GO:0016311	dephosphorylation	1/254	254/18042	0.973403	0.990908	0.931705	mtmr8	1
BP	GO:0009894	regulation of catabolic process	1/254	262/18042	0.976294	0.992098	0.932824	mtmr8	1
BP	GO:0034330	cell junction organization	1/254	263/18042	0.976633	0.992098	0.932824	ppfia2	1
BP	GO:0007346	regulation of mitotic cell cycle	1/254	264/18042	0.976967	0.992098	0.932824	ywhae1	1
BP	GO:0006644	phospholipid metabolic process	1/254	266/18042	0.97762	0.992098	0.932824	mtmr8	1
BP	GO:0007368	determination of left/right symmetry	1/254	275/18042	0.98034	0.994083	0.93469	prrx1a	1
BP	GO:0009100	glycoprotein metabolic process	1/254	284/18042	0.98273	0.995731	0.93624	park7	1
BP	GO:0060271	cilium assembly	1/254	298/18042	0.985885	0.996374	0.936844	ehd4	1
BP	GO:0007264	small GTPase mediated signal transduction	1/254	302/18042	0.986677	0.996374	0.936844	abrab	1
BP	GO:0009799	specification of symmetry	1/254	303/18042	0.986867	0.996374	0.936844	prrx1a	1
BP	GO:0009855	determination of bilateral symmetry	1/254	303/18042	0.986867	0.996374	0.936844	prrx1a	1
BP	GO:0051493	regulation of cytoskeleton organization	1/254	306/18042	0.987423	0.996374	0.936844	capza1b	1
BP	GO:0045944	positive regulation of transcription by RNA polymerase II	1/254	309/18042	0.987956	0.996374	0.936844	abrab	1
BP	GO:0044782	cilium organization	1/254	315/18042	0.988955	0.996609	0.937066	ehd4	1
BP	GO:0120031	plasma membrane bounded cell projection assembly	1/254	355/18042	0.993803	0.997032	0.937464	ehd4	1
BP	GO:0051336	regulation of hydrolase activity	1/254	363/18042	0.99448	0.997032	0.937464	wfikkn2b	1
BP	GO:0007268	chemical synaptic transmission	1/254	375/18042	0.995361	0.997032	0.937464	plcl1	1
BP	GO:0098916	anterograde trans-synaptic signaling	1/254	375/18042	0.995361	0.997032	0.937464	plcl1	1
BP	GO:0099537	trans-synaptic signaling	1/254	378/18042	0.995558	0.997032	0.937464	plcl1	1
BP	GO:0030031	cell projection assembly	1/254	382/18042	0.995808	0.997032	0.937464	ehd4	1
BP	GO:0098609	cell-cell adhesion	1/254	385/18042	0.995986	0.997032	0.937464	dscamb	1
BP	GO:0099536	synaptic signaling	1/254	389/18042	0.996212	0.997032	0.937464	plcl1	1
BP	GO:0007600	sensory perception	1/254	390/18042	0.996267	0.997032	0.937464	zgc:194312	1
BP	GO:0033043	regulation of organelle organization	1/254	460/18042	0.998649	0.998649	0.938984	capza1b	1
CC	GO:0022626	cytosolic ribosome	49/272	80/18361	2.42211e-70	4.96533e-68	3.79889e-68	rpl10a/rpl13a/rpl30/rpl36a/rpl10/rpl11/rpl13/rpl14/rpl15/rpl17/rpl19/rpl21/rpl23/rpl23a/rpl24/rpl26/rpl27/rpl31/rpl35a/rpl36/rpl38/rpl4/rpl5b/rpl6/rpl7/rpl7a/rpl8/rplp0/rplp2l/rps10/rps14/rps15a/rps2/rps21/rps23/rps25/rps26/rps26l/rps27.1/rps27.2/rps28/rps3/rps4x/rps5/rps7/rps8a/rps9/uba52/rps13	49
CC	GO:0005840	ribosome	62/272	185/18361	5.94241e-68	6.09097e-66	4.6601e-66	rpl10a/rpl13a/rpl30/rpl36a/mrpl16/mrpl34/mrpl37/mrpl41/mrps35/eif3ha/eif3hb/rpl10/rpl11/rpl13/rpl14/rpl15/rpl17/rpl19/rpl21/rpl22/rpl23/rpl23a/rpl24/rpl26/rpl27/rpl31/rpl34/rpl35a/rpl36/rpl37/rpl38/rpl4/rpl5b/rpl6/rpl7/rpl7a/rpl8/rplp0/rplp2l/rps10/rps14/rps15a/rps18/rps2/rps21/rps23/rps25/rps26/rps26l/rps27.1/rps27.2/rps28/rps3/rps4x/rps5/rps6/rps7/rps8a/rps9/uba52/zgc:114188/rps13	62
CC	GO:0044391	ribosomal subunit	54/272	144/18361	3.52526e-62	2.40893e-60	1.84303e-60	rpl10a/rpl13a/rpl30/rpl36a/mrpl16/mrpl34/mrpl41/mrps35/rpl10/rpl11/rpl13/rpl14/rpl15/rpl17/rpl19/rpl21/rpl23/rpl23a/rpl24/rpl26/rpl27/rpl31/rpl35a/rpl36/rpl38/rpl4/rpl5b/rpl6/rpl7/rpl7a/rpl8/rplp0/rplp2l/rps10/rps14/rps15a/rps18/rps2/rps21/rps23/rps25/rps26/rps26l/rps27.1/rps27.2/rps28/rps3/rps4x/rps5/rps7/rps8a/rps9/uba52/rps13	54
CC	GO:0022625	cytosolic large ribosomal subunit	29/272	43/18361	1.26685e-43	6.49261e-42	4.96739e-42	rpl10a/rpl13a/rpl30/rpl36a/rpl10/rpl11/rpl13/rpl14/rpl15/rpl17/rpl19/rpl21/rpl23/rpl23a/rpl24/rpl26/rpl27/rpl31/rpl35a/rpl36/rpl38/rpl4/rpl5b/rpl6/rpl7/rpl7a/rpl8/rplp0/rplp2l	29
CC	GO:1990904	ribonucleoprotein complex	63/272	487/18361	3.16491e-41	1.29761e-39	9.92781e-40	rpl10a/rpl13a/rpl30/rpl36a/mrpl16/mrpl34/mrpl41/mrps35/bysl/eif3d/eif3ea/eif3ha/eif3hb/eif3m/eif3s6ip/pabpc4/rpl10/rpl11/rpl13/rpl14/rpl15/rpl17/rpl19/rpl21/rpl23/rpl23a/rpl24/rpl26/rpl27/rpl31/rpl35a/rpl36/rpl38/rpl4/rpl5b/rpl6/rpl7/rpl7a/rpl8/rplp0/rplp2l/rps10/rps14/rps15a/rps18/rps2/rps21/rps23/rps25/rps26/rps26l/rps27.1/rps27.2/rps28/rps3/rps4x/rps5/rps7/rps8a/rps9/uba52/utp23/rps13	63
CC	GO:0015934	large ribosomal subunit	32/272	82/18361	1.3959e-37	4.76933e-36	3.64894e-36	rpl10a/rpl13a/rpl30/rpl36a/mrpl16/mrpl34/mrpl41/rpl10/rpl11/rpl13/rpl14/rpl15/rpl17/rpl19/rpl21/rpl23/rpl23a/rpl24/rpl26/rpl27/rpl31/rpl35a/rpl36/rpl38/rpl4/rpl5b/rpl6/rpl7/rpl7a/rpl8/rplp0/rplp2l	32
CC	GO:0022627	cytosolic small ribosomal subunit	20/272	37/18361	1.62681e-27	4.76424e-26	3.64504e-26	rps10/rps14/rps15a/rps2/rps21/rps23/rps25/rps26/rps26l/rps27.1/rps27.2/rps28/rps3/rps4x/rps5/rps7/rps8a/rps9/uba52/rps13	20
CC	GO:0015935	small ribosomal subunit	22/272	62/18361	4.88278e-25	1.25121e-23	9.57281e-24	mrps35/rps10/rps14/rps15a/rps18/rps2/rps21/rps23/rps25/rps26/rps26l/rps27.1/rps27.2/rps28/rps3/rps4x/rps5/rps7/rps8a/rps9/uba52/rps13	22
CC	GO:0098803	respiratory chain complex	17/272	69/18361	1.44557e-16	3.29269e-15	2.51918e-15	ndufv1/uqcrq/cox5aa/cox8b/ndufa10/ndufa11/ndufa2/ndufab1a/ndufab1b/ndufb10/ndufb2/ndufb6/ndufb8/ndufs8a/ndufv2/uqcrh/ndufb5	17
CC	GO:0005743	mitochondrial inner membrane	29/272	285/18361	2.81726e-16	5.77538e-15	4.41865e-15	ndufv1/uqcrq/apooa/atp5l/cox5aa/cox5b2/cox7c/cox8b/ndufa10/ndufa11/ndufa2/ndufab1a/ndufab1b/ndufb10/ndufb2/ndufb6/ndufb8/ndufs8a/ndufv2/slc25a14/slc25a3b/uqcrh/ndufaf3/ndufb5/rpl37/rps3/slc25a39/slc25a4/smdt1b	29
CC	GO:0005746	mitochondrial respirasome	16/272	66/18361	1.52516e-15	2.84234e-14	2.17463e-14	ndufv1/uqcrq/cox5aa/ndufa10/ndufa11/ndufa2/ndufab1a/ndufab1b/ndufb10/ndufb2/ndufb6/ndufb8/ndufs8a/ndufv2/uqcrh/ndufb5	16
CC	GO:1990204	oxidoreductase complex	17/272	79/18361	1.69707e-15	2.89916e-14	2.2181e-14	ndufv1/uqcrq/dldh/mrps36/ndufa10/ndufa11/ndufa2/ndufab1a/ndufab1b/ndufb10/ndufb2/ndufb6/ndufb8/ndufs8a/ndufv2/uqcrh/ndufb5	17
CC	GO:0070469	respirasome	17/272	81/18361	2.65625e-15	4.1887e-14	3.2047e-14	ndufv1/uqcrq/cox5aa/cox8b/ndufa10/ndufa11/ndufa2/ndufab1a/ndufab1b/ndufb10/ndufb2/ndufb6/ndufb8/ndufs8a/ndufv2/uqcrh/ndufb5	17
CC	GO:0098798	mitochondrial protein-containing complex	24/272	203/18361	4.00481e-15	5.48584e-14	4.19712e-14	ndufv1/uqcrq/apooa/atp5l/cox5aa/mrpl16/mrpl34/mrpl41/mrps35/mrps36/ndufa10/ndufa11/ndufa2/ndufab1a/ndufab1b/ndufb10/ndufb2/ndufb6/ndufb8/ndufs8a/ndufv2/uqcrh/ndufb5/smdt1b	24
CC	GO:0019866	organelle inner membrane	29/272	315/18361	4.01403e-15	5.48584e-14	4.19712e-14	ndufv1/uqcrq/apooa/atp5l/cox5aa/cox5b2/cox7c/cox8b/ndufa10/ndufa11/ndufa2/ndufab1a/ndufab1b/ndufb10/ndufb2/ndufb6/ndufb8/ndufs8a/ndufv2/slc25a14/slc25a3b/uqcrh/ndufaf3/ndufb5/rpl37/rps3/slc25a39/slc25a4/smdt1b	29
CC	GO:0005747	mitochondrial respiratory chain complex I	13/272	38/18361	4.83577e-15	5.50741e-14	4.21363e-14	ndufv1/ndufa10/ndufa11/ndufa2/ndufab1a/ndufab1b/ndufb10/ndufb2/ndufb6/ndufb8/ndufs8a/ndufv2/ndufb5	13
CC	GO:0030964	NADH dehydrogenase complex	13/272	38/18361	4.83577e-15	5.50741e-14	4.21363e-14	ndufv1/ndufa10/ndufa11/ndufa2/ndufab1a/ndufab1b/ndufb10/ndufb2/ndufb6/ndufb8/ndufs8a/ndufv2/ndufb5	13
CC	GO:0045271	respiratory chain complex I	13/272	38/18361	4.83577e-15	5.50741e-14	4.21363e-14	ndufv1/ndufa10/ndufa11/ndufa2/ndufab1a/ndufab1b/ndufb10/ndufb2/ndufb6/ndufb8/ndufs8a/ndufv2/ndufb5	13
CC	GO:0098800	inner mitochondrial membrane protein complex	19/272	119/18361	1.21663e-14	1.31268e-13	1.00431e-13	ndufv1/uqcrq/apooa/atp5l/cox5aa/ndufa10/ndufa11/ndufa2/ndufab1a/ndufab1b/ndufb10/ndufb2/ndufb6/ndufb8/ndufs8a/ndufv2/uqcrh/ndufb5/smdt1b	19
CC	GO:0005740	mitochondrial envelope	30/272	437/18361	2.93353e-12	3.00687e-11	2.30051e-11	ndufv1/uqcrq/apooa/atp5l/cox5aa/cox5b2/cox7c/cox8b/ndufa10/ndufa11/ndufa2/ndufab1a/ndufab1b/ndufb10/ndufb2/ndufb6/ndufb8/ndufs8a/ndufv2/slc25a14/slc25a3b/uqcrh/ndufaf3/ndufb5/nln/rpl37/rps3/slc25a39/slc25a4/smdt1b	30
CC	GO:0031966	mitochondrial membrane	29/272	413/18361	3.98008e-12	3.88532e-11	2.97259e-11	ndufv1/uqcrq/apooa/atp5l/cox5aa/cox5b2/cox7c/cox8b/ndufa10/ndufa11/ndufa2/ndufab1a/ndufab1b/ndufb10/ndufb2/ndufb6/ndufb8/ndufs8a/ndufv2/slc25a14/slc25a3b/uqcrh/ndufaf3/ndufb5/rpl37/rps3/slc25a39/slc25a4/smdt1b	29
CC	GO:0005852	eukaryotic translation initiation factor 3 complex	6/272	16/18361	7.07245e-08	6.59024e-07	5.04208e-07	eif3d/eif3ea/eif3ha/eif3hb/eif3m/eif3s6ip	6
CC	GO:1902495	transmembrane transporter complex	18/272	263/18361	8.19591e-08	7.30505e-07	5.58898e-07	ndufv1/uqcrq/ndufa10/ndufa11/ndufa2/ndufab1a/ndufab1b/ndufb10/ndufb2/ndufb6/ndufb8/ndufs8a/ndufv2/uqcrh/cacna1g/ndufb5/smdt1b/cacna2d2a	18
CC	GO:0016282	eukaryotic 43S preinitiation complex	6/272	17/18361	1.07947e-07	8.85163e-07	6.77224e-07	eif3d/eif3ea/eif3ha/eif3hb/eif3m/eif3s6ip	6
CC	GO:0033290	eukaryotic 48S preinitiation complex	6/272	17/18361	1.07947e-07	8.85163e-07	6.77224e-07	eif3d/eif3ea/eif3ha/eif3hb/eif3m/eif3s6ip	6
CC	GO:1990351	transporter complex	18/272	269/18361	1.15174e-07	9.08105e-07	6.94776e-07	ndufv1/uqcrq/ndufa10/ndufa11/ndufa2/ndufab1a/ndufab1b/ndufb10/ndufb2/ndufb6/ndufb8/ndufs8a/ndufv2/uqcrh/cacna1g/ndufb5/smdt1b/cacna2d2a	18
CC	GO:0070993	translation preinitiation complex	6/272	19/18361	2.30824e-07	1.75255e-06	1.34085e-06	eif3d/eif3ea/eif3ha/eif3hb/eif3m/eif3s6ip	6
CC	GO:0030017	sarcomere	12/272	121/18361	2.44875e-07	1.79283e-06	1.37167e-06	tnni2a.4/actn2b/mmp2/tnnt2b/abrab/actn3b/desma/smyd1a/fhl2b/fhl5/obscna/tnnt1	12
CC	GO:0030016	myofibril	12/272	127/18361	4.15848e-07	2.93962e-06	2.24905e-06	tnni2a.4/actn2b/mmp2/tnnt2b/abrab/actn3b/desma/smyd1a/fhl2b/fhl5/obscna/tnnt1	12
CC	GO:0043292	contractile fiber	12/272	128/18361	4.52891e-07	3.09476e-06	2.36775e-06	tnni2a.4/actn2b/mmp2/tnnt2b/abrab/actn3b/desma/smyd1a/fhl2b/fhl5/obscna/tnnt1	12
CC	GO:0045239	tricarboxylic acid cycle enzyme complex	4/272	11/18361	1.43238e-05	9.47218e-05	7.24701e-05	dldh/mrps36/sucla2/suclg1	4
CC	GO:0005844	polysome	4/272	19/18361	0.000153217	0.000981544	0.000750963	eif3ha/eif3hb/rps21/rps28	4
CC	GO:0030018	Z disc	6/272	62/18361	0.000306823	0.00190602	0.00145827	actn2b/actn3b/desma/fhl2b/fhl5/obscna	6
CC	GO:0005791	rough endoplasmic reticulum	4/272	24/18361	0.000396261	0.00238922	0.00182795	sec61g/rpl27/rps21/rps28	4
CC	GO:0031674	I band	6/272	67/18361	0.00046831	0.00274296	0.00209859	actn2b/actn3b/desma/fhl2b/fhl5/obscna	6
CC	GO:0070069	cytochrome complex	4/272	26/18361	0.000544684	0.00310167	0.00237304	uqcrq/cox5aa/cox8b/uqcrh	4
CC	GO:0030867	rough endoplasmic reticulum membrane	3/272	16/18361	0.0015608	0.00864768	0.0066162	sec61g/rpl27/rps28	3
CC	GO:0005759	mitochondrial matrix	8/272	151/18361	0.00187783	0.0101304	0.00775058	etfb/mrpl16/mrpl34/mrpl41/mrps35/mrps36/ndufa10/sod2	8
CC	GO:0031305	integral component of mitochondrial inner membrane	4/272	47/18361	0.00509666	0.0267901	0.0204967	apooa/slc25a3b/rpl37/smdt1b	4
CC	GO:0031304	intrinsic component of mitochondrial inner membrane	4/272	49/18361	0.00591652	0.0303222	0.023199	apooa/slc25a3b/rpl37/smdt1b	4
CC	GO:0005861	troponin complex	3/272	26/18361	0.00649746	0.0324873	0.0248555	tnni2a.4/tnnt2b/tnnt1	3
CC	GO:0031430	M band	2/272	11/18361	0.0110105	0.0537417	0.0411169	smyd1a/obscna	2
CC	GO:0000313	organellar ribosome	4/272	60/18361	0.0120037	0.0559262	0.0427882	mrpl16/mrpl34/mrpl41/mrps35	4
CC	GO:0005761	mitochondrial ribosome	4/272	60/18361	0.0120037	0.0559262	0.0427882	mrpl16/mrpl34/mrpl41/mrps35	4
CC	GO:0032592	integral component of mitochondrial membrane	4/272	62/18361	0.0134218	0.0598086	0.0457586	apooa/slc25a3b/rpl37/smdt1b	4
CC	GO:0005865	striated muscle thin filament	3/272	34/18361	0.0137122	0.0598086	0.0457586	tnni2a.4/tnnt2b/tnnt1	3
CC	GO:0036379	myofilament	3/272	34/18361	0.0137122	0.0598086	0.0457586	tnni2a.4/tnnt2b/tnnt1	3
CC	GO:0098573	intrinsic component of mitochondrial membrane	4/272	66/18361	0.0165672	0.0693046	0.0530238	apooa/slc25a3b/rpl37/smdt1b	4
CC	GO:0000315	organellar large ribosomal subunit	3/272	37/18361	0.0172376	0.0693046	0.0530238	mrpl16/mrpl34/mrpl41	3
CC	GO:0005762	mitochondrial large ribosomal subunit	3/272	37/18361	0.0172376	0.0693046	0.0530238	mrpl16/mrpl34/mrpl41	3
CC	GO:0015629	actin cytoskeleton	10/272	309/18361	0.0172416	0.0693046	0.0530238	tnni2a.4/coro1cb/actn2b/tnnt2b/wipf1b/acta1b/actn3b/capza1b/myha/tnnt1	10
CC	GO:0031672	A band	2/272	17/18361	0.0256843	0.101256	0.0774689	smyd1a/obscna	2
CC	GO:0005882	intermediate filament	4/272	76/18361	0.0263246	0.101822	0.0779021	gfap/desma/neflb/zgc:65851	4
CC	GO:0045111	intermediate filament cytoskeleton	4/272	78/18361	0.0286127	0.108622	0.0831051	gfap/desma/neflb/zgc:65851	4
CC	GO:0045277	respiratory chain complex IV	2/272	19/18361	0.0316759	0.118065	0.0903295	cox5aa/cox8b	2
CC	GO:0034704	calcium channel complex	3/272	47/18361	0.0323106	0.11828	0.0904941	cacna1g/smdt1b/cacna2d2a	3
CC	GO:0030684	preribosome	3/272	72/18361	0.091216	0.328058	0.250991	bysl/rps7/utp23	3
CC	GO:0030864	cortical actin cytoskeleton	2/272	35/18361	0.0945924	0.334335	0.255794	actn2b/actn3b	2
CC	GO:0032040	small-subunit processome	2/272	36/18361	0.0992148	0.336357	0.257341	rps7/utp23	2
CC	GO:0045121	membrane raft	3/272	75/18361	0.100087	0.336357	0.257341	cav3/lamtor2/park7	3
CC	GO:0098857	membrane microdomain	3/272	75/18361	0.100087	0.336357	0.257341	cav3/lamtor2/park7	3
CC	GO:0005891	voltage-gated calcium channel complex	2/272	38/18361	0.108643	0.356387	0.272666	cacna1g/cacna2d2a	2
CC	GO:0030312	external encapsulating structure	8/272	325/18361	0.111262	0.356387	0.272666	adamtsl2/hapln1a/thbs1b/angptl7/col14a1a/mgp/mmp2/ucmaa	8
CC	GO:0031012	extracellular matrix	8/272	325/18361	0.111262	0.356387	0.272666	adamtsl2/hapln1a/thbs1b/angptl7/col14a1a/mgp/mmp2/ucmaa	8
CC	GO:0099513	polymeric cytoskeletal fiber	9/272	388/18361	0.123976	0.391	0.299148	gfap/wipf1b/desma/kif5aa/maptb/neflb/tubb2/zgc:65851/zgc:65894	9
CC	GO:0016592	mediator complex	2/272	42/18361	0.128155	0.398056	0.304546	med12/med22	2
CC	GO:0032045	guanyl-nucleotide exchange factor complex	1/272	10/18361	0.138677	0.41201	0.315222	lamtor2	1
CC	GO:0061617	MICOS complex	1/272	10/18361	0.138677	0.41201	0.315222	apooa	1
CC	GO:1902773	GTPase activator complex	1/272	10/18361	0.138677	0.41201	0.315222	lamtor2	1
CC	GO:0005751	mitochondrial respiratory chain complex IV	1/272	11/18361	0.151443	0.419742	0.321137	cox5aa	1
CC	GO:0005869	dynactin complex	1/272	11/18361	0.151443	0.419742	0.321137	acta1b	1
CC	GO:0016363	nuclear matrix	1/272	11/18361	0.151443	0.419742	0.321137	maea	1
CC	GO:0030688	preribosome, small subunit precursor	1/272	11/18361	0.151443	0.419742	0.321137	bysl	1
CC	GO:0030863	cortical cytoskeleton	2/272	47/18361	0.153564	0.419742	0.321137	actn2b/actn3b	2
CC	GO:0042383	sarcolemma	2/272	47/18361	0.153564	0.419742	0.321137	cav3/obscna	2
CC	GO:0005665	RNA polymerase II, core complex	1/272	12/18361	0.164021	0.43668	0.334097	polr2c	1
CC	GO:0016281	eukaryotic translation initiation factor 4F complex	1/272	12/18361	0.164021	0.43668	0.334097	eif4eb	1
CC	GO:0000164	protein phosphatase type 1 complex	1/272	14/18361	0.188623	0.479815	0.367099	ppp1r3cb	1
CC	GO:0000276	mitochondrial proton-transporting ATP synthase complex, coupling factor F(o)	1/272	14/18361	0.188623	0.479815	0.367099	atp5l	1
CC	GO:0030014	CCR4-NOT complex	1/272	14/18361	0.188623	0.479815	0.367099	cnot11	1
CC	GO:0031300	intrinsic component of organelle membrane	6/272	260/18361	0.189585	0.479815	0.367099	esyt1a/apooa/slc25a3b/rpl37/smdt1b/scd	6
CC	GO:0034399	nuclear periphery	1/272	15/18361	0.200652	0.501629	0.383788	maea	1
CC	GO:0062023	collagen-containing extracellular matrix	4/272	161/18361	0.216613	0.535008	0.409325	thbs1b/angptl7/col14a1a/mgp	4
CC	GO:0005581	collagen trimer	2/272	60/18361	0.223049	0.540667	0.413656	col14a1a/col9a1b	2
CC	GO:0045263	proton-transporting ATP synthase complex, coupling factor F(o)	1/272	17/18361	0.224179	0.540667	0.413656	atp5l	1
CC	GO:0098562	cytoplasmic side of membrane	3/272	116/18361	0.246832	0.575436	0.440257	esyt1a/rpl27/rps28	3
CC	GO:0001518	voltage-gated sodium channel complex	1/272	19/18361	0.247016	0.575436	0.440257	cacna1g	1
CC	GO:0005680	anaphase-promoting complex	1/272	19/18361	0.247016	0.575436	0.440257	anapc16	1
CC	GO:0000314	organellar small ribosomal subunit	1/272	20/18361	0.258183	0.58162	0.444988	mrps35	1
CC	GO:0005763	mitochondrial small ribosomal subunit	1/272	20/18361	0.258183	0.58162	0.444988	mrps35	1
CC	GO:0031312	extrinsic component of organelle membrane	1/272	20/18361	0.258183	0.58162	0.444988	snx16	1
CC	GO:0034706	sodium channel complex	1/272	21/18361	0.269184	0.599812	0.458906	cacna1g	1
CC	GO:0005753	mitochondrial proton-transporting ATP synthase complex	1/272	23/18361	0.290701	0.633976	0.485045	atp5l	1
CC	GO:0043186	P granule	1/272	23/18361	0.290701	0.633976	0.485045	piwil2	1
CC	GO:0031301	integral component of organelle membrane	5/272	246/18361	0.301039	0.636603	0.487055	apooa/slc25a3b/rpl37/smdt1b/scd	5
CC	GO:0045259	proton-transporting ATP synthase complex	1/272	24/18361	0.301222	0.636603	0.487055	atp5l	1
CC	GO:0060293	germ plasm	1/272	24/18361	0.301222	0.636603	0.487055	piwil2	1
CC	GO:0045495	pole plasm	1/272	25/18361	0.311587	0.65179	0.498673	piwil2	1
CC	GO:0010494	cytoplasmic stress granule	1/272	27/18361	0.33186	0.687186	0.525754	pabpc4	1
CC	GO:0055038	recycling endosome membrane	1/272	28/18361	0.341773	0.700634	0.536044	ehd4	1
CC	GO:0032587	ruffle membrane	1/272	29/18361	0.351539	0.713519	0.545902	pacsin1a	1
CC	GO:0033177	proton-transporting two-sector ATPase complex, proton-transporting domain	1/272	30/18361	0.36116	0.718755	0.549908	atp5l	1
CC	GO:0005777	peroxisome	2/272	86/18361	0.364884	0.718755	0.549908	gstk1/hmgcra	2
CC	GO:0042579	microbody	2/272	86/18361	0.364884	0.718755	0.549908	gstk1/hmgcra	2
CC	GO:0000307	cyclin-dependent protein kinase holoenzyme complex	1/272	31/18361	0.370639	0.718755	0.549908	ccng1	1
CC	GO:0005778	peroxisomal membrane	1/272	32/18361	0.379979	0.718755	0.549908	hmgcra	1
CC	GO:0031903	microbody membrane	1/272	32/18361	0.379979	0.718755	0.549908	hmgcra	1
CC	GO:0000152	nuclear ubiquitin ligase complex	1/272	33/18361	0.38918	0.718755	0.549908	anapc16	1
CC	GO:0005901	caveola	1/272	33/18361	0.38918	0.718755	0.549908	cav3	1
CC	GO:0042571	immunoglobulin complex, circulating	1/272	33/18361	0.38918	0.718755	0.549908	si:ch211-180a12.2	1
CC	GO:0044853	plasma membrane raft	1/272	33/18361	0.38918	0.718755	0.549908	cav3	1
CC	GO:0034703	cation channel complex	3/272	154/18361	0.399867	0.7319	0.559964	cacna1g/smdt1b/cacna2d2a	3
CC	GO:0005758	mitochondrial intermembrane space	1/272	37/18361	0.424643	0.763613	0.584227	nln	1
CC	GO:0031970	organelle envelope lumen	1/272	37/18361	0.424643	0.763613	0.584227	nln	1
CC	GO:0019814	immunoglobulin complex	1/272	38/18361	0.433184	0.772197	0.590795	si:ch211-180a12.2	1
CC	GO:0036464	cytoplasmic ribonucleoprotein granule	2/272	102/18361	0.447595	0.788265	0.603088	piwil2/pabpc4	2
CC	GO:0048786	presynaptic active zone	1/272	40/18361	0.449888	0.788265	0.603088	ppfia2	1
CC	GO:0005730	nucleolus	4/272	237/18361	0.467242	0.811734	0.621044	parp2/bysl/utp23/rps13	4
CC	GO:0005643	nuclear pore	1/272	43/18361	0.474029	0.816604	0.62477	nxt2	1
CC	GO:0035770	ribonucleoprotein granule	2/272	109/18361	0.481865	0.823187	0.629806	piwil2/pabpc4	2
CC	GO:0005770	late endosome	2/272	112/18361	0.496149	0.825765	0.631779	lamtor2/snx16	2
CC	GO:0008287	protein serine/threonine phosphatase complex	1/272	46/18361	0.497114	0.825765	0.631779	ppp1r3cb	1
CC	GO:1903293	phosphatase complex	1/272	46/18361	0.497114	0.825765	0.631779	ppp1r3cb	1
CC	GO:0031227	intrinsic component of endoplasmic reticulum membrane	2/272	113/18361	0.500854	0.825765	0.631779	esyt1a/scd	2
CC	GO:0005874	microtubule	4/272	254/18361	0.521123	0.825765	0.631779	kif5aa/maptb/tubb2/zgc:65894	4
CC	GO:0010008	endosome membrane	3/272	188/18361	0.52933	0.825765	0.631779	ehd4/lamtor2/snx16	3
CC	GO:0048471	perinuclear region of cytoplasm	2/272	122/18361	0.541911	0.825765	0.631779	ehd4/hif1an	2
CC	GO:0001726	ruffle	1/272	53/18361	0.547128	0.825765	0.631779	pacsin1a	1
CC	GO:0005604	basement membrane	1/272	53/18361	0.547128	0.825765	0.631779	col14a1a	1
CC	GO:0005871	kinesin complex	1/272	53/18361	0.547128	0.825765	0.631779	kif5aa	1
CC	GO:0031514	motile cilium	1/272	53/18361	0.547128	0.825765	0.631779	dldh	1
CC	GO:0099023	vesicle tethering complex	1/272	53/18361	0.547128	0.825765	0.631779	vps52	1
CC	GO:0030139	endocytic vesicle	1/272	54/18361	0.553857	0.825765	0.631779	ehd4	1
CC	GO:0005875	microtubule associated complex	2/272	126/18361	0.559395	0.825765	0.631779	acta1b/kif5aa	2
CC	GO:0016469	proton-transporting two-sector ATPase complex	1/272	55/18361	0.560485	0.825765	0.631779	atp5l	1
CC	GO:0005769	early endosome	2/272	130/18361	0.576399	0.825765	0.631779	ehd4/snx16	2
CC	GO:0031461	cullin-RING ubiquitin ligase complex	2/272	130/18361	0.576399	0.825765	0.631779	anapc16/fbxo9	2
CC	GO:0016591	RNA polymerase II, holoenzyme	1/272	58/18361	0.579788	0.825765	0.631779	polr2c	1
CC	GO:0016459	myosin complex	1/272	59/18361	0.586033	0.825765	0.631779	myha	1
CC	GO:0019005	SCF ubiquitin ligase complex	1/272	59/18361	0.586033	0.825765	0.631779	fbxo9	1
CC	GO:0030141	secretory granule	1/272	59/18361	0.586033	0.825765	0.631779	dldh	1
CC	GO:0031256	leading edge membrane	1/272	59/18361	0.586033	0.825765	0.631779	pacsin1a	1
CC	GO:0061695	transferase complex, transferring phosphorus-containing groups	3/272	205/18361	0.588012	0.825765	0.631779	pfkfb1/ccng1/polr2c	3
CC	GO:0000502	proteasome complex	1/272	60/18361	0.592185	0.825765	0.631779	ube3a	1
CC	GO:0005884	actin filament	1/272	61/18361	0.598247	0.825765	0.631779	wipf1b	1
CC	GO:0031902	late endosome membrane	1/272	61/18361	0.598247	0.825765	0.631779	lamtor2	1
CC	GO:1902554	serine/threonine protein kinase complex	1/272	61/18361	0.598247	0.825765	0.631779	ccng1	1
CC	GO:0034702	ion channel complex	3/272	209/18361	0.601124	0.825765	0.631779	cacna1g/smdt1b/cacna2d2a	3
CC	GO:0000776	kinetochore	1/272	62/18361	0.604218	0.825765	0.631779	anapc16	1
CC	GO:0005925	focal adhesion	1/272	62/18361	0.604218	0.825765	0.631779	cav3	1
CC	GO:0000779	condensed chromosome, centromeric region	1/272	64/18361	0.615897	0.834682	0.638602	anapc16	1
CC	GO:1905369	endopeptidase complex	1/272	65/18361	0.621607	0.834682	0.638602	ube3a	1
CC	GO:0030055	cell-substrate junction	1/272	66/18361	0.627232	0.834682	0.638602	cav3	1
CC	GO:0030659	cytoplasmic vesicle membrane	5/272	364/18361	0.629351	0.834682	0.638602	mpeg1.1/ehd4/lamtor2/snx16/pacsin1a	5
CC	GO:0098552	side of membrane	4/272	292/18361	0.631101	0.834682	0.638602	esyt1a/rpl27/rps28/si:ch211-180a12.2	4
CC	GO:0012506	vesicle membrane	5/272	367/18361	0.636533	0.83647	0.639969	mpeg1.1/ehd4/lamtor2/snx16/pacsin1a	5
CC	GO:0000786	nucleosome	1/272	69/18361	0.643613	0.840387	0.642966	btbd11a	1
CC	GO:0005635	nuclear envelope	2/272	150/18361	0.654181	0.844699	0.646265	mtmr8/nxt2	2
CC	GO:0005795	Golgi stack	1/272	72/18361	0.659277	0.844699	0.646265	nsfa	1
CC	GO:0009925	basal plasma membrane	1/272	72/18361	0.659277	0.844699	0.646265	egfra	1
CC	GO:1902911	protein kinase complex	1/272	73/18361	0.664345	0.845905	0.647188	ccng1	1
CC	GO:0044815	DNA packaging complex	1/272	74/18361	0.669337	0.847	0.648026	btbd11a	1
CC	GO:0045178	basal part of cell	1/272	78/18361	0.688577	0.860721	0.658524	egfra	1
CC	GO:0140534	endoplasmic reticulum protein-containing complex	1/272	78/18361	0.688577	0.860721	0.658524	sec61g	1
CC	GO:0055037	recycling endosome	1/272	80/18361	0.697775	0.866932	0.663275	ehd4	1
CC	GO:0005938	cell cortex	2/272	168/18361	0.714086	0.871671	0.666901	actn2b/actn3b	2
CC	GO:0000775	chromosome, centromeric region	1/272	84/18361	0.715366	0.871671	0.666901	anapc16	1
CC	GO:0055029	nuclear DNA-directed RNA polymerase complex	1/272	84/18361	0.715366	0.871671	0.666901	polr2c	1
CC	GO:0000428	DNA-directed RNA polymerase complex	1/272	85/18361	0.719601	0.871671	0.666901	polr2c	1
CC	GO:0030880	RNA polymerase complex	1/272	86/18361	0.723775	0.871671	0.666901	polr2c	1
CC	GO:1905368	peptidase complex	1/272	88/18361	0.731936	0.871671	0.666901	ube3a	1
CC	GO:0005768	endosome	5/272	414/18361	0.73749	0.871671	0.666901	ociad1/ehd4/lamtor2/snx16/pacsin1a	5
CC	GO:0031234	extrinsic component of cytoplasmic side of plasma membrane	1/272	90/18361	0.739857	0.871671	0.666901	esyt1a	1
CC	GO:0031253	cell projection membrane	1/272	90/18361	0.739857	0.871671	0.666901	pacsin1a	1
CC	GO:0016324	apical plasma membrane	1/272	92/18361	0.747545	0.875696	0.669981	ecrg4a	1
CC	GO:0045177	apical part of cell	1/272	96/18361	0.762249	0.887847	0.679277	ecrg4a	1
CC	GO:0005765	lysosomal membrane	1/272	100/18361	0.776099	0.893552	0.683642	lamtor2	1
CC	GO:0098852	lytic vacuole membrane	1/272	100/18361	0.776099	0.893552	0.683642	lamtor2	1
CC	GO:0019898	extrinsic component of membrane	2/272	192/18361	0.780223	0.893552	0.683642	esyt1a/snx16	2
CC	GO:0000793	condensed chromosome	1/272	106/18361	0.795381	0.894416	0.684303	anapc16	1
CC	GO:0030176	integral component of endoplasmic reticulum membrane	1/272	106/18361	0.795381	0.894416	0.684303	scd	1
CC	GO:0032993	protein-DNA complex	1/272	106/18361	0.795381	0.894416	0.684303	btbd11a	1
CC	GO:0098687	chromosomal region	1/272	107/18361	0.79843	0.894416	0.684303	anapc16	1
CC	GO:0009898	cytoplasmic side of plasma membrane	1/272	110/18361	0.807308	0.899446	0.688151	esyt1a	1
CC	GO:0009986	cell surface	3/272	300/18361	0.824477	0.908972	0.69544	si:dkey-4p15.5/si:ch211-229d2.5/si:ch211-180a12.2	3
CC	GO:0000151	ubiquitin ligase complex	2/272	212/18361	0.824726	0.908972	0.69544	anapc16/fbxo9	2
CC	GO:0019897	extrinsic component of plasma membrane	1/272	128/18361	0.852962	0.935066	0.715403	esyt1a	1
CC	GO:0031252	cell leading edge	1/272	135/18361	0.867649	0.946106	0.72385	pacsin1a	1
CC	GO:0005819	spindle	1/272	147/18361	0.889505	0.963263	0.736977	rps3	1
CC	GO:0005774	vacuolar membrane	1/272	149/18361	0.892781	0.963263	0.736977	lamtor2	1
CC	GO:0000785	chromatin	2/272	263/18361	0.903839	0.970089	0.742199	btbd11a/gli3	2
CC	GO:0043235	receptor complex	2/272	280/18361	0.921766	0.979162	0.74914	egfra/epha3	2
CC	GO:0098791	Golgi apparatus subcompartment	1/272	170/18361	0.921845	0.979162	0.74914	nsfa	1
CC	GO:0009897	external side of plasma membrane	1/272	175/18361	0.927516	0.980107	0.749864	si:ch211-180a12.2	1
CC	GO:0099503	secretory vesicle	1/272	183/18361	0.93575	0.982235	0.751492	dldh	1
CC	GO:0070161	anchoring junction	2/272	305/18361	0.942515	0.982235	0.751492	cav3/obscna	2
CC	GO:0030424	axon	1/272	192/18361	0.943904	0.982235	0.751492	dscamb	1
CC	GO:0098793	presynapse	1/272	200/18361	0.950282	0.983119	0.752168	ppfia2	1
CC	GO:0005764	lysosome	1/272	212/18361	0.958519	0.983119	0.752168	lamtor2	1
CC	GO:0000323	lytic vacuole	1/272	213/18361	0.959141	0.983119	0.752168	lamtor2	1
CC	GO:0005911	cell-cell junction	1/272	244/18361	0.974425	0.99045	0.757777	obscna	1
CC	GO:0005773	vacuole	1/272	276/18361	0.984246	0.99045	0.757777	lamtor2	1
CC	GO:0098797	plasma membrane protein complex	2/272	422/18361	0.987192	0.99045	0.757777	cacna1g/cacna2d2a	2
CC	GO:0005929	cilium	1/272	294/18361	0.988008	0.99045	0.757777	dldh	1
CC	GO:0000139	Golgi membrane	1/272	309/18361	0.99045	0.99045	0.757777	cav3	1
MF	GO:0003735	structural constituent of ribosome	59/265	159/17745	1.37067e-67	5.23596e-65	4.86228e-65	rpl10a/rpl13a/rpl30/rpl36a/mrpl16/mrpl34/mrpl37/mrpl41/mrps35/rpl10/rpl11/rpl13/rpl14/rpl15/rpl17/rpl19/rpl21/rpl22/rpl23/rpl23a/rpl24/rpl26/rpl27/rpl31/rpl34/rpl35a/rpl36/rpl37/rpl38/rpl4/rpl5b/rpl6/rpl7/rpl8/rplp0/rplp2l/rps10/rps14/rps15a/rps18/rps2/rps21/rps23/rps25/rps26/rps26l/rps27.1/rps27.2/rps28/rps3/rps4x/rps5/rps6/rps7/rps8a/rps9/uba52/zgc:114188/rps13	59
MF	GO:0019843	rRNA binding	14/265	38/17745	1.36666e-16	2.61032e-14	2.42402e-14	mrpl16/rpl23/rpl23a/rpl37/rpl5b/rpl8/rplp0/rps14/rps18/rps4x/rps5/rps9/utp23/rps13	14
MF	GO:0009055	electron transfer activity	10/265	69/17745	7.29727e-08	9.29186e-06	8.6287e-06	ndufv1/uqcrq/cox5aa/cox5b2/cox7c/cox8b/etfb/ndufb8/uqcrh/fdx1	10
MF	GO:0008135	translation factor activity, RNA binding	11/265	102/17745	3.59293e-07	3.43125e-05	3.18636e-05	eif4eb/eef1a1l2/eef1b2/eef1db/eif2s3/eif3d/eif3ea/eif3ha/eif3hb/eif3m/eif3s6ip	11
MF	GO:0045182	translation regulator activity	12/265	130/17745	5.80126e-07	4.43216e-05	4.11584e-05	eif4eb/eef1a1l2/eef1b2/eef1db/eif2s3/eif3d/eif3ea/eif3ha/eif3hb/eif3m/eif3s6ip/rpl10	12
MF	GO:0015453	oxidoreduction-driven active transmembrane transporter activity	8/265	51/17745	8.13232e-07	5.17758e-05	4.80805e-05	ndufv1/uqcrq/cox5aa/cox5b2/cox7c/cox8b/ndufb8/uqcrh	8
MF	GO:0090079	translation regulator activity, nucleic acid binding	11/265	114/17745	1.10826e-06	6.04793e-05	5.6163e-05	eif4eb/eef1a1l2/eef1b2/eef1db/eif2s3/eif3d/eif3ea/eif3ha/eif3hb/eif3m/eif3s6ip	11
MF	GO:0003743	translation initiation factor activity	8/265	61/17745	3.30617e-06	0.00015787	0.000146603	eif4eb/eif2s3/eif3d/eif3ea/eif3ha/eif3hb/eif3m/eif3s6ip	8
MF	GO:0015399	primary active transmembrane transporter activity	10/265	157/17745	0.000127264	0.00540166	0.00501614	ndufv1/sec61g/uqcrq/cox5aa/cox5b2/cox7c/cox8b/ndufb8/uqcrh/atp1a3b	10
MF	GO:0004129	cytochrome-c oxidase activity	4/265	24/17745	0.000408259	0.0141777	0.0131659	cox5aa/cox5b2/cox7c/cox8b	4
MF	GO:0016675	oxidoreductase activity, acting on a heme group of donors	4/265	24/17745	0.000408259	0.0141777	0.0131659	cox5aa/cox5b2/cox7c/cox8b	4
MF	GO:0016878	acid-thiol ligase activity	4/265	27/17745	0.000650982	0.0207229	0.0192439	acsl1a/sucla2/suclg1/zgc:158482	4
MF	GO:0015078	proton transmembrane transporter activity	7/265	105/17745	0.00100372	0.0294938	0.0273889	uqcrq/atp5l/cox5aa/cox5b2/cox7c/cox8b/uqcrh	7
MF	GO:0008237	metallopeptidase activity	9/265	174/17745	0.00123964	0.0334057	0.0310215	lta4h/adamtsl2/adam19b/ace/cpe/mmp2/eif3ha/eif3hb/nln	9
MF	GO:0004708	MAP kinase kinase activity	3/265	15/17745	0.00131174	0.0334057	0.0310215	map2k1/map2k4b/mtmr8	3
MF	GO:0022804	active transmembrane transporter activity	14/265	380/17745	0.00179714	0.0429066	0.0398444	ndufv1/sec61g/uqcrq/cox5aa/cox5b2/cox7c/cox8b/ndufb8/slc25a14/slc25a3b/uqcrh/atp1a3b/slc25a4/slc6a11b	14
MF	GO:0016877	ligase activity, forming carbon-sulfur bonds	4/265	37/17745	0.00217962	0.0489773	0.0454819	acsl1a/sucla2/suclg1/zgc:158482	4
MF	GO:0003729	mRNA binding	10/265	236/17745	0.00297595	0.0631564	0.0586489	rbm15b/rpl13a/eif3d/pabpc4/park7/rpl24/rps14/rps26/rps26l/rps5	10
MF	GO:0003954	NADH dehydrogenase activity	3/265	24/17745	0.00528467	0.10625	0.0986667	ndufv1/ndufb8/ndufs8a	3
MF	GO:0022853	active ion transmembrane transporter activity	9/265	219/17745	0.00577162	0.108048	0.100337	uqcrq/cox5aa/cox5b2/cox7c/cox8b/uqcrh/atp1a3b/slc25a4/slc6a11b	9
MF	GO:0004712	protein serine/threonine/tyrosine kinase activity	3/265	25/17745	0.0059398	0.108048	0.100337	map2k1/map2k4b/mtmr8	3
MF	GO:0051082	unfolded protein binding	5/265	78/17745	0.00622539	0.108095	0.100381	cct3/cct4/cct6a/cct8/tcp1	5
MF	GO:0003746	translation elongation factor activity	3/265	30/17745	0.0099268	0.164871	0.153104	eef1a1l2/eef1b2/eef1db	3
MF	GO:0140104	molecular carrier activity	4/265	59/17745	0.0116394	0.185261	0.172039	ndufab1a/ndufab1b/hikeshi/slc25a39	4
MF	GO:0016209	antioxidant activity	4/265	67/17745	0.0178794	0.263136	0.244356	gstk1/sod2/gpx4b/prdx2	4
MF	GO:0000339	RNA cap binding	2/265	14/17745	0.017962	0.263136	0.244356	eif4eb/eif3d	2
MF	GO:0016835	carbon-oxygen lyase activity	4/265	68/17745	0.0187803	0.263136	0.244356	etnppl/auh/park7/rps3	4
MF	GO:0070122	isopeptidase activity	2/265	15/17745	0.0205236	0.263136	0.244356	eif3ha/eif3hb	2
MF	GO:0051536	iron-sulfur cluster binding	4/265	70/17745	0.0206651	0.263136	0.244356	ndufv1/ndufs8a/ndufv2/fdx1	4
MF	GO:0051540	metal cluster binding	4/265	70/17745	0.0206651	0.263136	0.244356	ndufv1/ndufs8a/ndufv2/fdx1	4
MF	GO:0004467	long-chain fatty acid-CoA ligase activity	2/265	16/17745	0.0232275	0.268875	0.249686	acsl1a/zgc:158482	2
MF	GO:0004602	glutathione peroxidase activity	2/265	16/17745	0.0232275	0.268875	0.249686	gstk1/gpx4b	2
MF	GO:0005523	tropomyosin binding	2/265	16/17745	0.0232275	0.268875	0.249686	tnnt2b/tnnt1	2
MF	GO:0015645	fatty acid ligase activity	2/265	18/17745	0.0290429	0.321761	0.298797	acsl1a/zgc:158482	2
MF	GO:0004601	peroxidase activity	3/265	45/17745	0.0294807	0.321761	0.298797	gstk1/gpx4b/prdx2	3
MF	GO:0016874	ligase activity	6/265	160/17745	0.0331839	0.352118	0.326988	acsl1a/mccc1/sucla2/suclg1/ube3a/zgc:158482	6
MF	GO:0016684	oxidoreductase activity, acting on peroxide as acceptor	3/265	50/17745	0.0385855	0.369746	0.343357	gstk1/gpx4b/prdx2	3
MF	GO:0051287	NAD binding	3/265	50/17745	0.0385855	0.369746	0.343357	ndufv1/cryl1/idh2	3
MF	GO:0008137	NADH dehydrogenase (ubiquinone) activity	2/265	21/17745	0.0387168	0.369746	0.343357	ndufv1/ndufb8	2
MF	GO:0050136	NADH dehydrogenase (quinone) activity	2/265	21/17745	0.0387168	0.369746	0.343357	ndufv1/ndufb8	2
MF	GO:0003955	NAD(P)H dehydrogenase (quinone) activity	2/265	22/17745	0.0421775	0.387299	0.359658	ndufv1/ndufb8	2
MF	GO:0016651	oxidoreductase activity, acting on NAD(P)H	3/265	52/17745	0.0425827	0.387299	0.359658	ndufv1/ndufb8/ndufs8a	3
MF	GO:0016655	oxidoreductase activity, acting on NAD(P)H, quinone or similar compound as acceptor	2/265	23/17745	0.0457491	0.406423	0.377416	ndufv1/ndufb8	2
MF	GO:0008483	transaminase activity	2/265	24/17745	0.0494277	0.419587	0.389641	etnppl/got2b	2
MF	GO:0016405	CoA-ligase activity	2/265	24/17745	0.0494277	0.419587	0.389641	acsl1a/zgc:158482	2
MF	GO:0008198	ferrous iron binding	2/265	25/17745	0.0532093	0.432467	0.401602	fth1b/hif1an	2
MF	GO:0016769	transferase activity, transferring nitrogenous groups	2/265	25/17745	0.0532093	0.432467	0.401602	etnppl/got2b	2
MF	GO:0051537	2 iron, 2 sulfur cluster binding	2/265	26/17745	0.05709	0.454341	0.421915	ndufv2/fdx1	2
MF	GO:0004222	metalloendopeptidase activity	4/265	103/17745	0.0685337	0.534283	0.496152	adamtsl2/adam19b/mmp2/nln	4
MF	GO:0004180	carboxypeptidase activity	2/265	33/17745	0.0867231	0.638526	0.592955	ace/cpe	2
MF	GO:0016616	oxidoreductase activity, acting on the CH-OH group of donors, NAD or NADP as acceptor	4/265	117/17745	0.0982697	0.638526	0.592955	cryl1/idh2/mdh1ab/hmgcra	4
MF	GO:1901681	sulfur compound binding	4/265	118/17745	0.100592	0.638526	0.592955	acot11b/tpk1/ptn/thbs1b	4
MF	GO:0018024	histone-lysine N-methyltransferase activity	2/265	39/17745	0.114955	0.638526	0.592955	smyd1a/smyd2b	2
MF	GO:0005200	structural constituent of cytoskeleton	2/265	40/17745	0.119865	0.638526	0.592955	tubb2/zgc:65894	2
MF	GO:0016614	oxidoreductase activity, acting on CH-OH group of donors	4/265	127/17745	0.122605	0.638526	0.592955	cryl1/idh2/mdh1ab/hmgcra	4
MF	GO:0019205	nucleobase-containing compound kinase activity	2/265	42/17745	0.129836	0.638526	0.592955	adkb/ak1	2
MF	GO:0051539	4 iron, 4 sulfur cluster binding	2/265	42/17745	0.129836	0.638526	0.592955	ndufv1/ndufs8a	2
MF	GO:0008238	exopeptidase activity	3/265	84/17745	0.130852	0.638526	0.592955	lta4h/ace/cpe	3
MF	GO:0000340	RNA 7-methylguanosine cap binding	1/265	10/17745	0.139725	0.638526	0.592955	eif4eb	1
MF	GO:0008191	metalloendopeptidase inhibitor activity	1/265	10/17745	0.139725	0.638526	0.592955	wfikkn2b	1
MF	GO:0008307	structural constituent of muscle	1/265	10/17745	0.139725	0.638526	0.592955	obscna	1
MF	GO:0016801	hydrolase activity, acting on ether bonds	1/265	10/17745	0.139725	0.638526	0.592955	lta4h	1
MF	GO:0005324	long-chain fatty acid transporter activity	1/265	11/17745	0.152579	0.638526	0.592955	zgc:158482	1
MF	GO:0005347	ATP transmembrane transporter activity	1/265	11/17745	0.152579	0.638526	0.592955	slc25a4	1
MF	GO:0070403	NAD+ binding	1/265	11/17745	0.152579	0.638526	0.592955	cryl1	1
MF	GO:0042054	histone methyltransferase activity	2/265	47/17745	0.155524	0.638526	0.592955	smyd1a/smyd2b	2
MF	GO:0016829	lyase activity	5/265	191/17745	0.15818	0.638526	0.592955	aldoab/etnppl/auh/park7/rps3	5
MF	GO:0005005	transmembrane-ephrin receptor activity	1/265	12/17745	0.165242	0.638526	0.592955	epha3	1
MF	GO:0005504	fatty acid binding	1/265	12/17745	0.165242	0.638526	0.592955	fabp1a	1
[truncated: 313 more rows]

## Sheet: lncRNA_KEGG
ID	Description	GeneRatio	BgRatio	pvalue	p.adjust	qvalue	geneID	Count
[truncated: 100 more rows]

## Sheet: miRNA_GO
ONTOLOGY	ID	Description	GeneRatio	BgRatio	pvalue	p.adjust	qvalue	geneID	Count
[truncated: 631 more rows]

[truncated: 1 more sheets: miRNA_KEGG]
