# Supplementary material for: Profiling the Spatial Expression Pattern and ceRNA Network of lncRNA, miRNA, and mRNA Associated with the Development of Intermuscular Bones in Zebrafish
Source: Biology (Basel). 2022 Dec 31;12(1):75. doi: 10.3390/biology12010075 (PMC9855694; doi:10.3390/biology12010075)
Supplement: Supplementary file 1 [file biology-12-00075-s001.zip › Table S7. Functional enrichment of the genes associated with the formation of IBs.xlsx]

## Sheet: mRNA_GO
ONTOLOGY	ID	Description	GeneRatio	BgRatio	pvalue	p.adjust	qvalue	geneID	Count
BP	GO:0030198	extracellular matrix organization	21/336	176/18042	1.48924e-11	9.00513e-09	8.26068e-09	col6a4a/colq/loxl4/col10a1a/col17a1a/efemp2a/adamts3/col27a1b/loxl3a/mmp15a/postna/postnb/sulf1/col16a1/col5a2a/dpt/loxl2b/lum/plce1/scara3/has2	21
BP	GO:0043062	extracellular structure organization	21/336	176/18042	1.48924e-11	9.00513e-09	8.26068e-09	col6a4a/colq/loxl4/col10a1a/col17a1a/efemp2a/adamts3/col27a1b/loxl3a/mmp15a/postna/postnb/sulf1/col16a1/col5a2a/dpt/loxl2b/lum/plce1/scara3/has2	21
BP	GO:0045229	external encapsulating structure organization	21/336	177/18042	1.66146e-11	9.00513e-09	8.26068e-09	col6a4a/colq/loxl4/col10a1a/col17a1a/efemp2a/adamts3/col27a1b/loxl3a/mmp15a/postna/postnb/sulf1/col16a1/col5a2a/dpt/loxl2b/lum/plce1/scara3/has2	21
BP	GO:0061061	muscle structure development	28/336	380/18042	6.5558e-10	2.66493e-07	2.44462e-07	col6a4a/si:dkeyp-69b9.3/fhod3b/ache/actn3a/ppp2r3a/rbfox1l/six1b/col6a1/col6a2/myh7ba/pleca/postnb/pxna/synpo2lb/cdon/col15a1a/dnajb6b/igf2a/apobec2b/mbnl2/mybpc3/ppargc1a/pygmb/ryr1a/si:dkey-238i5.2/tnnt2e/tpm3	28
BP	GO:0007517	muscle organ development	17/336	195/18042	1.51665e-07	4.93214e-05	4.5244e-05	col6a4a/rbfox1l/six1b/col6a1/col6a2/pleca/postnb/pxna/synpo2lb/col15a1a/dnajb6b/apobec2b/mbnl2/mybpc3/ppargc1a/pygmb/ryr1a	17
BP	GO:0060538	skeletal muscle organ development	13/336	144/18042	3.02619e-06	0.000820099	0.000752301	rbfox1l/six1b/col6a1/pleca/postnb/pxna/synpo2lb/col15a1a/dnajb6b/apobec2b/ppargc1a/pygmb/ryr1a	13
BP	GO:0042692	muscle cell differentiation	17/336	259/18042	7.72409e-06	0.00176122	0.00161562	si:dkeyp-69b9.3/fhod3b/ache/actn3a/ppp2r3a/rbfox1l/six1b/col6a2/myh7ba/dnajb6b/igf2a/mbnl2/pygmb/ryr1a/si:dkey-238i5.2/tnnt2e/tpm3	17
BP	GO:0055001	muscle cell development	15/336	208/18042	8.66529e-06	0.00176122	0.00161562	fhod3b/ache/actn3a/ppp2r3a/rbfox1l/six1b/col6a2/myh7ba/dnajb6b/mbnl2/pygmb/ryr1a/si:dkey-238i5.2/tnnt2e/tpm3	15
BP	GO:0007519	skeletal muscle tissue development	11/336	131/18042	3.44607e-05	0.0062259	0.0057112	rbfox1l/six1b/col6a1/pleca/pxna/synpo2lb/col15a1a/dnajb6b/ppargc1a/pygmb/ryr1a	11
BP	GO:0006936	muscle contraction	10/336	123/18042	0.000102447	0.0162643	0.0149197	scn4bb/si:ch211-225p5.8/adrb2a/sulf1/edn3b/ryr1a/tnnc1b/tnni1c/tnnt2e/tpm3	10
BP	GO:0060537	muscle tissue development	14/336	230/18042	0.000110029	0.0162643	0.0149197	mybpc2b/fhod3b/rbfox1l/six1b/col6a1/pleca/pxna/synpo2lb/col15a1a/dnajb6b/mybpc3/ppargc1a/pygmb/ryr1a	14
BP	GO:0048514	blood vessel morphogenesis	20/336	421/18042	0.000131966	0.0178814	0.0164032	cfi/lpar1/mb/pdcd10b/pdgfbb/rab13/sulf1/tgfbr3/thbs1a/tie1/cdh5/hlx1/igf2a/loxl2b/ptprbl/rspo3/ackr3b/igfbp7/kdrl/ptprb	20
BP	GO:0030199	collagen fibril organization	5/336	28/18042	0.000150229	0.0187902	0.0172368	loxl4/loxl3a/dpt/loxl2b/lum	5
BP	GO:0003012	muscle system process	10/336	130/18042	0.000162244	0.0188435	0.0172857	scn4bb/si:ch211-225p5.8/adrb2a/sulf1/edn3b/ryr1a/tnnc1b/tnni1c/tnnt2e/tpm3	10
BP	GO:0006883	cellular sodium ion homeostasis	4/336	16/18042	0.000180133	0.0195265	0.0179122	atp1a1a.3/atp1b3b/atp1b1a/atp6v1aa	4
BP	GO:0001568	blood vessel development	21/336	473/18042	0.000228327	0.0232038	0.0212855	cfi/lpar1/mb/pdcd10b/pdgfbb/rab13/sulf1/tgfbr3/thbs1a/tie1/cdh5/hlx1/igf2a/loxl2b/ptprbl/rspo3/ackr3b/has2/igfbp7/kdrl/ptprb	21
BP	GO:0014706	striated muscle tissue development	13/336	221/18042	0.000268888	0.0257183	0.0235922	fhod3b/rbfox1l/six1b/col6a1/pleca/pxna/synpo2lb/col15a1a/dnajb6b/mybpc3/ppargc1a/pygmb/ryr1a	13
BP	GO:0042327	positive regulation of phosphorylation	13/336	230/18042	0.000394844	0.0356676	0.032719	fmr1/ddr2a/ephb2b/inhbaa/pdcd10b/pdgfbb/tie1/clcf1/epgn/igf2a/pdgfra/crlf1b/kdrl	13
BP	GO:0010562	positive regulation of phosphorus metabolic process	13/336	240/18042	0.000590483	0.0480063	0.0440376	fmr1/ddr2a/ephb2b/inhbaa/pdcd10b/pdgfbb/tie1/clcf1/epgn/igf2a/pdgfra/crlf1b/kdrl	13
BP	GO:0045937	positive regulation of phosphate metabolic process	13/336	240/18042	0.000590483	0.0480063	0.0440376	fmr1/ddr2a/ephb2b/inhbaa/pdcd10b/pdgfbb/tie1/clcf1/epgn/igf2a/pdgfra/crlf1b/kdrl	13
BP	GO:0018158	protein oxidation	3/336	10/18042	0.000697045	0.0539712	0.0495094	loxl4/loxl3a/loxl2b	3
BP	GO:0051347	positive regulation of transferase activity	9/336	131/18042	0.000782617	0.0559686	0.0513417	ddr2a/ephb2b/pdcd10b/pdgfbb/tie1/epgn/igf2a/pdgfra/kdrl	9
BP	GO:0001525	angiogenesis	16/336	345/18042	0.000791684	0.0559686	0.0513417	lpar1/pdcd10b/pdgfbb/rab13/tgfbr3/thbs1a/tie1/cdh5/hlx1/igf2a/loxl2b/rspo3/ackr3b/igfbp7/kdrl/ptprb	16
BP	GO:0051216	cartilage development	10/336	163/18042	0.000978882	0.0663193	0.0608367	runx2a/fmr1/lpar1/marcksl1a/sparc/sulf1/and1/esrra/loxl2b/crispld2	10
BP	GO:0019725	cellular homeostasis	17/336	388/18042	0.00102765	0.0668382	0.0613127	slc8a4b/atp1a1a.3/slc4a2a/zgc:172270/atp1b3b/atp1b1a/flnca/lpar1/si:dkey-163m14.2/ackr4b/atp6v1aa/ackr3b/atp2a2a/edn3b/hk1/rhot1a/ryr1a	17
BP	GO:0033674	positive regulation of kinase activity	8/336	114/18042	0.00132435	0.0794545	0.072886	ddr2a/ephb2b/pdcd10b/pdgfbb/tie1/epgn/pdgfra/kdrl	8
BP	GO:0061448	connective tissue development	10/336	170/18042	0.00134603	0.0794545	0.072886	runx2a/fmr1/lpar1/marcksl1a/sparc/sulf1/and1/esrra/loxl2b/crispld2	10
BP	GO:0055082	cellular chemical homeostasis	15/336	330/18042	0.0013965	0.0794545	0.072886	slc8a4b/atp1a1a.3/slc4a2a/zgc:172270/atp1b3b/atp1b1a/lpar1/si:dkey-163m14.2/ackr4b/atp6v1aa/ackr3b/atp2a2a/edn3b/hk1/ryr1a	15
BP	GO:0030177	positive regulation of Wnt signaling pathway	6/336	66/18042	0.00141709	0.0794545	0.072886	grk5/sfrp5/csnk1da/gpc5b/sulf1/rspo3	6
BP	GO:0006575	cellular modified amino acid metabolic process	8/336	116/18042	0.00148075	0.0802566	0.0736218	gch2/bhmt/chac1/gdap1/gstk2/cpt1ab/crata/zgc:172076	8
BP	GO:0055080	cation homeostasis	16/336	369/18042	0.00159338	0.0809812	0.0742865	rhbg/slc8a4b/atp1a1a.3/slc4a2a/zgc:172270/atp1b3b/atp1b1a/lpar1/si:dkey-163m14.2/ackr4b/atp6v1aa/ackr3b/atp2a2a/edn3b/ryr1a/zgc:172271	16
BP	GO:0060021	roof of mouth development	3/336	13/18042	0.00159373	0.0809812	0.0742865	loxl3a/pdgfra/crispld2	3
BP	GO:0006875	cellular metal ion homeostasis	13/336	269/18042	0.00167096	0.0823327	0.0755263	slc8a4b/atp1a1a.3/zgc:172270/atp1b3b/atp1b1a/lpar1/si:dkey-163m14.2/ackr4b/atp6v1aa/ackr3b/atp2a2a/edn3b/ryr1a	13
BP	GO:0055078	sodium ion homeostasis	4/336	29/18042	0.00194249	0.0858019	0.0787087	atp1a1a.3/atp1b3b/atp1b1a/atp6v1aa	4
BP	GO:0030003	cellular cation homeostasis	14/336	308/18042	0.00199448	0.0858019	0.0787087	slc8a4b/atp1a1a.3/slc4a2a/zgc:172270/atp1b3b/atp1b1a/lpar1/si:dkey-163m14.2/ackr4b/atp6v1aa/ackr3b/atp2a2a/edn3b/ryr1a	14
BP	GO:0006577	amino-acid betaine metabolic process	3/336	14/18042	0.00200055	0.0858019	0.0787087	bhmt/cpt1ab/crata	3
BP	GO:0061300	cerebellum vasculature development	3/336	14/18042	0.00200055	0.0858019	0.0787087	smpd3/cdh5/pdgfra	3
BP	GO:0048878	chemical homeostasis	19/336	486/18042	0.00200521	0.0858019	0.0787087	angptl3/rhbg/slc8a4b/atp1a1a.3/slc4a2a/zgc:172270/atp1b3b/atp1b1a/lpar1/si:dkey-163m14.2/ackr4b/atp6v1aa/ackr3b/atp2a2a/edn3b/has2/hk1/ryr1a/zgc:172271	19
BP	GO:0098771	inorganic ion homeostasis	16/336	379/18042	0.00208778	0.0870442	0.0798483	rhbg/slc8a4b/atp1a1a.3/slc4a2a/zgc:172270/atp1b3b/atp1b1a/lpar1/si:dkey-163m14.2/ackr4b/atp6v1aa/ackr3b/atp2a2a/edn3b/ryr1a/zgc:172271	16
BP	GO:0001945	lymph vessel development	6/336	72/18042	0.00222052	0.0895035	0.0821043	lpar1/lyve1a/svep1/itga9/cpt1ab/kdrl	6
BP	GO:0006873	cellular ion homeostasis	14/336	314/18042	0.00237996	0.0895035	0.0821043	slc8a4b/atp1a1a.3/slc4a2a/zgc:172270/atp1b3b/atp1b1a/lpar1/si:dkey-163m14.2/ackr4b/atp6v1aa/ackr3b/atp2a2a/edn3b/ryr1a	14
BP	GO:0009952	anterior/posterior pattern specification	12/336	248/18042	0.00246332	0.0895035	0.0821043	hoxb3a/hoxb4a/fmr1/hoxb7a/myhz1.1/pcdh10b/pxna/sulf1/wnt10b/igf2a/rspo3/has2	12
BP	GO:0030007	cellular potassium ion homeostasis	3/336	15/18042	0.00246641	0.0895035	0.0821043	atp1a1a.3/atp1b3b/atp1b1a	3
BP	GO:0036376	sodium ion export across plasma membrane	3/336	15/18042	0.00246641	0.0895035	0.0821043	atp1a1a.3/atp1b3b/atp1b1a	3
BP	GO:0061053	somite development	9/336	155/18042	0.00252546	0.0895035	0.0821043	myhz1.1/loxl3a/pcdh10b/pxna/sulf1/tgfbr3/thbs3a/igf2a/has2	9
BP	GO:0036303	lymph vessel morphogenesis	5/336	51/18042	0.00253208	0.0895035	0.0821043	lpar1/lyve1a/svep1/itga9/kdrl	5
BP	GO:0050801	ion homeostasis	16/336	395/18042	0.003142	0.1087	0.0997136	rhbg/slc8a4b/atp1a1a.3/slc4a2a/zgc:172270/atp1b3b/atp1b1a/lpar1/si:dkey-163m14.2/ackr4b/atp6v1aa/ackr3b/atp2a2a/edn3b/ryr1a/zgc:172271	16
BP	GO:0055065	metal ion homeostasis	14/336	326/18042	0.00333627	0.113016	0.103673	slc8a4b/atp1a1a.3/zgc:172270/atp1b3b/atp1b1a/lpar1/si:dkey-163m14.2/ackr4b/atp6v1aa/ackr3b/atp2a2a/edn3b/ryr1a/zgc:172271	14
BP	GO:0042325	regulation of phosphorylation	15/336	363/18042	0.00347641	0.11536	0.105823	fmr1/prkag2b/ddr2a/ephb2b/inhbaa/pdcd10b/pdgfbb/tie1/clcf1/epgn/igf2a/pdgfra/crlf1b/kdrl/ptprb	15
BP	GO:0009967	positive regulation of signal transduction	17/336	438/18042	0.00365184	0.11714	0.107456	grk5/sfrp5/csnk1da/gpc5b/ccl44/inhbaa/loxl3a/pdcd10b/pdgfbb/sh3rf1/si:dkey-163m14.2/sulf1/epgn/igf2a/rspo3/akap12a/ccl25b	17
BP	GO:0003015	heart process	9/336	164/18042	0.00368043	0.11714	0.107456	grk5/rbfox1l/scn4bb/si:ch211-225p5.8/adrb2a/atp2a2a/mybpc3/tnnc1b/tnni1c	9
BP	GO:0002040	sprouting angiogenesis	8/336	135/18042	0.00381458	0.11714	0.107456	tgfbr3/cdh5/hlx1/igf2a/loxl2b/rspo3/igfbp7/kdrl	8
BP	GO:0018108	peptidyl-tyrosine phosphorylation	5/336	56/18042	0.00381823	0.11714	0.107456	clcf1/epgn/igf2a/crlf1b/kdrl	5
BP	GO:0001501	skeletal system development	15/336	369/18042	0.00404461	0.121788	0.11172	hoxb3a/hoxb4a/runx2a/fmr1/rtn4b/col27a1b/lpar1/marcksl1a/sparc/sulf1/and1/esrra/loxl2b/pdgfra/crispld2	15
BP	GO:0030004	cellular monovalent inorganic cation homeostasis	5/336	57/18042	0.00412278	0.121884	0.111808	atp1a1a.3/slc4a2a/atp1b3b/atp1b1a/atp6v1aa	5
BP	GO:0002027	regulation of heart rate	3/336	18/18042	0.0042442	0.121954	0.111872	si:ch211-225p5.8/adrb2a/mybpc3	3
BP	GO:0001837	epithelial to mesenchymal transition	4/336	36/18042	0.00435015	0.121954	0.111872	fmr1/pdgfbb/tgfbr3/loxl2b	4
BP	GO:0050731	positive regulation of peptidyl-tyrosine phosphorylation	4/336	36/18042	0.00435015	0.121954	0.111872	clcf1/epgn/igf2a/crlf1b	4
BP	GO:0007229	integrin-mediated signaling pathway	5/336	58/18042	0.00444429	0.122482	0.112356	lama5/itga11b/loxl3a/itga9/itgbl1	5
BP	GO:0055067	monovalent inorganic cation homeostasis	6/336	83/18042	0.0045264	0.122665	0.112525	rhbg/atp1a1a.3/slc4a2a/atp1b3b/atp1b1a/atp6v1aa	6
BP	GO:0018212	peptidyl-tyrosine modification	5/336	59/18042	0.00478326	0.127471	0.116933	clcf1/epgn/igf2a/crlf1b/kdrl	5
BP	GO:0051146	striated muscle cell differentiation	10/336	203/18042	0.00486051	0.127471	0.116933	fhod3b/ache/ppp2r3a/rbfox1l/six1b/dnajb6b/pygmb/ryr1a/tnnt2e/tpm3	10
BP	GO:0086001	cardiac muscle cell action potential	3/336	19/18042	0.00497117	0.128303	0.117697	scn4bb/si:ch211-225p5.8/atp1b1a	3
BP	GO:0050673	epithelial cell proliferation	5/336	60/18042	0.00514018	0.130593	0.119797	angptl3/pdgfbb/igf2a/loxl2b/abcb6a	5
BP	GO:0051338	regulation of transferase activity	11/336	239/18042	0.00533939	0.133567	0.122525	prkag2b/ddr2a/ephb2b/pdcd10b/pdgfbb/tie1/epgn/igf2a/pdgfra/kdrl/ptprb	11
BP	GO:0006874	cellular calcium ion homeostasis	10/336	207/18042	0.00556279	0.133997	0.12292	slc8a4b/zgc:172270/lpar1/si:dkey-163m14.2/ackr4b/atp6v1aa/ackr3b/atp2a2a/edn3b/ryr1a	10
BP	GO:0044057	regulation of system process	8/336	144/18042	0.00561676	0.133997	0.12292	grk5/si:ch211-225p5.8/adrb2a/atp2a2a/edn3b/mybpc3/tnnc1b/tnnt2e	8
BP	GO:0008283	cell population proliferation	16/336	420/18042	0.00564267	0.133997	0.12292	adgrg1/angptl3/tmem119a/mycb/six1b/inhbaa/nes/pdgfbb/sh3rf1/tbx3a/epgn/igf2a/igfbp2b/loxl2b/abcb6a/ccl25b	16
BP	GO:0009154	purine ribonucleotide catabolic process	3/336	20/18042	0.00576865	0.133997	0.12292	pde4ca/nudt4a/nt5e	3
BP	GO:0032231	regulation of actin filament bundle assembly	3/336	20/18042	0.00576865	0.133997	0.12292	fhod3b/pdgfbb/synpo2lb	3
BP	GO:0006941	striated muscle contraction	5/336	62/18042	0.0059099	0.135345	0.124156	scn4bb/si:ch211-225p5.8/ryr1a/tnnc1b/tnni1c	5
BP	GO:0030111	regulation of Wnt signaling pathway	9/336	177/18042	0.00603699	0.136335	0.125065	grk5/ctnnbip1/sfrp5/csnk1da/gpc5b/si:ch211-204c21.1/sulf1/rspo3/sfrp2	9
BP	GO:0009261	ribonucleotide catabolic process	3/336	21/18042	0.00663836	0.147863	0.135639	pde4ca/nudt4a/nt5e	3
BP	GO:0043549	regulation of kinase activity	10/336	216/18042	0.00743267	0.156052	0.143151	prkag2b/ddr2a/ephb2b/pdcd10b/pdgfbb/tie1/epgn/pdgfra/kdrl/ptprb	10
BP	GO:0055074	calcium ion homeostasis	10/336	216/18042	0.00743267	0.156052	0.143151	slc8a4b/zgc:172270/lpar1/si:dkey-163m14.2/ackr4b/atp6v1aa/ackr3b/atp2a2a/edn3b/ryr1a	10
BP	GO:0030239	myofibril assembly	6/336	92/18042	0.00744568	0.156052	0.143151	fhod3b/ache/ppp2r3a/dnajb6b/tnnt2e/tpm3	6
BP	GO:1903522	regulation of blood circulation	6/336	92/18042	0.00744568	0.156052	0.143151	grk5/si:ch211-225p5.8/adrb2a/atp2a2a/edn3b/mybpc3	6
BP	GO:0006195	purine nucleotide catabolic process	3/336	22/18042	0.00758186	0.156052	0.143151	pde4ca/nudt4a/nt5e	3
BP	GO:0140115	export across plasma membrane	3/336	22/18042	0.00758186	0.156052	0.143151	atp1a1a.3/atp1b3b/atp1b1a	3
BP	GO:0072503	cellular divalent inorganic cation homeostasis	10/336	222/18042	0.00892671	0.181435	0.166436	slc8a4b/zgc:172270/lpar1/si:dkey-163m14.2/ackr4b/atp6v1aa/ackr3b/atp2a2a/edn3b/ryr1a	10
BP	GO:0019220	regulation of phosphate metabolic process	15/336	405/18042	0.00925138	0.183448	0.168282	fmr1/prkag2b/ddr2a/ephb2b/inhbaa/pdcd10b/pdgfbb/tie1/clcf1/epgn/igf2a/pdgfra/crlf1b/kdrl/ptprb	15
BP	GO:0051174	regulation of phosphorus metabolic process	15/336	405/18042	0.00925138	0.183448	0.168282	fmr1/prkag2b/ddr2a/ephb2b/inhbaa/pdcd10b/pdgfbb/tie1/clcf1/epgn/igf2a/pdgfra/crlf1b/kdrl/ptprb	15
BP	GO:1901292	nucleoside phosphate catabolic process	4/336	45/18042	0.00965687	0.186616	0.171188	pde4ca/entpd5b/nudt4a/nt5e	4
BP	GO:0070839	metal ion export	3/336	24/18042	0.00969561	0.186616	0.171188	atp1a1a.3/atp1b3b/atp1b1a	3
BP	GO:0010647	positive regulation of cell communication	17/336	485/18042	0.00975545	0.186616	0.171188	grk5/sfrp5/csnk1da/gpc5b/ccl44/inhbaa/loxl3a/pdcd10b/pdgfbb/sh3rf1/si:dkey-163m14.2/sulf1/epgn/igf2a/rspo3/akap12a/ccl25b	17
BP	GO:0023056	positive regulation of signaling	17/336	486/18042	0.00994278	0.187988	0.172447	grk5/sfrp5/csnk1da/gpc5b/ccl44/inhbaa/loxl3a/pdcd10b/pdgfbb/sh3rf1/si:dkey-163m14.2/sulf1/epgn/igf2a/rspo3/akap12a/ccl25b	17
BP	GO:0060047	heart contraction	8/336	160/18042	0.0103364	0.19223	0.176338	grk5/scn4bb/si:ch211-225p5.8/adrb2a/atp2a2a/mybpc3/tnnc1b/tnni1c	8
BP	GO:0044093	positive regulation of molecular function	15/336	411/18042	0.0104887	0.19223	0.176338	ccl44/ddr2a/ephb2b/pdcd10b/pdgfbb/tie1/epgn/igf2a/pdgfra/ppargc1b/apobec2b/ccl25b/edn3b/kdrl/ppargc1a	15
BP	GO:0003013	circulatory system process	11/336	264/18042	0.0108745	0.19223	0.176338	grk5/rbfox1l/scn4bb/si:ch211-225p5.8/adrb2a/sulf1/atp2a2a/edn3b/mybpc3/tnnc1b/tnni1c	11
BP	GO:0008016	regulation of heart contraction	5/336	72/18042	0.0109998	0.19223	0.176338	grk5/si:ch211-225p5.8/adrb2a/atp2a2a/mybpc3	5
BP	GO:0010927	cellular component assembly involved in morphogenesis	6/336	100/18042	0.0110105	0.19223	0.176338	fhod3b/ache/ppp2r3a/dnajb6b/tnnt2e/tpm3	6
BP	GO:0019318	hexose metabolic process	6/336	100/18042	0.0110105	0.19223	0.176338	fuca1.1/pfkfb2b/pfkfb4a/hk1/pdk1/pfkmb	6
BP	GO:0001946	lymphangiogenesis	4/336	47/18042	0.0112312	0.19223	0.176338	lpar1/lyve1a/itga9/kdrl	4
BP	GO:0050730	regulation of peptidyl-tyrosine phosphorylation	4/336	47/18042	0.0112312	0.19223	0.176338	clcf1/epgn/igf2a/crlf1b	4
BP	GO:0060048	cardiac muscle contraction	4/336	47/18042	0.0112312	0.19223	0.176338	scn4bb/si:ch211-225p5.8/tnnc1b/tnni1c	4
BP	GO:0055002	striated muscle cell development	6/336	101/18042	0.0115281	0.195258	0.179116	fhod3b/ache/ppp2r3a/dnajb6b/tnnt2e/tpm3	6
BP	GO:0001934	positive regulation of protein phosphorylation	8/336	164/18042	0.011876	0.197044	0.180755	fmr1/inhbaa/pdcd10b/pdgfbb/clcf1/epgn/igf2a/crlf1b	8
BP	GO:0008284	positive regulation of cell population proliferation	7/336	132/18042	0.011876	0.197044	0.180755	tmem119a/mycb/nes/pdgfbb/tbx3a/epgn/igf2a	7
BP	GO:0021675	nerve development	5/336	74/18042	0.0122915	0.201879	0.185189	adgrg1/alcamb/rtn4b/nes/sulf1	5
BP	GO:0072507	divalent inorganic cation homeostasis	10/336	235/18042	0.012945	0.210485	0.193085	slc8a4b/zgc:172270/lpar1/si:dkey-163m14.2/ackr4b/atp6v1aa/ackr3b/atp2a2a/edn3b/ryr1a	10
BP	GO:0042127	regulation of cell population proliferation	12/336	310/18042	0.0137601	0.220404	0.202184	adgrg1/tmem119a/mycb/six1b/nes/pdgfbb/sh3rf1/tbx3a/epgn/igf2a/igfbp2b/ccl25b	12
BP	GO:0031099	regeneration	9/336	203/18042	0.0140609	0.220404	0.202184	mdka/col10a1a/mycb/rtn4b/inhbaa/pdgfbb/clcf1/apobec2b/has2	9
BP	GO:0048008	platelet-derived growth factor receptor signaling pathway	2/336	10/18042	0.0140972	0.220404	0.202184	pdgfbb/pdgfra	2
BP	GO:0072576	liver morphogenesis	2/336	10/18042	0.0140972	0.220404	0.202184	angptl3/sfrp5	2
BP	GO:0001756	somitogenesis	6/336	106/18042	0.0143759	0.222621	0.204217	myhz1.1/pcdh10b/pxna/sulf1/igf2a/has2	6
BP	GO:0042246	tissue regeneration	7/336	138/18042	0.0148732	0.22815	0.209289	mdka/col10a1a/mycb/inhbaa/pdgfbb/apobec2b/has2	7
BP	GO:0016055	Wnt signaling pathway	11/336	278/18042	0.0154763	0.232029	0.212847	grk5/ctnnbip1/sfrp5/csnk1da/gpc5b/ndp/si:ch211-204c21.1/sulf1/wnt10b/rspo3/sfrp2	11
BP	GO:0198738	cell-cell signaling by wnt	11/336	278/18042	0.0154763	0.232029	0.212847	grk5/ctnnbip1/sfrp5/csnk1da/gpc5b/ndp/si:ch211-204c21.1/sulf1/wnt10b/rspo3/sfrp2	11
BP	GO:0005996	monosaccharide metabolic process	6/336	108/18042	0.015641	0.232029	0.212847	fuca1.1/pfkfb2b/pfkfb4a/hk1/pdk1/pfkmb	6
BP	GO:0050905	neuromuscular process	4/336	52/18042	0.0158615	0.232029	0.212847	agtpbp1/ryr1a/tnnc1b/tnni1c	4
BP	GO:0030900	forebrain development	7/336	140/18042	0.0159823	0.232029	0.212847	alcamb/agtpbp1/sfrp5/rtn4b/six1b/igsf10/pcdh10b	7
BP	GO:0031032	actomyosin structure organization	7/336	140/18042	0.0159823	0.232029	0.212847	fhod3b/ache/ppp2r3a/pdgfbb/dnajb6b/tnnt2e/tpm3	7
BP	GO:0048562	embryonic organ morphogenesis	15/336	433/18042	0.0161762	0.232557	0.213332	hoxb3a/hoxb4a/sfrp5/sox4b/ppp2r3a/rtn4b/bbs5/col27a1b/sparc/tbx3a/lum/pdgfra/atp2a2a/crispld2/has2	15
BP	GO:0031076	embryonic camera-type eye development	4/336	53/18042	0.0169113	0.232557	0.213332	sfrp5/sox4b/nes/lum	4
BP	GO:0006000	fructose metabolic process	2/336	11/18042	0.0170199	0.232557	0.213332	pfkfb2b/pfkfb4a	2
BP	GO:0016203	muscle attachment	2/336	11/18042	0.0170199	0.232557	0.213332	postnb/dnajb6b	2
BP	GO:0032836	glomerular basement membrane development	2/336	11/18042	0.0170199	0.232557	0.213332	sulf1/plce1	2
BP	GO:0042531	positive regulation of tyrosine phosphorylation of STAT protein	2/336	11/18042	0.0170199	0.232557	0.213332	clcf1/crlf1b	2
BP	GO:0043367	CD4-positive, alpha-beta T cell differentiation	2/336	11/18042	0.0170199	0.232557	0.213332	loxl3a/sh3rf1	2
BP	GO:0003009	skeletal muscle contraction	3/336	30/18042	0.0179208	0.238847	0.219101	ryr1a/tnnc1b/tnni1c	3
BP	GO:0055075	potassium ion homeostasis	3/336	30/18042	0.0179208	0.238847	0.219101	atp1a1a.3/atp1b3b/atp1b1a	3
BP	GO:0072523	purine-containing compound catabolic process	3/336	30/18042	0.0179208	0.238847	0.219101	pde4ca/nudt4a/nt5e	3
BP	GO:0001667	ameboidal-type cell migration	10/336	248/18042	0.0181935	0.240509	0.220626	cthrc1a/gja5b/arl6ip1/radil/pxna/rab13/esrra/loxl2b/pdgfra/has2	10
BP	GO:0006935	chemotaxis	14/336	402/18042	0.0189761	0.246654	0.226263	alcamb/enah/lama5/rtn4b/ccl44/ephb2b/ntn2/rab13/ackr4b/ccdc80l1/pdgfra/ackr3b/bsg/ccl25b	14
BP	GO:1905114	cell surface receptor signaling pathway involved in cell-cell signaling	11/336	288/18042	0.0195666	0.246654	0.226263	grk5/ctnnbip1/sfrp5/csnk1da/gpc5b/ndp/si:ch211-204c21.1/sulf1/wnt10b/rspo3/sfrp2	11
BP	GO:0003159	morphogenesis of an endothelium	2/336	12/18042	0.0201752	0.246654	0.226263	cdh5/ptprbl	2
BP	GO:0007260	tyrosine phosphorylation of STAT protein	2/336	12/18042	0.0201752	0.246654	0.226263	clcf1/crlf1b	2
BP	GO:0009437	carnitine metabolic process	2/336	12/18042	0.0201752	0.246654	0.226263	cpt1ab/crata	2
BP	GO:0042509	regulation of tyrosine phosphorylation of STAT protein	2/336	12/18042	0.0201752	0.246654	0.226263	clcf1/crlf1b	2
BP	GO:0061154	endothelial tube morphogenesis	2/336	12/18042	0.0201752	0.246654	0.226263	cdh5/ptprbl	2
BP	GO:0072554	blood vessel lumenization	2/336	12/18042	0.0201752	0.246654	0.226263	cdh5/ptprbl	2
BP	GO:0086002	cardiac muscle cell action potential involved in contraction	2/336	12/18042	0.0201752	0.246654	0.226263	scn4bb/si:ch211-225p5.8	2
BP	GO:2000514	regulation of CD4-positive, alpha-beta T cell activation	2/336	12/18042	0.0201752	0.246654	0.226263	loxl3a/sh3rf1	2
BP	GO:0006939	smooth muscle contraction	3/336	32/18042	0.0213068	0.258543	0.237169	adrb2a/sulf1/edn3b	3
BP	GO:0060562	epithelial tube morphogenesis	10/336	255/18042	0.021597	0.260124	0.23862	mdka/ppp2r3a/bbs5/sparc/tbx3a/cdh5/ptprbl/atp2a2a/has2/igfbp7	10
BP	GO:0002062	chondrocyte differentiation	3/336	33/18042	0.0231217	0.269326	0.247061	runx2a/sulf1/loxl2b	3
BP	GO:0009166	nucleotide catabolic process	3/336	33/18042	0.0231217	0.269326	0.247061	pde4ca/nudt4a/nt5e	3
BP	GO:0050879	multicellular organismal movement	3/336	33/18042	0.0231217	0.269326	0.247061	ryr1a/tnnc1b/tnni1c	3
BP	GO:0050881	musculoskeletal movement	3/336	33/18042	0.0231217	0.269326	0.247061	ryr1a/tnnc1b/tnni1c	3
BP	GO:0008015	blood circulation	10/336	258/18042	0.0231892	0.269326	0.247061	grk5/scn4bb/si:ch211-225p5.8/adrb2a/sulf1/atp2a2a/edn3b/mybpc3/tnnc1b/tnni1c	10
BP	GO:0045580	regulation of T cell differentiation	2/336	13/18042	0.0235537	0.271619	0.249164	loxl3a/sh3rf1	2
BP	GO:0035725	sodium ion transmembrane transport	6/336	119/18042	0.0239921	0.274371	0.251689	slc8a4b/atp1a1a.3/atp1b3b/scn4bb/si:ch211-225p5.8/atp1b1a	6
BP	GO:0003002	regionalization	14/336	415/18042	0.0241298	0.274371	0.251689	hoxb3a/hoxb4a/fmr1/hoxb7a/myhz1.1/pcdh10b/pxna/sulf1/wnt10b/igf2a/rspo3/bmpr1bb/has2/ryr1a	14
BP	GO:0051480	regulation of cytosolic calcium ion concentration	7/336	154/18042	0.0254319	0.287168	0.263428	slc8a4b/zgc:172270/lpar1/si:dkey-163m14.2/ackr4b/ackr3b/ryr1a	7
BP	GO:0042330	taxis	14/336	419/18042	0.0259082	0.289886	0.265922	alcamb/enah/lama5/rtn4b/ccl44/ephb2b/ntn2/rab13/ackr4b/ccdc80l1/pdgfra/ackr3b/bsg/ccl25b	14
BP	GO:0034330	cell junction organization	10/336	263/18042	0.0260292	0.289886	0.265922	sncga/ache/pdgfbb/pleca/rab13/sdk2b/cdh5/pdzrn3b/ppfibp1a/tmem108	10
BP	GO:0046632	alpha-beta T cell differentiation	2/336	14/18042	0.0271459	0.294261	0.269935	loxl3a/sh3rf1	2
BP	GO:0060384	innervation	2/336	14/18042	0.0271459	0.294261	0.269935	alcamb/sulf1	2
BP	GO:0086003	cardiac muscle cell contraction	2/336	14/18042	0.0271459	0.294261	0.269935	scn4bb/si:ch211-225p5.8	2
BP	GO:2000177	regulation of neural precursor cell proliferation	2/336	14/18042	0.0271459	0.294261	0.269935	adgrg1/nes	2
BP	GO:0030178	negative regulation of Wnt signaling pathway	5/336	91/18042	0.0275607	0.295789	0.271336	ctnnbip1/sfrp5/si:ch211-204c21.1/rspo3/sfrp2	5
BP	GO:0035282	segmentation	6/336	123/18042	0.0276506	0.295789	0.271336	myhz1.1/pcdh10b/pxna/sulf1/igf2a/has2	6
BP	GO:0060485	mesenchyme development	9/336	229/18042	0.0281203	0.298316	0.273654	actc1a/fmr1/arl6ip1/radil/pcdh10b/pdgfbb/tgfbr3/loxl2b/pdgfra	9
BP	GO:0043085	positive regulation of catalytic activity	12/336	344/18042	0.0282538	0.298316	0.273654	ccl44/ddr2a/ephb2b/pdcd10b/pdgfbb/tie1/epgn/igf2a/pdgfra/ccl25b/edn3b/kdrl	12
BP	GO:0007204	positive regulation of cytosolic calcium ion concentration	6/336	125/18042	0.0296108	0.309697	0.284094	slc8a4b/lpar1/si:dkey-163m14.2/ackr4b/ackr3b/ryr1a	6
BP	GO:0090090	negative regulation of canonical Wnt signaling pathway	4/336	63/18042	0.0298092	0.309697	0.284094	sfrp5/si:ch211-204c21.1/rspo3/sfrp2	4
BP	GO:0046434	organophosphate catabolic process	5/336	93/18042	0.0299031	0.309697	0.284094	angptl3/pde4ca/entpd5b/nudt4a/nt5e	5
BP	GO:0060828	regulation of canonical Wnt signaling pathway	6/336	126/18042	0.0306243	0.310573	0.284898	sfrp5/csnk1da/gpc5b/si:ch211-204c21.1/rspo3/sfrp2	6
BP	GO:0022612	gland morphogenesis	2/336	15/18042	0.0309427	0.310573	0.284898	angptl3/sfrp5	2
BP	GO:0033617	mitochondrial cytochrome c oxidase assembly	2/336	15/18042	0.0309427	0.310573	0.284898	coa3b/cox16	2
BP	GO:0048885	neuromast deposition	2/336	15/18042	0.0309427	0.310573	0.284898	sulf1/anos1b	2
BP	GO:0051492	regulation of stress fiber assembly	2/336	15/18042	0.0309427	0.310573	0.284898	fhod3b/pdgfbb	2
BP	GO:0007528	neuromuscular junction development	3/336	37/18042	0.0311939	0.310784	0.285092	ache/pdzrn3b/ppfibp1a	3
BP	GO:0007160	cell-matrix adhesion	4/336	64/18042	0.031346	0.310784	0.285092	si:ch73-329n5.6/si:ch73-181m17.1/pxna/itgbl1	4
BP	GO:0006937	regulation of muscle contraction	3/336	38/18042	0.0334138	0.328352	0.301207	adrb2a/tnnc1b/tnnt2e	3
BP	GO:0048925	lateral line system development	6/336	129/18042	0.0337999	0.328352	0.301207	adgrg1/rtn4b/sulf1/rspo3/ackr3b/anos1b	6
BP	GO:0043410	positive regulation of MAPK cascade	6/336	130/18042	0.034904	0.328352	0.301207	ccl44/pdcd10b/pdgfbb/sh3rf1/igf2a/ccl25b	6
BP	GO:0008535	respiratory chain complex IV assembly	2/336	16/18042	0.0349354	0.328352	0.301207	coa3b/cox16	2
BP	GO:0030878	thyroid gland development	2/336	16/18042	0.0349354	0.328352	0.301207	slc16a2/kdrl	2
BP	GO:0032233	positive regulation of actin filament bundle assembly	2/336	16/18042	0.0349354	0.328352	0.301207	pdgfbb/synpo2lb	2
BP	GO:0032526	response to retinoic acid	2/336	16/18042	0.0349354	0.328352	0.301207	rxrga/rbp4	2
BP	GO:0035710	CD4-positive, alpha-beta T cell activation	2/336	16/18042	0.0349354	0.328352	0.301207	loxl3a/sh3rf1	2
BP	GO:0070252	actin-mediated cell contraction	2/336	16/18042	0.0349354	0.328352	0.301207	scn4bb/si:ch211-225p5.8	2
BP	GO:0001932	regulation of protein phosphorylation	10/336	277/18042	0.0352945	0.329821	0.302554	fmr1/prkag2b/inhbaa/pdcd10b/pdgfbb/clcf1/epgn/igf2a/crlf1b/ptprb	10
BP	GO:0010631	epithelial cell migration	4/336	67/18042	0.0362317	0.332841	0.305325	gja5b/pxna/rab13/loxl2b	4
BP	GO:0014904	myotube cell development	4/336	67/18042	0.0362317	0.332841	0.305325	rbfox1l/six1b/pygmb/ryr1a	4
BP	GO:0048741	skeletal muscle fiber development	4/336	67/18042	0.0362317	0.332841	0.305325	rbfox1l/six1b/pygmb/ryr1a	4
BP	GO:0003007	heart morphogenesis	9/336	241/18042	0.0371469	0.339331	0.311279	actc1a/ppp2r3a/bbs5/pdcd10b/tbx3a/pdgfra/atp2a2a/has2/mybpc3	9
BP	GO:0007422	peripheral nervous system development	4/336	68/18042	0.0379524	0.344752	0.316251	adgrg1/rtn4b/six1b/slc16a2	4
BP	GO:0051495	positive regulation of cytoskeleton organization	5/336	100/18042	0.0390694	0.34566	0.317085	nes/pdgfbb/synpo2lb/wasf3b/zgc:154093	5
BP	GO:0006536	glutamate metabolic process	2/336	17/18042	0.0391153	0.34566	0.317085	prodha/gls2a	2
BP	GO:0042573	retinoic acid metabolic process	2/336	17/18042	0.0391153	0.34566	0.317085	crabp1b/rdh10a	2
BP	GO:0043406	positive regulation of MAP kinase activity	2/336	17/18042	0.0391153	0.34566	0.317085	pdcd10b/pdgfbb	2
BP	GO:1903036	positive regulation of response to wounding	2/336	17/18042	0.0391153	0.34566	0.317085	si:dkey-163m14.2/clcf1	2
BP	GO:0030282	bone mineralization	3/336	41/18042	0.0405513	0.354497	0.325191	tmem119a/col27a1b/omd	3
BP	GO:0045214	sarcomere organization	3/336	41/18042	0.0405513	0.354497	0.325191	fhod3b/ppp2r3a/tnnt2e	3
BP	GO:0002009	morphogenesis of an epithelium	15/336	492/18042	0.0430678	0.366736	0.336418	mdka/cthrc1a/lama5/sfrp5/sox4b/ppp2r3a/bbs5/sparc/tbx3a/cdh5/pdgfra/ptprbl/atp2a2a/has2/igfbp7	15
BP	GO:0006096	glycolytic process	3/336	42/18042	0.0430878	0.366736	0.336418	bpgm/hk1/pfkmb	3
BP	GO:0090132	epithelium migration	4/336	71/18042	0.0433915	0.366736	0.336418	gja5b/pxna/rab13/loxl2b	4
BP	GO:0036302	atrioventricular canal development	2/336	18/18042	0.0434742	0.366736	0.336418	actc1a/has2	2
BP	GO:0045619	regulation of lymphocyte differentiation	2/336	18/18042	0.0434742	0.366736	0.336418	loxl3a/sh3rf1	2
BP	GO:0046634	regulation of alpha-beta T cell activation	2/336	18/18042	0.0434742	0.366736	0.336418	loxl3a/sh3rf1	2
BP	GO:0048762	mesenchymal cell differentiation	7/336	173/18042	0.0435301	0.366736	0.336418	fmr1/arl6ip1/radil/pdgfbb/tgfbr3/loxl2b/pdgfra	7
BP	GO:0007169	transmembrane receptor protein tyrosine kinase signaling pathway	11/336	329/18042	0.0449003	0.371556	0.34084	ddr2a/ephb2b/pdgfbb/sulf1/tie1/epgn/igf2a/igfbp2b/pdgfra/irs1/kdrl	11
BP	GO:1901136	carbohydrate derivative catabolic process	5/336	104/18042	0.0449971	0.371556	0.34084	fuca1.1/pde4ca/nudt4a/chia.4/nt5e	5
BP	GO:0016052	carbohydrate catabolic process	4/336	72/18042	0.0452969	0.371556	0.34084	bpgm/hk1/pfkmb/pygmb	4
BP	GO:0030903	notochord development	4/336	72/18042	0.0452969	0.371556	0.34084	col27a1b/col15a1a/igf2a/znf219	4
BP	GO:0006757	ATP generation from ADP	3/336	43/18042	0.0457019	0.371556	0.34084	bpgm/hk1/pfkmb	3
BP	GO:0030217	T cell differentiation	3/336	43/18042	0.0457019	0.371556	0.34084	agtpbp1/loxl3a/sh3rf1	3
BP	GO:0090257	regulation of muscle system process	3/336	43/18042	0.0457019	0.371556	0.34084	adrb2a/tnnc1b/tnnt2e	3
BP	GO:0035050	embryonic heart tube development	7/336	176/18042	0.0469913	0.375262	0.344239	ppp2r3a/bbs5/tbx3a/pdgfra/atp2a2a/has2/kdrl	7
BP	GO:0007178	transmembrane receptor protein serine/threonine kinase signaling pathway	8/336	214/18042	0.047561	0.375262	0.344239	fstl3/sfrp5/smad3b/inhbaa/pxna/tgfbr3/bmpr1bb/has2	8
BP	GO:0031401	positive regulation of protein modification process	8/336	214/18042	0.047561	0.375262	0.344239	fmr1/inhbaa/pdcd10b/pdgfbb/clcf1/epgn/igf2a/crlf1b	8
BP	GO:0098662	inorganic cation transmembrane transport	15/336	499/18042	0.0476353	0.375262	0.344239	kcnma1a/rhbg/slc8a4b/trpn1/atp1a1a.3/atp1b3b/scn4bb/si:ch211-225p5.8/atp1b1a/cacna1sa/kcna4/atp6v1aa/atp2a2a/kcnf1a/ryr1a	15
BP	GO:0006743	ubiquinone metabolic process	2/336	19/18042	0.048004	0.375262	0.344239	coq9/coq3	2
BP	GO:0006744	ubiquinone biosynthetic process	2/336	19/18042	0.048004	0.375262	0.344239	coq9/coq3	2
BP	GO:0015671	oxygen transport	2/336	19/18042	0.048004	0.375262	0.344239	cygb1/mb	2
BP	GO:1901663	quinone biosynthetic process	2/336	19/18042	0.048004	0.375262	0.344239	coq9/coq3	2
BP	GO:0048596	embryonic camera-type eye morphogenesis	3/336	44/18042	0.0483928	0.376491	0.345367	sfrp5/sox4b/lum	3
BP	GO:0001508	action potential	3/336	45/18042	0.0511596	0.392309	0.359877	scn4bb/si:ch211-225p5.8/atp1b1a	3
BP	GO:0030048	actin filament-based movement	3/336	45/18042	0.0511596	0.392309	0.359877	scn4bb/si:ch211-225p5.8/myo1ca	3
BP	GO:0035567	non-canonical Wnt signaling pathway	3/336	45/18042	0.0511596	0.392309	0.359877	sfrp5/rspo3/sfrp2	3
BP	GO:0043473	pigmentation	6/336	143/18042	0.0513911	0.392309	0.359877	gch2/gja5b/adrb2a/bbs5/sulf1/edn3b	6
BP	GO:0042761	very long-chain fatty acid biosynthetic process	2/336	20/18042	0.0526968	0.395525	0.362827	tecra/tecrl2b	2
BP	GO:0110020	regulation of actomyosin structure organization	2/336	20/18042	0.0526968	0.395525	0.362827	fhod3b/pdgfbb	2
BP	GO:0050808	synapse organization	6/336	144/18042	0.0528266	0.395525	0.362827	sncga/ache/sdk2b/pdzrn3b/ppfibp1a/tmem108	6
BP	GO:0031589	cell-substrate adhesion	5/336	109/18042	0.0531228	0.395525	0.362827	si:ch73-329n5.6/si:ch73-181m17.1/radil/pxna/itgbl1	5
BP	GO:0007224	smoothened signaling pathway	4/336	76/18042	0.0533787	0.395525	0.362827	sox4b/sulf1/cdon/ryr1a	4
BP	GO:0009132	nucleoside diphosphate metabolic process	4/336	76/18042	0.0533787	0.395525	0.362827	entpd5b/bpgm/hk1/pfkmb	4
BP	GO:0001764	neuron migration	3/336	46/18042	0.0540016	0.395525	0.362827	igsf10/sh3rf1/ackr3b	3
BP	GO:0006749	glutathione metabolic process	3/336	46/18042	0.0540016	0.395525	0.362827	chac1/gdap1/gstk2	3
BP	GO:0034754	cellular hormone metabolic process	3/336	46/18042	0.0540016	0.395525	0.362827	crabp1b/rdh10a/si:dkey-238o13.4	3
BP	GO:0048592	eye morphogenesis	8/336	221/18042	0.0554354	0.400247	0.367158	agtpbp1/sfrp5/sox4b/arl6ip1/bbs5/sdk2b/lum/abcb6a	8
BP	GO:0046031	ADP metabolic process	3/336	47/18042	0.0569177	0.400247	0.367158	bpgm/hk1/pfkmb	3
BP	GO:0060070	canonical Wnt signaling pathway	7/336	184/18042	0.057063	0.400247	0.367158	sfrp5/csnk1da/gpc5b/si:ch211-204c21.1/wnt10b/rspo3/sfrp2	7
BP	GO:0003044	regulation of systemic arterial blood pressure mediated by a chemical signal	2/336	21/18042	0.0575451	0.400247	0.367158	adrb2a/edn3b	2
BP	GO:0030500	regulation of bone mineralization	2/336	21/18042	0.0575451	0.400247	0.367158	tmem119a/omd	2
BP	GO:0061386	closure of optic fissure	2/336	21/18042	0.0575451	0.400247	0.367158	sfrp5/sox4b	2
BP	GO:0070167	regulation of biomineral tissue development	2/336	21/18042	0.0575451	0.400247	0.367158	tmem119a/omd	2
BP	GO:0070654	sensory epithelium regeneration	2/336	21/18042	0.0575451	0.400247	0.367158	mdka/apobec2b	2
BP	GO:0110149	regulation of biomineralization	2/336	21/18042	0.0575451	0.400247	0.367158	tmem119a/omd	2
BP	GO:1901661	quinone metabolic process	2/336	21/18042	0.0575451	0.400247	0.367158	coq9/coq3	2
BP	GO:1990399	epithelium regeneration	2/336	21/18042	0.0575451	0.400247	0.367158	mdka/apobec2b	2
BP	GO:0098609	cell-cell adhesion	12/336	385/18042	0.0576001	0.400247	0.367158	lama5/loxl3a/pcdh10b/sdk2b/si:ch211-186j3.6/svep1/tie1/cdh5/igf2a/pdgfra/si:ch211-222f23.6/bsg	12
BP	GO:0009135	purine nucleoside diphosphate metabolic process	3/336	48/18042	0.0599071	0.404273	0.370852	bpgm/hk1/pfkmb	3
BP	GO:0009179	purine ribonucleoside diphosphate metabolic process	3/336	48/18042	0.0599071	0.404273	0.370852	bpgm/hk1/pfkmb	3
BP	GO:0045860	positive regulation of protein kinase activity	3/336	48/18042	0.0599071	0.404273	0.370852	pdcd10b/pdgfbb/epgn	3
BP	GO:0048066	developmental pigmentation	4/336	79/18042	0.0599199	0.404273	0.370852	gch2/gja5b/sulf1/edn3b	4
BP	GO:0048884	neuromast development	4/336	79/18042	0.0599199	0.404273	0.370852	rtn4b/sulf1/rspo3/anos1b	4
BP	GO:0048915	posterior lateral line system development	4/336	79/18042	0.0599199	0.404273	0.370852	adgrg1/rspo3/ackr3b/anos1b	4
BP	GO:0090130	tissue migration	4/336	79/18042	0.0599199	0.404273	0.370852	gja5b/pxna/rab13/loxl2b	4
BP	GO:0010638	positive regulation of organelle organization	6/336	149/18042	0.0603681	0.405614	0.372082	nes/pdgfbb/synpo2lb/wasf3b/zgc:154093/epgn	6
BP	GO:0048882	lateral line development	5/336	114/18042	0.0620476	0.406769	0.373142	rtn4b/sulf1/rspo3/ackr3b/anos1b	5
BP	GO:0030038	contractile actin filament bundle assembly	2/336	22/18042	0.0625414	0.406769	0.373142	fhod3b/pdgfbb	2
BP	GO:0042219	cellular modified amino acid catabolic process	2/336	22/18042	0.0625414	0.406769	0.373142	bhmt/chac1	2
BP	GO:0043149	stress fiber assembly	2/336	22/18042	0.0625414	0.406769	0.373142	fhod3b/pdgfbb	2
BP	GO:0045103	intermediate filament-based process	2/336	22/18042	0.0625414	0.406769	0.373142	nes/pleca	2
BP	GO:0045104	intermediate filament cytoskeleton organization	2/336	22/18042	0.0625414	0.406769	0.373142	nes/pleca	2
BP	GO:0045879	negative regulation of smoothened signaling pathway	2/336	22/18042	0.0625414	0.406769	0.373142	sox4b/cdon	2
BP	GO:0050679	positive regulation of epithelial cell proliferation	2/336	22/18042	0.0625414	0.406769	0.373142	pdgfbb/igf2a	2
BP	GO:0000165	MAPK cascade	8/336	227/18042	0.0628106	0.406893	0.373255	sbk3/si:ch211-171h4.3/ccl44/pdcd10b/pdgfbb/sh3rf1/igf2a/ccl25b	8
BP	GO:0006813	potassium ion transport	7/336	189/18042	0.0639882	0.412876	0.378744	kcnma1a/atp1a1a.3/atp1b3b/abcc8/atp1b1a/kcna4/kcnf1a	7
BP	GO:0048881	mechanosensory lateral line system development	4/336	82/18042	0.0668668	0.428192	0.392794	adgrg1/rspo3/ackr3b/anos1b	4
BP	GO:0009065	glutamine family amino acid catabolic process	2/336	23/18042	0.0676786	0.428192	0.392794	prodha/gls2a	2
BP	GO:0015669	gas transport	2/336	23/18042	0.0676786	0.428192	0.392794	cygb1/mb	2
BP	GO:0034332	adherens junction organization	2/336	23/18042	0.0676786	0.428192	0.392794	pdgfbb/cdh5	2
BP	GO:0045995	regulation of embryonic development	2/336	23/18042	0.0676786	0.428192	0.392794	lama5/rspo3	2
BP	GO:0072657	protein localization to membrane	8/336	231/18042	0.0680526	0.42889	0.393433	tspan5a/arl6ip1/gpc5b/pacs2/ehd2b/emc2/rab13/golga7ba	8
BP	GO:0009185	ribonucleoside diphosphate metabolic process	3/336	51/18042	0.0693047	0.430112	0.394555	bpgm/hk1/pfkmb	3
BP	GO:0031214	biomineral tissue development	3/336	51/18042	0.0693047	0.430112	0.394555	tmem119a/col27a1b/omd	3
BP	GO:0043542	endothelial cell migration	3/336	51/18042	0.0693047	0.430112	0.394555	pxna/rab13/loxl2b	3
BP	GO:0110148	biomineralization	3/336	51/18042	0.0693047	0.430112	0.394555	tmem119a/col27a1b/omd	3
BP	GO:2000026	regulation of multicellular organismal development	12/336	398/18042	0.0700828	0.433288	0.397468	tmem119a/lama5/loxl3a/lrp1aa/omd/sh3rf1/thbs1a/tie1/cdh5/esrra/loxl2b/rspo3	12
BP	GO:0014902	myotube differentiation	4/336	84/18042	0.0717202	0.440953	0.4045	rbfox1l/six1b/pygmb/ryr1a	4
BP	GO:0032869	cellular response to insulin stimulus	3/336	52/18042	0.0725767	0.440953	0.4045	rab13/igf2a/irs1	3
BP	GO:0002072	optic cup morphogenesis involved in camera-type eye development	2/336	24/18042	0.0729498	0.440953	0.4045	sfrp5/sox4b	2
BP	GO:0014037	Schwann cell differentiation	2/336	24/18042	0.0729498	0.440953	0.4045	adgrg1/slc16a2	2
BP	GO:0061035	regulation of cartilage development	2/336	24/18042	0.0729498	0.440953	0.4045	esrra/loxl2b	2
BP	GO:0071902	positive regulation of protein serine/threonine kinase activity	2/336	24/18042	0.0729498	0.440953	0.4045	pdcd10b/pdgfbb	2
BP	GO:0000381	regulation of alternative mRNA splicing, via spliceosome	3/336	53/18042	0.0759166	0.457187	0.419391	fmr1/rbfox1l/mbnl2	3
BP	GO:0035270	endocrine system development	5/336	122/18042	0.0779786	0.463252	0.424955	sox4b/bhmt/six1b/slc16a2/kdrl	5
BP	GO:0060326	cell chemotaxis	5/336	122/18042	0.0779786	0.463252	0.424955	ccl44/rab13/ackr4b/ackr3b/ccl25b	5
BP	GO:0017004	cytochrome complex assembly	2/336	25/18042	0.0783482	0.463252	0.424955	coa3b/cox16	2
BP	GO:0018107	peptidyl-threonine phosphorylation	2/336	25/18042	0.0783482	0.463252	0.424955	dyrk4/hipk3b	2
BP	GO:0046631	alpha-beta T cell activation	2/336	25/18042	0.0783482	0.463252	0.424955	loxl3a/sh3rf1	2
BP	GO:0048048	embryonic eye morphogenesis	3/336	54/18042	0.0793233	0.465656	0.42716	sfrp5/sox4b/lum	3
BP	GO:0050684	regulation of mRNA processing	4/336	87/18042	0.0793276	0.465656	0.42716	fmr1/rbfox1l/si:ch211-220i18.4/mbnl2	4
BP	GO:0072006	nephron development	4/336	88/18042	0.0819493	0.475851	0.436513	sulf1/myo1ca/plce1/ppargc1a	4
BP	GO:0098659	inorganic cation import across plasma membrane	4/336	88/18042	0.0819493	0.475851	0.436513	slc8a4b/atp1a1a.3/atp1b3b/atp1b1a	4
BP	GO:0099587	inorganic ion import across plasma membrane	4/336	88/18042	0.0819493	0.475851	0.436513	slc8a4b/atp1a1a.3/atp1b3b/atp1b1a	4
BP	GO:0006090	pyruvate metabolic process	3/336	55/18042	0.0827955	0.475851	0.436513	bpgm/hk1/pfkmb	3
BP	GO:0006814	sodium ion transport	6/336	162/18042	0.0828204	0.475851	0.436513	slc8a4b/atp1a1a.3/atp1b3b/scn4bb/si:ch211-225p5.8/atp1b1a	6
BP	GO:0110053	regulation of actin filament organization	6/336	162/18042	0.0828204	0.475851	0.436513	fhod3b/pdgfbb/ssh2b/synpo2lb/wasf3b/zgc:154093	6
BP	GO:0018210	peptidyl-threonine modification	2/336	26/18042	0.0838673	0.476812	0.437394	dyrk4/hipk3b	2
BP	GO:0030278	regulation of ossification	2/336	26/18042	0.0838673	0.476812	0.437394	tmem119a/omd	2
BP	GO:0042181	ketone biosynthetic process	2/336	26/18042	0.0838673	0.476812	0.437394	coq9/coq3	2
BP	GO:1902533	positive regulation of intracellular signal transduction	8/336	243/18042	0.0853513	0.482247	0.44238	ccl44/pdcd10b/pdgfbb/sh3rf1/si:dkey-163m14.2/igf2a/akap12a/ccl25b	8
BP	GO:0001570	vasculogenesis	3/336	56/18042	0.086332	0.482247	0.44238	mb/sulf1/ackr3b	3
BP	GO:0021532	neural tube patterning	3/336	56/18042	0.086332	0.482247	0.44238	fmr1/wnt10b/ryr1a	3
BP	GO:0021545	cranial nerve development	3/336	56/18042	0.086332	0.482247	0.44238	adgrg1/rtn4b/nes	3
BP	GO:0032787	monocarboxylic acid metabolic process	9/336	285/18042	0.086418	0.482247	0.44238	tecra/tecrl2b/crabp1b/rdh10a/si:dkey-238o13.4/bpgm/cpt1ab/hk1/pfkmb	9
BP	GO:0005975	carbohydrate metabolic process	11/336	370/18042	0.0867851	0.482247	0.44238	fuca1.1/bpgm/chia.4/gyg2/pfkfb2b/pfkfb4a/has2/hk1/pdk1/pfkmb/pygmb	11
BP	GO:0140694	non-membrane-bounded organelle assembly	8/336	244/18042	0.0868994	0.482247	0.44238	fhod3b/ache/csnk1da/ppp2r3a/ccdc69/dnajb6b/tnnt2e/tpm3	8
BP	GO:0032868	response to insulin	3/336	57/18042	0.0899316	0.497377	0.456259	rab13/igf2a/irs1	3
BP	GO:0071805	potassium ion transmembrane transport	6/336	166/18042	0.0905485	0.499091	0.457831	kcnma1a/atp1a1a.3/atp1b3b/atp1b1a/kcna4/kcnf1a	6
BP	GO:0007015	actin filament organization	10/336	332/18042	0.0931338	0.511607	0.469312	enah/fhod3b/marcksl1a/pdgfbb/ssh2b/synpo2lb/wasf3b/zgc:154093/myo1ca/tpm3	10
BP	GO:0051017	actin filament bundle assembly	3/336	58/18042	0.093593	0.512398	0.470038	fhod3b/pdgfbb/synpo2lb	3
BP	GO:0043010	camera-type eye development	13/336	464/18042	0.0948808	0.512795	0.470402	sfrp5/sox4b/arl6ip1/cfi/rtn4b/six1b/bbs5/marcksl1a/ndp/nes/sdk2b/lum/abcb6a	13
BP	GO:0051130	positive regulation of cellular component organization	8/336	249/18042	0.094885	0.512795	0.470402	nes/pdgfbb/si:ch211-204c21.1/synpo2lb/wasf3b/zgc:154093/clcf1/epgn	8
BP	GO:0000038	very long-chain fatty acid metabolic process	2/336	28/18042	0.0952424	0.512795	0.470402	tecra/tecrl2b	2
BP	GO:0003073	regulation of systemic arterial blood pressure	2/336	28/18042	0.0952424	0.512795	0.470402	adrb2a/edn3b	2
BP	GO:0030866	cortical actin cytoskeleton organization	2/336	28/18042	0.0952424	0.512795	0.470402	fhod3b/rab13	2
BP	GO:0048589	developmental growth	11/336	377/18042	0.0957542	0.513849	0.471369	mdka/col10a1a/cthrc1a/mycb/inhbaa/pdgfbb/cdh5/igfbp2b/tmem108/apobec2b/has2	11
BP	GO:0120032	regulation of plasma membrane bounded cell projection assembly	3/336	59/18042	0.0973149	0.520507	0.477477	fmr1/zgc:154093/zgc:56235	3
BP	GO:0001503	ossification	4/336	94/18042	0.0985543	0.522852	0.479628	runx2a/tmem119a/col27a1b/omd	4
BP	GO:0072659	protein localization to plasma membrane	4/336	94/18042	0.0985543	0.522852	0.479628	tspan5a/pacs2/ehd2b/rab13	4
BP	GO:0040007	growth	12/336	423/18042	0.098718	0.522852	0.479628	mdka/col10a1a/cthrc1a/mycb/inhbaa/pdgfbb/cdh5/igfbp2b/tmem108/apobec2b/has2/igfbp7	12
BP	GO:0008286	insulin receptor signaling pathway	2/336	29/18042	0.101086	0.525183	0.481766	igf2a/irs1	2
BP	GO:0031103	axon regeneration	2/336	29/18042	0.101086	0.525183	0.481766	rtn4b/clcf1	2
BP	GO:0042398	cellular modified amino acid biosynthetic process	2/336	29/18042	0.101086	0.525183	0.481766	gch2/zgc:172076	2
BP	GO:0006165	nucleoside diphosphate phosphorylation	3/336	60/18042	0.101096	0.525183	0.481766	bpgm/hk1/pfkmb	3
BP	GO:0050931	pigment cell differentiation	3/336	60/18042	0.101096	0.525183	0.481766	gch2/gja5b/edn3b	3
BP	GO:0060491	regulation of cell projection assembly	3/336	60/18042	0.101096	0.525183	0.481766	fmr1/zgc:154093/zgc:56235	3
BP	GO:0098739	import across plasma membrane	4/336	95/18042	0.101464	0.525414	0.481978	slc8a4b/atp1a1a.3/atp1b3b/atp1b1a	4
BP	GO:0007156	homophilic cell adhesion via plasma membrane adhesion molecules	6/336	172/18042	0.102848	0.529891	0.486085	pcdh10b/sdk2b/si:ch211-186j3.6/cdh5/si:ch211-222f23.6/bsg	6
BP	GO:0001947	heart looping	5/336	133/18042	0.103112	0.529891	0.486085	ppp2r3a/bbs5/tbx3a/atp2a2a/has2	5
BP	GO:0031399	regulation of protein modification process	11/336	383/18042	0.10387	0.529891	0.486085	fmr1/prkag2b/inhbaa/pdcd10b/pdgfbb/clcf1/epgn/igf2a/crlf1b/hhatlb/ptprb	11
BP	GO:1901342	regulation of vasculature development	4/336	96/18042	0.104412	0.529891	0.486085	lrp1aa/thbs1a/tie1/cdh5	4
BP	GO:0019722	calcium-mediated signaling	3/336	61/18042	0.104935	0.529891	0.486085	rcan2/ackr4b/ackr3b	3
BP	GO:0030098	lymphocyte differentiation	3/336	61/18042	0.104935	0.529891	0.486085	agtpbp1/loxl3a/sh3rf1	3
BP	GO:0046939	nucleotide phosphorylation	3/336	61/18042	0.104935	0.529891	0.486085	bpgm/hk1/pfkmb	3
BP	GO:1990573	potassium ion import across plasma membrane	3/336	61/18042	0.104935	0.529891	0.486085	atp1a1a.3/atp1b3b/atp1b1a	3
BP	GO:0002548	monocyte chemotaxis	2/336	30/18042	0.107027	0.530565	0.486703	ccl44/ccl25b	2
BP	GO:0035088	establishment or maintenance of apical/basal cell polarity	2/336	30/18042	0.107027	0.530565	0.486703	atp1b1a/ptprbl	2
BP	GO:0048247	lymphocyte chemotaxis	2/336	30/18042	0.107027	0.530565	0.486703	ccl44/ccl25b	2
BP	GO:0051482	positive regulation of cytosolic calcium ion concentration involved in phospholipase C-activating G protein-coupled signaling pathway	2/336	30/18042	0.107027	0.530565	0.486703	lpar1/si:dkey-163m14.2	2
BP	GO:0061245	establishment or maintenance of bipolar cell polarity	2/336	30/18042	0.107027	0.530565	0.486703	atp1b1a/ptprbl	2
BP	GO:1901264	carbohydrate derivative transport	2/336	30/18042	0.107027	0.530565	0.486703	slc29a1a/slc25a5	2
BP	GO:0032835	glomerulus development	3/336	62/18042	0.108831	0.53624	0.491909	sulf1/myo1ca/plce1	3
BP	GO:0044264	cellular polysaccharide metabolic process	3/336	62/18042	0.108831	0.53624	0.491909	gyg2/has2/pygmb	3
BP	GO:0000380	alternative mRNA splicing, via spliceosome	3/336	63/18042	0.112782	0.539484	0.494885	fmr1/rbfox1l/mbnl2	3
BP	GO:0005976	polysaccharide metabolic process	3/336	63/18042	0.112782	0.539484	0.494885	gyg2/has2/pygmb	3
BP	GO:0007179	transforming growth factor beta receptor signaling pathway	3/336	63/18042	0.112782	0.539484	0.494885	smad3b/pxna/tgfbr3	3
BP	GO:0042445	hormone metabolic process	3/336	63/18042	0.112782	0.539484	0.494885	crabp1b/rdh10a/si:dkey-238o13.4	3
BP	GO:0061572	actin filament bundle organization	3/336	63/18042	0.112782	0.539484	0.494885	fhod3b/pdgfbb/synpo2lb	3
BP	GO:0001763	morphogenesis of a branching structure	2/336	31/18042	0.113058	0.539484	0.494885	fmr1/igfbp7	2
BP	GO:0048678	response to axon injury	2/336	31/18042	0.113058	0.539484	0.494885	rtn4b/clcf1	2
BP	GO:1902105	regulation of leukocyte differentiation	2/336	31/18042	0.113058	0.539484	0.494885	loxl3a/sh3rf1	2
BP	GO:0030509	BMP signaling pathway	5/336	137/18042	0.113139	0.539484	0.494885	fstl3/sfrp5/smad3b/bmpr1bb/has2	5
BP	GO:0071772	response to BMP	5/336	137/18042	0.113139	0.539484	0.494885	fstl3/sfrp5/smad3b/bmpr1bb/has2	5
BP	GO:0071773	cellular response to BMP stimulus	5/336	137/18042	0.113139	0.539484	0.494885	fstl3/sfrp5/smad3b/bmpr1bb/has2	5
BP	GO:1902905	positive regulation of supramolecular fiber organization	4/336	99/18042	0.113489	0.53957	0.494964	pdgfbb/synpo2lb/wasf3b/zgc:154093	4
BP	GO:0048593	camera-type eye morphogenesis	6/336	178/18042	0.115976	0.548189	0.502871	sfrp5/sox4b/arl6ip1/sdk2b/lum/abcb6a	6
BP	GO:0051241	negative regulation of multicellular organismal process	6/336	178/18042	0.115976	0.548189	0.502871	adrb2a/loxl3a/thbs1a/cdh5/loxl2b/rspo3	6
BP	GO:0071559	response to transforming growth factor beta	3/336	64/18042	0.116787	0.548832	0.503461	smad3b/pxna/tgfbr3	3
BP	GO:0071560	cellular response to transforming growth factor beta stimulus	3/336	64/18042	0.116787	0.548832	0.503461	smad3b/pxna/tgfbr3	3
BP	GO:0016525	negative regulation of angiogenesis	2/336	32/18042	0.119175	0.554634	0.508783	thbs1a/cdh5	2
BP	GO:0043405	regulation of MAP kinase activity	2/336	32/18042	0.119175	0.554634	0.508783	pdcd10b/pdgfbb	2
BP	GO:2000181	negative regulation of blood vessel morphogenesis	2/336	32/18042	0.119175	0.554634	0.508783	thbs1a/cdh5	2
BP	GO:0090596	sensory organ morphogenesis	9/336	306/18042	0.119425	0.554634	0.508783	agtpbp1/sfrp5/sox4b/arl6ip1/bbs5/sdk2b/sparc/lum/abcb6a	9
BP	GO:0007626	locomotory behavior	4/336	101/18042	0.119727	0.554634	0.508783	col6a1/flnca/pleca/dnajb6b	4
BP	GO:0016331	morphogenesis of embryonic epithelium	3/336	65/18042	0.120845	0.55664	0.510622	mdka/sfrp5/sox4b	3
BP	GO:0070374	positive regulation of ERK1 and ERK2 cascade	3/336	65/18042	0.120845	0.55664	0.510622	ccl44/pdgfbb/ccl25b	3
BP	GO:0007411	axon guidance	8/336	264/18042	0.121255	0.55695	0.510907	alcamb/enah/lama5/rtn4b/ephb2b/ntn2/ccdc80l1/bsg	8
BP	GO:0048738	cardiac muscle tissue development	4/336	102/18042	0.122901	0.562427	0.515931	fhod3b/rbfox1l/synpo2lb/mybpc3	4
BP	GO:0097485	neuron projection guidance	8/336	265/18042	0.123139	0.562427	0.515931	alcamb/enah/lama5/rtn4b/ephb2b/ntn2/ccdc80l1/bsg	8
BP	GO:0045859	regulation of protein kinase activity	5/336	141/18042	0.123616	0.563022	0.516477	prkag2b/pdcd10b/pdgfbb/epgn/ptprb	5
BP	GO:0048916	posterior lateral line development	3/336	66/18042	0.124954	0.564693	0.51801	rspo3/ackr3b/anos1b	3
BP	GO:0009066	aspartate family amino acid metabolic process	2/336	33/18042	0.125372	0.564693	0.51801	bhmt/tdh2	2
BP	GO:0050678	regulation of epithelial cell proliferation	2/336	33/18042	0.125372	0.564693	0.51801	pdgfbb/igf2a	2
BP	GO:1901343	negative regulation of vasculature development	2/336	33/18042	0.125372	0.564693	0.51801	thbs1a/cdh5	2
BP	GO:0046034	ATP metabolic process	5/336	143/18042	0.129017	0.579425	0.531524	atp6v1aa/bpgm/hk1/ndufa8/pfkmb	5
BP	GO:0010817	regulation of hormone levels	4/336	104/18042	0.129355	0.579425	0.531524	crabp1b/rdh10a/si:dkey-238o13.4/slc16a2	4
BP	GO:0006826	iron ion transport	2/336	34/18042	0.131644	0.580089	0.532133	abcb6a/zgc:172271	2
BP	GO:0031102	neuron projection regeneration	2/336	34/18042	0.131644	0.580089	0.532133	rtn4b/clcf1	2
BP	GO:0048919	posterior lateral line neuromast development	2/336	34/18042	0.131644	0.580089	0.532133	rspo3/anos1b	2
BP	GO:0060900	embryonic camera-type eye formation	2/336	34/18042	0.131644	0.580089	0.532133	sfrp5/sox4b	2
BP	GO:0071347	cellular response to interleukin-1	2/336	34/18042	0.131644	0.580089	0.532133	ccl44/ccl25b	2
BP	GO:2000649	regulation of sodium ion transmembrane transporter activity	2/336	34/18042	0.131644	0.580089	0.532133	scn4bb/si:ch211-225p5.8	2
BP	GO:1901606	alpha-amino acid catabolic process	3/336	68/18042	0.13332	0.582381	0.534236	prodha/tdh2/gls2a	3
BP	GO:1903131	mononuclear cell differentiation	3/336	68/18042	0.13332	0.582381	0.534236	agtpbp1/loxl3a/sh3rf1	3
BP	GO:1902903	regulation of supramolecular fiber organization	6/336	186/18042	0.134717	0.582381	0.534236	fhod3b/pdgfbb/ssh2b/synpo2lb/wasf3b/zgc:154093	6
BP	GO:0030705	cytoskeleton-dependent intracellular transport	4/336	106/18042	0.135947	0.582381	0.534236	lca5/myo1ca/tmem108/rhot1a	4
BP	GO:0071346	cellular response to interferon-gamma	2/336	35/18042	0.137986	0.582381	0.534236	ccl44/ccl25b	2
BP	GO:1902305	regulation of sodium ion transmembrane transport	2/336	35/18042	0.137986	0.582381	0.534236	scn4bb/si:ch211-225p5.8	2
BP	GO:0003143	embryonic heart tube morphogenesis	5/336	147/18042	0.140136	0.582381	0.534236	ppp2r3a/bbs5/tbx3a/atp2a2a/has2	5
BP	GO:0050863	regulation of T cell activation	3/336	70/18042	0.141875	0.582381	0.534236	loxl3a/sh3rf1/igf2a	3
BP	GO:0021915	neural tube development	4/336	108/18042	0.142673	0.582381	0.534236	mdka/fmr1/wnt10b/ryr1a	4
BP	GO:0098657	import into cell	4/336	108/18042	0.142673	0.582381	0.534236	slc8a4b/atp1a1a.3/atp1b3b/atp1b1a	4
BP	GO:0034341	response to interferon-gamma	2/336	36/18042	0.144394	0.582381	0.534236	ccl44/ccl25b	2
BP	GO:0085029	extracellular matrix assembly	2/336	36/18042	0.144394	0.582381	0.534236	efemp2a/has2	2
BP	GO:0097553	calcium ion transmembrane import into cytosol	2/336	36/18042	0.144394	0.582381	0.534236	slc8a4b/ryr1a	2
BP	GO:1903034	regulation of response to wounding	2/336	36/18042	0.144394	0.582381	0.534236	si:dkey-163m14.2/clcf1	2
BP	GO:0051093	negative regulation of developmental process	6/336	190/18042	0.144594	0.582381	0.534236	loxl3a/thbs1a/cdh5/igfbp2b/loxl2b/rspo3	6
BP	GO:1990778	protein localization to cell periphery	4/336	109/18042	0.146084	0.582381	0.534236	tspan5a/pacs2/ehd2b/rab13	4
BP	GO:0051668	localization within membrane	8/336	278/18042	0.149006	0.582381	0.534236	tspan5a/arl6ip1/gpc5b/pacs2/ehd2b/emc2/rab13/golga7ba	8
BP	GO:0010970	transport along microtubule	3/336	72/18042	0.150608	0.582381	0.534236	lca5/tmem108/rhot1a	3
BP	GO:0071375	cellular response to peptide hormone stimulus	3/336	72/18042	0.150608	0.582381	0.534236	rab13/igf2a/irs1	3
BP	GO:1901653	cellular response to peptide	3/336	72/18042	0.150608	0.582381	0.534236	rab13/igf2a/irs1	3
BP	GO:0001935	endothelial cell proliferation	2/336	37/18042	0.150862	0.582381	0.534236	igf2a/loxl2b	2
BP	GO:0042129	regulation of T cell proliferation	2/336	37/18042	0.150862	0.582381	0.534236	sh3rf1/igf2a	2
BP	GO:0048645	animal organ formation	2/336	37/18042	0.150862	0.582381	0.534236	bbs5/pdgfra	2
BP	GO:0032270	positive regulation of cellular protein metabolic process	9/336	324/18042	0.152461	0.582381	0.534236	fmr1/csnk1da/inhbaa/pdcd10b/pdgfbb/clcf1/epgn/igf2a/crlf1b	9
BP	GO:0070588	calcium ion transmembrane transport	5/336	152/18042	0.154599	0.582381	0.534236	slc8a4b/trpn1/cacna1sa/atp2a2a/ryr1a	5
BP	GO:0001822	kidney development	6/336	194/18042	0.154792	0.582381	0.534236	six2a/bbs5/sulf1/myo1ca/plce1/ppargc1a	6
BP	GO:0043408	regulation of MAPK cascade	6/336	194/18042	0.154792	0.582381	0.534236	ccl44/pdcd10b/pdgfbb/sh3rf1/igf2a/ccl25b	6
BP	GO:0072001	renal system development	6/336	194/18042	0.154792	0.582381	0.534236	six2a/bbs5/sulf1/myo1ca/plce1/ppargc1a	6
BP	GO:0042180	cellular ketone metabolic process	3/336	73/18042	0.155038	0.582381	0.534236	coq9/coq3/cpt1ab	3
BP	GO:0007259	receptor signaling pathway via JAK-STAT	2/336	38/18042	0.157387	0.582381	0.534236	clcf1/crlf1b	2
BP	GO:0032456	endocytic recycling	2/336	38/18042	0.157387	0.582381	0.534236	ehd2b/rab13	2
BP	GO:0060402	calcium ion transport into cytosol	2/336	38/18042	0.157387	0.582381	0.534236	slc8a4b/ryr1a	2
BP	GO:0061351	neural precursor cell proliferation	2/336	38/18042	0.157387	0.582381	0.534236	adgrg1/nes	2
BP	GO:0070555	response to interleukin-1	2/336	38/18042	0.157387	0.582381	0.534236	ccl44/ccl25b	2
BP	GO:0097696	receptor signaling pathway via STAT	2/336	38/18042	0.157387	0.582381	0.534236	clcf1/crlf1b	2
BP	GO:0046395	carboxylic acid catabolic process	5/336	153/18042	0.157564	0.582381	0.534236	prodha/crabp1b/tdh2/cpt1ab/gls2a	5
BP	GO:0048024	regulation of mRNA splicing, via spliceosome	3/336	74/18042	0.159508	0.582381	0.534236	fmr1/rbfox1l/mbnl2	3
BP	GO:0090092	regulation of transmembrane receptor protein serine/threonine kinase signaling pathway	5/336	154/18042	0.160552	0.582381	0.534236	fstl3/sfrp5/inhbaa/tgfbr3/has2	5
BP	GO:0016054	organic acid catabolic process	5/336	155/18042	0.163563	0.582381	0.534236	prodha/crabp1b/tdh2/cpt1ab/gls2a	5
BP	GO:0001523	retinoid metabolic process	2/336	39/18042	0.163964	0.582381	0.534236	crabp1b/rdh10a	2
BP	GO:0042098	T cell proliferation	2/336	39/18042	0.163964	0.582381	0.534236	sh3rf1/igf2a	2
BP	GO:0055013	cardiac muscle cell development	2/336	39/18042	0.163964	0.582381	0.534236	fhod3b/rbfox1l	2
BP	GO:1903510	mucopolysaccharide metabolic process	2/336	39/18042	0.163964	0.582381	0.534236	dse/has2	2
BP	GO:0001666	response to hypoxia	3/336	75/18042	0.164017	0.582381	0.534236	mb/loxl2b/irs1	3
BP	GO:0001655	urogenital system development	6/336	198/18042	0.165299	0.582381	0.534236	six2a/bbs5/sulf1/myo1ca/plce1/ppargc1a	6
BP	GO:0048812	neuron projection morphogenesis	12/336	468/18042	0.165596	0.582381	0.534236	alcamb/col6a4a/enah/fmr1/lama5/rtn4b/col6a2/ephb2b/ntn2/ccdc80l1/tmem108/bsg	12
BP	GO:0120039	plasma membrane bounded cell projection morphogenesis	12/336	469/18042	0.167296	0.582381	0.534236	alcamb/col6a4a/enah/fmr1/lama5/rtn4b/col6a2/ephb2b/ntn2/ccdc80l1/tmem108/bsg	12
BP	GO:0006022	aminoglycan metabolic process	3/336	76/18042	0.168563	0.582381	0.534236	dse/chia.4/has2	3
BP	GO:0036293	response to decreased oxygen levels	3/336	76/18042	0.168563	0.582381	0.534236	mb/loxl2b/irs1	3
BP	GO:0070372	regulation of ERK1 and ERK2 cascade	3/336	76/18042	0.168563	0.582381	0.534236	ccl44/pdgfbb/ccl25b	3
BP	GO:0002028	regulation of sodium ion transport	2/336	40/18042	0.170589	0.582381	0.534236	scn4bb/si:ch211-225p5.8	2
BP	GO:0003014	renal system process	2/336	40/18042	0.170589	0.582381	0.534236	lrp2a/has2	2
BP	GO:0008589	regulation of smoothened signaling pathway	2/336	40/18042	0.170589	0.582381	0.534236	sox4b/cdon	2
BP	GO:0016101	diterpenoid metabolic process	2/336	40/18042	0.170589	0.582381	0.534236	crabp1b/rdh10a	2
BP	GO:0018345	protein palmitoylation	2/336	40/18042	0.170589	0.582381	0.534236	golga7ba/hhatlb	2
BP	GO:0034446	substrate adhesion-dependent cell spreading	2/336	40/18042	0.170589	0.582381	0.534236	radil/pxna	2
BP	GO:0061077	chaperone-mediated protein folding	2/336	40/18042	0.170589	0.582381	0.534236	fkbp1b/dnajb6b	2
BP	GO:0070098	chemokine-mediated signaling pathway	2/336	40/18042	0.170589	0.582381	0.534236	ccl44/ccl25b	2
BP	GO:0042110	T cell activation	4/336	116/18042	0.170815	0.582381	0.534236	agtpbp1/loxl3a/sh3rf1/igf2a	4
BP	GO:0002138	retinoic acid biosynthetic process	1/336	10/18042	0.171415	0.582381	0.534236	rdh10a	1
BP	GO:0002294	CD4-positive, alpha-beta T cell differentiation involved in immune response	1/336	10/18042	0.171415	0.582381	0.534236	loxl3a	1
BP	GO:0003229	ventricular cardiac muscle tissue development	1/336	10/18042	0.171415	0.582381	0.534236	mybpc3	1
BP	GO:0006729	tetrahydrobiopterin biosynthetic process	1/336	10/18042	0.171415	0.582381	0.534236	gch2	1
BP	GO:0006751	glutathione catabolic process	1/336	10/18042	0.171415	0.582381	0.534236	chac1	1
BP	GO:0006940	regulation of smooth muscle contraction	1/336	10/18042	0.171415	0.582381	0.534236	adrb2a	1
BP	GO:0007176	regulation of epidermal growth factor-activated receptor activity	1/336	10/18042	0.171415	0.582381	0.534236	epgn	1
BP	GO:0008300	isoprenoid catabolic process	1/336	10/18042	0.171415	0.582381	0.534236	crabp1b	1
BP	GO:0009086	methionine biosynthetic process	1/336	10/18042	0.171415	0.582381	0.534236	bhmt	1
BP	GO:0010717	regulation of epithelial to mesenchymal transition	1/336	10/18042	0.171415	0.582381	0.534236	loxl2b	1
BP	GO:0015696	ammonium transport	1/336	10/18042	0.171415	0.582381	0.534236	rhbg	1
BP	GO:0021692	cerebellar Purkinje cell layer morphogenesis	1/336	10/18042	0.171415	0.582381	0.534236	agtpbp1	1
BP	GO:0030323	respiratory tube development	1/336	10/18042	0.171415	0.582381	0.534236	loxl3a	1
BP	GO:0030324	lung development	1/336	10/18042	0.171415	0.582381	0.534236	loxl3a	1
BP	GO:0032926	negative regulation of activin receptor signaling pathway	1/336	10/18042	0.171415	0.582381	0.534236	fstl3	1
BP	GO:0034643	establishment of mitochondrion localization, microtubule-mediated	1/336	10/18042	0.171415	0.582381	0.534236	rhot1a	1
BP	GO:0042093	T-helper cell differentiation	1/336	10/18042	0.171415	0.582381	0.534236	loxl3a	1
BP	GO:0043243	positive regulation of protein-containing complex disassembly	1/336	10/18042	0.171415	0.582381	0.534236	nes	1
BP	GO:0043567	regulation of insulin-like growth factor receptor signaling pathway	1/336	10/18042	0.171415	0.582381	0.534236	igfbp2b	1
BP	GO:0045667	regulation of osteoblast differentiation	1/336	10/18042	0.171415	0.582381	0.534236	tmem119a	1
BP	GO:0046146	tetrahydrobiopterin metabolic process	1/336	10/18042	0.171415	0.582381	0.534236	gch2	1
BP	GO:0046365	monosaccharide catabolic process	1/336	10/18042	0.171415	0.582381	0.534236	pfkmb	1
BP	GO:0046626	regulation of insulin receptor signaling pathway	1/336	10/18042	0.171415	0.582381	0.534236	igf2a	1
BP	GO:0046661	male sex differentiation	1/336	10/18042	0.171415	0.582381	0.534236	lhfpl2a	1
BP	GO:0047497	mitochondrion transport along microtubule	1/336	10/18042	0.171415	0.582381	0.534236	rhot1a	1
BP	GO:0048339	paraxial mesoderm development	1/336	10/18042	0.171415	0.582381	0.534236	pcdh10b	1
BP	GO:0048895	lateral line nerve glial cell differentiation	1/336	10/18042	0.171415	0.582381	0.534236	adgrg1	1
BP	GO:0048937	lateral line nerve glial cell development	1/336	10/18042	0.171415	0.582381	0.534236	adgrg1	1
BP	GO:0051255	spindle midzone assembly	1/336	10/18042	0.171415	0.582381	0.534236	ccdc69	1
BP	GO:0051353	positive regulation of oxidoreductase activity	1/336	10/18042	0.171415	0.582381	0.534236	edn3b	1
BP	GO:0051654	establishment of mitochondrion localization	1/336	10/18042	0.171415	0.582381	0.534236	rhot1a	1
BP	GO:0086009	membrane repolarization	1/336	10/18042	0.171415	0.582381	0.534236	scn4bb	1
BP	GO:1901072	glucosamine-containing compound catabolic process	1/336	10/18042	0.171415	0.582381	0.534236	chia.4	1
BP	GO:0070482	response to oxygen levels	3/336	77/18042	0.173147	0.582381	0.534236	mb/loxl2b/irs1	3
BP	GO:0048858	cell projection morphogenesis	12/336	473/18042	0.174181	0.582381	0.534236	alcamb/col6a4a/enah/fmr1/lama5/rtn4b/col6a2/ephb2b/ntn2/ccdc80l1/tmem108/bsg	12
BP	GO:0009611	response to wounding	5/336	159/18042	0.17583	0.582381	0.534236	rtn4b/pdgfbb/pleca/si:dkey-163m14.2/clcf1	5
BP	GO:0048706	embryonic skeletal system development	6/336	202/18042	0.1761	0.582381	0.534236	hoxb3a/hoxb4a/rtn4b/sulf1/pdgfra/crispld2	6
BP	GO:0098742	cell-cell adhesion via plasma-membrane adhesion molecules	6/336	202/18042	0.1761	0.582381	0.534236	pcdh10b/sdk2b/si:ch211-186j3.6/cdh5/si:ch211-222f23.6/bsg	6
BP	GO:0032944	regulation of mononuclear cell proliferation	2/336	41/18042	0.177258	0.582381	0.534236	sh3rf1/igf2a	2
BP	GO:0050670	regulation of lymphocyte proliferation	2/336	41/18042	0.177258	0.582381	0.534236	sh3rf1/igf2a	2
BP	GO:0070663	regulation of leukocyte proliferation	2/336	41/18042	0.177258	0.582381	0.534236	sh3rf1/igf2a	2
BP	GO:0070371	ERK1 and ERK2 cascade	3/336	78/18042	0.177765	0.582381	0.534236	ccl44/pdgfbb/ccl25b	3
BP	GO:0005977	glycogen metabolic process	2/336	42/18042	0.183966	0.582381	0.534236	gyg2/pygmb	2
BP	GO:0006073	cellular glucan metabolic process	2/336	42/18042	0.183966	0.582381	0.534236	gyg2/pygmb	2
BP	GO:0030318	melanocyte differentiation	2/336	42/18042	0.183966	0.582381	0.534236	gja5b/edn3b	2
BP	GO:0030336	negative regulation of cell migration	2/336	42/18042	0.183966	0.582381	0.534236	sulf1/anos1b	2
BP	GO:0044042	glucan metabolic process	2/336	42/18042	0.183966	0.582381	0.534236	gyg2/pygmb	2
BP	GO:0055006	cardiac cell development	2/336	42/18042	0.183966	0.582381	0.534236	fhod3b/rbfox1l	2
BP	GO:1901214	regulation of neuron death	2/336	42/18042	0.183966	0.582381	0.534236	sncga/clu	2
BP	GO:1990868	response to chemokine	2/336	42/18042	0.183966	0.582381	0.534236	ccl44/ccl25b	2
BP	GO:1990869	cellular response to chemokine	2/336	42/18042	0.183966	0.582381	0.534236	ccl44/ccl25b	2
BP	GO:0032990	cell part morphogenesis	12/336	480/18042	0.186558	0.582381	0.534236	alcamb/col6a4a/enah/fmr1/lama5/rtn4b/col6a2/ephb2b/ntn2/ccdc80l1/tmem108/bsg	12
BP	GO:0002063	chondrocyte development	1/336	11/18042	0.186854	0.582381	0.534236	sulf1	1
BP	GO:0006002	fructose 6-phosphate metabolic process	1/336	11/18042	0.186854	0.582381	0.534236	pfkmb	1
BP	GO:0008156	negative regulation of DNA replication	1/336	11/18042	0.186854	0.582381	0.534236	igfbp2b	1
BP	GO:0008210	estrogen metabolic process	1/336	11/18042	0.186854	0.582381	0.534236	si:dkey-238o13.4	1
BP	GO:0009134	nucleoside diphosphate catabolic process	1/336	11/18042	0.186854	0.582381	0.534236	entpd5b	1
BP	GO:0009214	cyclic nucleotide catabolic process	1/336	11/18042	0.186854	0.582381	0.534236	pde4ca	1
BP	GO:0010517	regulation of phospholipase activity	1/336	11/18042	0.186854	0.582381	0.534236	angptl3	1
BP	GO:0016102	diterpenoid biosynthetic process	1/336	11/18042	0.186854	0.582381	0.534236	rdh10a	1
BP	GO:0016553	base conversion or substitution editing	1/336	11/18042	0.186854	0.582381	0.534236	apobec2b	1
BP	GO:0021513	spinal cord dorsal/ventral patterning	1/336	11/18042	0.186854	0.582381	0.534236	sulf1	1
BP	GO:0021533	cell differentiation in hindbrain	1/336	11/18042	0.186854	0.582381	0.534236	agtpbp1	1
BP	GO:0021680	cerebellar Purkinje cell layer development	1/336	11/18042	0.186854	0.582381	0.534236	agtpbp1	1
BP	GO:0021697	cerebellar cortex formation	1/336	11/18042	0.186854	0.582381	0.534236	agtpbp1	1
BP	GO:0035335	peptidyl-tyrosine dephosphorylation	1/336	11/18042	0.186854	0.582381	0.534236	ptprb	1
BP	GO:0043650	dicarboxylic acid biosynthetic process	1/336	11/18042	0.186854	0.582381	0.534236	gls2a	1
BP	GO:0045444	fat cell differentiation	1/336	11/18042	0.186854	0.582381	0.534236	tmem120b	1
BP	GO:0045663	positive regulation of myoblast differentiation	1/336	11/18042	0.186854	0.582381	0.534236	cdon	1
BP	GO:0045776	negative regulation of blood pressure	1/336	11/18042	0.186854	0.582381	0.534236	adrb2a	1
BP	GO:0046902	regulation of mitochondrial membrane permeability	1/336	11/18042	0.186854	0.582381	0.534236	rhot1a	1
BP	GO:0048679	regulation of axon regeneration	1/336	11/18042	0.186854	0.582381	0.534236	clcf1	1
BP	GO:0048922	posterior lateral line neuromast deposition	1/336	11/18042	0.186854	0.582381	0.534236	anos1b	1
BP	GO:0051127	positive regulation of actin nucleation	1/336	11/18042	0.186854	0.582381	0.534236	wasf3b	1
BP	GO:0051496	positive regulation of stress fiber assembly	1/336	11/18042	0.186854	0.582381	0.534236	pdgfbb	1
BP	GO:0055090	acylglycerol homeostasis	1/336	11/18042	0.186854	0.582381	0.534236	angptl3	1
BP	GO:0060323	head morphogenesis	1/336	11/18042	0.186854	0.582381	0.534236	crispld2	1
BP	GO:0060324	face development	1/336	11/18042	0.186854	0.582381	0.534236	crispld2	1
BP	GO:0070328	triglyceride homeostasis	1/336	11/18042	0.186854	0.582381	0.534236	angptl3	1
BP	GO:0070570	regulation of neuron projection regeneration	1/336	11/18042	0.186854	0.582381	0.534236	clcf1	1
BP	GO:0071816	tail-anchored membrane protein insertion into ER membrane	1/336	11/18042	0.186854	0.582381	0.534236	emc2	1
BP	GO:0072132	mesenchyme morphogenesis	1/336	11/18042	0.186854	0.582381	0.534236	actc1a	1
BP	GO:0097324	melanocyte migration	1/336	11/18042	0.186854	0.582381	0.534236	gja5b	1
BP	GO:1902106	negative regulation of leukocyte differentiation	1/336	11/18042	0.186854	0.582381	0.534236	loxl3a	1
BP	GO:2000515	negative regulation of CD4-positive, alpha-beta T cell activation	1/336	11/18042	0.186854	0.582381	0.534236	loxl3a	1
BP	GO:2000601	positive regulation of Arp2/3 complex-mediated actin nucleation	1/336	11/18042	0.186854	0.582381	0.534236	wasf3b	1
BP	GO:0090287	regulation of cellular response to growth factor stimulus	5/336	163/18042	0.188434	0.582381	0.534236	fstl3/sfrp5/sulf1/tgfbr3/has2	5
BP	GO:0051271	negative regulation of cellular component movement	2/336	43/18042	0.190711	0.582381	0.534236	sulf1/anos1b	2
BP	GO:0071356	cellular response to tumor necrosis factor	2/336	43/18042	0.190711	0.582381	0.534236	ccl44/ccl25b	2
BP	GO:0072676	lymphocyte migration	2/336	43/18042	0.190711	0.582381	0.534236	ccl44/ccl25b	2
BP	GO:2000146	negative regulation of cell motility	2/336	43/18042	0.190711	0.582381	0.534236	sulf1/anos1b	2
BP	GO:0042074	cell migration involved in gastrulation	3/336	81/18042	0.191816	0.582381	0.534236	cthrc1a/esrra/has2	3
BP	GO:0051247	positive regulation of protein metabolic process	9/336	345/18042	0.196045	0.582381	0.534236	fmr1/csnk1da/inhbaa/pdcd10b/pdgfbb/clcf1/epgn/igf2a/crlf1b	9
BP	GO:0006721	terpenoid metabolic process	2/336	44/18042	0.197488	0.582381	0.534236	crabp1b/rdh10a	2
BP	GO:0032943	mononuclear cell proliferation	2/336	44/18042	0.197488	0.582381	0.534236	sh3rf1/igf2a	2
BP	GO:0043648	dicarboxylic acid metabolic process	2/336	44/18042	0.197488	0.582381	0.534236	prodha/gls2a	2
BP	GO:0046651	lymphocyte proliferation	2/336	44/18042	0.197488	0.582381	0.534236	sh3rf1/igf2a	2
BP	GO:0070661	leukocyte proliferation	2/336	44/18042	0.197488	0.582381	0.534236	sh3rf1/igf2a	2
BP	GO:0090263	positive regulation of canonical Wnt signaling pathway	2/336	44/18042	0.197488	0.582381	0.534236	csnk1da/gpc5b	2
BP	GO:0061564	axon development	11/336	439/18042	0.197762	0.582381	0.534236	alcamb/col6a4a/enah/lama5/rtn4b/col6a2/ephb2b/ntn2/ccdc80l1/clcf1/bsg	11
BP	GO:0071363	cellular response to growth factor stimulus	8/336	300/18042	0.198158	0.582381	0.534236	fstl3/sfrp5/smad3b/pxna/sulf1/tgfbr3/bmpr1bb/has2	8
BP	GO:0070848	response to growth factor	8/336	301/18042	0.200537	0.582381	0.534236	fstl3/sfrp5/smad3b/pxna/sulf1/tgfbr3/bmpr1bb/has2	8
BP	GO:0031101	fin regeneration	3/336	83/18042	0.201334	0.582381	0.534236	col10a1a/inhbaa/has2	3
BP	GO:0002287	alpha-beta T cell activation involved in immune response	1/336	12/18042	0.202007	0.582381	0.534236	loxl3a	1
BP	GO:0002292	T cell differentiation involved in immune response	1/336	12/18042	0.202007	0.582381	0.534236	loxl3a	1
BP	GO:0002293	alpha-beta T cell differentiation involved in immune response	1/336	12/18042	0.202007	0.582381	0.534236	loxl3a	1
BP	GO:0002698	negative regulation of immune effector process	1/336	12/18042	0.202007	0.582381	0.534236	loxl3a	1
BP	GO:0003313	heart rudiment development	1/336	12/18042	0.202007	0.582381	0.534236	pdgfra	1
BP	GO:0006353	DNA-templated transcription, termination	1/336	12/18042	0.202007	0.582381	0.534236	mterf2	1
BP	GO:0006555	methionine metabolic process	1/336	12/18042	0.202007	0.582381	0.534236	bhmt	1
BP	GO:0006734	NADH metabolic process	1/336	12/18042	0.202007	0.582381	0.534236	pfkmb	1
BP	GO:0008053	mitochondrial fusion	1/336	12/18042	0.202007	0.582381	0.534236	gdap1	1
BP	GO:0015701	bicarbonate transport	1/336	12/18042	0.202007	0.582381	0.534236	slc4a2a	1
BP	GO:0016339	calcium-dependent cell-cell adhesion via plasma membrane cell adhesion molecules	1/336	12/18042	0.202007	0.582381	0.534236	cdh5	1
BP	GO:0019674	NAD metabolic process	1/336	12/18042	0.202007	0.582381	0.534236	pfkmb	1
BP	GO:0030534	adult behavior	1/336	12/18042	0.202007	0.582381	0.534236	gja5b	1
BP	GO:0033077	T cell differentiation in thymus	1/336	12/18042	0.202007	0.582381	0.534236	agtpbp1	1
BP	GO:0035701	hematopoietic stem cell migration	1/336	12/18042	0.202007	0.582381	0.534236	ccl25b	1
BP	GO:0042572	retinol metabolic process	1/336	12/18042	0.202007	0.582381	0.534236	rdh10a	1
BP	GO:0045840	positive regulation of mitotic nuclear division	1/336	12/18042	0.202007	0.582381	0.534236	epgn	1
BP	GO:0046348	amino sugar catabolic process	1/336	12/18042	0.202007	0.582381	0.534236	chia.4	1
BP	GO:0046633	alpha-beta T cell proliferation	1/336	12/18042	0.202007	0.582381	0.534236	sh3rf1	1
BP	GO:0046640	regulation of alpha-beta T cell proliferation	1/336	12/18042	0.202007	0.582381	0.534236	sh3rf1	1
BP	GO:0048918	posterior lateral line nerve development	1/336	12/18042	0.202007	0.582381	0.534236	adgrg1	1
BP	GO:0050994	regulation of lipid catabolic process	1/336	12/18042	0.202007	0.582381	0.534236	cpt1ab	1
BP	GO:0051098	regulation of binding	1/336	12/18042	0.202007	0.582381	0.534236	apobec2b	1
BP	GO:0051145	smooth muscle cell differentiation	1/336	12/18042	0.202007	0.582381	0.534236	si:dkeyp-69b9.3	1
BP	GO:0051341	regulation of oxidoreductase activity	1/336	12/18042	0.202007	0.582381	0.534236	edn3b	1
BP	GO:0051785	positive regulation of nuclear division	1/336	12/18042	0.202007	0.582381	0.534236	epgn	1
BP	GO:0060191	regulation of lipase activity	1/336	12/18042	0.202007	0.582381	0.534236	angptl3	1
BP	GO:0061548	ganglion development	1/336	12/18042	0.202007	0.582381	0.534236	ryr1a	1
BP	GO:0098703	calcium ion import across plasma membrane	1/336	12/18042	0.202007	0.582381	0.534236	slc8a4b	1
BP	GO:1902656	calcium ion import into cytosol	1/336	12/18042	0.202007	0.582381	0.534236	slc8a4b	1
BP	GO:1903707	negative regulation of hemopoiesis	1/336	12/18042	0.202007	0.582381	0.534236	loxl3a	1
BP	GO:2000053	regulation of Wnt signaling pathway involved in dorsal/ventral axis specification	1/336	12/18042	0.202007	0.582381	0.534236	rspo3	1
BP	GO:2000223	regulation of BMP signaling pathway involved in heart jogging	1/336	12/18042	0.202007	0.582381	0.534236	has2	1
BP	GO:0003205	cardiac chamber development	2/336	45/18042	0.204294	0.586893	0.538375	tbx3a/mybpc3	2
BP	GO:0006112	energy reserve metabolic process	2/336	45/18042	0.204294	0.586893	0.538375	gyg2/pygmb	2
BP	GO:0021510	spinal cord development	3/336	84/18042	0.206134	0.591137	0.542268	loxl3a/slc16a2/sulf1	3
BP	GO:0044262	cellular carbohydrate metabolic process	4/336	126/18042	0.208409	0.596606	0.547285	gyg2/has2/pdk1/pygmb	4
BP	GO:0021536	diencephalon development	3/336	85/18042	0.210961	0.599755	0.550174	six1b/igsf10/pcdh10b	3
BP	GO:0071900	regulation of protein serine/threonine kinase activity	3/336	85/18042	0.210961	0.599755	0.550174	prkag2b/pdcd10b/pdgfbb	3
BP	GO:0019932	second-messenger-mediated signaling	3/336	86/18042	0.215812	0.599755	0.550174	rcan2/ackr4b/ackr3b	3
BP	GO:0043434	response to peptide hormone	3/336	86/18042	0.215812	0.599755	0.550174	rab13/igf2a/irs1	3
BP	GO:0001678	cellular glucose homeostasis	1/336	13/18042	0.216878	0.599755	0.550174	hk1	1
BP	GO:0001990	regulation of systemic arterial blood pressure by hormone	1/336	13/18042	0.216878	0.599755	0.550174	edn3b	1
BP	GO:0006560	proline metabolic process	1/336	13/18042	0.216878	0.599755	0.550174	prodha	1
BP	GO:0006833	water transport	1/336	13/18042	0.216878	0.599755	0.550174	has2	1
BP	GO:0016556	mRNA modification	1/336	13/18042	0.216878	0.599755	0.550174	fmr1	1
BP	GO:0018149	peptide cross-linking	1/336	13/18042	0.216878	0.599755	0.550174	tgm2a	1
BP	GO:0043162	ubiquitin-dependent protein catabolic process via the multivesicular body sorting pathway	1/336	13/18042	0.216878	0.599755	0.550174	stam	1
BP	GO:0046545	development of primary female sexual characteristics	1/336	13/18042	0.216878	0.599755	0.550174	lhfpl2a	1
BP	GO:0046688	response to copper ion	1/336	13/18042	0.216878	0.599755	0.550174	nt5e	1
BP	GO:0051865	protein autoubiquitination	1/336	13/18042	0.216878	0.599755	0.550174	sh3rf1	1
BP	GO:0080111	DNA demethylation	1/336	13/18042	0.216878	0.599755	0.550174	apobec2b	1
BP	GO:0090303	positive regulation of wound healing	1/336	13/18042	0.216878	0.599755	0.550174	si:dkey-163m14.2	1
BP	GO:0090559	regulation of membrane permeability	1/336	13/18042	0.216878	0.599755	0.550174	rhot1a	1
BP	GO:0097164	ammonium ion metabolic process	1/336	13/18042	0.216878	0.599755	0.550174	ache	1
BP	GO:0021903	rostrocaudal neural tube patterning	2/336	47/18042	0.217979	0.599755	0.550174	fmr1/wnt10b	2
BP	GO:0060401	cytosolic calcium ion transport	2/336	47/18042	0.217979	0.599755	0.550174	slc8a4b/ryr1a	2
BP	GO:0045944	positive regulation of transcription by RNA polymerase II	8/336	309/18042	0.219979	0.599755	0.550174	si:dkeyp-69b9.3/sox4b/mycb/rxrga/thrap3a/igf2a/ppargc1b/ppargc1a	8
BP	GO:0006821	chloride transport	3/336	87/18042	0.220686	0.599755	0.550174	ano5a/clcn1b/ttyh2	3
BP	GO:0010038	response to metal ion	3/336	87/18042	0.220686	0.599755	0.550174	syt4/cygb1/nt5e	3
BP	GO:0030510	regulation of BMP signaling pathway	3/336	87/18042	0.220686	0.599755	0.550174	fstl3/sfrp5/has2	3
BP	GO:1901652	response to peptide	3/336	87/18042	0.220686	0.599755	0.550174	rab13/igf2a/irs1	3
BP	GO:0033692	cellular polysaccharide biosynthetic process	2/336	48/18042	0.224852	0.599755	0.550174	gyg2/has2	2
BP	GO:0009063	cellular amino acid catabolic process	3/336	88/18042	0.225583	0.599755	0.550174	prodha/tdh2/gls2a	3
BP	GO:0044282	small molecule catabolic process	6/336	220/18042	0.227943	0.599755	0.550174	prodha/crabp1b/tdh2/cpt1ab/gls2a/pfkmb	6
BP	GO:0044087	regulation of cellular component biogenesis	8/336	313/18042	0.229957	0.599755	0.550174	fhod3b/fmr1/pdgfbb/ssh2b/synpo2lb/wasf3b/zgc:154093/zgc:56235	8
BP	GO:0045765	regulation of angiogenesis	3/336	89/18042	0.230501	0.599755	0.550174	thbs1a/tie1/cdh5	3
BP	GO:0032956	regulation of actin cytoskeleton organization	6/336	221/18042	0.23096	0.599755	0.550174	fhod3b/pdgfbb/ssh2b/synpo2lb/wasf3b/zgc:154093	6
BP	GO:0000097	sulfur amino acid biosynthetic process	1/336	14/18042	0.231473	0.599755	0.550174	bhmt	1
BP	GO:0001938	positive regulation of endothelial cell proliferation	1/336	14/18042	0.231473	0.599755	0.550174	igf2a	1
BP	GO:0003154	BMP signaling pathway involved in determination of left/right symmetry	1/336	14/18042	0.231473	0.599755	0.550174	has2	1
BP	GO:0003260	cardioblast migration	1/336	14/18042	0.231473	0.599755	0.550174	pdgfra	1
BP	GO:0003303	BMP signaling pathway involved in heart jogging	1/336	14/18042	0.231473	0.599755	0.550174	has2	1
BP	GO:0006684	sphingomyelin metabolic process	1/336	14/18042	0.231473	0.599755	0.550174	smpd3	1
BP	GO:0007044	cell-substrate junction assembly	1/336	14/18042	0.231473	0.599755	0.550174	pleca	1
BP	GO:0010454	negative regulation of cell fate commitment	1/336	14/18042	0.231473	0.599755	0.550174	loxl3a	1
BP	GO:0021884	forebrain neuron development	1/336	14/18042	0.231473	0.599755	0.550174	igsf10	1
BP	GO:0030204	chondroitin sulfate metabolic process	1/336	14/18042	0.231473	0.599755	0.550174	dse	1
BP	GO:0032330	regulation of chondrocyte differentiation	1/336	14/18042	0.231473	0.599755	0.550174	loxl2b	1
BP	GO:0035141	medial fin morphogenesis	1/336	14/18042	0.231473	0.599755	0.550174	lama5	1
BP	GO:0035510	DNA dealkylation	1/336	14/18042	0.231473	0.599755	0.550174	apobec2b	1
BP	GO:0040037	negative regulation of fibroblast growth factor receptor signaling pathway	1/336	14/18042	0.231473	0.599755	0.550174	sulf1	1
BP	GO:0042559	pteridine-containing compound biosynthetic process	1/336	14/18042	0.231473	0.599755	0.550174	gch2	1
BP	GO:0044273	sulfur compound catabolic process	1/336	14/18042	0.231473	0.599755	0.550174	chac1	1
BP	GO:0045661	regulation of myoblast differentiation	1/336	14/18042	0.231473	0.599755	0.550174	cdon	1
BP	GO:0048251	elastic fiber assembly	1/336	14/18042	0.231473	0.599755	0.550174	efemp2a	1
BP	GO:0048892	lateral line nerve development	1/336	14/18042	0.231473	0.599755	0.550174	adgrg1	1
BP	GO:0060975	cardioblast migration to the midline involved in heart field formation	1/336	14/18042	0.231473	0.599755	0.550174	pdgfra	1
BP	GO:0070593	dendrite self-avoidance	1/336	14/18042	0.231473	0.599755	0.550174	bsg	1
BP	GO:0071425	hematopoietic stem cell proliferation	1/336	14/18042	0.231473	0.599755	0.550174	ccl25b	1
BP	GO:0097306	cellular response to alcohol	1/336	14/18042	0.231473	0.599755	0.550174	ache	1
BP	GO:0150115	cell-substrate junction organization	1/336	14/18042	0.231473	0.599755	0.550174	pleca	1
BP	GO:0000271	polysaccharide biosynthetic process	2/336	49/18042	0.23174	0.599755	0.550174	gyg2/has2	2
BP	GO:0045787	positive regulation of cell cycle	2/336	49/18042	0.23174	0.599755	0.550174	mdka/epgn	2
BP	GO:0051091	positive regulation of DNA-binding transcription factor activity	2/336	49/18042	0.23174	0.599755	0.550174	ppargc1b/ppargc1a	2
BP	GO:0060395	SMAD protein signal transduction	2/336	49/18042	0.23174	0.599755	0.550174	smad3b/inhbaa	2
BP	GO:0071674	mononuclear cell migration	2/336	49/18042	0.23174	0.599755	0.550174	ccl44/ccl25b	2
BP	GO:0002244	hematopoietic progenitor cell differentiation	4/336	132/18042	0.232009	0.599755	0.550174	mycb/hlx1/pdgfra/kdrl	4
BP	GO:0044283	small molecule biosynthetic process	8/336	314/18042	0.232476	0.60001	0.550407	gch2/bhmt/tecra/tecrl2b/rdh10a/coq9/coq3/gls2a	8
BP	GO:0007409	axonogenesis	10/336	409/18042	0.233686	0.602177	0.552395	alcamb/col6a4a/enah/lama5/rtn4b/col6a2/ephb2b/ntn2/ccdc80l1/bsg	10
BP	GO:0046394	carboxylic acid biosynthetic process	5/336	177/18042	0.234865	0.604258	0.554304	bhmt/tecra/tecrl2b/rdh10a/gls2a	5
BP	GO:0048871	multicellular organismal homeostasis	3/336	90/18042	0.235438	0.604636	0.554651	sulf1/lca5/has2	3
BP	GO:0007018	microtubule-based movement	6/336	223/18042	0.237032	0.604636	0.554651	kif21a/ktn1/kif26ab/lca5/tmem108/rhot1a	6
BP	GO:0009612	response to mechanical stimulus	2/336	50/18042	0.238642	0.604636	0.554651	kcnma1a/trpn1	2
BP	GO:0021954	central nervous system neuron development	2/336	50/18042	0.238642	0.604636	0.554651	ephb2b/igsf10	2
BP	GO:0034612	response to tumor necrosis factor	2/336	50/18042	0.238642	0.604636	0.554651	ccl44/ccl25b	2
BP	GO:1903706	regulation of hemopoiesis	2/336	50/18042	0.238642	0.604636	0.554651	loxl3a/sh3rf1	2
BP	GO:0006820	anion transport	7/336	270/18042	0.239497	0.604636	0.554651	ano5a/clcn1b/slc4a2a/ttyh2/slc16a1b/slc25a5/zgc:56235	7
BP	GO:0006091	generation of precursor metabolites and energy	6/336	224/18042	0.240087	0.604636	0.554651	bpgm/gyg2/hk1/ndufa8/pfkmb/pygmb	6
BP	GO:0032970	regulation of actin filament-based process	6/336	224/18042	0.240087	0.604636	0.554651	fhod3b/pdgfbb/ssh2b/synpo2lb/wasf3b/zgc:154093	6
BP	GO:0033043	regulation of organelle organization	11/336	460/18042	0.240404	0.604636	0.554651	fhod3b/nes/pdcd10b/pdgfbb/ssh2b/synpo2lb/wasf3b/zgc:154093/epgn/rhot1a/zgc:56235	11
BP	GO:0006816	calcium ion transport	5/336	179/18042	0.241751	0.604636	0.554651	slc8a4b/trpn1/cacna1sa/atp2a2a/ryr1a	5
BP	GO:0016053	organic acid biosynthetic process	5/336	179/18042	0.241751	0.604636	0.554651	bhmt/tecra/tecrl2b/rdh10a/gls2a	5
BP	GO:0033108	mitochondrial respiratory chain complex assembly	2/336	51/18042	0.245554	0.604636	0.554651	coa3b/cox16	2
BP	GO:0002819	regulation of adaptive immune response	1/336	15/18042	0.245796	0.604636	0.554651	loxl3a	1
BP	GO:0002822	regulation of adaptive immune response based on somatic recombination of immune receptors built from immunoglobulin superfamily domains	1/336	15/18042	0.245796	0.604636	0.554651	loxl3a	1
BP	GO:0008078	mesodermal cell migration	1/336	15/18042	0.245796	0.604636	0.554651	has2	1
BP	GO:0008354	germ cell migration	1/336	15/18042	0.245796	0.604636	0.554651	ackr3b	1
BP	GO:0009068	aspartate family amino acid catabolic process	1/336	15/18042	0.245796	0.604636	0.554651	tdh2	1
BP	GO:0021511	spinal cord patterning	1/336	15/18042	0.245796	0.604636	0.554651	sulf1	1
BP	GO:0030193	regulation of blood coagulation	1/336	15/18042	0.245796	0.604636	0.554651	si:dkey-163m14.2	1
BP	GO:0030388	fructose 1,6-bisphosphate metabolic process	1/336	15/18042	0.245796	0.604636	0.554651	pfkmb	1
BP	GO:0034109	homotypic cell-cell adhesion	1/336	15/18042	0.245796	0.604636	0.554651	pdgfra	1
BP	GO:0042044	fluid transport	1/336	15/18042	0.245796	0.604636	0.554651	has2	1
BP	GO:0046686	response to cadmium ion	1/336	15/18042	0.245796	0.604636	0.554651	cygb1	1
BP	GO:0048009	insulin-like growth factor receptor signaling pathway	1/336	15/18042	0.245796	0.604636	0.554651	igfbp2b	1
BP	GO:0051489	regulation of filopodium assembly	1/336	15/18042	0.245796	0.604636	0.554651	fmr1	1
BP	GO:0061312	BMP signaling pathway involved in heart development	1/336	15/18042	0.245796	0.604636	0.554651	has2	1
BP	GO:0061337	cardiac conduction	1/336	15/18042	0.245796	0.604636	0.554651	si:ch211-225p5.8	1
BP	GO:1900046	regulation of hemostasis	1/336	15/18042	0.245796	0.604636	0.554651	si:dkey-163m14.2	1
BP	GO:0007005	mitochondrion organization	6/336	226/18042	0.246231	0.60479	0.554792	agtpbp1/gdap1/coa3b/cox16/ppargc1a/rhot1a	6
BP	GO:0048704	embryonic skeletal system morphogenesis	5/336	181/18042	0.248691	0.609913	0.559492	hoxb3a/hoxb4a/rtn4b/pdgfra/crispld2	5
BP	GO:0006898	receptor-mediated endocytosis	3/336	93/18042	0.250356	0.613071	0.562389	lrp2a/lrp1aa/si:ch211-204c21.1	3
BP	GO:0044089	positive regulation of cellular component biogenesis	4/336	138/18042	0.256223	0.614131	0.563361	pdgfbb/synpo2lb/wasf3b/zgc:154093	4
BP	GO:0048483	autonomic nervous system development	2/336	53/18042	0.259396	0.614131	0.563361	rtn4b/ryr1a	2
BP	GO:0055007	cardiac muscle cell differentiation	2/336	53/18042	0.259396	0.614131	0.563361	fhod3b/rbfox1l	2
BP	GO:0070997	neuron death	2/336	53/18042	0.259396	0.614131	0.563361	sncga/clu	2
BP	GO:0007214	gamma-aminobutyric acid signaling pathway	1/336	16/18042	0.259854	0.614131	0.563361	gpr156	1
BP	GO:0009067	aspartate family amino acid biosynthetic process	1/336	16/18042	0.259854	0.614131	0.563361	bhmt	1
BP	GO:0010669	epithelial structure maintenance	1/336	16/18042	0.259854	0.614131	0.563361	sulf1	1
BP	GO:0016114	terpenoid biosynthetic process	1/336	16/18042	0.259854	0.614131	0.563361	rdh10a	1
BP	GO:0021696	cerebellar cortex morphogenesis	1/336	16/18042	0.259854	0.614131	0.563361	agtpbp1	1
BP	GO:0021984	adenohypophysis development	1/336	16/18042	0.259854	0.614131	0.563361	six1b	1
BP	GO:0021999	neural plate anterior/posterior regionalization	1/336	16/18042	0.259854	0.614131	0.563361	rspo3	1
BP	GO:0032925	regulation of activin receptor signaling pathway	1/336	16/18042	0.259854	0.614131	0.563361	fstl3	1
BP	GO:0044332	Wnt signaling pathway involved in dorsal/ventral axis specification	1/336	16/18042	0.259854	0.614131	0.563361	rspo3	1
BP	GO:0045445	myoblast differentiation	1/336	16/18042	0.259854	0.614131	0.563361	cdon	1
BP	GO:0045471	response to ethanol	1/336	16/18042	0.259854	0.614131	0.563361	ache	1
BP	GO:0046636	negative regulation of alpha-beta T cell activation	1/336	16/18042	0.259854	0.614131	0.563361	loxl3a	1
BP	GO:0046653	tetrahydrofolate metabolic process	1/336	16/18042	0.259854	0.614131	0.563361	gch2	1
BP	GO:0046660	female sex differentiation	1/336	16/18042	0.259854	0.614131	0.563361	lhfpl2a	1
BP	GO:0050890	cognition	1/336	16/18042	0.259854	0.614131	0.563361	fmr1	1
BP	GO:0060030	dorsal convergence	1/336	16/18042	0.259854	0.614131	0.563361	has2	1
BP	GO:0060232	delamination	1/336	16/18042	0.259854	0.614131	0.563361	cdh5	1
BP	GO:1901658	glycosyl compound catabolic process	1/336	16/18042	0.259854	0.614131	0.563361	fuca1.1	1
BP	GO:1905897	regulation of response to endoplasmic reticulum stress	1/336	16/18042	0.259854	0.614131	0.563361	dnajb6b	1
BP	GO:2000050	regulation of non-canonical Wnt signaling pathway	1/336	16/18042	0.259854	0.614131	0.563361	rspo3	1
BP	GO:0055123	digestive system development	4/336	140/18042	0.264408	0.622314	0.570867	sfrp5/bhmt/six1b/mb	4
BP	GO:0008045	motor neuron axon guidance	2/336	54/18042	0.266322	0.622314	0.570867	rtn4b/ntn2	2
BP	GO:0022408	negative regulation of cell-cell adhesion	2/336	54/18042	0.266322	0.622314	0.570867	loxl3a/cdh5	2
BP	GO:0048709	oligodendrocyte differentiation	2/336	54/18042	0.266322	0.622314	0.570867	adgrg1/slc16a2	2
BP	GO:1901605	alpha-amino acid metabolic process	4/336	141/18042	0.268519	0.622314	0.570867	prodha/bhmt/tdh2/gls2a	4
BP	GO:0007610	behavior	5/336	187/18042	0.269803	0.622314	0.570867	gja5b/col6a1/flnca/pleca/dnajb6b	5
BP	GO:0009150	purine ribonucleotide metabolic process	6/336	234/18042	0.271238	0.622314	0.570867	pde4ca/nudt4a/bpgm/hk1/nt5e/pfkmb	6
BP	GO:1901607	alpha-amino acid biosynthetic process	2/336	55/18042	0.273248	0.622314	0.570867	bhmt/gls2a	2
BP	GO:0000266	mitochondrial fission	1/336	17/18042	0.27365	0.622314	0.570867	gdap1	1
BP	GO:0001757	somite specification	1/336	17/18042	0.27365	0.622314	0.570867	myhz1.1	1
BP	GO:0003181	atrioventricular valve morphogenesis	1/336	17/18042	0.27365	0.622314	0.570867	has2	1
BP	GO:0006613	cotranslational protein targeting to membrane	1/336	17/18042	0.27365	0.622314	0.570867	arl6ip1	1
BP	GO:0006775	fat-soluble vitamin metabolic process	1/336	17/18042	0.27365	0.622314	0.570867	crabp1b	1
BP	GO:0014068	positive regulation of phosphatidylinositol 3-kinase signaling	1/336	17/18042	0.27365	0.622314	0.570867	pdgfbb	1
BP	GO:0014823	response to activity	1/336	17/18042	0.27365	0.622314	0.570867	mb	1
BP	GO:0019217	regulation of fatty acid metabolic process	1/336	17/18042	0.27365	0.622314	0.570867	cpt1ab	1
BP	GO:0019835	cytolysis	1/336	17/18042	0.27365	0.622314	0.570867	apnl	1
BP	GO:0021554	optic nerve development	1/336	17/18042	0.27365	0.622314	0.570867	rtn4b	1
BP	GO:0022011	myelination in peripheral nervous system	1/336	17/18042	0.27365	0.622314	0.570867	adgrg1	1
BP	GO:0030212	hyaluronan metabolic process	1/336	17/18042	0.27365	0.622314	0.570867	has2	1
BP	GO:0032511	late endosome to vacuole transport via multivesicular body sorting pathway	1/336	17/18042	0.27365	0.622314	0.570867	stam	1
BP	GO:0034312	diol biosynthetic process	1/336	17/18042	0.27365	0.622314	0.570867	gch2	1
BP	GO:0045048	protein insertion into ER membrane	1/336	17/18042	0.27365	0.622314	0.570867	emc2	1
BP	GO:0050886	endocrine process	1/336	17/18042	0.27365	0.622314	0.570867	edn3b	1
BP	GO:0051646	mitochondrion localization	1/336	17/18042	0.27365	0.622314	0.570867	rhot1a	1
BP	GO:0055003	cardiac myofibril assembly	1/336	17/18042	0.27365	0.622314	0.570867	fhod3b	1
BP	GO:0060974	cell migration involved in heart formation	1/336	17/18042	0.27365	0.622314	0.570867	pdgfra	1
BP	GO:0045861	negative regulation of proteolysis	3/336	98/18042	0.275507	0.623919	0.57234	spink4/chac1/timp4.2	3
BP	GO:0048284	organelle fusion	3/336	98/18042	0.275507	0.623919	0.57234	syt4/gdap1/rab13	3
BP	GO:0060249	anatomical structure homeostasis	3/336	98/18042	0.275507	0.623919	0.57234	flnca/sulf1/lca5	3
BP	GO:0009968	negative regulation of signal transduction	10/336	428/18042	0.276965	0.62635	0.57457	fstl3/ctnnbip1/sfrp5/sox4b/chac1/si:ch211-204c21.1/sulf1/cdon/rspo3/sfrp2	10
BP	GO:0030203	glycosaminoglycan metabolic process	2/336	56/18042	0.280171	0.627648	0.57576	dse/has2	2
BP	GO:0034637	cellular carbohydrate biosynthetic process	2/336	56/18042	0.280171	0.627648	0.57576	gyg2/has2	2
BP	GO:0061371	determination of heart left/right asymmetry	5/336	190/18042	0.280504	0.627648	0.57576	ppp2r3a/bbs5/tbx3a/atp2a2a/has2	5
BP	GO:0002011	morphogenesis of an epithelial sheet	3/336	99/18042	0.28057	0.627648	0.57576	cthrc1a/sfrp5/sox4b	3
BP	GO:0022407	regulation of cell-cell adhesion	3/336	99/18042	0.28057	0.627648	0.57576	loxl3a/cdh5/igf2a	3
BP	GO:0048565	digestive tract development	3/336	99/18042	0.28057	0.627648	0.57576	sfrp5/six1b/mb	3
BP	GO:0080135	regulation of cellular response to stress	4/336	145/18042	0.28507	0.627648	0.57576	fmr1/sh3rf1/clcf1/dnajb6b	4
BP	GO:0001755	neural crest cell migration	3/336	100/18042	0.285641	0.627648	0.57576	arl6ip1/radil/pdgfra	3
BP	GO:0046530	photoreceptor cell differentiation	3/336	100/18042	0.285641	0.627648	0.57576	agtpbp1/bbs5/lca5	3
BP	GO:0008217	regulation of blood pressure	2/336	57/18042	0.287088	0.627648	0.57576	adrb2a/edn3b	2
BP	GO:0009064	glutamine family amino acid metabolic process	2/336	57/18042	0.287088	0.627648	0.57576	prodha/gls2a	2
BP	GO:1903037	regulation of leukocyte cell-cell adhesion	2/336	57/18042	0.287088	0.627648	0.57576	loxl3a/igf2a	2
BP	GO:0001569	branching involved in blood vessel morphogenesis	1/336	18/18042	0.287189	0.627648	0.57576	igfbp7	1
BP	GO:0002286	T cell activation involved in immune response	1/336	18/18042	0.287189	0.627648	0.57576	loxl3a	1
BP	GO:0003208	cardiac ventricle morphogenesis	1/336	18/18042	0.287189	0.627648	0.57576	mybpc3	1
BP	GO:0007379	segment specification	1/336	18/18042	0.287189	0.627648	0.57576	myhz1.1	1
BP	GO:0010171	body morphogenesis	1/336	18/18042	0.287189	0.627648	0.57576	crispld2	1
BP	GO:0018195	peptidyl-arginine modification	1/336	18/18042	0.287189	0.627648	0.57576	padi2	1
BP	GO:0021695	cerebellar cortex development	1/336	18/18042	0.287189	0.627648	0.57576	agtpbp1	1
BP	GO:0031365	N-terminal protein amino acid modification	1/336	18/18042	0.287189	0.627648	0.57576	hhatlb	1
BP	GO:0034315	regulation of Arp2/3 complex-mediated actin nucleation	1/336	18/18042	0.287189	0.627648	0.57576	wasf3b	1
BP	GO:0042102	positive regulation of T cell proliferation	1/336	18/18042	0.287189	0.627648	0.57576	igf2a	1
BP	GO:0042149	cellular response to glucose starvation	1/336	18/18042	0.287189	0.627648	0.57576	prkag2b	1
BP	GO:0050818	regulation of coagulation	1/336	18/18042	0.287189	0.627648	0.57576	si:dkey-163m14.2	1
BP	GO:0055008	cardiac muscle tissue morphogenesis	1/336	18/18042	0.287189	0.627648	0.57576	mybpc3	1
BP	GO:0030865	cortical cytoskeleton organization	2/336	58/18042	0.293999	0.632483	0.580196	fhod3b/rab13	2
BP	GO:0035150	regulation of tube size	2/336	58/18042	0.293999	0.632483	0.580196	adrb2a/edn3b	2
BP	GO:0035296	regulation of tube diameter	2/336	58/18042	0.293999	0.632483	0.580196	adrb2a/edn3b	2
BP	GO:0097746	blood vessel diameter maintenance	2/336	58/18042	0.293999	0.632483	0.580196	adrb2a/edn3b	2
BP	GO:0033333	fin development	3/336	102/18042	0.295806	0.632483	0.580196	lama5/and1/hoxa13a	3
BP	GO:0099111	microtubule-based transport	3/336	102/18042	0.295806	0.632483	0.580196	lca5/tmem108/rhot1a	3
BP	GO:0044270	cellular nitrogen compound catabolic process	6/336	243/18042	0.300066	0.632483	0.580196	fmr1/pde4ca/bhmt/entpd5b/nudt4a/nt5e	6
BP	GO:0003179	heart valve morphogenesis	1/336	19/18042	0.300478	0.632483	0.580196	has2	1
BP	GO:0006760	folic acid-containing compound metabolic process	1/336	19/18042	0.300478	0.632483	0.580196	gch2	1
BP	GO:0009084	glutamine family amino acid biosynthetic process	1/336	19/18042	0.300478	0.632483	0.580196	gls2a	1
BP	GO:0009749	response to glucose	1/336	19/18042	0.300478	0.632483	0.580196	ache	1
BP	GO:0014029	neural crest formation	1/336	19/18042	0.300478	0.632483	0.580196	fmr1	1
BP	GO:0014066	regulation of phosphatidylinositol 3-kinase signaling	1/336	19/18042	0.300478	0.632483	0.580196	pdgfbb	1
BP	GO:0021983	pituitary gland development	1/336	19/18042	0.300478	0.632483	0.580196	six1b	1
BP	GO:0032292	peripheral nervous system axon ensheathment	1/336	19/18042	0.300478	0.632483	0.580196	adgrg1	1
BP	GO:0033338	medial fin development	1/336	19/18042	0.300478	0.632483	0.580196	lama5	1
BP	GO:0042133	neurotransmitter metabolic process	1/336	19/18042	0.300478	0.632483	0.580196	ache	1
BP	GO:0044275	cellular carbohydrate catabolic process	1/336	19/18042	0.300478	0.632483	0.580196	pygmb	1
BP	GO:0046033	AMP metabolic process	1/336	19/18042	0.300478	0.632483	0.580196	nt5e	1
BP	GO:0048844	artery morphogenesis	1/336	19/18042	0.300478	0.632483	0.580196	kdrl	1
BP	GO:0060897	neural plate regionalization	1/336	19/18042	0.300478	0.632483	0.580196	rspo3	1
BP	GO:0061097	regulation of protein tyrosine kinase activity	1/336	19/18042	0.300478	0.632483	0.580196	epgn	1
BP	GO:0070828	heterochromatin organization	1/336	19/18042	0.300478	0.632483	0.580196	loxl2b	1
BP	GO:0042060	wound healing	3/336	103/18042	0.300897	0.632483	0.580196	pdgfbb/pleca/si:dkey-163m14.2	3
BP	GO:0051225	spindle assembly	2/336	59/18042	0.3009	0.632483	0.580196	csnk1da/ccdc69	2
BP	GO:0072329	monocarboxylic acid catabolic process	2/336	59/18042	0.3009	0.632483	0.580196	crabp1b/cpt1ab	2
BP	GO:0030155	regulation of cell adhesion	4/336	149/18042	0.301767	0.632483	0.580196	lama5/loxl3a/cdh5/igf2a	4
BP	GO:0007266	Rho protein signal transduction	3/336	104/18042	0.305992	0.632483	0.580196	si:dkey-163m14.2/zgc:154093/ctnnal1	3
BP	GO:0045216	cell-cell junction organization	3/336	104/18042	0.305992	0.632483	0.580196	pdgfbb/rab13/cdh5	3
BP	GO:0006029	proteoglycan metabolic process	2/336	60/18042	0.30779	0.632483	0.580196	dse/sulf1	2
BP	GO:0006720	isoprenoid metabolic process	2/336	60/18042	0.30779	0.632483	0.580196	crabp1b/rdh10a	2
BP	GO:0090100	positive regulation of transmembrane receptor protein serine/threonine kinase signaling pathway	2/336	60/18042	0.30779	0.632483	0.580196	sfrp5/inhbaa	2
BP	GO:0006897	endocytosis	7/336	294/18042	0.308582	0.632483	0.580196	lrp2a/sncga/gtf2a1l/ehd2b/lrp1aa/si:ch211-204c21.1/vldlr	7
BP	GO:0014033	neural crest cell differentiation	4/336	151/18042	0.310158	0.632483	0.580196	fmr1/arl6ip1/radil/pdgfra	4
BP	GO:0008544	epidermis development	3/336	105/18042	0.311091	0.632483	0.580196	col17a1a/atp1b1a/svep1	3
BP	GO:0072330	monocarboxylic acid biosynthetic process	3/336	105/18042	0.311091	0.632483	0.580196	tecra/tecrl2b/rdh10a	3
BP	GO:0010648	negative regulation of cell communication	10/336	443/18042	0.312701	0.632483	0.580196	fstl3/ctnnbip1/sfrp5/sox4b/chac1/si:ch211-204c21.1/sulf1/cdon/rspo3/sfrp2	10
BP	GO:0023057	negative regulation of signaling	10/336	443/18042	0.312701	0.632483	0.580196	fstl3/ctnnbip1/sfrp5/sox4b/chac1/si:ch211-204c21.1/sulf1/cdon/rspo3/sfrp2	10
BP	GO:0000096	sulfur amino acid metabolic process	1/336	20/18042	0.313519	0.632483	0.580196	bhmt	1
BP	GO:0001936	regulation of endothelial cell proliferation	1/336	20/18042	0.313519	0.632483	0.580196	igf2a	1
BP	GO:0008637	apoptotic mitochondrial changes	1/336	20/18042	0.313519	0.632483	0.580196	rhot1a	1
BP	GO:0009743	response to carbohydrate	1/336	20/18042	0.313519	0.632483	0.580196	ache	1
BP	GO:0009746	response to hexose	1/336	20/18042	0.313519	0.632483	0.580196	ache	1
BP	GO:0014855	striated muscle cell proliferation	1/336	20/18042	0.313519	0.632483	0.580196	six1b	1
BP	GO:0019827	stem cell population maintenance	1/336	20/18042	0.313519	0.632483	0.580196	loxl2b	1
BP	GO:0030574	collagen catabolic process	1/336	20/18042	0.313519	0.632483	0.580196	mmp15a	1
BP	GO:0032946	positive regulation of mononuclear cell proliferation	1/336	20/18042	0.313519	0.632483	0.580196	igf2a	1
BP	GO:0034284	response to monosaccharide	1/336	20/18042	0.313519	0.632483	0.580196	ache	1
BP	GO:0034311	diol metabolic process	1/336	20/18042	0.313519	0.632483	0.580196	gch2	1
BP	GO:0045137	development of primary sexual characteristics	1/336	20/18042	0.313519	0.632483	0.580196	lhfpl2a	1
BP	GO:0046330	positive regulation of JNK cascade	1/336	20/18042	0.313519	0.632483	0.580196	sh3rf1	1
BP	GO:0048752	semicircular canal morphogenesis	1/336	20/18042	0.313519	0.632483	0.580196	sparc	1
BP	GO:0048771	tissue remodeling	1/336	20/18042	0.313519	0.632483	0.580196	rspo3	1
BP	GO:0050671	positive regulation of lymphocyte proliferation	1/336	20/18042	0.313519	0.632483	0.580196	igf2a	1
BP	GO:0050974	detection of mechanical stimulus involved in sensory perception	1/336	20/18042	0.313519	0.632483	0.580196	trpn1	1
BP	GO:0051125	regulation of actin nucleation	1/336	20/18042	0.313519	0.632483	0.580196	wasf3b	1
BP	GO:0051147	regulation of muscle cell differentiation	1/336	20/18042	0.313519	0.632483	0.580196	igf2a	1
BP	GO:0051156	glucose 6-phosphate metabolic process	1/336	20/18042	0.313519	0.632483	0.580196	hk1	1
BP	GO:0060896	neural plate pattern specification	1/336	20/18042	0.313519	0.632483	0.580196	rspo3	1
BP	GO:0070665	positive regulation of leukocyte proliferation	1/336	20/18042	0.313519	0.632483	0.580196	igf2a	1
BP	GO:0072089	stem cell proliferation	1/336	20/18042	0.313519	0.632483	0.580196	ccl25b	1
BP	GO:1902017	regulation of cilium assembly	1/336	20/18042	0.313519	0.632483	0.580196	zgc:56235	1
BP	GO:0008652	cellular amino acid biosynthetic process	2/336	61/18042	0.314666	0.634012	0.581598	bhmt/gls2a	2
BP	GO:0006163	purine nucleotide metabolic process	6/336	248/18042	0.31633	0.636574	0.583949	pde4ca/nudt4a/bpgm/hk1/nt5e/pfkmb	6
BP	GO:0043484	regulation of RNA splicing	3/336	107/18042	0.321295	0.636965	0.584307	fmr1/rbfox1l/mbnl2	3
BP	GO:0003158	endothelium development	2/336	62/18042	0.321528	0.636965	0.584307	cdh5/ptprbl	2
BP	GO:0007159	leukocyte cell-cell adhesion	2/336	62/18042	0.321528	0.636965	0.584307	loxl3a/igf2a	2
BP	GO:0003318	cell migration to the midline involved in heart development	1/336	21/18042	0.326317	0.636965	0.584307	pdgfra	1
BP	GO:0003323	type B pancreatic cell development	1/336	21/18042	0.326317	0.636965	0.584307	bhmt	1
BP	GO:0006120	mitochondrial electron transport, NADH to ubiquinone	1/336	21/18042	0.326317	0.636965	0.584307	ndufa8	1
BP	GO:0006541	glutamine metabolic process	1/336	21/18042	0.326317	0.636965	0.584307	gls2a	1
BP	GO:0010821	regulation of mitochondrion organization	1/336	21/18042	0.326317	0.636965	0.584307	rhot1a	1
BP	GO:0014866	skeletal myofibril assembly	1/336	21/18042	0.326317	0.636965	0.584307	tpm3	1
BP	GO:0018200	peptidyl-glutamic acid modification	1/336	21/18042	0.326317	0.636965	0.584307	agtpbp1	1
BP	GO:0019915	lipid storage	1/336	21/18042	0.326317	0.636965	0.584307	bscl2l	1
BP	GO:0021952	central nervous system projection neuron axonogenesis	1/336	21/18042	0.326317	0.636965	0.584307	ephb2b	1
BP	GO:0030050	vesicle transport along actin filament	1/336	21/18042	0.326317	0.636965	0.584307	myo1ca	1
BP	GO:0030513	positive regulation of BMP signaling pathway	1/336	21/18042	0.326317	0.636965	0.584307	sfrp5	1
BP	GO:0033627	cell adhesion mediated by integrin	1/336	21/18042	0.326317	0.636965	0.584307	itgbl1	1
BP	GO:0042058	regulation of epidermal growth factor receptor signaling pathway	1/336	21/18042	0.326317	0.636965	0.584307	epgn	1
BP	GO:0043171	peptide catabolic process	1/336	21/18042	0.326317	0.636965	0.584307	chac1	1
BP	GO:0045931	positive regulation of mitotic cell cycle	1/336	21/18042	0.326317	0.636965	0.584307	mdka	1
BP	GO:0046058	cAMP metabolic process	1/336	21/18042	0.326317	0.636965	0.584307	pde4ca	1
BP	GO:0048934	peripheral nervous system neuron differentiation	1/336	21/18042	0.326317	0.636965	0.584307	six1b	1
BP	GO:0048935	peripheral nervous system neuron development	1/336	21/18042	0.326317	0.636965	0.584307	six1b	1
BP	GO:0060034	notochord cell differentiation	1/336	21/18042	0.326317	0.636965	0.584307	col15a1a	1
BP	GO:0071456	cellular response to hypoxia	1/336	21/18042	0.326317	0.636965	0.584307	irs1	1
BP	GO:0099515	actin filament-based transport	1/336	21/18042	0.326317	0.636965	0.584307	myo1ca	1
BP	GO:1901071	glucosamine-containing compound metabolic process	1/336	21/18042	0.326317	0.636965	0.584307	chia.4	1
BP	GO:0009259	ribonucleotide metabolic process	6/336	252/18042	0.329439	0.642106	0.589023	pde4ca/nudt4a/bpgm/hk1/nt5e/pfkmb	6
BP	GO:0048667	cell morphogenesis involved in neuron differentiation	10/336	450/18042	0.329741	0.642106	0.589023	alcamb/col6a4a/enah/lama5/rtn4b/col6a2/ephb2b/ntn2/ccdc80l1/bsg	10
BP	GO:0010035	response to inorganic substance	3/336	110/18042	0.336603	0.648254	0.594663	syt4/cygb1/nt5e	3
BP	GO:0048736	appendage development	3/336	110/18042	0.336603	0.648254	0.594663	lama5/and1/hoxa13a	3
BP	GO:0048705	skeletal system morphogenesis	5/336	206/18042	0.338719	0.648254	0.594663	hoxb3a/hoxb4a/rtn4b/pdgfra/crispld2	5
BP	GO:0036294	cellular response to decreased oxygen levels	1/336	22/18042	0.338878	0.648254	0.594663	irs1	1
BP	GO:0042632	cholesterol homeostasis	1/336	22/18042	0.338878	0.648254	0.594663	angptl3	1
BP	GO:0048570	notochord morphogenesis	1/336	22/18042	0.338878	0.648254	0.594663	col27a1b	1
BP	GO:0048702	embryonic neurocranium morphogenesis	1/336	22/18042	0.338878	0.648254	0.594663	pdgfra	1
BP	GO:0055092	sterol homeostasis	1/336	22/18042	0.338878	0.648254	0.594663	angptl3	1
BP	GO:0060029	convergent extension involved in organogenesis	1/336	22/18042	0.338878	0.648254	0.594663	pdgfra	1
BP	GO:0060415	muscle tissue morphogenesis	1/336	22/18042	0.338878	0.648254	0.594663	mybpc3	1
BP	GO:0060541	respiratory system development	1/336	22/18042	0.338878	0.648254	0.594663	loxl3a	1
BP	GO:0061041	regulation of wound healing	1/336	22/18042	0.338878	0.648254	0.594663	si:dkey-163m14.2	1
BP	GO:0098727	maintenance of cell number	1/336	22/18042	0.338878	0.648254	0.594663	loxl2b	1
BP	GO:0098930	axonal transport	1/336	22/18042	0.338878	0.648254	0.594663	tmem108	1
BP	GO:1901184	regulation of ERBB signaling pathway	1/336	22/18042	0.338878	0.648254	0.594663	epgn	1
BP	GO:0001754	eye photoreceptor cell differentiation	2/336	65/18042	0.342002	0.653461	0.599439	agtpbp1/bbs5	2
BP	GO:0048732	gland development	6/336	256/18042	0.342617	0.653868	0.599813	angptl3/sfrp5/six1b/slc16a2/kdrl/rbp4	6
BP	GO:0051493	regulation of cytoskeleton organization	7/336	306/18042	0.344523	0.656734	0.602442	fhod3b/nes/pdgfbb/ssh2b/synpo2lb/wasf3b/zgc:154093	7
BP	GO:0098876	vesicle-mediated transport to the plasma membrane	2/336	66/18042	0.348785	0.657903	0.603514	ehd2b/rab13	2
BP	GO:0019693	ribose phosphate metabolic process	6/336	258/18042	0.349227	0.657903	0.603514	pde4ca/nudt4a/bpgm/hk1/nt5e/pfkmb	6
BP	GO:0002068	glandular epithelial cell development	1/336	23/18042	0.351205	0.657903	0.603514	bhmt	1
BP	GO:0002285	lymphocyte activation involved in immune response	1/336	23/18042	0.351205	0.657903	0.603514	loxl3a	1
BP	GO:0006026	aminoglycan catabolic process	1/336	23/18042	0.351205	0.657903	0.603514	chia.4	1
BP	GO:0014044	Schwann cell development	1/336	23/18042	0.351205	0.657903	0.603514	adgrg1	1
BP	GO:0021537	telencephalon development	1/336	23/18042	0.351205	0.657903	0.603514	agtpbp1	1
BP	GO:0021587	cerebellum morphogenesis	1/336	23/18042	0.351205	0.657903	0.603514	agtpbp1	1
BP	GO:0032474	otolith morphogenesis	1/336	23/18042	0.351205	0.657903	0.603514	sparc	1
BP	GO:0032874	positive regulation of stress-activated MAPK cascade	1/336	23/18042	0.351205	0.657903	0.603514	sh3rf1	1
BP	GO:0046847	filopodium assembly	1/336	23/18042	0.351205	0.657903	0.603514	fmr1	1
BP	GO:0048644	muscle organ morphogenesis	1/336	23/18042	0.351205	0.657903	0.603514	mybpc3	1
BP	GO:0048754	branching morphogenesis of an epithelial tube	1/336	23/18042	0.351205	0.657903	0.603514	igfbp7	1
BP	GO:0070304	positive regulation of stress-activated protein kinase signaling cascade	1/336	23/18042	0.351205	0.657903	0.603514	sh3rf1	1
BP	GO:0071453	cellular response to oxygen levels	1/336	23/18042	0.351205	0.657903	0.603514	irs1	1
BP	GO:0006612	protein targeting to membrane	2/336	67/18042	0.355544	0.662975	0.608167	arl6ip1/golga7ba	2
BP	GO:0007162	negative regulation of cell adhesion	2/336	67/18042	0.355544	0.662975	0.608167	loxl3a/cdh5	2
BP	GO:0051090	regulation of DNA-binding transcription factor activity	2/336	67/18042	0.355544	0.662975	0.608167	ppargc1b/ppargc1a	2
BP	GO:0072175	epithelial tube formation	2/336	67/18042	0.355544	0.662975	0.608167	mdka/sparc	2
BP	GO:1903311	regulation of mRNA metabolic process	4/336	162/18042	0.356594	0.663377	0.608536	fmr1/rbfox1l/si:ch211-220i18.4/mbnl2	4
BP	GO:0006839	mitochondrial transport	3/336	114/18042	0.356983	0.663377	0.608536	gdap1/rhot1a/slc25a5	3
BP	GO:0051249	regulation of lymphocyte activation	3/336	114/18042	0.356983	0.663377	0.608536	loxl3a/sh3rf1/igf2a	3
BP	GO:0034329	cell junction assembly	4/336	163/18042	0.360824	0.665988	0.610931	pleca/rab13/sdk2b/cdh5	4
BP	GO:0007200	phospholipase C-activating G protein-coupled receptor signaling pathway	2/336	68/18042	0.362278	0.665988	0.610931	lpar1/si:dkey-163m14.2	2
BP	GO:0030593	neutrophil chemotaxis	2/336	68/18042	0.362278	0.665988	0.610931	ccl44/ccl25b	2
BP	GO:0000413	protein peptidyl-prolyl isomerization	1/336	24/18042	0.363303	0.665988	0.610931	fkbp1b	1
BP	GO:0000959	mitochondrial RNA metabolic process	1/336	24/18042	0.363303	0.665988	0.610931	mterf2	1
BP	GO:0002066	columnar/cuboidal epithelial cell development	1/336	24/18042	0.363303	0.665988	0.610931	bhmt	1
BP	GO:0010976	positive regulation of neuron projection development	1/336	24/18042	0.363303	0.665988	0.610931	clcf1	1
BP	GO:0019229	regulation of vasoconstriction	1/336	24/18042	0.363303	0.665988	0.610931	edn3b	1
BP	GO:0021879	forebrain neuron differentiation	1/336	24/18042	0.363303	0.665988	0.610931	igsf10	1
BP	GO:0050654	chondroitin sulfate proteoglycan metabolic process	1/336	24/18042	0.363303	0.665988	0.610931	dse	1
BP	GO:0050777	negative regulation of immune response	1/336	24/18042	0.363303	0.665988	0.610931	loxl3a	1
BP	GO:0051209	release of sequestered calcium ion into cytosol	1/336	24/18042	0.363303	0.665988	0.610931	ryr1a	1
BP	GO:0007163	establishment or maintenance of cell polarity	3/336	116/18042	0.367144	0.671515	0.616001	atp1b1a/cdh5/ptprbl	3
BP	GO:0015698	inorganic anion transport	3/336	116/18042	0.367144	0.671515	0.616001	ano5a/clcn1b/ttyh2	3
BP	GO:0034655	nucleobase-containing compound catabolic process	5/336	214/18042	0.36823	0.672744	0.617128	fmr1/pde4ca/entpd5b/nudt4a/nt5e	5
BP	GO:0007009	plasma membrane organization	2/336	69/18042	0.368985	0.673367	0.6177	adgrg1/zgc:172270	2
BP	GO:0006790	sulfur compound metabolic process	5/336	215/18042	0.371925	0.676316	0.620405	bhmt/chac1/gdap1/gstk2/dse	5
BP	GO:0051346	negative regulation of hydrolase activity	3/336	117/18042	0.372215	0.676316	0.620405	angptl3/spink4/timp4.2	3
BP	GO:0001649	osteoblast differentiation	1/336	25/18042	0.375176	0.676316	0.620405	tmem119a	1
BP	GO:0007157	heterophilic cell-cell adhesion via plasma membrane cell adhesion molecules	1/336	25/18042	0.375176	0.676316	0.620405	si:ch211-222f23.6	1
BP	GO:0014046	dopamine secretion	1/336	25/18042	0.375176	0.676316	0.620405	syt4	1
BP	GO:0014059	regulation of dopamine secretion	1/336	25/18042	0.375176	0.676316	0.620405	syt4	1
BP	GO:0035845	photoreceptor cell outer segment organization	1/336	25/18042	0.375176	0.676316	0.620405	lca5	1
BP	GO:0043588	skin development	1/336	25/18042	0.375176	0.676316	0.620405	atp1b1a	1
BP	GO:0045324	late endosome to vacuole transport	1/336	25/18042	0.375176	0.676316	0.620405	stam	1
BP	GO:0045746	negative regulation of Notch signaling pathway	1/336	25/18042	0.375176	0.676316	0.620405	chac1	1
BP	GO:0072114	pronephros morphogenesis	1/336	25/18042	0.375176	0.676316	0.620405	bbs5	1
BP	GO:0021953	central nervous system neuron differentiation	3/336	118/18042	0.377278	0.676653	0.620714	agtpbp1/ephb2b/igsf10	3
BP	GO:0043269	regulation of ion transport	6/336	267/18042	0.379081	0.676653	0.620714	syt4/scn4bb/si:ch211-225p5.8/cacna1sa/kcna4/kcnf1a	6
BP	GO:0001894	tissue homeostasis	2/336	71/18042	0.382316	0.676653	0.620714	sulf1/lca5	2
BP	GO:0019751	polyol metabolic process	2/336	71/18042	0.382316	0.676653	0.620714	gch2/nudt4a	2
BP	GO:0035051	cardiocyte differentiation	2/336	71/18042	0.382316	0.676653	0.620714	fhod3b/rbfox1l	2
BP	GO:0018105	peptidyl-serine phosphorylation	3/336	119/18042	0.382332	0.676653	0.620714	csnk1da/dyrk4/hipk3b	3
BP	GO:0090150	establishment of protein localization to membrane	3/336	119/18042	0.382332	0.676653	0.620714	arl6ip1/emc2/golga7ba	3
BP	GO:0006066	alcohol metabolic process	4/336	169/18042	0.386175	0.676653	0.620714	gch2/nudt4a/rdh10a/vldlr	4
BP	GO:0003171	atrioventricular valve development	1/336	26/18042	0.386829	0.676653	0.620714	has2	1
BP	GO:0003231	cardiac ventricle development	1/336	26/18042	0.386829	0.676653	0.620714	mybpc3	1
BP	GO:0006275	regulation of DNA replication	1/336	26/18042	0.386829	0.676653	0.620714	igfbp2b	1
BP	GO:0009950	dorsal/ventral axis specification	1/336	26/18042	0.386829	0.676653	0.620714	rspo3	1
BP	GO:0010453	regulation of cell fate commitment	1/336	26/18042	0.386829	0.676653	0.620714	loxl3a	1
BP	GO:0021955	central nervous system neuron axonogenesis	1/336	26/18042	0.386829	0.676653	0.620714	ephb2b	1
BP	GO:0032509	endosome transport via multivesicular body sorting pathway	1/336	26/18042	0.386829	0.676653	0.620714	stam	1
BP	GO:0034308	primary alcohol metabolic process	1/336	26/18042	0.386829	0.676653	0.620714	rdh10a	1
BP	GO:0048857	neural nucleus development	1/336	26/18042	0.386829	0.676653	0.620714	ackr3b	1
BP	GO:0051208	sequestering of calcium ion	1/336	26/18042	0.386829	0.676653	0.620714	ryr1a	1
BP	GO:0051282	regulation of sequestering of calcium ion	1/336	26/18042	0.386829	0.676653	0.620714	ryr1a	1
BP	GO:0051283	negative regulation of sequestering of calcium ion	1/336	26/18042	0.386829	0.676653	0.620714	ryr1a	1
BP	GO:0051781	positive regulation of cell division	1/336	26/18042	0.386829	0.676653	0.620714	mdka	1
BP	GO:0061138	morphogenesis of a branching epithelium	1/336	26/18042	0.386829	0.676653	0.620714	igfbp7	1
BP	GO:0071880	adenylate cyclase-activating adrenergic receptor signaling pathway	1/336	26/18042	0.386829	0.676653	0.620714	adrb2a	1
BP	GO:0071985	multivesicular body sorting pathway	1/336	26/18042	0.386829	0.676653	0.620714	stam	1
BP	GO:0072080	nephron tubule development	1/336	26/18042	0.386829	0.676653	0.620714	ppargc1a	1
BP	GO:0097305	response to alcohol	1/336	26/18042	0.386829	0.676653	0.620714	ache	1
BP	GO:1905515	non-motile cilium assembly	1/336	26/18042	0.386829	0.676653	0.620714	csnk1da	1
BP	GO:0002521	leukocyte differentiation	3/336	120/18042	0.387378	0.676653	0.620714	agtpbp1/loxl3a/sh3rf1	3
BP	GO:0006006	glucose metabolic process	2/336	72/18042	0.388936	0.676653	0.620714	pdk1/pfkmb	2
BP	GO:0008154	actin polymerization or depolymerization	4/336	171/18042	0.394602	0.676653	0.620714	enah/ssh2b/wasf3b/zgc:154093	4
BP	GO:0030838	positive regulation of actin filament polymerization	2/336	73/18042	0.395524	0.676653	0.620714	wasf3b/zgc:154093	2
BP	GO:0035148	tube formation	2/336	73/18042	0.395524	0.676653	0.620714	mdka/sparc	2
BP	GO:0040013	negative regulation of locomotion	2/336	73/18042	0.395524	0.676653	0.620714	sulf1/anos1b	2
BP	GO:0062012	regulation of small molecule metabolic process	2/336	73/18042	0.395524	0.676653	0.620714	cpt1ab/pdk1	2
BP	GO:0072521	purine-containing compound metabolic process	6/336	272/18042	0.395697	0.676653	0.620714	pde4ca/nudt4a/bpgm/hk1/nt5e/pfkmb	6
BP	GO:0001738	morphogenesis of a polarized epithelium	1/336	27/18042	0.398265	0.676653	0.620714	lama5	1
BP	GO:0008088	axo-dendritic transport	1/336	27/18042	0.398265	0.676653	0.620714	tmem108	1
BP	GO:0015872	dopamine transport	1/336	27/18042	0.398265	0.676653	0.620714	syt4	1
BP	GO:0018230	peptidyl-L-cysteine S-palmitoylation	1/336	27/18042	0.398265	0.676653	0.620714	golga7ba	1
BP	GO:0018231	peptidyl-S-diacylglycerol-L-cysteine biosynthetic process from peptidyl-cysteine	1/336	27/18042	0.398265	0.676653	0.620714	golga7ba	1
BP	GO:0021854	hypothalamus development	1/336	27/18042	0.398265	0.676653	0.620714	igsf10	1
BP	GO:0021872	forebrain generation of neurons	1/336	27/18042	0.398265	0.676653	0.620714	igsf10	1
BP	GO:0030916	otic vesicle formation	1/336	27/18042	0.398265	0.676653	0.620714	sparc	1
BP	GO:0033002	muscle cell proliferation	1/336	27/18042	0.398265	0.676653	0.620714	six1b	1
BP	GO:0042073	intraciliary transport	1/336	27/18042	0.398265	0.676653	0.620714	lca5	1
BP	GO:0048920	posterior lateral line neuromast primordium migration	1/336	27/18042	0.398265	0.676653	0.620714	ackr3b	1
BP	GO:0050432	catecholamine secretion	1/336	27/18042	0.398265	0.676653	0.620714	syt4	1
BP	GO:0050433	regulation of catecholamine secretion	1/336	27/18042	0.398265	0.676653	0.620714	syt4	1
BP	GO:0050982	detection of mechanical stimulus	1/336	27/18042	0.398265	0.676653	0.620714	trpn1	1
BP	GO:0060536	cartilage morphogenesis	1/336	27/18042	0.398265	0.676653	0.620714	crispld2	1
BP	GO:0060872	semicircular canal development	1/336	27/18042	0.398265	0.676653	0.620714	sparc	1
BP	GO:0061311	cell surface receptor signaling pathway involved in heart development	1/336	27/18042	0.398265	0.676653	0.620714	has2	1
BP	GO:0061326	renal tubule development	1/336	27/18042	0.398265	0.676653	0.620714	ppargc1a	1
BP	GO:0120034	positive regulation of plasma membrane bounded cell projection assembly	1/336	27/18042	0.398265	0.676653	0.620714	zgc:154093	1
BP	GO:0051240	positive regulation of multicellular organismal process	5/336	223/18042	0.401459	0.676653	0.620714	tmem119a/si:dkey-163m14.2/sulf1/tie1/loxl2b	5
BP	GO:0031018	endocrine pancreas development	2/336	74/18042	0.402081	0.676653	0.620714	sox4b/bhmt	2
BP	GO:0002694	regulation of leukocyte activation	3/336	123/18042	0.402452	0.676653	0.620714	loxl3a/sh3rf1/igf2a	3
BP	GO:0060042	retina morphogenesis in camera-type eye	3/336	123/18042	0.402452	0.676653	0.620714	sfrp5/arl6ip1/sdk2b	3
BP	GO:0044242	cellular lipid catabolic process	3/336	124/18042	0.407454	0.676653	0.620714	angptl3/crabp1b/cpt1ab	3
BP	GO:0003018	vascular process in circulatory system	2/336	75/18042	0.408603	0.676653	0.620714	adrb2a/edn3b	2
BP	GO:0042461	photoreceptor cell development	2/336	75/18042	0.408603	0.676653	0.620714	bbs5/lca5	2
BP	GO:0060041	retina development in camera-type eye	6/336	276/18042	0.408979	0.676653	0.620714	sfrp5/arl6ip1/cfi/marcksl1a/ndp/sdk2b	6
BP	GO:0003206	cardiac chamber morphogenesis	1/336	28/18042	0.409488	0.676653	0.620714	mybpc3	1
BP	GO:0005978	glycogen biosynthetic process	1/336	28/18042	0.409488	0.676653	0.620714	gyg2	1
BP	GO:0006024	glycosaminoglycan biosynthetic process	1/336	28/18042	0.409488	0.676653	0.620714	has2	1
BP	GO:0009250	glucan biosynthetic process	1/336	28/18042	0.409488	0.676653	0.620714	gyg2	1
BP	GO:0010565	regulation of cellular ketone metabolic process	1/336	28/18042	0.409488	0.676653	0.620714	cpt1ab	1
BP	GO:0017015	regulation of transforming growth factor beta receptor signaling pathway	1/336	28/18042	0.409488	0.676653	0.620714	tgfbr3	1
BP	GO:0017158	regulation of calcium ion-dependent exocytosis	1/336	28/18042	0.409488	0.676653	0.620714	syt4	1
BP	GO:0021761	limbic system development	1/336	28/18042	0.409488	0.676653	0.620714	igsf10	1
BP	GO:0030201	heparan sulfate proteoglycan metabolic process	1/336	28/18042	0.409488	0.676653	0.620714	sulf1	1
BP	GO:0032402	melanosome transport	1/336	28/18042	0.409488	0.676653	0.620714	bbs5	1
BP	GO:0044091	membrane biogenesis	1/336	28/18042	0.409488	0.676653	0.620714	zgc:172270	1
BP	GO:0045197	establishment or maintenance of epithelial cell apical/basal polarity	1/336	28/18042	0.409488	0.676653	0.620714	atp1b1a	1
BP	GO:0045494	photoreceptor cell maintenance	1/336	28/18042	0.409488	0.676653	0.620714	lca5	1
BP	GO:0048883	neuromast primordium migration	1/336	28/18042	0.409488	0.676653	0.620714	ackr3b	1
BP	GO:0051904	pigment granule transport	1/336	28/18042	0.409488	0.676653	0.620714	bbs5	1
BP	GO:0060973	cell migration involved in heart development	1/336	28/18042	0.409488	0.676653	0.620714	pdgfra	1
BP	GO:0071709	membrane assembly	1/336	28/18042	0.409488	0.676653	0.620714	zgc:172270	1
BP	GO:1903844	regulation of cellular response to transforming growth factor beta stimulus	1/336	28/18042	0.409488	0.676653	0.620714	tgfbr3	1
BP	GO:1905475	regulation of protein localization to membrane	1/336	28/18042	0.409488	0.676653	0.620714	gpc5b	1
BP	GO:2000243	positive regulation of reproductive process	1/336	28/18042	0.409488	0.676653	0.620714	lhfpl2a	1
BP	GO:0018209	peptidyl-serine modification	3/336	125/18042	0.412444	0.678779	0.622665	csnk1da/dyrk4/hipk3b	3
BP	GO:0050865	regulation of cell activation	3/336	125/18042	0.412444	0.678779	0.622665	loxl3a/sh3rf1/igf2a	3
BP	GO:0051604	protein maturation	3/336	125/18042	0.412444	0.678779	0.622665	tspan5a/chac1/cpm	3
BP	GO:0098656	anion transmembrane transport	3/336	125/18042	0.412444	0.678779	0.622665	ano5a/slc25a5/zgc:56235	3
BP	GO:0071621	granulocyte chemotaxis	2/336	76/18042	0.41509	0.679658	0.623471	ccl44/ccl25b	2
BP	GO:0030334	regulation of cell migration	5/336	227/18042	0.416179	0.679658	0.623471	lama5/pdgfbb/sulf1/anos1b/ccl25b	5
BP	GO:0006753	nucleoside phosphate metabolic process	7/336	330/18042	0.417482	0.679658	0.623471	pde4ca/entpd5b/nudt4a/bpgm/hk1/nt5e/pfkmb	7
BP	GO:0034765	regulation of ion transmembrane transport	5/336	228/18042	0.419851	0.679658	0.623471	scn4bb/si:ch211-225p5.8/cacna1sa/kcna4/kcnf1a	5
BP	GO:0051094	positive regulation of developmental process	5/336	228/18042	0.419851	0.679658	0.623471	tmem119a/tie1/cdon/clcf1/loxl2b	5
BP	GO:0006904	vesicle docking involved in exocytosis	1/336	29/18042	0.420502	0.679658	0.623471	rab13	1
BP	GO:0007173	epidermal growth factor receptor signaling pathway	1/336	29/18042	0.420502	0.679658	0.623471	epgn	1
BP	GO:0014003	oligodendrocyte development	1/336	29/18042	0.420502	0.679658	0.623471	adgrg1	1
BP	GO:0032401	establishment of melanosome localization	1/336	29/18042	0.420502	0.679658	0.623471	bbs5	1
BP	GO:0032924	activin receptor signaling pathway	1/336	29/18042	0.420502	0.679658	0.623471	fstl3	1
BP	GO:0032963	collagen metabolic process	1/336	29/18042	0.420502	0.679658	0.623471	mmp15a	1
BP	GO:0035025	positive regulation of Rho protein signal transduction	1/336	29/18042	0.420502	0.679658	0.623471	si:dkey-163m14.2	1
BP	GO:0042558	pteridine-containing compound metabolic process	1/336	29/18042	0.420502	0.679658	0.623471	gch2	1
BP	GO:0048333	mesodermal cell differentiation	1/336	29/18042	0.420502	0.679658	0.623471	lpar1	1
BP	GO:0051205	protein insertion into membrane	1/336	29/18042	0.420502	0.679658	0.623471	emc2	1
BP	GO:0051937	catecholamine transport	1/336	29/18042	0.420502	0.679658	0.623471	syt4	1
BP	GO:0060059	embryonic retina morphogenesis in camera-type eye	1/336	29/18042	0.420502	0.679658	0.623471	sfrp5	1
BP	GO:0072384	organelle transport along microtubule	1/336	29/18042	0.420502	0.679658	0.623471	rhot1a	1
BP	GO:0046649	lymphocyte activation	4/336	178/18042	0.423935	0.684526	0.627936	agtpbp1/loxl3a/sh3rf1/igf2a	4
BP	GO:0007189	adenylate cyclase-activating G protein-coupled receptor signaling pathway	3/336	128/18042	0.427332	0.688236	0.63134	adgrg1/adrb2a/lpar1	3
BP	GO:0016197	endosomal transport	3/336	128/18042	0.427332	0.688236	0.63134	ehd2b/rab13/stam	3
BP	GO:0000041	transition metal ion transport	2/336	78/18042	0.427957	0.688236	0.63134	abcb6a/zgc:172271	2
BP	GO:0008299	isoprenoid biosynthetic process	1/336	30/18042	0.431311	0.688236	0.63134	rdh10a	1
BP	GO:0009395	phospholipid catabolic process	1/336	30/18042	0.431311	0.688236	0.63134	angptl3	1
BP	GO:0040036	regulation of fibroblast growth factor receptor signaling pathway	1/336	30/18042	0.431311	0.688236	0.63134	sulf1	1
BP	GO:0046328	regulation of JNK cascade	1/336	30/18042	0.431311	0.688236	0.63134	sh3rf1	1
BP	GO:0048010	vascular endothelial growth factor receptor signaling pathway	1/336	30/18042	0.431311	0.688236	0.63134	kdrl	1
BP	GO:0051952	regulation of amine transport	1/336	30/18042	0.431311	0.688236	0.63134	syt4	1
BP	GO:0060914	heart formation	1/336	30/18042	0.431311	0.688236	0.63134	pdgfra	1
BP	GO:0071391	cellular response to estrogen stimulus	1/336	30/18042	0.431311	0.688236	0.63134	fkbp11	1
BP	GO:0071875	adrenergic receptor signaling pathway	1/336	30/18042	0.431311	0.688236	0.63134	adrb2a	1
BP	GO:0016042	lipid catabolic process	4/336	180/18042	0.432255	0.689066	0.632101	angptl3/crabp1b/plce1/cpt1ab	4
BP	GO:0017157	regulation of exocytosis	2/336	79/18042	0.434335	0.691703	0.63452	syt4/rab13	2
BP	GO:0006631	fatty acid metabolic process	4/336	182/18042	0.440543	0.695607	0.638101	tecra/tecrl2b/si:dkey-238o13.4/cpt1ab	4
BP	GO:0006497	protein lipidation	2/336	80/18042	0.440674	0.695607	0.638101	golga7ba/hhatlb	2
BP	GO:0006906	vesicle fusion	2/336	80/18042	0.440674	0.695607	0.638101	syt4/rab13	2
BP	GO:0050878	regulation of body fluid levels	2/336	80/18042	0.440674	0.695607	0.638101	si:dkey-163m14.2/has2	2
BP	GO:0015837	amine transport	1/336	31/18042	0.44192	0.695607	0.638101	syt4	1
BP	GO:0018198	peptidyl-cysteine modification	1/336	31/18042	0.44192	0.695607	0.638101	golga7ba	1
BP	GO:0032400	melanosome localization	1/336	31/18042	0.44192	0.695607	0.638101	bbs5	1
BP	GO:0038127	ERBB signaling pathway	1/336	31/18042	0.44192	0.695607	0.638101	epgn	1
BP	GO:0050868	negative regulation of T cell activation	1/336	31/18042	0.44192	0.695607	0.638101	loxl3a	1
BP	GO:0060037	pharyngeal system development	1/336	31/18042	0.44192	0.695607	0.638101	sparc	1
BP	GO:1903038	negative regulation of leukocyte cell-cell adhesion	1/336	31/18042	0.44192	0.695607	0.638101	loxl3a	1
BP	GO:2001022	positive regulation of response to DNA damage stimulus	1/336	31/18042	0.44192	0.695607	0.638101	fmr1	1
BP	GO:0140352	export from cell	6/336	287/18042	0.445337	0.700307	0.642413	syt4/sytl3/atp1a1a.3/atp1b3b/atp1b1a/rab13	6
BP	GO:1902600	proton transmembrane transport	2/336	81/18042	0.446975	0.702204	0.644153	atp1a1a.3/atp6v1aa	2
BP	GO:0034762	regulation of transmembrane transport	5/336	236/18042	0.449062	0.703206	0.645072	scn4bb/si:ch211-225p5.8/cacna1sa/kcna4/kcnf1a	5
BP	GO:0030902	hindbrain development	3/336	133/18042	0.451839	0.703206	0.645072	agtpbp1/irx1b/has2	3
BP	GO:0003309	type B pancreatic cell differentiation	1/336	32/18042	0.452331	0.703206	0.645072	bhmt	1
BP	GO:0007548	sex differentiation	1/336	32/18042	0.452331	0.703206	0.645072	lhfpl2a	1
BP	GO:0010906	regulation of glucose metabolic process	1/336	32/18042	0.452331	0.703206	0.645072	pdk1	1
BP	GO:0035138	pectoral fin morphogenesis	1/336	32/18042	0.452331	0.703206	0.645072	lama5	1
BP	GO:0046856	phosphatidylinositol dephosphorylation	1/336	32/18042	0.452331	0.703206	0.645072	mtmr11	1
BP	GO:0051905	establishment of pigment granule localization	1/336	32/18042	0.452331	0.703206	0.645072	bbs5	1
BP	GO:0045165	cell fate commitment	4/336	185/18042	0.452908	0.703206	0.645072	fmr1/loxl3a/tbx3a/wnt10b	4
BP	GO:0007043	cell-cell junction assembly	2/336	82/18042	0.453235	0.703206	0.645072	rab13/cdh5	2
BP	GO:0032273	positive regulation of protein polymerization	2/336	82/18042	0.453235	0.703206	0.645072	wasf3b/zgc:154093	2
BP	GO:0042158	lipoprotein biosynthetic process	2/336	82/18042	0.453235	0.703206	0.645072	golga7ba/hhatlb	2
BP	GO:0090174	organelle membrane fusion	2/336	82/18042	0.453235	0.703206	0.645072	syt4/rab13	2
BP	GO:0001841	neural tube formation	1/336	33/18042	0.462548	0.711546	0.652722	mdka	1
BP	GO:0001895	retina homeostasis	1/336	33/18042	0.462548	0.711546	0.652722	lca5	1
BP	GO:0003170	heart valve development	1/336	33/18042	0.462548	0.711546	0.652722	has2	1
BP	GO:0006367	transcription initiation from RNA polymerase II promoter	1/336	33/18042	0.462548	0.711546	0.652722	gtf2a1l	1
BP	GO:0009126	purine nucleoside monophosphate metabolic process	1/336	33/18042	0.462548	0.711546	0.652722	nt5e	1
BP	GO:0009167	purine ribonucleoside monophosphate metabolic process	1/336	33/18042	0.462548	0.711546	0.652722	nt5e	1
BP	GO:0015844	monoamine transport	1/336	33/18042	0.462548	0.711546	0.652722	syt4	1
BP	GO:0045766	positive regulation of angiogenesis	1/336	33/18042	0.462548	0.711546	0.652722	tie1	1
BP	GO:1904018	positive regulation of vasculature development	1/336	33/18042	0.462548	0.711546	0.652722	tie1	1
BP	GO:0046700	heterocycle catabolic process	5/336	240/18042	0.46353	0.712382	0.65349	fmr1/pde4ca/entpd5b/nudt4a/nt5e	5
BP	GO:0032269	negative regulation of cellular protein metabolic process	6/336	293/18042	0.464987	0.712919	0.653982	spink4/fmr1/chac1/timp4.2/hhatlb/ptprb	6
BP	GO:0032870	cellular response to hormone stimulus	4/336	188/18042	0.465184	0.712919	0.653982	fkbp11/rab13/igf2a/irs1	4
BP	GO:0006633	fatty acid biosynthetic process	2/336	84/18042	0.465633	0.712919	0.653982	tecra/tecrl2b	2
BP	GO:0031346	positive regulation of cell projection organization	2/336	84/18042	0.465633	0.712919	0.653982	zgc:154093/clcf1	2
BP	GO:0043086	negative regulation of catalytic activity	4/336	189/18042	0.469254	0.716131	0.656928	angptl3/spink4/timp4.2/ptprb	4
BP	GO:0014031	mesenchymal cell development	3/336	137/18042	0.471132	0.716131	0.656928	arl6ip1/radil/pdgfra	3
BP	GO:0014032	neural crest cell development	3/336	137/18042	0.471132	0.716131	0.656928	arl6ip1/radil/pdgfra	3
BP	GO:0048864	stem cell development	3/336	137/18042	0.471132	0.716131	0.656928	arl6ip1/radil/pdgfra	3
BP	GO:0031334	positive regulation of protein-containing complex assembly	2/336	85/18042	0.47177	0.716131	0.656928	wasf3b/zgc:154093	2
BP	GO:0006040	amino sugar metabolic process	1/336	34/18042	0.472576	0.716131	0.656928	chia.4	1
BP	GO:0034314	Arp2/3 complex-mediated actin nucleation	1/336	34/18042	0.472576	0.716131	0.656928	wasf3b	1
BP	GO:0043627	response to estrogen	1/336	34/18042	0.472576	0.716131	0.656928	fkbp11	1
BP	GO:0043647	inositol phosphate metabolic process	1/336	34/18042	0.472576	0.716131	0.656928	nudt4a	1
BP	GO:0051250	negative regulation of lymphocyte activation	1/336	34/18042	0.472576	0.716131	0.656928	loxl3a	1
BP	GO:0071600	otic vesicle morphogenesis	1/336	34/18042	0.472576	0.716131	0.656928	sparc	1
BP	GO:0015850	organic hydroxy compound transport	2/336	86/18042	0.477864	0.716356	0.657135	syt4/rbp4	2
BP	GO:0016485	protein processing	2/336	86/18042	0.477864	0.716356	0.657135	chac1/cpm	2
BP	GO:0051235	maintenance of location	2/336	86/18042	0.477864	0.716356	0.657135	bscl2l/ryr1a	2
BP	GO:0060627	regulation of vesicle-mediated transport	3/336	139/18042	0.480664	0.716356	0.657135	syt4/rab13/si:ch211-204c21.1	3
BP	GO:2000145	regulation of cell motility	5/336	245/18042	0.481455	0.716356	0.657135	lama5/pdgfbb/sulf1/anos1b/ccl25b	5
BP	GO:0000245	spliceosomal complex assembly	1/336	35/18042	0.482417	0.716356	0.657135	si:ch211-220i18.4	1
BP	GO:0002067	glandular epithelial cell differentiation	1/336	35/18042	0.482417	0.716356	0.657135	bhmt	1
BP	GO:0006635	fatty acid beta-oxidation	1/336	35/18042	0.482417	0.716356	0.657135	cpt1ab	1
BP	GO:0010675	regulation of cellular carbohydrate metabolic process	1/336	35/18042	0.482417	0.716356	0.657135	pdk1	1
BP	GO:0032436	positive regulation of proteasomal ubiquitin-dependent protein catabolic process	1/336	35/18042	0.482417	0.716356	0.657135	csnk1da	1
BP	GO:0035883	enteroendocrine cell differentiation	1/336	35/18042	0.482417	0.716356	0.657135	bhmt	1
BP	GO:0042752	regulation of circadian rhythm	1/336	35/18042	0.482417	0.716356	0.657135	csnk1da	1
BP	GO:0044728	DNA methylation or demethylation	1/336	35/18042	0.482417	0.716356	0.657135	apobec2b	1
BP	GO:0046579	positive regulation of Ras protein signal transduction	1/336	35/18042	0.482417	0.716356	0.657135	si:dkey-163m14.2	1
BP	GO:0048384	retinoic acid receptor signaling pathway	1/336	35/18042	0.482417	0.716356	0.657135	rxrga	1
BP	GO:0048488	synaptic vesicle endocytosis	1/336	35/18042	0.482417	0.716356	0.657135	sncga	1
BP	GO:0048546	digestive tract morphogenesis	1/336	35/18042	0.482417	0.716356	0.657135	sfrp5	1
BP	GO:0051057	positive regulation of small GTPase mediated signal transduction	1/336	35/18042	0.482417	0.716356	0.657135	si:dkey-163m14.2	1
BP	GO:0051875	pigment granule localization	1/336	35/18042	0.482417	0.716356	0.657135	bbs5	1
BP	GO:0060993	kidney morphogenesis	1/336	35/18042	0.482417	0.716356	0.657135	bbs5	1
BP	GO:0071277	cellular response to calcium ion	1/336	35/18042	0.482417	0.716356	0.657135	syt4	1
BP	GO:0140238	presynaptic endocytosis	1/336	35/18042	0.482417	0.716356	0.657135	sncga	1
BP	GO:0061025	membrane fusion	2/336	88/18042	0.489923	0.722181	0.662478	syt4/rab13	2
BP	GO:0071695	anatomical structure maturation	2/336	88/18042	0.489923	0.722181	0.662478	lyz/cdh5	2
BP	GO:1990266	neutrophil migration	2/336	88/18042	0.489923	0.722181	0.662478	ccl44/ccl25b	2
BP	GO:0015711	organic anion transport	3/336	141/18042	0.490114	0.722181	0.662478	slc4a2a/slc16a1b/slc25a5	3
BP	GO:0051248	negative regulation of protein metabolic process	6/336	301/18042	0.490897	0.722181	0.662478	spink4/fmr1/chac1/timp4.2/hhatlb/ptprb	6
BP	GO:0001838	embryonic epithelial tube formation	1/336	36/18042	0.492075	0.722181	0.662478	mdka	1
BP	GO:0002695	negative regulation of leukocyte activation	1/336	36/18042	0.492075	0.722181	0.662478	loxl3a	1
BP	GO:0014065	phosphatidylinositol 3-kinase signaling	1/336	36/18042	0.492075	0.722181	0.662478	pdgfbb	1
BP	GO:0050866	negative regulation of cell activation	1/336	36/18042	0.492075	0.722181	0.662478	loxl3a	1
BP	GO:0070988	demethylation	1/336	36/18042	0.492075	0.722181	0.662478	apobec2b	1
BP	GO:1901532	regulation of hematopoietic progenitor cell differentiation	1/336	36/18042	0.492075	0.722181	0.662478	pdgfra	1
BP	GO:2000060	positive regulation of ubiquitin-dependent protein catabolic process	1/336	36/18042	0.492075	0.722181	0.662478	csnk1da	1
BP	GO:0080134	regulation of response to stress	5/336	248/18042	0.492113	0.722181	0.662478	fmr1/sh3rf1/si:dkey-163m14.2/clcf1/dnajb6b	5
BP	GO:0030833	regulation of actin filament polymerization	3/336	142/18042	0.494808	0.722708	0.662962	ssh2b/wasf3b/zgc:154093	3
BP	GO:0045893	positive regulation of transcription, DNA-templated	9/336	463/18042	0.49556	0.722708	0.662962	runx2a/si:dkeyp-69b9.3/sox4b/mycb/rxrga/thrap3a/igf2a/ppargc1b/ppargc1a	9
BP	GO:1902680	positive regulation of RNA biosynthetic process	9/336	463/18042	0.49556	0.722708	0.662962	runx2a/si:dkeyp-69b9.3/sox4b/mycb/rxrga/thrap3a/igf2a/ppargc1b/ppargc1a	9
BP	GO:1903508	positive regulation of nucleic acid-templated transcription	9/336	463/18042	0.49556	0.722708	0.662962	runx2a/si:dkeyp-69b9.3/sox4b/mycb/rxrga/thrap3a/igf2a/ppargc1b/ppargc1a	9
BP	GO:0000122	negative regulation of transcription by RNA polymerase II	4/336	196/18042	0.497415	0.722708	0.662962	mycb/loxl2b/nr2f6b/hoxa13a	4
BP	GO:0006605	protein targeting	3/336	143/18042	0.49948	0.722708	0.662962	arl6ip1/gdap1/golga7ba	3
BP	GO:0002366	leukocyte activation involved in immune response	1/336	37/18042	0.501553	0.722708	0.662962	loxl3a	1
BP	GO:0006109	regulation of carbohydrate metabolic process	1/336	37/18042	0.501553	0.722708	0.662962	pdk1	1
BP	GO:0006304	DNA modification	1/336	37/18042	0.501553	0.722708	0.662962	apobec2b	1
BP	GO:0021575	hindbrain morphogenesis	1/336	37/18042	0.501553	0.722708	0.662962	agtpbp1	1
BP	GO:0032103	positive regulation of response to external stimulus	1/336	37/18042	0.501553	0.722708	0.662962	clcf1	1
BP	GO:0032872	regulation of stress-activated MAPK cascade	1/336	37/18042	0.501553	0.722708	0.662962	sh3rf1	1
BP	GO:0033500	carbohydrate homeostasis	1/336	37/18042	0.501553	0.722708	0.662962	hk1	1
BP	GO:0042593	glucose homeostasis	1/336	37/18042	0.501553	0.722708	0.662962	hk1	1
BP	GO:0045727	positive regulation of translation	1/336	37/18042	0.501553	0.722708	0.662962	fmr1	1
BP	GO:0060028	convergent extension involved in axis elongation	1/336	37/18042	0.501553	0.722708	0.662962	cthrc1a	1
BP	GO:0060840	artery development	1/336	37/18042	0.501553	0.722708	0.662962	kdrl	1
BP	GO:0070302	regulation of stress-activated protein kinase signaling cascade	1/336	37/18042	0.501553	0.722708	0.662962	sh3rf1	1
BP	GO:1901800	positive regulation of proteasomal protein catabolic process	1/336	37/18042	0.501553	0.722708	0.662962	csnk1da	1
BP	GO:0010466	negative regulation of peptidase activity	2/336	90/18042	0.501806	0.722708	0.662962	spink4/timp4.2	2
BP	GO:0051260	protein homooligomerization	2/336	90/18042	0.501806	0.722708	0.662962	kcna4/kcnf1a	2
BP	GO:0071417	cellular response to organonitrogen compound	3/336	144/18042	0.50413	0.725412	0.665443	rab13/igf2a/irs1	3
BP	GO:0008064	regulation of actin polymerization or depolymerization	3/336	145/18042	0.508758	0.727957	0.667777	ssh2b/wasf3b/zgc:154093	3
BP	GO:0030832	regulation of actin filament length	3/336	145/18042	0.508758	0.727957	0.667777	ssh2b/wasf3b/zgc:154093	3
BP	GO:0002263	cell activation involved in immune response	1/336	38/18042	0.510854	0.727957	0.667777	loxl3a	1
BP	GO:0006626	protein targeting to mitochondrion	1/336	38/18042	0.510854	0.727957	0.667777	gdap1	1
BP	GO:0010862	positive regulation of pathway-restricted SMAD protein phosphorylation	1/336	38/18042	0.510854	0.727957	0.667777	inhbaa	1
BP	GO:0018208	peptidyl-proline modification	1/336	38/18042	0.510854	0.727957	0.667777	fkbp1b	1
BP	GO:0051453	regulation of intracellular pH	1/336	38/18042	0.510854	0.727957	0.667777	slc4a2a	1
BP	GO:0051592	response to calcium ion	1/336	38/18042	0.510854	0.727957	0.667777	syt4	1
BP	GO:0099173	postsynapse organization	1/336	38/18042	0.510854	0.727957	0.667777	tmem108	1
BP	GO:1903052	positive regulation of proteolysis involved in cellular protein catabolic process	1/336	38/18042	0.510854	0.727957	0.667777	csnk1da	1
BP	GO:1903364	positive regulation of cellular protein catabolic process	1/336	38/18042	0.510854	0.727957	0.667777	csnk1da	1
BP	GO:0006954	inflammatory response	4/336	200/18042	0.513219	0.727957	0.667777	ccl44/loxl3a/thbs1a/ccl25b	4
BP	GO:0030162	regulation of proteolysis	4/336	200/18042	0.513219	0.727957	0.667777	spink4/chac1/csnk1da/timp4.2	4
BP	GO:0019221	cytokine-mediated signaling pathway	3/336	146/18042	0.513364	0.727957	0.667777	ccl44/ccl25b/crlf1b	3
BP	GO:0045597	positive regulation of cell differentiation	3/336	146/18042	0.513364	0.727957	0.667777	tmem119a/cdon/loxl2b	3
BP	GO:0032412	regulation of ion transmembrane transporter activity	2/336	92/18042	0.51351	0.727957	0.667777	scn4bb/si:ch211-225p5.8	2
BP	GO:0032880	regulation of protein localization	2/336	92/18042	0.51351	0.727957	0.667777	gpc5b/pxna	2
BP	GO:0045595	regulation of cell differentiation	8/336	417/18042	0.516207	0.731143	0.6707	runx2a/tmem119a/loxl3a/sh3rf1/cdon/igf2a/loxl2b/pdgfra	8
BP	GO:0008038	neuron recognition	1/336	39/18042	0.519983	0.732663	0.672093	bsg	1
BP	GO:0017156	calcium-ion regulated exocytosis	1/336	39/18042	0.519983	0.732663	0.672093	syt4	1
BP	GO:0034250	positive regulation of cellular amide metabolic process	1/336	39/18042	0.519983	0.732663	0.672093	fmr1	1
BP	GO:0042310	vasoconstriction	1/336	39/18042	0.519983	0.732663	0.672093	edn3b	1
BP	GO:0050870	positive regulation of T cell activation	1/336	39/18042	0.519983	0.732663	0.672093	igf2a	1
BP	GO:1903039	positive regulation of leukocyte cell-cell adhesion	1/336	39/18042	0.519983	0.732663	0.672093	igf2a	1
BP	GO:0019439	aromatic compound catabolic process	5/336	257/18042	0.523584	0.736352	0.675478	fmr1/pde4ca/entpd5b/nudt4a/nt5e	5
BP	GO:0007051	spindle organization	2/336	94/18042	0.525031	0.736352	0.675478	csnk1da/ccdc69	2
BP	GO:0010959	regulation of metal ion transport	2/336	94/18042	0.525031	0.736352	0.675478	scn4bb/si:ch211-225p5.8	2
BP	GO:0040012	regulation of locomotion	5/336	258/18042	0.52703	0.736352	0.675478	lama5/pdgfbb/sulf1/anos1b/ccl25b	5
BP	GO:0051270	regulation of cellular component movement	5/336	258/18042	0.52703	0.736352	0.675478	lama5/pdgfbb/sulf1/anos1b/ccl25b	5
BP	GO:0002697	regulation of immune effector process	1/336	40/18042	0.528942	0.736352	0.675478	loxl3a	1
BP	GO:0006766	vitamin metabolic process	1/336	40/18042	0.528942	0.736352	0.675478	crabp1b	1
BP	GO:0007006	mitochondrial membrane organization	1/336	40/18042	0.528942	0.736352	0.675478	rhot1a	1
BP	GO:0007254	JNK cascade	1/336	40/18042	0.528942	0.736352	0.675478	sh3rf1	1
BP	GO:0036465	synaptic vesicle recycling	1/336	40/18042	0.528942	0.736352	0.675478	sncga	1
BP	GO:0048484	enteric nervous system development	1/336	40/18042	0.528942	0.736352	0.675478	ryr1a	1
BP	GO:0070509	calcium ion import	1/336	40/18042	0.528942	0.736352	0.675478	slc8a4b	1
BP	GO:0072666	establishment of protein localization to vacuole	1/336	40/18042	0.528942	0.736352	0.675478	stam	1
BP	GO:1903305	regulation of regulated secretory pathway	1/336	40/18042	0.528942	0.736352	0.675478	syt4	1
BP	GO:0022898	regulation of transmembrane transporter activity	2/336	95/18042	0.530723	0.738199	0.677173	scn4bb/si:ch211-225p5.8	2
BP	GO:0033993	response to lipid	3/336	150/18042	0.531553	0.738723	0.677653	fabp1b.2/rxrga/rbp4	3
BP	GO:0120035	regulation of plasma membrane bounded cell projection organization	4/336	205/18042	0.532649	0.739614	0.67847	fmr1/zgc:154093/clcf1/zgc:56235	4
BP	GO:0016051	carbohydrate biosynthetic process	2/336	96/18042	0.536368	0.739726	0.678573	gyg2/has2	2
BP	GO:0030595	leukocyte chemotaxis	2/336	96/18042	0.536368	0.739726	0.678573	ccl44/ccl25b	2
BP	GO:0032409	regulation of transporter activity	2/336	96/18042	0.536368	0.739726	0.678573	scn4bb/si:ch211-225p5.8	2
BP	GO:0097530	granulocyte migration	2/336	96/18042	0.536368	0.739726	0.678573	ccl44/ccl25b	2
BP	GO:0045321	leukocyte activation	4/336	206/18042	0.536489	0.739726	0.678573	agtpbp1/loxl3a/sh3rf1/igf2a	4
BP	GO:0006023	aminoglycan biosynthetic process	1/336	41/18042	0.537734	0.739726	0.678573	has2	1
BP	GO:0030100	regulation of endocytosis	1/336	41/18042	0.537734	0.739726	0.678573	si:ch211-204c21.1	1
BP	GO:0030641	regulation of cellular pH	1/336	41/18042	0.537734	0.739726	0.678573	slc4a2a	1
BP	GO:0030917	midbrain-hindbrain boundary development	1/336	41/18042	0.537734	0.739726	0.678573	wnt10b	1
BP	GO:0046173	polyol biosynthetic process	1/336	41/18042	0.537734	0.739726	0.678573	gch2	1
BP	GO:0071248	cellular response to metal ion	1/336	41/18042	0.537734	0.739726	0.678573	syt4	1
BP	GO:0031344	regulation of cell projection organization	4/336	207/18042	0.540314	0.742646	0.681252	fmr1/zgc:154093/clcf1/zgc:56235	4
BP	GO:0009117	nucleotide metabolic process	6/336	317/18042	0.541387	0.743493	0.682029	pde4ca/nudt4a/bpgm/hk1/nt5e/pfkmb	6
BP	GO:0032271	regulation of protein polymerization	3/336	153/18042	0.544943	0.745916	0.684251	ssh2b/wasf3b/zgc:154093	3
BP	GO:0071345	cellular response to cytokine stimulus	3/336	153/18042	0.544943	0.745916	0.684251	ccl44/ccl25b/crlf1b	3
BP	GO:0009914	hormone transport	1/336	42/18042	0.546363	0.745916	0.684251	slc16a2	1
BP	GO:0022409	positive regulation of cell-cell adhesion	1/336	42/18042	0.546363	0.745916	0.684251	igf2a	1
BP	GO:0060393	regulation of pathway-restricted SMAD protein phosphorylation	1/336	42/18042	0.546363	0.745916	0.684251	inhbaa	1
BP	GO:0071241	cellular response to inorganic substance	1/336	42/18042	0.546363	0.745916	0.684251	syt4	1
BP	GO:0120254	olefinic compound metabolic process	1/336	42/18042	0.546363	0.745916	0.684251	rdh10a	1
BP	GO:0021700	developmental maturation	2/336	98/18042	0.547517	0.746865	0.685121	lyz/cdh5	2
BP	GO:0009953	dorsal/ventral pattern formation	3/336	154/18042	0.549357	0.748119	0.686272	sulf1/rspo3/bmpr1bb	3
BP	GO:0030041	actin filament polymerization	3/336	154/18042	0.549357	0.748119	0.686272	ssh2b/wasf3b/zgc:154093	3
BP	GO:0001889	liver development	3/336	155/18042	0.553745	0.748676	0.686783	angptl3/sfrp5/rbp4	3
BP	GO:0002065	columnar/cuboidal epithelial cell differentiation	1/336	43/18042	0.55483	0.748676	0.686783	bhmt	1
BP	GO:0006885	regulation of pH	1/336	43/18042	0.55483	0.748676	0.686783	slc4a2a	1
BP	GO:0007088	regulation of mitotic nuclear division	1/336	43/18042	0.55483	0.748676	0.686783	epgn	1
BP	GO:0007338	single fertilization	1/336	43/18042	0.55483	0.748676	0.686783	lhfpl2a	1
BP	GO:0009187	cyclic nucleotide metabolic process	1/336	43/18042	0.55483	0.748676	0.686783	pde4ca	1
BP	GO:0021549	cerebellum development	1/336	43/18042	0.55483	0.748676	0.686783	agtpbp1	1
BP	GO:0035637	multicellular organismal signaling	1/336	43/18042	0.55483	0.748676	0.686783	si:ch211-225p5.8	1
BP	GO:0070585	protein localization to mitochondrion	1/336	43/18042	0.55483	0.748676	0.686783	gdap1	1
BP	GO:0072655	establishment of protein localization to mitochondrion	1/336	43/18042	0.55483	0.748676	0.686783	gdap1	1
BP	GO:0099518	vesicle cytoskeletal trafficking	1/336	43/18042	0.55483	0.748676	0.686783	myo1ca	1
BP	GO:0007369	gastrulation	5/336	267/18042	0.557531	0.751697	0.689554	cthrc1a/bbs5/lpar1/esrra/has2	5
BP	GO:1901699	cellular response to nitrogen compound	3/336	156/18042	0.558108	0.751851	0.689696	rab13/igf2a/irs1	3
BP	GO:0001819	positive regulation of cytokine production	1/336	44/18042	0.563141	0.754878	0.692472	sulf1	1
BP	GO:0006730	one-carbon metabolic process	1/336	44/18042	0.563141	0.754878	0.692472	ca4a	1
BP	GO:0019395	fatty acid oxidation	1/336	44/18042	0.563141	0.754878	0.692472	cpt1ab	1
BP	GO:0019646	aerobic electron transport chain	1/336	44/18042	0.563141	0.754878	0.692472	ndufa8	1
BP	GO:0050803	regulation of synapse structure or activity	1/336	44/18042	0.563141	0.754878	0.692472	ache	1
BP	GO:0090068	positive regulation of cell cycle process	1/336	44/18042	0.563141	0.754878	0.692472	epgn	1
BP	GO:2000113	negative regulation of cellular macromolecule biosynthetic process	8/336	437/18042	0.569548	0.760793	0.697898	fmr1/mycb/six1b/igfbp2b/loxl2b/nr2f6b/hhatlb/hoxa13a	8
BP	GO:1901361	organic cyclic compound catabolic process	5/336	271/18042	0.570774	0.760793	0.697898	fmr1/pde4ca/entpd5b/nudt4a/nt5e	5
BP	GO:0061008	hepaticobiliary system development	3/336	159/18042	0.571043	0.760793	0.697898	angptl3/sfrp5/rbp4	3
BP	GO:0003146	heart jogging	1/336	45/18042	0.571296	0.760793	0.697898	has2	1
BP	GO:0009566	fertilization	1/336	45/18042	0.571296	0.760793	0.697898	lhfpl2a	1
BP	GO:0031290	retinal ganglion cell axon guidance	1/336	45/18042	0.571296	0.760793	0.697898	alcamb	1
BP	GO:0042775	mitochondrial ATP synthesis coupled electron transport	1/336	45/18042	0.571296	0.760793	0.697898	ndufa8	1
BP	GO:0048640	negative regulation of developmental growth	1/336	45/18042	0.571296	0.760793	0.697898	igfbp2b	1
BP	GO:0010558	negative regulation of macromolecule biosynthetic process	8/336	438/18042	0.572148	0.761304	0.698367	fmr1/mycb/six1b/igfbp2b/loxl2b/nr2f6b/hhatlb/hoxa13a	8
BP	GO:0015931	nucleobase-containing compound transport	2/336	103/18042	0.574563	0.763267	0.700168	slc29a1a/slc25a5	2
BP	GO:0031667	response to nutrient levels	2/336	103/18042	0.574563	0.763267	0.700168	nucb2a/prkag2b	2
BP	GO:0042391	regulation of membrane potential	3/336	160/18042	0.575303	0.763626	0.700498	scn4bb/si:ch211-225p5.8/atp1b1a	3
BP	GO:0006520	cellular amino acid metabolic process	4/336	217/18042	0.577646	0.765496	0.702212	prodha/bhmt/tdh2/gls2a	4
BP	GO:0010469	regulation of signaling receptor activity	1/336	46/18042	0.5793	0.765496	0.702212	epgn	1
BP	GO:0042462	eye photoreceptor cell development	1/336	46/18042	0.5793	0.765496	0.702212	bbs5	1
BP	GO:0051783	regulation of nuclear division	1/336	46/18042	0.5793	0.765496	0.702212	epgn	1
BP	GO:0060389	pathway-restricted SMAD protein phosphorylation	1/336	46/18042	0.5793	0.765496	0.702212	inhbaa	1
BP	GO:0060026	convergent extension	3/336	161/18042	0.579536	0.765496	0.702212	cthrc1a/pdgfra/has2	3
BP	GO:0016049	cell growth	3/336	162/18042	0.583742	0.769889	0.706243	cdh5/tmem108/igfbp7	3
BP	GO:0007368	determination of left/right symmetry	5/336	275/18042	0.583809	0.769889	0.706243	ppp2r3a/bbs5/tbx3a/atp2a2a/has2	5
BP	GO:0009991	response to extracellular stimulus	2/336	105/18042	0.585047	0.770272	0.706594	nucb2a/prkag2b	2
BP	GO:0031400	negative regulation of protein modification process	2/336	105/18042	0.585047	0.770272	0.706594	hhatlb/ptprb	2
BP	GO:0006414	translational elongation	1/336	47/18042	0.587155	0.771174	0.707422	si:dkey-37o8.1	1
BP	GO:0009161	ribonucleoside monophosphate metabolic process	1/336	47/18042	0.587155	0.771174	0.707422	nt5e	1
BP	GO:0032434	regulation of proteasomal ubiquitin-dependent protein catabolic process	1/336	47/18042	0.587155	0.771174	0.707422	csnk1da	1
BP	GO:0015980	energy derivation by oxidation of organic compounds	3/336	163/18042	0.587922	0.771559	0.707774	gyg2/ndufa8/pygmb	3
BP	GO:0006665	sphingolipid metabolic process	2/336	106/18042	0.590217	0.772974	0.709072	smpd3/cers4b	2
BP	GO:1904062	regulation of cation transmembrane transport	2/336	106/18042	0.590217	0.772974	0.709072	scn4bb/si:ch211-225p5.8	2
BP	GO:0010842	retina layer formation	1/336	48/18042	0.594864	0.772974	0.709072	sdk2b	1
BP	GO:0030010	establishment of cell polarity	1/336	48/18042	0.594864	0.772974	0.709072	cdh5	1
BP	GO:0043297	apical junction assembly	1/336	48/18042	0.594864	0.772974	0.709072	rab13	1
BP	GO:0046839	phospholipid dephosphorylation	1/336	48/18042	0.594864	0.772974	0.709072	mtmr11	1
BP	GO:0070830	bicellular tight junction assembly	1/336	48/18042	0.594864	0.772974	0.709072	rab13	1
BP	GO:0072665	protein localization to vacuole	1/336	48/18042	0.594864	0.772974	0.709072	stam	1
BP	GO:2000241	regulation of reproductive process	1/336	48/18042	0.594864	0.772974	0.709072	lhfpl2a	1
BP	GO:0055086	nucleobase-containing small molecule metabolic process	7/336	391/18042	0.595072	0.772974	0.709072	pde4ca/entpd5b/nudt4a/bpgm/hk1/nt5e/pfkmb	7
BP	GO:0000375	RNA splicing, via transesterification reactions	4/336	222/18042	0.595656	0.772974	0.709072	fmr1/rbfox1l/si:ch211-220i18.4/mbnl2	4
BP	GO:0000377	RNA splicing, via transesterification reactions with bulged adenosine as nucleophile	4/336	222/18042	0.595656	0.772974	0.709072	fmr1/rbfox1l/si:ch211-220i18.4/mbnl2	4
BP	GO:0000398	mRNA splicing, via spliceosome	4/336	222/18042	0.595656	0.772974	0.709072	fmr1/rbfox1l/si:ch211-220i18.4/mbnl2	4
BP	GO:0044092	negative regulation of molecular function	4/336	222/18042	0.595656	0.772974	0.709072	angptl3/spink4/timp4.2/ptprb	4
BP	GO:0048701	embryonic cranial skeleton morphogenesis	3/336	165/18042	0.596201	0.773064	0.709155	rtn4b/pdgfra/crispld2	3
BP	GO:0003407	neural retina development	2/336	108/18042	0.600414	0.777287	0.713029	marcksl1a/sdk2b	2
BP	GO:0007498	mesoderm development	2/336	108/18042	0.600414	0.777287	0.713029	lpar1/pcdh10b	2
BP	GO:0042773	ATP synthesis coupled electron transport	1/336	49/18042	0.602429	0.777876	0.71357	ndufa8	1
BP	GO:2000058	regulation of ubiquitin-dependent protein catabolic process	1/336	49/18042	0.602429	0.777876	0.71357	csnk1da	1
BP	GO:1901615	organic hydroxy compound metabolic process	4/336	224/18042	0.602731	0.777876	0.71357	gch2/nudt4a/rdh10a/vldlr	4
BP	GO:0031327	negative regulation of cellular biosynthetic process	8/336	450/18042	0.602782	0.777876	0.71357	fmr1/mycb/six1b/igfbp2b/loxl2b/nr2f6b/hhatlb/hoxa13a	8
BP	GO:0051259	protein complex oligomerization	2/336	109/18042	0.60544	0.780068	0.71558	kcna4/kcnf1a	2
BP	GO:0051650	establishment of vesicle localization	2/336	109/18042	0.60544	0.780068	0.71558	bbs5/myo1ca	2
BP	GO:0001707	mesoderm formation	1/336	50/18042	0.609853	0.780804	0.716255	lpar1	1
BP	GO:0006986	response to unfolded protein	1/336	50/18042	0.609853	0.780804	0.716255	chac1	1
BP	GO:0009308	amine metabolic process	1/336	50/18042	0.609853	0.780804	0.716255	aoc1	1
BP	GO:0015718	monocarboxylic acid transport	1/336	50/18042	0.609853	0.780804	0.716255	slc16a1b	1
BP	GO:0031098	stress-activated protein kinase signaling cascade	1/336	50/18042	0.609853	0.780804	0.716255	sh3rf1	1
BP	GO:0051403	stress-activated MAPK cascade	1/336	50/18042	0.609853	0.780804	0.716255	sh3rf1	1
BP	GO:0055072	iron ion homeostasis	1/336	50/18042	0.609853	0.780804	0.716255	zgc:172271	1
BP	GO:1902476	chloride transmembrane transport	1/336	50/18042	0.609853	0.780804	0.716255	ano5a	1
BP	GO:0048703	embryonic viscerocranium morphogenesis	2/336	110/18042	0.610419	0.780913	0.716355	rtn4b/crispld2	2
BP	GO:0009890	negative regulation of biosynthetic process	8/336	454/18042	0.612748	0.783276	0.718523	fmr1/mycb/six1b/igfbp2b/loxl2b/nr2f6b/hhatlb/hoxa13a	8
BP	GO:0097529	myeloid leukocyte migration	2/336	111/18042	0.615349	0.783347	0.718588	ccl44/ccl25b	2
BP	GO:0003401	axis elongation	1/336	51/18042	0.617139	0.783347	0.718588	cthrc1a	1
BP	GO:0006469	negative regulation of protein kinase activity	1/336	51/18042	0.617139	0.783347	0.718588	ptprb	1
BP	GO:0009062	fatty acid catabolic process	1/336	51/18042	0.617139	0.783347	0.718588	cpt1ab	1
BP	GO:0009123	nucleoside monophosphate metabolic process	1/336	51/18042	0.617139	0.783347	0.718588	nt5e	1
BP	GO:0034440	lipid oxidation	1/336	51/18042	0.617139	0.783347	0.718588	cpt1ab	1
BP	GO:0045010	actin nucleation	1/336	51/18042	0.617139	0.783347	0.718588	wasf3b	1
BP	GO:0120192	tight junction assembly	1/336	51/18042	0.617139	0.783347	0.718588	rab13	1
BP	GO:0120193	tight junction organization	1/336	51/18042	0.617139	0.783347	0.718588	rab13	1
BP	GO:0048278	vesicle docking	1/336	52/18042	0.624289	0.790326	0.72499	rab13	1
BP	GO:0055113	epiboly involved in gastrulation with mouth forming second	1/336	52/18042	0.624289	0.790326	0.72499	cthrc1a	1
BP	GO:0140029	exocytic process	1/336	52/18042	0.624289	0.790326	0.72499	rab13	1
BP	GO:0042157	lipoprotein metabolic process	2/336	113/18042	0.625067	0.790326	0.72499	golga7ba/hhatlb	2
BP	GO:0051648	vesicle localization	2/336	113/18042	0.625067	0.790326	0.72499	bbs5/myo1ca	2
BP	GO:0001775	cell activation	4/336	231/18042	0.626899	0.791825	0.726365	agtpbp1/loxl3a/sh3rf1/igf2a	4
BP	GO:0043254	regulation of protein-containing complex assembly	3/336	173/18042	0.628219	0.791825	0.726365	ssh2b/wasf3b/zgc:154093	3
BP	GO:0007029	endoplasmic reticulum organization	1/336	53/18042	0.631306	0.791825	0.726365	emc2	1
BP	GO:0048015	phosphatidylinositol-mediated signaling	1/336	53/18042	0.631306	0.791825	0.726365	pdgfbb	1
BP	GO:0048840	otolith development	1/336	53/18042	0.631306	0.791825	0.726365	sparc	1
BP	GO:0061136	regulation of proteasomal protein catabolic process	1/336	53/18042	0.631306	0.791825	0.726365	csnk1da	1
BP	GO:0071599	otic vesicle development	1/336	53/18042	0.631306	0.791825	0.726365	sparc	1
BP	GO:1901657	glycosyl compound metabolic process	1/336	53/18042	0.631306	0.791825	0.726365	fuca1.1	1
BP	GO:1902115	regulation of organelle assembly	1/336	53/18042	0.631306	0.791825	0.726365	zgc:56235	1
BP	GO:1903827	regulation of cellular protein localization	1/336	53/18042	0.631306	0.791825	0.726365	gpc5b	1
BP	GO:0006470	protein dephosphorylation	3/336	174/18042	0.632096	0.791825	0.726365	ppp2r3a/ssh2b/ptprb	3
BP	GO:0018205	peptidyl-lysine modification	3/336	174/18042	0.632096	0.791825	0.726365	loxl4/loxl3a/loxl2b	3
BP	GO:0008202	steroid metabolic process	2/336	115/18042	0.634594	0.79335	0.727764	si:dkey-238o13.4/vldlr	2
BP	GO:0008380	RNA splicing	5/336	292/18042	0.636731	0.79335	0.727764	fmr1/rbfox1l/si:ch211-220i18.4/thrap3a/mbnl2	5
BP	GO:0009725	response to hormone	4/336	234/18042	0.636966	0.79335	0.727764	fkbp11/rab13/igf2a/irs1	4
BP	GO:0006352	DNA-templated transcription, initiation	1/336	54/18042	0.638193	0.79335	0.727764	gtf2a1l	1
BP	GO:0007605	sensory perception of sound	1/336	54/18042	0.638193	0.79335	0.727764	trpn1	1
BP	GO:0033059	cellular pigmentation	1/336	54/18042	0.638193	0.79335	0.727764	bbs5	1
BP	GO:0033673	negative regulation of kinase activity	1/336	54/18042	0.638193	0.79335	0.727764	ptprb	1
BP	GO:0045664	regulation of neuron differentiation	1/336	54/18042	0.638193	0.79335	0.727764	cdon	1
BP	GO:0045926	negative regulation of growth	1/336	54/18042	0.638193	0.79335	0.727764	igfbp2b	1
BP	GO:0140053	mitochondrial gene expression	1/336	54/18042	0.638193	0.79335	0.727764	mterf2	1
BP	GO:0034097	response to cytokine	3/336	177/18042	0.64356	0.79809	0.732112	ccl44/ccl25b/crlf1b	3
BP	GO:0001708	cell fate specification	2/336	117/18042	0.64393	0.79809	0.732112	fmr1/tbx3a	2
BP	GO:0022412	cellular process involved in reproduction in multicellular organism	2/336	117/18042	0.64393	0.79809	0.732112	ackr3b/bmpr1bb	2
BP	GO:0051049	regulation of transport	8/336	467/18042	0.644216	0.79809	0.732112	syt4/scn4bb/si:ch211-225p5.8/cacna1sa/kcna4/rab13/si:ch211-204c21.1/kcnf1a	8
BP	GO:0055088	lipid homeostasis	1/336	55/18042	0.644951	0.79809	0.732112	angptl3	1
BP	GO:1903050	regulation of proteolysis involved in cellular protein catabolic process	1/336	55/18042	0.644951	0.79809	0.732112	csnk1da	1
BP	GO:1901700	response to oxygen-containing compound	6/336	354/18042	0.648647	0.802025	0.735721	ache/rab13/rxrga/igf2a/irs1/rbp4	6
BP	GO:0120031	plasma membrane bounded cell projection assembly	6/336	355/18042	0.651328	0.802025	0.735721	fmr1/csnk1da/bbs5/ehd2b/zgc:154093/zgc:56235	6
BP	GO:0016358	dendrite development	1/336	56/18042	0.651583	0.802025	0.735721	ntn2	1
BP	GO:0045785	positive regulation of cell adhesion	1/336	56/18042	0.651583	0.802025	0.735721	igf2a	1
BP	GO:0051302	regulation of cell division	1/336	56/18042	0.651583	0.802025	0.735721	mdka	1
BP	GO:0072009	nephron epithelium development	1/336	56/18042	0.651583	0.802025	0.735721	ppargc1a	1
BP	GO:1903362	regulation of cellular protein catabolic process	1/336	56/18042	0.651583	0.802025	0.735721	csnk1da	1
BP	GO:1901701	cellular response to oxygen-containing compound	4/336	239/18042	0.653352	0.803593	0.73716	ache/rab13/igf2a/irs1	4
BP	GO:0010256	endomembrane system organization	4/336	240/18042	0.656569	0.806374	0.739711	adgrg1/zgc:172270/emc2/pdcd10b	4
BP	GO:0043543	protein acylation	2/336	120/18042	0.657582	0.806374	0.739711	golga7ba/hhatlb	2
BP	GO:0009267	cellular response to starvation	1/336	57/18042	0.658092	0.806374	0.739711	prkag2b	1
BP	GO:0021515	cell differentiation in spinal cord	1/336	57/18042	0.658092	0.806374	0.739711	slc16a2	1
BP	GO:0048017	inositol lipid-mediated signaling	1/336	57/18042	0.658092	0.806374	0.739711	pdgfbb	1
BP	GO:0009451	RNA modification	2/336	121/18042	0.662038	0.809322	0.742415	fmr1/apobec2b	2
BP	GO:0008593	regulation of Notch signaling pathway	1/336	58/18042	0.66448	0.809322	0.742415	chac1	1
BP	GO:0030837	negative regulation of actin filament polymerization	1/336	58/18042	0.66448	0.809322	0.742415	ssh2b	1
BP	GO:0032272	negative regulation of protein polymerization	1/336	58/18042	0.66448	0.809322	0.742415	ssh2b	1
BP	GO:0048332	mesoderm morphogenesis	1/336	58/18042	0.66448	0.809322	0.742415	lpar1	1
BP	GO:0051348	negative regulation of transferase activity	1/336	58/18042	0.66448	0.809322	0.742415	ptprb	1
BP	GO:0060348	bone development	1/336	58/18042	0.66448	0.809322	0.742415	sulf1	1
BP	GO:1901879	regulation of protein depolymerization	1/336	58/18042	0.66448	0.809322	0.742415	nes	1
BP	GO:0032101	regulation of response to external stimulus	3/336	183/18042	0.665727	0.809627	0.742696	nucb2a/si:dkey-163m14.2/clcf1	3
BP	GO:0043087	regulation of GTPase activity	3/336	183/18042	0.665727	0.809627	0.742696	ccl44/arhgap12b/ccl25b	3
BP	GO:0009799	specification of symmetry	5/336	303/18042	0.668689	0.810883	0.743847	ppp2r3a/bbs5/tbx3a/atp2a2a/has2	5
BP	GO:0009855	determination of bilateral symmetry	5/336	303/18042	0.668689	0.810883	0.743847	ppp2r3a/bbs5/tbx3a/atp2a2a/has2	5
BP	GO:0051258	protein polymerization	3/336	184/18042	0.669322	0.810883	0.743847	ssh2b/wasf3b/zgc:154093	3
BP	GO:0022037	metencephalon development	1/336	59/18042	0.670748	0.810883	0.743847	agtpbp1	1
BP	GO:0030522	intracellular receptor signaling pathway	1/336	59/18042	0.670748	0.810883	0.743847	rxrga	1
BP	GO:0033334	fin morphogenesis	1/336	59/18042	0.670748	0.810883	0.743847	lama5	1
BP	GO:0045732	positive regulation of protein catabolic process	1/336	59/18042	0.670748	0.810883	0.743847	csnk1da	1
BP	GO:0060215	primitive hemopoiesis	1/336	59/18042	0.670748	0.810883	0.743847	lpar1	1
BP	GO:0051336	regulation of hydrolase activity	6/336	363/18042	0.672319	0.812178	0.745035	angptl3/spink4/timp4.2/ccl44/arhgap12b/ccl25b	6
BP	GO:0006887	exocytosis	3/336	185/18042	0.67289	0.812263	0.745114	syt4/sytl3/rab13	3
BP	GO:0060560	developmental growth involved in morphogenesis	3/336	187/18042	0.679939	0.82013	0.75233	cthrc1a/cdh5/tmem108	3
BP	GO:0048863	stem cell differentiation	4/336	248/18042	0.681583	0.82013	0.75233	fmr1/arl6ip1/radil/pdgfra	4
BP	GO:0090066	regulation of anatomical structure size	5/336	308/18042	0.682593	0.82013	0.75233	adrb2a/ssh2b/wasf3b/zgc:154093/edn3b	5
BP	GO:0022406	membrane docking	1/336	61/18042	0.682938	0.82013	0.75233	rab13	1
BP	GO:0060216	definitive hemopoiesis	1/336	61/18042	0.682938	0.82013	0.75233	mycb	1
BP	GO:0090288	negative regulation of cellular response to growth factor stimulus	1/336	61/18042	0.682938	0.82013	0.75233	sulf1	1
BP	GO:0140056	organelle localization by membrane tethering	1/336	61/18042	0.682938	0.82013	0.75233	rab13	1
BP	GO:0010243	response to organonitrogen compound	4/336	249/18042	0.684618	0.821542	0.753625	ache/rab13/igf2a/irs1	4
BP	GO:0001702	gastrulation with mouth forming second	1/336	62/18042	0.688862	0.823596	0.755509	cthrc1a	1
BP	GO:0007416	synapse assembly	1/336	62/18042	0.688862	0.823596	0.755509	sdk2b	1
BP	GO:0022904	respiratory electron transport chain	1/336	62/18042	0.688862	0.823596	0.755509	ndufa8	1
BP	GO:0035107	appendage morphogenesis	1/336	62/18042	0.688862	0.823596	0.755509	lama5	1
BP	GO:0051651	maintenance of location in cell	1/336	62/18042	0.688862	0.823596	0.755509	ryr1a	1
BP	GO:0019953	sexual reproduction	3/336	190/18042	0.690302	0.824711	0.756532	lhfpl2a/ackr3b/bmpr1bb	3
BP	GO:0009880	embryonic pattern specification	1/336	63/18042	0.694677	0.828112	0.759652	myhz1.1	1
BP	GO:0031669	cellular response to nutrient levels	1/336	63/18042	0.694677	0.828112	0.759652	prkag2b	1
BP	GO:0050954	sensory perception of mechanical stimulus	1/336	63/18042	0.694677	0.828112	0.759652	trpn1	1
BP	GO:0006457	protein folding	2/336	129/18042	0.69603	0.829117	0.760574	fkbp1b/dnajb6b	2
BP	GO:0051656	establishment of organelle localization	3/336	192/18042	0.69707	0.829476	0.760903	bbs5/myo1ca/rhot1a	3
BP	GO:0016311	dephosphorylation	4/336	254/18042	0.699492	0.829476	0.760903	ppp2r3a/mtmr11/ssh2b/ptprb	4
BP	GO:0007596	blood coagulation	1/336	64/18042	0.700383	0.829476	0.760903	si:dkey-163m14.2	1
BP	GO:0035023	regulation of Rho protein signal transduction	1/336	64/18042	0.700383	0.829476	0.760903	si:dkey-163m14.2	1
BP	GO:0090101	negative regulation of transmembrane receptor protein serine/threonine kinase signaling pathway	1/336	64/18042	0.700383	0.829476	0.760903	fstl3	1
BP	GO:0007188	adenylate cyclase-modulating G protein-coupled receptor signaling pathway	3/336	193/18042	0.700412	0.829476	0.760903	adgrg1/adrb2a/lpar1	3
BP	GO:0044703	multi-organism reproductive process	3/336	193/18042	0.700412	0.829476	0.760903	lhfpl2a/ackr3b/bmpr1bb	3
BP	GO:0051704	multi-organism process	3/336	193/18042	0.700412	0.829476	0.760903	lhfpl2a/ackr3b/bmpr1bb	3
BP	GO:0044782	cilium organization	5/336	315/18042	0.701395	0.830035	0.761416	csnk1da/bbs5/ehd2b/lca5/zgc:56235	5
BP	GO:0030258	lipid modification	2/336	131/18042	0.704074	0.831229	0.762512	mtmr11/cpt1ab	2
BP	GO:0002683	negative regulation of immune system process	1/336	65/18042	0.705982	0.831229	0.762512	loxl3a	1
BP	GO:0007599	hemostasis	1/336	65/18042	0.705982	0.831229	0.762512	si:dkey-163m14.2	1
BP	GO:0008203	cholesterol metabolic process	1/336	65/18042	0.705982	0.831229	0.762512	vldlr	1
BP	GO:0031668	cellular response to extracellular stimulus	1/336	65/18042	0.705982	0.831229	0.762512	prkag2b	1
BP	GO:0033339	pectoral fin development	1/336	65/18042	0.705982	0.831229	0.762512	lama5	1
BP	GO:0035966	response to topologically incorrect protein	1/336	65/18042	0.705982	0.831229	0.762512	chac1	1
BP	GO:0022900	electron transport chain	1/336	66/18042	0.711478	0.834618	0.765621	ndufa8	1
BP	GO:0031333	negative regulation of protein-containing complex assembly	1/336	66/18042	0.711478	0.834618	0.765621	ssh2b	1
BP	GO:0098661	inorganic anion transmembrane transport	1/336	66/18042	0.711478	0.834618	0.765621	ano5a	1
BP	GO:2001020	regulation of response to DNA damage stimulus	1/336	66/18042	0.711478	0.834618	0.765621	fmr1	1
BP	GO:0048793	pronephros development	2/336	133/18042	0.711941	0.834618	0.765621	six2a/bbs5	2
BP	GO:0052547	regulation of peptidase activity	2/336	133/18042	0.711941	0.834618	0.765621	spink4/timp4.2	2
BP	GO:1903530	regulation of secretion by cell	2/336	134/18042	0.715808	0.837981	0.768705	syt4/rab13	2
BP	GO:0050817	coagulation	1/336	67/18042	0.716871	0.837981	0.768705	si:dkey-163m14.2	1
BP	GO:0071496	cellular response to external stimulus	1/336	67/18042	0.716871	0.837981	0.768705	prkag2b	1
BP	GO:0072073	kidney epithelium development	1/336	67/18042	0.716871	0.837981	0.768705	ppargc1a	1
BP	GO:0030031	cell projection assembly	6/336	382/18042	0.718866	0.839399	0.770006	fmr1/csnk1da/bbs5/ehd2b/zgc:154093/zgc:56235	6
BP	GO:0010001	glial cell differentiation	2/336	135/18042	0.719632	0.839399	0.770006	adgrg1/slc16a2	2
BP	GO:0043547	positive regulation of GTPase activity	2/336	135/18042	0.719632	0.839399	0.770006	ccl44/ccl25b	2
BP	GO:0001933	negative regulation of protein phosphorylation	1/336	68/18042	0.722163	0.840542	0.771055	ptprb	1
BP	GO:0019216	regulation of lipid metabolic process	1/336	68/18042	0.722163	0.840542	0.771055	cpt1ab	1
BP	GO:0042594	response to starvation	1/336	68/18042	0.722163	0.840542	0.771055	prkag2b	1
BP	GO:0045892	negative regulation of transcription, DNA-templated	5/336	324/18042	0.724419	0.842366	0.772728	mycb/six1b/loxl2b/nr2f6b/hoxa13a	5
BP	GO:0061024	membrane organization	6/336	385/18042	0.725781	0.842366	0.772728	adgrg1/syt4/zgc:172270/emc2/rab13/rhot1a	6
BP	GO:1902679	negative regulation of RNA biosynthetic process	5/336	325/18042	0.726897	0.842366	0.772728	mycb/six1b/loxl2b/nr2f6b/hoxa13a	5
BP	GO:1903507	negative regulation of nucleic acid-templated transcription	5/336	325/18042	0.726897	0.842366	0.772728	mycb/six1b/loxl2b/nr2f6b/hoxa13a	5
BP	GO:0009306	protein secretion	1/336	69/18042	0.727357	0.842366	0.772728	rab13	1
BP	GO:0035592	establishment of protein localization to extracellular region	1/336	69/18042	0.727357	0.842366	0.772728	rab13	1
BP	GO:1902904	negative regulation of supramolecular fiber organization	1/336	69/18042	0.727357	0.842366	0.772728	ssh2b	1
BP	GO:0042552	myelination	1/336	70/18042	0.732454	0.846461	0.776484	adgrg1	1
BP	GO:0048469	cell maturation	1/336	70/18042	0.732454	0.846461	0.776484	lyz	1
BP	GO:0071692	protein localization to extracellular region	1/336	70/18042	0.732454	0.846461	0.776484	rab13	1
BP	GO:0051046	regulation of secretion	2/336	139/18042	0.734497	0.848219	0.778097	syt4/rab13	2
BP	GO:0008543	fibroblast growth factor receptor signaling pathway	1/336	71/18042	0.737456	0.848622	0.778467	sulf1	1
BP	GO:0046165	alcohol biosynthetic process	1/336	71/18042	0.737456	0.848622	0.778467	gch2	1
BP	GO:0055076	transition metal ion homeostasis	1/336	71/18042	0.737456	0.848622	0.778467	zgc:172271	1
BP	GO:0070121	Kupffer's vesicle development	1/336	71/18042	0.737456	0.848622	0.778467	bbs5	1
BP	GO:1902652	secondary alcohol metabolic process	1/336	71/18042	0.737456	0.848622	0.778467	vldlr	1
BP	GO:0050900	leukocyte migration	2/336	140/18042	0.738107	0.848771	0.778603	ccl44/ccl25b	2
BP	GO:0007265	Ras protein signal transduction	3/336	206/18042	0.741331	0.849462	0.779237	si:dkey-163m14.2/zgc:154093/ctnnal1	3
BP	GO:0006119	oxidative phosphorylation	1/336	72/18042	0.742365	0.849462	0.779237	ndufa8	1
BP	GO:0007030	Golgi organization	1/336	72/18042	0.742365	0.849462	0.779237	pdcd10b	1
BP	GO:0007272	ensheathment of neurons	1/336	72/18042	0.742365	0.849462	0.779237	adgrg1	1
BP	GO:0008366	axon ensheathment	1/336	72/18042	0.742365	0.849462	0.779237	adgrg1	1
BP	GO:0044344	cellular response to fibroblast growth factor stimulus	1/336	72/18042	0.742365	0.849462	0.779237	sulf1	1
BP	GO:0071774	response to fibroblast growth factor	1/336	72/18042	0.742365	0.849462	0.779237	sulf1	1
BP	GO:0009798	axis specification	1/336	73/18042	0.747182	0.853772	0.783191	rspo3	1
BP	GO:0051494	negative regulation of cytoskeleton organization	1/336	73/18042	0.747182	0.853772	0.783191	ssh2b	1
BP	GO:1901698	response to nitrogen compound	4/336	272/18042	0.748838	0.855063	0.784375	ache/rab13/igf2a/irs1	4
BP	GO:0051640	organelle localization	4/336	273/18042	0.751388	0.85582	0.785069	bbs5/rab13/myo1ca/rhot1a	4
BP	GO:0006956	complement activation	1/336	74/18042	0.751909	0.85582	0.785069	c3a.4	1
BP	GO:0043244	regulation of protein-containing complex disassembly	1/336	74/18042	0.751909	0.85582	0.785069	nes	1
BP	GO:1990542	mitochondrial transmembrane transport	1/336	74/18042	0.751909	0.85582	0.785069	slc25a5	1
BP	GO:0006643	membrane lipid metabolic process	2/336	144/18042	0.752132	0.85582	0.785069	smpd3/cers4b	2
BP	GO:0042326	negative regulation of phosphorylation	1/336	75/18042	0.756548	0.859642	0.788576	ptprb	1
BP	GO:0060173	limb development	1/336	75/18042	0.756548	0.859642	0.788576	lama5	1
BP	GO:0016125	sterol metabolic process	1/336	76/18042	0.761101	0.863006	0.791662	vldlr	1
BP	GO:0044272	sulfur compound biosynthetic process	1/336	76/18042	0.761101	0.863006	0.791662	bhmt	1
BP	GO:0090504	epiboly	1/336	76/18042	0.761101	0.863006	0.791662	cthrc1a	1
BP	GO:0001704	formation of primary germ layer	1/336	77/18042	0.765569	0.867467	0.795754	lpar1	1
BP	GO:0022603	regulation of anatomical structure morphogenesis	5/336	342/18042	0.766591	0.868021	0.796261	thbs1a/tie1/zgc:154093/cdh5/rspo3	5
BP	GO:0042063	gliogenesis	2/336	149/18042	0.768751	0.86986	0.797949	adgrg1/slc16a2	2
BP	GO:0015748	organophosphate ester transport	1/336	78/18042	0.769954	0.870615	0.798642	slc25a5	1
BP	GO:1904888	cranial skeletal system development	3/336	218/18042	0.775054	0.875774	0.803374	rtn4b/pdgfra/crispld2	3
BP	GO:0009100	glycoprotein metabolic process	4/336	284/18042	0.778145	0.877205	0.804687	b3gnt5a/galnt16/dse/sulf1	4
BP	GO:0009913	epidermal cell differentiation	1/336	80/18042	0.778479	0.877205	0.804687	svep1	1
BP	GO:0051251	positive regulation of lymphocyte activation	1/336	80/18042	0.778479	0.877205	0.804687	igf2a	1
BP	GO:0051261	protein depolymerization	1/336	80/18042	0.778479	0.877205	0.804687	nes	1
BP	GO:0008360	regulation of cell shape	1/336	81/18042	0.782623	0.881264	0.80841	zgc:154093	1
BP	GO:0051253	negative regulation of RNA metabolic process	5/336	351/18042	0.785767	0.884192	0.811096	mycb/six1b/loxl2b/nr2f6b/hoxa13a	5
BP	GO:0032102	negative regulation of response to external stimulus	1/336	82/18042	0.786689	0.884618	0.811486	nucb2a	1
BP	GO:0002460	adaptive immune response based on somatic recombination of immune receptors built from immunoglobulin superfamily domains	1/336	83/18042	0.79068	0.886652	0.813353	loxl3a	1
BP	GO:0002696	positive regulation of leukocyte activation	1/336	83/18042	0.79068	0.886652	0.813353	igf2a	1
BP	GO:0043488	regulation of mRNA stability	1/336	83/18042	0.79068	0.886652	0.813353	fmr1	1
BP	GO:0050867	positive regulation of cell activation	1/336	83/18042	0.79068	0.886652	0.813353	igf2a	1
BP	GO:0002252	immune effector process	2/336	157/18042	0.793328	0.889009	0.815514	c3a.4/loxl3a	2
BP	GO:0001817	regulation of cytokine production	1/336	84/18042	0.794596	0.889204	0.815694	sulf1	1
BP	GO:0045862	positive regulation of proteolysis	1/336	84/18042	0.794596	0.889204	0.815694	csnk1da	1
BP	GO:0040008	regulation of growth	2/336	159/18042	0.799101	0.893631	0.819754	igfbp2b/igfbp7	2
BP	GO:0010876	lipid localization	3/336	228/18042	0.800335	0.893997	0.82009	bscl2l/rbp4/vldlr	3
BP	GO:0031016	pancreas development	2/336	160/18042	0.801934	0.893997	0.82009	sox4b/bhmt	2
BP	GO:0009581	detection of external stimulus	1/336	86/18042	0.802211	0.893997	0.82009	trpn1	1
BP	GO:0009582	detection of abiotic stimulus	1/336	86/18042	0.802211	0.893997	0.82009	trpn1	1
BP	GO:0061013	regulation of mRNA catabolic process	1/336	86/18042	0.802211	0.893997	0.82009	fmr1	1
BP	GO:0045087	innate immune response	3/336	229/18042	0.802728	0.893997	0.82009	ccl44/ptx3a/ccl25b	3
BP	GO:0009628	response to abiotic stimulus	5/336	360/18042	0.803704	0.894471	0.820525	kcnma1a/trpn1/mb/loxl2b/irs1	5
BP	GO:0043487	regulation of RNA stability	1/336	87/18042	0.805912	0.896315	0.822217	fmr1	1
BP	GO:0003006	developmental process involved in reproduction	2/336	162/18042	0.807494	0.897461	0.823268	lhfpl2a/bmpr1bb	2
BP	GO:0060271	cilium assembly	4/336	298/18042	0.808857	0.89814	0.823891	csnk1da/bbs5/ehd2b/zgc:56235	4
BP	GO:0042176	regulation of protein catabolic process	1/336	88/18042	0.809544	0.89814	0.823891	csnk1da	1
BP	GO:0031329	regulation of cellular catabolic process	3/336	232/18042	0.809762	0.89814	0.823891	fmr1/csnk1da/cpt1ab	3
BP	GO:0007276	gamete generation	2/336	164/18042	0.812915	0.90001	0.825606	ackr3b/bmpr1bb	2
BP	GO:0007623	circadian rhythm	1/336	89/18042	0.813108	0.90001	0.825606	csnk1da	1
BP	GO:0060027	convergent extension involved in gastrulation	1/336	89/18042	0.813108	0.90001	0.825606	has2	1
BP	GO:0007264	small GTPase mediated signal transduction	4/336	302/18042	0.81697	0.903669	0.828963	si:dkey-163m14.2/zgc:154093/ctnnal1/plce1	4
BP	GO:0001816	cytokine production	1/336	91/18042	0.820039	0.905216	0.830382	sulf1	1
BP	GO:0008037	cell recognition	1/336	91/18042	0.820039	0.905216	0.830382	bsg	1
BP	GO:0017148	negative regulation of translation	1/336	91/18042	0.820039	0.905216	0.830382	fmr1	1
BP	GO:0048609	multicellular organismal reproductive process	2/336	168/18042	0.82335	0.906429	0.831495	ackr3b/bmpr1bb	2
BP	GO:0007281	germ cell development	1/336	92/18042	0.823407	0.906429	0.831495	bmpr1bb	1
BP	GO:0042472	inner ear morphogenesis	1/336	92/18042	0.823407	0.906429	0.831495	sparc	1
BP	GO:0045055	regulated exocytosis	1/336	92/18042	0.823407	0.906429	0.831495	syt4	1
BP	GO:0016050	vesicle organization	2/336	169/18042	0.825876	0.906429	0.831495	syt4/rab13	2
BP	GO:0032504	multicellular organism reproduction	2/336	169/18042	0.825876	0.906429	0.831495	ackr3b/bmpr1bb	2
BP	GO:0007034	vacuolar transport	1/336	93/18042	0.826713	0.906429	0.831495	stam	1
BP	GO:0035162	embryonic hemopoiesis	1/336	93/18042	0.826713	0.906429	0.831495	lpar1	1
BP	GO:0042471	ear morphogenesis	1/336	93/18042	0.826713	0.906429	0.831495	sparc	1
BP	GO:0051050	positive regulation of transport	1/336	93/18042	0.826713	0.906429	0.831495	si:ch211-204c21.1	1
BP	GO:0034249	negative regulation of cellular amide metabolic process	1/336	94/18042	0.829957	0.909373	0.834195	fmr1	1
BP	GO:0010563	negative regulation of phosphorus metabolic process	1/336	95/18042	0.83314	0.911632	0.836268	ptprb	1
BP	GO:0045936	negative regulation of phosphate metabolic process	1/336	95/18042	0.83314	0.911632	0.836268	ptprb	1
BP	GO:0008285	negative regulation of cell population proliferation	1/336	96/18042	0.836264	0.913207	0.837712	igfbp2b	1
BP	GO:0099003	vesicle-mediated transport in synapse	1/336	96/18042	0.836264	0.913207	0.837712	sncga	1
BP	GO:0099504	synaptic vesicle cycle	1/336	96/18042	0.836264	0.913207	0.837712	sncga	1
BP	GO:0006959	humoral immune response	1/336	97/18042	0.839329	0.915939	0.840219	c3a.4	1
BP	GO:0021782	glial cell development	1/336	98/18042	0.842338	0.91799	0.8421	adgrg1	1
BP	GO:0060341	regulation of cellular localization	1/336	98/18042	0.842338	0.91799	0.8421	gpc5b	1
BP	GO:0022414	reproductive process	4/336	316/18042	0.843169	0.91828	0.842366	moto/lhfpl2a/ackr3b/bmpr1bb	4
BP	GO:0030335	positive regulation of cell migration	1/336	99/18042	0.84529	0.919974	0.84392	pdgfbb	1
BP	GO:0048839	inner ear development	2/336	178/18042	0.847189	0.920662	0.844551	six1b/sparc	2
BP	GO:0032535	regulation of cellular component size	3/336	250/18042	0.847656	0.920662	0.844551	ssh2b/wasf3b/zgc:154093	3
BP	GO:0009060	aerobic respiration	1/336	100/18042	0.848187	0.920662	0.844551	ndufa8	1
BP	GO:0022604	regulation of cell morphogenesis	1/336	100/18042	0.848187	0.920662	0.844551	zgc:154093	1
BP	GO:0000003	reproduction	4/336	320/18042	0.850051	0.921896	0.845683	moto/lhfpl2a/ackr3b/bmpr1bb	4
BP	GO:0001505	regulation of neurotransmitter levels	1/336	101/18042	0.85103	0.921896	0.845683	ache	1
BP	GO:0043624	cellular protein complex disassembly	1/336	101/18042	0.85103	0.921896	0.845683	nes	1
BP	GO:0043583	ear development	2/336	180/18042	0.851592	0.921896	0.845683	six1b/sparc	2
BP	GO:0046942	carboxylic acid transport	1/336	102/18042	0.85382	0.923694	0.847332	slc16a1b	1
BP	GO:0045934	negative regulation of nucleobase-containing compound metabolic process	5/336	392/18042	0.858022	0.927622	0.850936	mycb/six1b/loxl2b/nr2f6b/hoxa13a	5
BP	GO:0051129	negative regulation of cellular component organization	2/336	184/18042	0.860053	0.929201	0.852384	pdgfbb/ssh2b	2
BP	GO:0072594	establishment of protein localization to organelle	2/336	185/18042	0.862099	0.930792	0.853844	gdap1/stam	2
BP	GO:0001558	regulation of cell growth	1/336	106/18042	0.864468	0.931495	0.854488	igfbp7	1
BP	GO:1901617	organic hydroxy compound biosynthetic process	1/336	106/18042	0.864468	0.931495	0.854488	gch2	1
BP	GO:2000147	positive regulation of cell motility	1/336	106/18042	0.864468	0.931495	0.854488	pdgfbb	1
BP	GO:0051345	positive regulation of hydrolase activity	2/336	187/18042	0.866108	0.932644	0.855542	ccl44/ccl25b	2
BP	GO:0051272	positive regulation of cellular component movement	1/336	107/18042	0.867007	0.932994	0.855864	pdgfbb	1
BP	GO:0010628	positive regulation of gene expression	2/336	188/18042	0.868073	0.933522	0.856348	fmr1/sulf1	2
BP	GO:0009894	regulation of catabolic process	3/336	262/18042	0.869128	0.934039	0.856823	fmr1/csnk1da/cpt1ab	3
BP	GO:0002250	adaptive immune response	1/336	109/18042	0.871944	0.935122	0.857816	loxl3a	1
BP	GO:0006909	phagocytosis	1/336	109/18042	0.871944	0.935122	0.857816	lrp1aa	1
BP	GO:0048638	regulation of developmental growth	1/336	109/18042	0.871944	0.935122	0.857816	igfbp2b	1
BP	GO:0030855	epithelial cell differentiation	3/336	264/18042	0.872435	0.935122	0.857816	bhmt/svep1/thbs3a	3
BP	GO:0032940	secretion by cell	3/336	265/18042	0.874061	0.935933	0.858559	syt4/sytl3/rab13	3
BP	GO:0040017	positive regulation of locomotion	1/336	110/18042	0.874343	0.935933	0.858559	pdgfbb	1
BP	GO:0006644	phospholipid metabolic process	3/336	266/18042	0.875669	0.936603	0.859175	angptl3/smpd3/mtmr11	3
BP	GO:0046578	regulation of Ras protein signal transduction	1/336	111/18042	0.876698	0.936603	0.859175	si:dkey-163m14.2	1
BP	GO:0051321	meiotic cell cycle	1/336	111/18042	0.876698	0.936603	0.859175	moto	1
BP	GO:0006486	protein glycosylation	2/336	195/18042	0.881099	0.939218	0.861573	b3gnt5a/galnt16	2
BP	GO:0043413	macromolecule glycosylation	2/336	195/18042	0.881099	0.939218	0.861573	b3gnt5a/galnt16	2
BP	GO:0031331	positive regulation of cellular catabolic process	1/336	113/18042	0.881275	0.939218	0.861573	csnk1da	1
BP	GO:0006952	defense response	6/336	476/18042	0.881456	0.939218	0.861573	npsn/ccl44/loxl3a/thbs1a/ptx3a/ccl25b	6
BP	GO:0098542	defense response to other organism	4/336	341/18042	0.882128	0.939319	0.861666	npsn/ccl44/ptx3a/ccl25b	4
BP	GO:0010639	negative regulation of organelle organization	1/336	115/18042	0.885684	0.942301	0.864402	ssh2b	1
BP	GO:0006397	mRNA processing	4/336	344/18042	0.886189	0.942301	0.864402	fmr1/rbfox1l/si:ch211-220i18.4/mbnl2	4
BP	GO:0002064	epithelial cell development	1/336	116/18042	0.887826	0.942301	0.864402	bhmt	1
BP	GO:0030218	erythrocyte differentiation	1/336	116/18042	0.887826	0.942301	0.864402	sparc	1
BP	GO:0034976	response to endoplasmic reticulum stress	1/336	116/18042	0.887826	0.942301	0.864402	dnajb6b	1
BP	GO:0034101	erythrocyte homeostasis	1/336	117/18042	0.889929	0.943301	0.865319	sparc	1
BP	GO:1990138	neuron projection extension	1/336	117/18042	0.889929	0.943301	0.865319	tmem108	1
BP	GO:0045333	cellular respiration	1/336	118/18042	0.891992	0.944873	0.86676	ndufa8	1
BP	GO:0045596	negative regulation of cell differentiation	1/336	119/18042	0.894017	0.946401	0.868162	loxl3a	1
BP	GO:0070085	glycosylation	2/336	207/18042	0.900704	0.952101	0.873391	b3gnt5a/galnt16	2
BP	GO:0006886	intracellular protein transport	6/336	494/18042	0.901278	0.952101	0.873391	sytl3/arl6ip1/gdap1/stam/golga7ba/arl14	6
BP	GO:0046903	secretion	3/336	284/18042	0.901654	0.952101	0.873391	syt4/sytl3/rab13	3
BP	GO:0048511	rhythmic process	1/336	123/18042	0.901744	0.952101	0.873391	csnk1da	1
BP	GO:0042742	defense response to bacterium	1/336	124/18042	0.903587	0.95289	0.874115	npsn	1
BP	GO:0006869	lipid transport	2/336	209/18042	0.903663	0.95289	0.874115	rbp4/vldlr	2
BP	GO:0048285	organelle fission	2/336	213/18042	0.909337	0.958252	0.879033	gdap1/epgn	2
BP	GO:0002262	myeloid cell homeostasis	1/336	128/18042	0.910618	0.958359	0.879132	sparc	1
BP	GO:0007219	Notch signaling pathway	1/336	128/18042	0.910618	0.958359	0.879132	chac1	1
BP	GO:0006402	mRNA catabolic process	1/336	129/18042	0.912295	0.958752	0.879492	fmr1	1
BP	GO:0002682	regulation of immune system process	4/336	366/18042	0.912413	0.958752	0.879492	c3a.4/loxl3a/sh3rf1/igf2a	4
BP	GO:0000226	microtubule cytoskeleton organization	4/336	367/18042	0.913466	0.958752	0.879492	eml2/csnk1da/map7d2a/ccdc69	4
BP	GO:0031503	protein-containing complex localization	1/336	130/18042	0.91394	0.958752	0.879492	lca5	1
BP	GO:0051056	regulation of small GTPase mediated signal transduction	1/336	130/18042	0.91394	0.958752	0.879492	si:dkey-163m14.2	1
BP	GO:0002253	activation of immune response	1/336	131/18042	0.915554	0.959406	0.880092	c3a.4	1
BP	GO:0006260	DNA replication	1/336	132/18042	0.917138	0.959406	0.880092	igfbp2b	1
BP	GO:0032984	protein-containing complex disassembly	1/336	132/18042	0.917138	0.959406	0.880092	nes	1
BP	GO:0097190	apoptotic signaling pathway	1/336	132/18042	0.917138	0.959406	0.880092	rhot1a	1
BP	GO:0009896	positive regulation of catabolic process	1/336	133/18042	0.918693	0.959406	0.880092	csnk1da	1
BP	GO:0046488	phosphatidylinositol metabolic process	1/336	133/18042	0.918693	0.959406	0.880092	mtmr11	1
BP	GO:0048588	developmental cell growth	1/336	133/18042	0.918693	0.959406	0.880092	tmem108	1
BP	GO:0002684	positive regulation of immune system process	2/336	221/18042	0.91976	0.959904	0.880549	c3a.4/igf2a	2
BP	GO:0050776	regulation of immune response	2/336	222/18042	0.920981	0.960562	0.881152	c3a.4/loxl3a	2
BP	GO:0032259	methylation	2/336	223/18042	0.922185	0.9612	0.881738	bhmt/coq3	2
BP	GO:0022618	ribonucleoprotein complex assembly	1/336	136/18042	0.923184	0.961625	0.882128	si:ch211-220i18.4	1
BP	GO:0023061	signal release	1/336	137/18042	0.924625	0.96251	0.88294	syt4	1
BP	GO:0071826	ribonucleoprotein complex subunit organization	1/336	140/18042	0.92879	0.965609	0.885782	si:ch211-220i18.4	1
BP	GO:0140014	mitotic nuclear division	1/336	140/18042	0.92879	0.965609	0.885782	epgn	1
BP	GO:0046777	protein autophosphorylation	1/336	141/18042	0.930126	0.966381	0.88649	pdgfbb	1
BP	GO:0033365	protein localization to organelle	3/336	315/18042	0.935175	0.971005	0.890732	gdap1/emc2/stam	3
BP	GO:0048872	homeostasis of number of cells	1/336	147/18042	0.937636	0.972293	0.891914	sparc	1
BP	GO:0006401	RNA catabolic process	1/336	148/18042	0.938807	0.972293	0.891914	fmr1	1
BP	GO:0010975	regulation of neuron projection development	1/336	148/18042	0.938807	0.972293	0.891914	clcf1	1
BP	GO:0050906	detection of stimulus involved in sensory perception	1/336	148/18042	0.938807	0.972293	0.891914	trpn1	1
BP	GO:0044419	biological process involved in interspecies interaction between organisms	5/336	469/18042	0.939476	0.972367	0.891981	apnl/npsn/ccl44/ptx3a/ccl25b	5
BP	GO:0050778	positive regulation of immune response	1/336	150/18042	0.941084	0.973411	0.89294	c3a.4	1
BP	GO:0009101	glycoprotein biosynthetic process	2/336	242/18042	0.942016	0.973756	0.893256	b3gnt5a/galnt16	2
BP	GO:0007601	visual perception	1/336	166/18042	0.956504	0.988104	0.906418	lum	1
BP	GO:0007346	regulation of mitotic cell cycle	2/336	264/18042	0.958987	0.99004	0.908194	mdka/epgn	2
BP	GO:0006417	regulation of translation	1/336	170/18042	0.959684	0.990131	0.908277	fmr1	1
BP	GO:0050953	sensory perception of light stimulus	1/336	172/18042	0.961186	0.991051	0.909121	lum	1
BP	GO:0034248	regulation of cellular amide metabolic process	1/336	177/18042	0.9647	0.993415	0.91129	fmr1	1
BP	GO:0048193	Golgi vesicle transport	1/336	177/18042	0.9647	0.993415	0.91129	rab13	1
BP	GO:0022411	cellular component disassembly	1/336	185/18042	0.969676	0.997907	0.91541	nes	1
BP	GO:0051301	cell division	2/336	287/18042	0.971607	0.998706	0.916143	mdka/bmpr1bb	2
BP	GO:0016071	mRNA metabolic process	4/336	458/18042	0.972941	0.998706	0.916143	fmr1/rbfox1l/si:ch211-220i18.4/mbnl2	4
BP	GO:0000280	nuclear division	1/336	191/18042	0.972943	0.998706	0.916143	epgn	1
BP	GO:0043207	response to external biotic stimulus	4/336	462/18042	0.974353	0.998706	0.916143	npsn/ccl44/ptx3a/ccl25b	4
BP	GO:0051707	response to other organism	4/336	462/18042	0.974353	0.998706	0.916143	npsn/ccl44/ptx3a/ccl25b	4
BP	GO:0006650	glycerophospholipid metabolic process	1/336	194/18042	0.974442	0.998706	0.916143	mtmr11	1
BP	GO:0010941	regulation of cell death	4/336	464/18042	0.975033	0.998706	0.916143	adgrg1/sncga/nes/clu	4
BP	GO:0009607	response to biotic stimulus	4/336	465/18042	0.975366	0.998706	0.916143	npsn/ccl44/ptx3a/ccl25b	4
BP	GO:0008610	lipid biosynthetic process	3/336	395/18042	0.979223	0.999919	0.917256	tecra/tecrl2b/rdh10a	3
BP	GO:0030099	myeloid cell differentiation	1/336	211/18042	0.981501	0.999919	0.917256	sparc	1
BP	GO:0010564	regulation of cell cycle process	1/336	213/18042	0.982192	0.999919	0.917256	epgn	1
BP	GO:0051606	detection of stimulus	1/336	216/18042	0.98318	0.999919	0.917256	trpn1	1
BP	GO:0016567	protein ubiquitination	4/336	495/18042	0.98363	0.999919	0.917256	si:ch211-14a17.10/sh3rf1/si:ch73-54f23.4/pdzrn3b	4
BP	GO:0016570	histone modification	1/336	224/18042	0.985555	0.999919	0.917256	padi2	1
BP	GO:0009617	response to bacterium	1/336	228/18042	0.986614	0.999919	0.917256	npsn	1
BP	GO:0010629	negative regulation of gene expression	2/336	343/18042	0.988638	0.999919	0.917256	fmr1/chac1	2
BP	GO:0046486	glycerolipid metabolic process	1/336	240/18042	0.98935	0.999919	0.917256	mtmr11	1
BP	GO:0043161	proteasome-mediated ubiquitin-dependent protein catabolic process	1/336	242/18042	0.989748	0.999919	0.917256	csnk1da	1
BP	GO:0043066	negative regulation of apoptotic process	1/336	244/18042	0.990131	0.999919	0.917256	nes	1
BP	GO:0043069	negative regulation of programmed cell death	1/336	249/18042	0.991028	0.999919	0.917256	nes	1
BP	GO:0051726	regulation of cell cycle	3/336	463/18042	0.992525	0.999919	0.917256	mdka/epgn/irx1b	3
BP	GO:0090407	organophosphate biosynthetic process	2/336	370/18042	0.992758	0.999919	0.917256	gch2/zgc:172076	2
BP	GO:1901137	carbohydrate derivative biosynthetic process	3/336	476/18042	0.993881	0.999919	0.917256	b3gnt5a/galnt16/has2	3
BP	GO:0060548	negative regulation of cell death	1/336	270/18042	0.99399	0.999919	0.917256	nes	1
BP	GO:0010498	proteasomal protein catabolic process	1/336	274/18042	0.994431	0.999919	0.917256	csnk1da	1
BP	GO:0007600	sensory perception	2/336	390/18042	0.994828	0.999919	0.917256	trpn1/lum	2
BP	GO:0006325	chromatin organization	1/336	291/18042	0.995975	0.999919	0.917256	loxl2b	1
BP	GO:0010608	posttranscriptional regulation of gene expression	1/336	305/18042	0.99692	0.999919	0.917256	fmr1	1
BP	GO:0006511	ubiquitin-dependent protein catabolic process	2/336	424/18042	0.997099	0.999919	0.917256	csnk1da/stam	2
BP	GO:0042981	regulation of apoptotic process	2/336	429/18042	0.997337	0.999919	0.917256	adgrg1/nes	2
BP	GO:0019941	modification-dependent protein catabolic process	2/336	435/18042	0.997597	0.999919	0.917256	csnk1da/stam	2
BP	GO:0043067	regulation of programmed cell death	2/336	436/18042	0.997638	0.999919	0.917256	adgrg1/nes	2
BP	GO:0022613	ribonucleoprotein complex biogenesis	1/336	324/18042	0.997859	0.999919	0.917256	si:ch211-220i18.4	1
BP	GO:1903047	mitotic cell cycle process	1/336	324/18042	0.997859	0.999919	0.917256	epgn	1
BP	GO:0043632	modification-dependent macromolecule catabolic process	2/336	442/18042	0.997869	0.999919	0.917256	csnk1da/stam	2
BP	GO:0006412	translation	2/336	455/18042	0.998297	0.999919	0.917256	fmr1/si:dkey-37o8.1	2
BP	GO:0043043	peptide biosynthetic process	2/336	460/18042	0.998438	0.999919	0.917256	fmr1/si:dkey-37o8.1	2
BP	GO:0051603	proteolysis involved in cellular protein catabolic process	2/336	494/18042	0.999134	0.999919	0.917256	csnk1da/stam	2
BP	GO:0044257	cellular protein catabolic process	2/336	498/18042	0.999193	0.999919	0.917256	csnk1da/stam	2
BP	GO:0007268	chemical synaptic transmission	1/336	375/18042	0.999195	0.999919	0.917256	sncga	1
BP	GO:0098916	anterograde trans-synaptic signaling	1/336	375/18042	0.999195	0.999919	0.917256	sncga	1
BP	GO:0099537	trans-synaptic signaling	1/336	378/18042	0.99924	0.999919	0.917256	sncga	1
BP	GO:0099536	synaptic signaling	1/336	389/18042	0.999385	0.999919	0.917256	sncga	1
BP	GO:0006974	cellular response to DNA damage stimulus	1/336	428/18042	0.999709	0.999919	0.917256	fmr1	1
BP	GO:0006259	DNA metabolic process	1/336	473/18042	0.999878	0.999919	0.917256	apobec2b	1
BP	GO:0051276	chromosome organization	1/336	494/18042	0.999919	0.999919	0.917256	loxl2b	1
CC	GO:0030312	external encapsulating structure	28/353	325/18361	3.73175e-11	4.42212e-09	3.98708e-09	angptl3/colq/si:dkey-65b12.6/col10a1a/lama5/col17a1a/gpc5b/adamts3/angptl5/col27a1b/col6a1/col6a2/fgl2a/fgl2b/mmp15a/ndp/ntn2/omd/postna/postnb/thbs3a/thbs4a/vwa1/col16a1/col5a2a/loxl2b/lum/scara3	28
CC	GO:0031012	extracellular matrix	28/353	325/18361	3.73175e-11	4.42212e-09	3.98708e-09	angptl3/colq/si:dkey-65b12.6/col10a1a/lama5/col17a1a/gpc5b/adamts3/angptl5/col27a1b/col6a1/col6a2/fgl2a/fgl2b/mmp15a/ndp/ntn2/omd/postna/postnb/thbs3a/thbs4a/vwa1/col16a1/col5a2a/loxl2b/lum/scara3	28
CC	GO:0062023	collagen-containing extracellular matrix	16/353	161/18361	8.95371e-08	7.07343e-06	6.37755e-06	angptl3/lama5/gpc5b/angptl5/col6a1/col6a2/fgl2a/fgl2b/ntn2/omd/thbs3a/thbs4a/vwa1/col5a2a/loxl2b/lum	16
CC	GO:0005882	intermediate filament	9/353	76/18361	1.48584e-05	0.000871651	0.000785899	krt15/si:dkey-183i3.5/wu:fk65c09/zgc:92380/krtt1c19e/narf/nes/pleca/krt8	9
CC	GO:0045111	intermediate filament cytoskeleton	9/353	78/18361	1.83893e-05	0.000871651	0.000785899	krt15/si:dkey-183i3.5/wu:fk65c09/zgc:92380/krtt1c19e/narf/nes/pleca/krt8	9
CC	GO:0005581	collagen trimer	7/353	60/18361	0.000147218	0.00581511	0.00524302	col6a4a/col10a1a/cthrc1a/col27a1b/col15a1a/col5a2a/adipoqb	7
CC	GO:0030017	sarcomere	9/353	121/18361	0.000553501	0.01874	0.0168964	myoz1b/actn3a/myoz2b/synpo2lb/ryr1a/si:dkey-238i5.2/tnnc1b/tnni1c/tnnt2e	9
CC	GO:0030016	myofibril	9/353	127/18361	0.000785489	0.0218805	0.0197279	myoz1b/actn3a/myoz2b/synpo2lb/ryr1a/si:dkey-238i5.2/tnnc1b/tnni1c/tnnt2e	9
CC	GO:0043292	contractile fiber	9/353	128/18361	0.000830905	0.0218805	0.0197279	myoz1b/actn3a/myoz2b/synpo2lb/ryr1a/si:dkey-238i5.2/tnnc1b/tnni1c/tnnt2e	9
CC	GO:0043235	receptor complex	14/353	280/18361	0.0011013	0.0258995	0.0233515	gprc5ba/lrp2a/ddr2a/ephb2b/itga11b/tie1/itga9/pdgfra/bmpr1bb/crlf1b/gpr156/itgbl1/kdrl/ptprb	14
CC	GO:0030018	Z disc	6/353	62/18361	0.00120209	0.0258995	0.0233515	myoz1b/actn3a/myoz2b/synpo2lb/ryr1a/si:dkey-238i5.2	6
CC	GO:0031674	I band	6/353	67/18361	0.00180119	0.0355736	0.0320739	myoz1b/actn3a/myoz2b/synpo2lb/ryr1a/si:dkey-238i5.2	6
CC	GO:0016529	sarcoplasmic reticulum	4/353	29/18361	0.00218156	0.0397715	0.0358588	jph1a/si:ch211-266g18.10/atp2a2a/ryr1a	4
CC	GO:0015629	actin cytoskeleton	14/353	309/18361	0.00274965	0.044307	0.0399481	actc1a/myhz1.1/myoz1b/actn3a/myh7ba/myoz2b/smtnl1/synpo2lb/myo1ca/si:dkey-238i5.2/tnnc1b/tnni1c/tnnt2e/tpm3	14
CC	GO:0016528	sarcoplasm	4/353	31/18361	0.00280424	0.044307	0.0399481	jph1a/si:ch211-266g18.10/atp2a2a/ryr1a	4
CC	GO:0099513	polymeric cytoskeletal fiber	15/353	388/18361	0.00842606	0.124811	0.112532	krt15/si:dkey-183i3.5/wu:fk65c09/zgc:92380/krtt1c19e/csnk1da/kif21a/radil/narf/nes/pleca/smtnl1/kif26ab/krt8/tpm3	15
CC	GO:0042383	sarcolemma	4/353	47/18361	0.0125072	0.173822	0.156722	slc8a4b/zgc:172270/pleca/ryr1a	4
CC	GO:0005861	troponin complex	3/353	26/18361	0.0132017	0.173822	0.156722	tnnc1b/tnni1c/tnnt2e	3
CC	GO:0033017	sarcoplasmic reticulum membrane	2/353	10/18361	0.0149776	0.186825	0.168446	si:ch211-266g18.10/ryr1a	2
CC	GO:0031307	integral component of mitochondrial outer membrane	2/353	12/18361	0.0214182	0.25084	0.226162	gdap1/rhot1a	2
CC	GO:0016328	lateral plasma membrane	2/353	13/18361	0.0249949	0.25084	0.226162	rab13/bsg	2
CC	GO:0008305	integrin complex	3/353	33/18361	0.0251104	0.25084	0.226162	itga11b/itga9/itgbl1	3
CC	GO:0005865	striated muscle thin filament	3/353	34/18361	0.0271581	0.25084	0.226162	tnnc1b/tnni1c/tnnt2e	3
CC	GO:0036379	myofilament	3/353	34/18361	0.0271581	0.25084	0.226162	tnnc1b/tnni1c/tnnt2e	3
CC	GO:0098636	protein complex involved in cell adhesion	3/353	34/18361	0.0271581	0.25084	0.226162	itga11b/itga9/itgbl1	3
CC	GO:0031306	intrinsic component of mitochondrial outer membrane	2/353	14/18361	0.0287955	0.25084	0.226162	gdap1/rhot1a	2
CC	GO:0005925	focal adhesion	4/353	62/18361	0.03132	0.25084	0.226162	zgc:172270/pleca/pxna/itgbl1	4
CC	GO:0032592	integral component of mitochondrial membrane	4/353	62/18361	0.03132	0.25084	0.226162	gdap1/coa3b/cox16/rhot1a	4
CC	GO:1902495	transmembrane transporter complex	10/353	263/18361	0.0314287	0.25084	0.226162	atp1b3b/scn4bb/si:ch211-225p5.8/atp1b1a/cacna1sa/kcna4/ttyh2/kcnf1a/ndufa8/ryr1a	10
CC	GO:0034399	nuclear periphery	2/353	15/18361	0.0328102	0.25084	0.226162	narf/krt8	2
CC	GO:0046930	pore complex	2/353	15/18361	0.0328102	0.25084	0.226162	apnl/zgc:56235	2
CC	GO:1990351	transporter complex	10/353	269/18361	0.0358216	0.265304	0.239204	atp1b3b/scn4bb/si:ch211-225p5.8/atp1b1a/cacna1sa/kcna4/ttyh2/kcnf1a/ndufa8/ryr1a	10
CC	GO:0030055	cell-substrate junction	4/353	66/18361	0.0381517	0.26594	0.239777	zgc:172270/pleca/pxna/itgbl1	4
CC	GO:0098573	intrinsic component of mitochondrial membrane	4/353	66/18361	0.0381517	0.26594	0.239777	gdap1/coa3b/cox16/rhot1a	4
CC	GO:0001518	voltage-gated sodium channel complex	2/353	19/18361	0.0508222	0.344139	0.310283	scn4bb/si:ch211-225p5.8	2
CC	GO:0031312	extrinsic component of organelle membrane	2/353	20/18361	0.055769	0.367146	0.331027	emc2/coq3	2
CC	GO:0034706	sodium channel complex	2/353	21/18361	0.0608766	0.389939	0.351577	scn4bb/si:ch211-225p5.8	2
CC	GO:0098797	plasma membrane protein complex	13/353	422/18361	0.0652117	0.406715	0.366703	gja5b/atp1b3b/scn4bb/si:ch211-225p5.8/atp1b1a/cacna1sa/itga11b/kcna4/cdh5/itga9/gpr156/itgbl1/kcnf1a	13
CC	GO:0016605	PML body	2/353	24/18361	0.077085	0.44235	0.398832	hipk3b/ppargc1a	2
CC	GO:0034703	cation channel complex	6/353	154/18361	0.077222	0.44235	0.398832	scn4bb/si:ch211-225p5.8/cacna1sa/kcna4/kcnf1a/ryr1a	6
CC	GO:0030424	axon	7/353	192/18361	0.0780181	0.44235	0.398832	alcamb/slc8a4b/sncga/syt4/fmr1/tmem108/bsg	7
CC	GO:0005604	basement membrane	3/353	53/18361	0.0817525	0.44235	0.398832	lama5/ntn2/loxl2b	3
CC	GO:0031225	anchored component of membrane	3/353	53/18361	0.0817525	0.44235	0.398832	gpc5b/ca4a/nt5e	3
CC	GO:0005777	peroxisome	4/353	86/18361	0.0839905	0.44235	0.398832	aox5/gstk2/crata/hsdl2	4
CC	GO:0042579	microbody	4/353	86/18361	0.0839905	0.44235	0.398832	aox5/gstk2/crata/hsdl2	4
CC	GO:0048471	perinuclear region of cytoplasm	5/353	122/18361	0.0865447	0.445893	0.402027	fmr1/pde4ca/ehd2b/pleca/sh3rf1	5
CC	GO:0055038	recycling endosome membrane	2/353	28/18361	0.10049	0.500448	0.451214	ehd2b/rab13	2
CC	GO:0016324	apical plasma membrane	4/353	92/18361	0.101357	0.500448	0.451214	lrp2a/acy3.2/slc4a2a/atp6v1aa	4
CC	GO:0016459	myosin complex	3/353	59/18361	0.104539	0.504136	0.45454	myhz1.1/myh7ba/myo1ca	3
CC	GO:0016323	basolateral plasma membrane	3/353	60/18361	0.108557	0.504136	0.45454	rhbg/slc4a2a/bsg	3
CC	GO:0034702	ion channel complex	7/353	209/18361	0.109342	0.504136	0.45454	scn4bb/si:ch211-225p5.8/cacna1sa/kcna4/ttyh2/kcnf1a/ryr1a	7
CC	GO:0005741	mitochondrial outer membrane	4/353	95/18361	0.110612	0.504136	0.45454	gdap1/cpt1ab/rhot1a/zgc:56235	4
CC	GO:0045177	apical part of cell	4/353	96/18361	0.113779	0.508783	0.45873	lrp2a/acy3.2/slc4a2a/atp6v1aa	4
CC	GO:0009986	cell surface	9/353	300/18361	0.125897	0.552549	0.49819	gpc5b/lpar1/sulf1/tgfbr3/ackr4b/ackr3b/anos1b/crlf1b/itgbl1	9
CC	GO:0019867	outer membrane	4/353	103/18361	0.137022	0.574844	0.518292	gdap1/cpt1ab/rhot1a/zgc:56235	4
CC	GO:0031968	organelle outer membrane	4/353	103/18361	0.137022	0.574844	0.518292	gdap1/cpt1ab/rhot1a/zgc:56235	4
CC	GO:0030027	lamellipodium	3/353	67/18361	0.138254	0.574844	0.518292	rab13/sh3rf1/wasf3b	3
CC	GO:0030864	cortical actin cytoskeleton	2/353	35/18361	0.145214	0.593374	0.534999	actn3a/si:dkey-238i5.2	2
CC	GO:0009925	basal plasma membrane	3/353	72/18361	0.160954	0.646544	0.582937	rhbg/slc4a2a/bsg	3
CC	GO:0098802	plasma membrane signaling receptor complex	4/353	113/18361	0.173175	0.653552	0.589256	itga11b/itga9/gpr156/itgbl1	4
CC	GO:0031966	mitochondrial membrane	11/353	413/18361	0.173926	0.653552	0.589256	gdap1/coq9/clu/coa3b/coq3/cox16/cpt1ab/ndufa8/rhot1a/slc25a5/zgc:56235	11
CC	GO:0031314	extrinsic component of mitochondrial inner membrane	1/353	10/18361	0.176487	0.653552	0.589256	coq3	1
CC	GO:0032420	stereocilium	1/353	10/18361	0.176487	0.653552	0.589256	myo1ca	1
CC	GO:0045095	keratin filament	1/353	10/18361	0.176487	0.653552	0.589256	krt8	1
CC	GO:0045178	basal part of cell	3/353	78/18361	0.189536	0.660604	0.595615	rhbg/slc4a2a/bsg	3
CC	GO:0002178	palmitoyltransferase complex	1/353	11/18361	0.192328	0.660604	0.595615	golga7ba	1
CC	GO:0005869	dynactin complex	1/353	11/18361	0.192328	0.660604	0.595615	actc1a	1
CC	GO:0016363	nuclear matrix	1/353	11/18361	0.192328	0.660604	0.595615	krt8	1
CC	GO:0071144	heteromeric SMAD protein complex	1/353	11/18361	0.192328	0.660604	0.595615	smad3b	1
CC	GO:0031301	integral component of organelle membrane	7/353	246/18361	0.196517	0.665351	0.599895	bscl2l/gdap1/ktn1/emc2/coa3b/cox16/rhot1a	7
CC	GO:0055037	recycling endosome	3/353	80/18361	0.199337	0.665394	0.599933	ehd2b/rab13/zgc:172271	3
CC	GO:0072546	EMC complex	1/353	12/18361	0.207865	0.67664	0.610073	emc2	1
CC	GO:0008076	voltage-gated potassium channel complex	2/353	46/18361	0.221318	0.67664	0.610073	kcna4/kcnf1a	2
CC	GO:0005740	mitochondrial envelope	11/353	437/18361	0.222037	0.67664	0.610073	gdap1/coq9/clu/coa3b/coq3/cox16/cpt1ab/ndufa8/rhot1a/slc25a5/zgc:56235	11
CC	GO:0033180	proton-transporting V-type ATPase, V1 domain	1/353	13/18361	0.223104	0.67664	0.610073	atp6v1aa	1
CC	GO:0043256	laminin complex	1/353	13/18361	0.223104	0.67664	0.610073	lama5	1
CC	GO:0071141	SMAD protein complex	1/353	13/18361	0.223104	0.67664	0.610073	smad3b	1
CC	GO:0030863	cortical cytoskeleton	2/353	47/18361	0.228423	0.67664	0.610073	actn3a/si:dkey-238i5.2	2
CC	GO:0031305	integral component of mitochondrial inner membrane	2/353	47/18361	0.228423	0.67664	0.610073	coa3b/cox16	2
CC	GO:0034704	calcium channel complex	2/353	47/18361	0.228423	0.67664	0.610073	cacna1sa/ryr1a	2
CC	GO:0070161	anchoring junction	8/353	305/18361	0.234681	0.67664	0.610073	gja5b/zgc:172270/pleca/pxna/rab13/cdh5/si:ch211-222f23.6/itgbl1	8
CC	GO:0031300	intrinsic component of organelle membrane	7/353	260/18361	0.235109	0.67664	0.610073	bscl2l/gdap1/ktn1/emc2/coa3b/cox16/rhot1a	7
CC	GO:0005769	early endosome	4/353	130/18361	0.240828	0.67664	0.610073	ehd2b/stam/tmem108/zgc:172271	4
CC	GO:0031304	intrinsic component of mitochondrial inner membrane	2/353	49/18361	0.242677	0.67664	0.610073	coa3b/cox16	2
CC	GO:0034705	potassium channel complex	2/353	49/18361	0.242677	0.67664	0.610073	kcna4/kcnf1a	2
CC	GO:0032994	protein-lipid complex	1/353	15/18361	0.252711	0.680597	0.61364	vldlr	1
CC	GO:0034358	plasma lipoprotein particle	1/353	15/18361	0.252711	0.680597	0.61364	vldlr	1
CC	GO:1990777	lipoprotein particle	1/353	15/18361	0.252711	0.680597	0.61364	vldlr	1
CC	GO:0031252	cell leading edge	4/353	135/18361	0.261798	0.695608	0.627174	rab13/sh3rf1/wasf3b/myo1ca	4
CC	GO:0030867	rough endoplasmic reticulum membrane	1/353	16/18361	0.26709	0.695608	0.627174	arl6ip1	1
CC	GO:0032421	stereocilium bundle	1/353	16/18361	0.26709	0.695608	0.627174	myo1ca	1
CC	GO:0005871	kinesin complex	2/353	53/18361	0.271269	0.698814	0.630065	kif21a/kif26ab	2
CC	GO:0030139	endocytic vesicle	2/353	54/18361	0.278419	0.709519	0.639717	ehd2b/rab13	2
CC	GO:0030140	trans-Golgi network transport vesicle	1/353	18/18361	0.295025	0.74384	0.670661	rab13	1
CC	GO:0000159	protein phosphatase type 2A complex	1/353	19/18361	0.308592	0.753982	0.679806	ppp2r3a	1
CC	GO:0005844	polysome	1/353	19/18361	0.308592	0.753982	0.679806	fmr1	1
CC	GO:0060170	ciliary membrane	1/353	19/18361	0.308592	0.753982	0.679806	bbs5	1
CC	GO:0030141	secretory granule	2/353	59/18361	0.314047	0.75948	0.684763	rab13/clu	2
CC	GO:0090575	RNA polymerase II transcription regulator complex	3/353	103/18361	0.317881	0.760988	0.686123	gtf2a1l/smad3b/rxrga	3
CC	GO:0005884	actin filament	2/353	61/18361	0.3282	0.763978	0.688819	smtnl1/tpm3	2
CC	GO:0030176	integral component of endoplasmic reticulum membrane	3/353	106/18361	0.333688	0.763978	0.688819	bscl2l/ktn1/emc2	3
CC	GO:0031941	filamentous actin	1/353	21/18361	0.334949	0.763978	0.688819	smtnl1	1
CC	GO:0051233	spindle midzone	1/353	21/18361	0.334949	0.763978	0.688819	ccdc69	1
CC	GO:0150034	distal axon	2/353	62/18361	0.335248	0.763978	0.688819	sncga/fmr1	2
CC	GO:0033178	proton-transporting two-sector ATPase complex, catalytic domain	1/353	22/18361	0.34775	0.784921	0.707702	atp6v1aa	1
CC	GO:0031227	intrinsic component of endoplasmic reticulum membrane	3/353	113/18361	0.370472	0.79435	0.716203	bscl2l/ktn1/emc2	3
CC	GO:0005791	rough endoplasmic reticulum	1/353	24/18361	0.372619	0.79435	0.716203	arl6ip1	1
CC	GO:0032589	neuron projection membrane	1/353	24/18361	0.372619	0.79435	0.716203	myo1ca	1
CC	GO:0005963	magnesium-dependent protein serine/threonine phosphatase complex	1/353	26/18361	0.396542	0.79435	0.716203	ppp2r3a	1
CC	GO:0016342	catenin complex	1/353	26/18361	0.396542	0.79435	0.716203	cdh5	1
CC	GO:0098858	actin-based cell projection	2/353	71/18361	0.397497	0.79435	0.716203	fmr1/myo1ca	2
CC	GO:0019866	organelle inner membrane	7/353	315/18361	0.402829	0.79435	0.716203	coq9/tmem120b/coa3b/coq3/cox16/ndufa8/slc25a5	7
CC	GO:0005938	cell cortex	4/353	168/18361	0.404836	0.79435	0.716203	apnl/actn3a/pxna/si:dkey-238i5.2	4
CC	GO:0010494	cytoplasmic stress granule	1/353	27/18361	0.40816	0.79435	0.716203	fmr1	1
CC	GO:0046658	anchored component of plasma membrane	1/353	27/18361	0.40816	0.79435	0.716203	gpc5b	1
CC	GO:0005902	microvillus	1/353	29/18361	0.430732	0.79435	0.716203	myo1ca	1
CC	GO:0033176	proton-transporting V-type ATPase complex	1/353	29/18361	0.430732	0.79435	0.716203	atp6v1aa	1
CC	GO:0036452	ESCRT complex	1/353	29/18361	0.430732	0.79435	0.716203	stam	1
CC	GO:0043679	axon terminus	1/353	29/18361	0.430732	0.79435	0.716203	sncga	1
CC	GO:0098862	cluster of actin-based cell projections	1/353	29/18361	0.430732	0.79435	0.716203	myo1ca	1
CC	GO:0005875	microtubule associated complex	3/353	126/18361	0.437567	0.79435	0.716203	actc1a/kif21a/kif26ab	3
CC	GO:0005637	nuclear inner membrane	1/353	30/18361	0.441694	0.79435	0.716203	tmem120b	1
CC	GO:0005876	spindle microtubule	1/353	30/18361	0.441694	0.79435	0.716203	csnk1da	1
CC	GO:0044306	neuron projection terminus	1/353	30/18361	0.441694	0.79435	0.716203	sncga	1
CC	GO:0140534	endoplasmic reticulum protein-containing complex	2/353	78/18361	0.444006	0.79435	0.716203	arl6ip1/emc2	2
CC	GO:0001725	stress fiber	1/353	31/18361	0.452445	0.79435	0.716203	si:dkey-238i5.2	1
CC	GO:0097517	contractile actin filament bundle	1/353	31/18361	0.452445	0.79435	0.716203	si:dkey-238i5.2	1
CC	GO:0043204	perikaryon	1/353	32/18361	0.46299	0.79435	0.716203	fmr1	1
CC	GO:0099503	secretory vesicle	4/353	183/18361	0.46893	0.79435	0.716203	syt4/sytl3/rab13/clu	4
CC	GO:0005743	mitochondrial inner membrane	6/353	285/18361	0.468947	0.79435	0.716203	coq9/coa3b/coq3/cox16/ndufa8/slc25a5	6
CC	GO:0005912	adherens junction	2/353	82/18361	0.469676	0.79435	0.716203	cdh5/si:ch211-222f23.6	2
CC	GO:0043025	neuronal cell body	2/353	82/18361	0.469676	0.79435	0.716203	sncga/fmr1	2
CC	GO:0005901	caveola	1/353	33/18361	0.473332	0.79435	0.716203	zgc:172270	1
CC	GO:0030426	growth cone	1/353	33/18361	0.473332	0.79435	0.716203	fmr1	1
CC	GO:0042641	actomyosin	1/353	33/18361	0.473332	0.79435	0.716203	si:dkey-238i5.2	1
CC	GO:0044853	plasma membrane raft	1/353	33/18361	0.473332	0.79435	0.716203	zgc:172270	1
CC	GO:0005811	lipid droplet	1/353	34/18361	0.483476	0.79435	0.716203	rdh10a	1
CC	GO:0005905	clathrin-coated pit	1/353	34/18361	0.483476	0.79435	0.716203	vldlr	1
CC	GO:0005922	connexin complex	1/353	34/18361	0.483476	0.79435	0.716203	gja5b	1
CC	GO:0070382	exocytic vesicle	3/353	136/18361	0.4873	0.79435	0.716203	syt4/sytl3/rab13	3
CC	GO:0010008	endosome membrane	4/353	188/18361	0.489759	0.79435	0.716203	ehd2b/rab13/stam/tmem108	4
CC	GO:0044297	cell body	2/353	86/18361	0.494626	0.79435	0.716203	sncga/fmr1	2
CC	GO:0005923	bicellular tight junction	2/353	87/18361	0.500747	0.79435	0.716203	rab13/cdh5	2
CC	GO:0019898	extrinsic component of membrane	4/353	192/18361	0.506179	0.79435	0.716203	apnl/emc2/cdh5/coq3	4
CC	GO:0070160	tight junction	2/353	88/18361	0.50682	0.79435	0.716203	rab13/cdh5	2
CC	GO:0005758	mitochondrial intermembrane space	1/353	37/18361	0.512753	0.79435	0.716203	ndufa8	1
CC	GO:0031970	organelle envelope lumen	1/353	37/18361	0.512753	0.79435	0.716203	ndufa8	1
CC	GO:0031253	cell projection membrane	2/353	90/18361	0.518821	0.79435	0.716203	bbs5/myo1ca	2
CC	GO:0005747	mitochondrial respiratory chain complex I	1/353	38/18361	0.522139	0.79435	0.716203	ndufa8	1
CC	GO:0005891	voltage-gated calcium channel complex	1/353	38/18361	0.522139	0.79435	0.716203	cacna1sa	1
CC	GO:0030175	filopodium	1/353	38/18361	0.522139	0.79435	0.716203	fmr1	1
CC	GO:0030964	NADH dehydrogenase complex	1/353	38/18361	0.522139	0.79435	0.716203	ndufa8	1
CC	GO:0045271	respiratory chain complex I	1/353	38/18361	0.522139	0.79435	0.716203	ndufa8	1
CC	GO:0005667	transcription regulator complex	5/353	251/18361	0.530863	0.79435	0.716203	six2a/gtf2a1l/six1b/smad3b/rxrga	5
CC	GO:0005798	Golgi-associated vesicle	1/353	39/18361	0.531345	0.79435	0.716203	rab13	1
CC	GO:0032432	actin filament bundle	1/353	39/18361	0.531345	0.79435	0.716203	si:dkey-238i5.2	1
CC	GO:0098793	presynapse	4/353	200/18361	0.538288	0.79435	0.716203	sncga/fmr1/rab13/ppfibp1a	4
CC	GO:0005819	spindle	3/353	147/18361	0.53943	0.79435	0.716203	eml2/csnk1da/ccdc69	3
CC	GO:0048786	presynaptic active zone	1/353	40/18361	0.540375	0.79435	0.716203	ppfibp1a	1
CC	GO:0005921	gap junction	1/353	41/18361	0.549231	0.79435	0.716203	gja5b	1
CC	GO:0030496	midbody	1/353	41/18361	0.549231	0.79435	0.716203	ccdc69	1
CC	GO:0005759	mitochondrial matrix	3/353	151/18361	0.557623	0.79435	0.716203	pptc7a/mterf2/pdk1	3
CC	GO:0016592	mediator complex	1/353	42/18361	0.557916	0.79435	0.716203	thrap3a	1
CC	GO:0034707	chloride channel complex	1/353	42/18361	0.557916	0.79435	0.716203	ttyh2	1
CC	GO:0014069	postsynaptic density	2/353	97/18361	0.559266	0.79435	0.716203	fmr1/tmem108	2
CC	GO:0043296	apical junction complex	2/353	97/18361	0.559266	0.79435	0.716203	rab13/cdh5	2
CC	GO:0032279	asymmetric synapse	2/353	98/18361	0.564843	0.79435	0.716203	fmr1/tmem108	2
CC	GO:0098984	neuron to neuron synapse	2/353	98/18361	0.564843	0.79435	0.716203	fmr1/tmem108	2
CC	GO:0030427	site of polarized growth	1/353	43/18361	0.566435	0.79435	0.716203	fmr1	1
CC	GO:0005793	endoplasmic reticulum-Golgi intermediate compartment	1/353	44/18361	0.57479	0.796639	0.718267	nucb2a	1
CC	GO:0072686	mitotic spindle	1/353	44/18361	0.57479	0.796639	0.718267	eml2	1
CC	GO:0008287	protein serine/threonine phosphatase complex	1/353	46/18361	0.591022	0.806295	0.726973	ppp2r3a	1
CC	GO:1903293	phosphatase complex	1/353	46/18361	0.591022	0.806295	0.726973	ppp2r3a	1
CC	GO:0005802	trans-Golgi network	2/353	103/18361	0.591963	0.806295	0.726973	chac1/rab13	2
CC	GO:0031901	early endosome membrane	1/353	48/18361	0.606635	0.821558	0.740734	stam	1
CC	GO:0043197	dendritic spine	1/353	51/18361	0.628948	0.842151	0.759301	fmr1	1
CC	GO:0044309	neuron spine	1/353	51/18361	0.628948	0.842151	0.759301	fmr1	1
CC	GO:0098791	Golgi apparatus subcompartment	3/353	170/18361	0.637871	0.849301	0.765747	chac1/rab13/sulf1	3
CC	GO:0001726	ruffle	1/353	53/18361	0.643118	0.851502	0.767733	myo1ca	1
CC	GO:0099572	postsynaptic specialization	2/353	114/18361	0.647138	0.852065	0.768239	fmr1/tmem108	2
CC	GO:0016469	proton-transporting two-sector ATPase complex	1/353	55/18361	0.656748	0.85583	0.771634	atp6v1aa	1
CC	GO:0009897	external side of plasma membrane	3/353	175/18361	0.65722	0.85583	0.771634	ackr4b/ackr3b/crlf1b	3
CC	GO:0005930	axoneme	1/353	58/18361	0.676225	0.869599	0.784049	lca5	1
CC	GO:0016591	RNA polymerase II, holoenzyme	1/353	58/18361	0.676225	0.869599	0.784049	gtf2a1l	1
CC	GO:0031256	leading edge membrane	1/353	59/18361	0.68247	0.869599	0.784049	myo1ca	1
CC	GO:0097014	ciliary plasm	1/353	59/18361	0.68247	0.869599	0.784049	lca5	1
CC	GO:0030136	clathrin-coated vesicle	1/353	60/18361	0.688594	0.871007	0.785319	rab13	1
CC	GO:0005911	cell-cell junction	4/353	244/18361	0.693273	0.871007	0.785319	gja5b/rab13/cdh5/si:ch211-222f23.6	4
CC	GO:0032838	plasma membrane bounded cell projection cytoplasm	1/353	61/18361	0.694601	0.871007	0.785319	lca5	1
CC	GO:0030659	cytoplasmic vesicle membrane	6/353	364/18361	0.704078	0.874221	0.788217	rhbg/ehd2b/rab13/stam/tmem108/ryr1a	6
CC	GO:0016604	nuclear body	2/353	127/18361	0.704541	0.874221	0.788217	hipk3b/ppargc1a	2
CC	GO:0012506	vesicle membrane	6/353	367/18361	0.711469	0.874243	0.788236	rhbg/ehd2b/rab13/stam/tmem108/ryr1a	6
CC	GO:0031965	nuclear membrane	1/353	64/18361	0.711936	0.874243	0.788236	tmem120b	1
CC	GO:0005874	microtubule	4/353	254/18361	0.722812	0.878655	0.792214	csnk1da/kif21a/radil/kif26ab	4
CC	GO:0005746	mitochondrial respirasome	1/353	66/18361	0.722944	0.878655	0.792214	ndufa8	1
CC	GO:0036064	ciliary basal body	1/353	68/18361	0.733533	0.886976	0.799716	bbs5	1
CC	GO:0098803	respiratory chain complex	1/353	69/18361	0.738675	0.88866	0.801234	ndufa8	1
CC	GO:0030133	transport vesicle	3/353	200/18361	0.742728	0.889023	0.801562	syt4/sytl3/rab13	3
CC	GO:0098794	postsynapse	4/353	263/18361	0.747553	0.889656	0.802133	kcnma1a/slc8a4b/fmr1/tmem108	4
CC	GO:0005795	Golgi stack	1/353	72/18361	0.753515	0.889656	0.802133	sulf1	1
CC	GO:0061695	transferase complex, transferring phosphorus-containing groups	3/353	205/18361	0.757632	0.889656	0.802133	gtf2a1l/prkag2b/pfkmb	3
CC	GO:1902911	protein kinase complex	1/353	73/18361	0.758272	0.889656	0.802133	prkag2b	1
CC	GO:0045121	membrane raft	1/353	75/18361	0.767514	0.891671	0.803949	zgc:172270	1
CC	GO:0098857	membrane microdomain	1/353	75/18361	0.767514	0.891671	0.803949	zgc:172270	1
CC	GO:0099568	cytoplasmic region	1/353	79/18361	0.784955	0.90105	0.812406	lca5	1
CC	GO:1990204	oxidoreductase complex	1/353	79/18361	0.784955	0.90105	0.812406	ndufa8	1
CC	GO:0005635	nuclear envelope	2/353	150/18361	0.786993	0.90105	0.812406	dnajb6b/tmem120b	2
CC	GO:0070469	respirasome	1/353	81/18361	0.793179	0.903766	0.814855	ndufa8	1
CC	GO:0000775	chromosome, centromeric region	1/353	84/18361	0.804931	0.903931	0.815003	fmr1	1
CC	GO:0055029	nuclear DNA-directed RNA polymerase complex	1/353	84/18361	0.804931	0.903931	0.815003	gtf2a1l	1
CC	GO:0000428	DNA-directed RNA polymerase complex	1/353	85/18361	0.808699	0.903931	0.815003	gtf2a1l	1
CC	GO:0005768	endosome	6/353	414/18361	0.8108	0.903931	0.815003	ehd2b/lpar1/rab13/stam/tmem108/zgc:172271	6
CC	GO:0030880	RNA polymerase complex	1/353	86/18361	0.812394	0.903931	0.815003	gtf2a1l	1
CC	GO:0000139	Golgi membrane	4/353	309/18361	0.848311	0.939484	0.847059	b3gnt5a/zgc:172270/galnt16/pdcd10b	4
CC	GO:0036464	cytoplasmic ribonucleoprotein granule	1/353	102/18361	0.862705	0.950981	0.857425	fmr1	1
CC	GO:0036477	somatodendritic compartment	3/353	253/18361	0.867742	0.952106	0.858439	alcamb/sncga/fmr1	3
CC	GO:0098687	chromosomal region	1/353	107/18361	0.875474	0.956163	0.862097	fmr1	1
CC	GO:0035770	ribonucleoprotein granule	1/353	109/18361	0.880244	0.956962	0.862818	fmr1	1
CC	GO:0008021	synaptic vesicle	1/353	116/18361	0.895548	0.969155	0.873811	rab13	1
CC	GO:0098800	inner mitochondrial membrane protein complex	1/353	119/18361	0.901495	0.969169	0.873824	ndufa8	1
CC	GO:0030135	coated vesicle	1/353	123/18361	0.908902	0.969169	0.873824	rab13	1
CC	GO:0019897	extrinsic component of plasma membrane	1/353	128/18361	0.917384	0.969169	0.873824	cdh5	1
CC	GO:0030425	dendrite	2/353	214/18361	0.919665	0.969169	0.873824	alcamb/fmr1	2
CC	GO:0097447	dendritic tree	2/353	214/18361	0.919665	0.969169	0.873824	alcamb/fmr1	2
CC	GO:0098552	side of membrane	3/353	292/18361	0.922046	0.969169	0.873824	ackr4b/ackr3b/crlf1b	3
CC	GO:0005929	cilium	3/353	294/18361	0.924187	0.969169	0.873824	bbs5/lca5/pdgfra	3
CC	GO:0005774	vacuolar membrane	1/353	149/18361	0.945215	0.986854	0.889769	abcb6a	1
CC	GO:0045211	postsynaptic membrane	1/353	169/18361	0.962969	0.997	0.898917	kcnma1a	1
CC	GO:0005773	vacuole	2/353	276/18361	0.970635	0.997	0.898917	fuca1.1/abcb6a	2
CC	GO:0005815	microtubule organizing center	2/353	300/18361	0.98034	0.997	0.898917	bbs5/smtnl1	2
CC	GO:0098798	mitochondrial protein-containing complex	1/353	203/18361	0.980991	0.997	0.898917	ndufa8	1
CC	GO:0097060	synaptic membrane	1/353	210/18361	0.983432	0.997	0.898917	kcnma1a	1
CC	GO:0005764	lysosome	1/353	212/18361	0.98407	0.997	0.898917	fuca1.1	1
CC	GO:0000323	lytic vacuole	1/353	213/18361	0.98438	0.997	0.898917	fuca1.1	1
CC	GO:0005730	nucleolus	1/353	237/18361	0.990254	0.998371	0.900152	fmr1	1
CC	GO:0000785	chromatin	1/353	263/18361	0.994158	0.998371	0.900152	loxl2b	1
CC	GO:1990904	ribonucleoprotein complex	1/353	487/18361	0.999931	0.999931	0.901559	fmr1	1
MF	GO:0038024	cargo receptor activity	7/326	55/17745	6.30565e-05	0.0253487	0.0240278	loxl4/cfi/loxl3a/lrp1aa/ackr4b/loxl2b/vldlr	7
MF	GO:0005539	glycosaminoglycan binding	9/326	108/17745	0.000169559	0.0271481	0.0257334	colq/mdka/lyve1a/sulf1/tgfbr3/thbs1a/thbs3a/thbs4a/rspo3	9
MF	GO:0003779	actin binding	19/326	407/17745	0.000202597	0.0271481	0.0257334	enah/enc1/fhod3b/myhz1.1/myoz1b/actn3a/flnca/marcksl1a/myh7ba/myoz2b/pleca/ssh2b/synpo2lb/wasf3b/ctnnal1/myo1ca/si:dkey-238i5.2/tnnc1b/tpm3	19
MF	GO:0005201	extracellular matrix structural constituent	8/326	93/17745	0.00031286	0.0314424	0.029804	colq/col10a1a/lama5/col17a1a/col27a1b/col16a1/col5a2a/scara3	8
MF	GO:0016641	oxidoreductase activity, acting on the CH-NH2 group of donors, oxygen as acceptor	4/326	20/17745	0.000429332	0.0345183	0.0327196	loxl4/loxl3a/aoc1/loxl2b	4
MF	GO:0005507	copper ion binding	5/326	39/17745	0.00069979	0.0468859	0.0444428	loxl4/sncga/loxl3a/aoc1/loxl2b	5
MF	GO:0016638	oxidoreductase activity, acting on the CH-NH2 group of donors	4/326	24/17745	0.000888632	0.0510328	0.0483736	loxl4/loxl3a/aoc1/loxl2b	4
MF	GO:0005044	scavenger receptor activity	5/326	44/17745	0.0012248	0.0560045	0.0530863	loxl4/cfi/loxl3a/ackr4b/loxl2b	5
MF	GO:0019200	carbohydrate kinase activity	4/326	27/17745	0.00140543	0.0560045	0.0530863	pfkfb2b/pfkfb4a/hk1/pfkmb	4
MF	GO:0019199	transmembrane receptor protein kinase activity	7/326	92/17745	0.00152744	0.0560045	0.0530863	ddr2a/ephb2b/tgfbr3/tie1/pdgfra/bmpr1bb/kdrl	7
MF	GO:0008443	phosphofructokinase activity	3/326	13/17745	0.00153246	0.0560045	0.0530863	pfkfb2b/pfkfb4a/pfkmb	3
MF	GO:0008201	heparin binding	6/326	74/17745	0.00238434	0.0798756	0.0757134	colq/mdka/thbs1a/thbs3a/thbs4a/rspo3	6
MF	GO:0050839	cell adhesion molecule binding	8/326	133/17745	0.00320544	0.0991219	0.0939569	lama5/postna/postnb/cdh5/ctnnal1/bsg/itgbl1/ptprb	8
MF	GO:0004181	metallocarboxypeptidase activity	3/326	22/17745	0.00730278	0.209694	0.198767	agtpbp1/cpa6/cpm	3
MF	GO:0051015	actin filament binding	10/326	223/17745	0.00839714	0.225043	0.213317	fhod3b/myhz1.1/actn3a/marcksl1a/myh7ba/ctnnal1/myo1ca/si:dkey-238i5.2/tnnc1b/tpm3	10
MF	GO:0004714	transmembrane receptor protein tyrosine kinase activity	5/326	72/17745	0.0104119	0.247678	0.234772	ddr2a/ephb2b/tie1/pdgfra/kdrl	5
MF	GO:0004712	protein serine/threonine/tyrosine kinase activity	3/326	25/17745	0.0104739	0.247678	0.234772	sbk3/si:ch211-171h4.3/dyrk4	3
MF	GO:0008235	metalloexopeptidase activity	4/326	49/17745	0.0123796	0.276479	0.262072	agtpbp1/metap1/cpa6/cpm	4
MF	GO:0019838	growth factor binding	5/326	80/17745	0.0159027	0.336468	0.318935	tgfbr3/igfbp2b/pdgfra/igfbp7/kdrl	5
MF	GO:0008238	exopeptidase activity	5/326	84/17745	0.0192583	0.387091	0.36692	agtpbp1/metap1/dpp7/cpa6/cpm	5
MF	GO:1901681	sulfur compound binding	6/326	118/17745	0.0218041	0.401325	0.380413	colq/mdka/thbs1a/thbs3a/thbs4a/rspo3	6
MF	GO:0004180	carboxypeptidase activity	3/326	33/17745	0.0223159	0.401325	0.380413	agtpbp1/cpa6/cpm	3
MF	GO:0001671	ATPase activator activity	2/326	13/17745	0.0229614	0.401325	0.380413	atp1b3b/atp1b1a	2
MF	GO:0005024	transforming growth factor beta-activated receptor activity	2/326	14/17745	0.0264676	0.41508	0.393451	tgfbr3/bmpr1bb	2
MF	GO:0016208	AMP binding	2/326	14/17745	0.0264676	0.41508	0.393451	prkag2b/pfkmb	2
MF	GO:0019829	ATPase-coupled cation transmembrane transporter activity	3/326	36/17745	0.028057	0.41508	0.393451	atp1a1a.3/atp6v1aa/atp2a2a	3
MF	GO:0004713	protein tyrosine kinase activity	6/326	127/17745	0.0298981	0.41508	0.393451	hipk3b/ddr2a/ephb2b/tie1/pdgfra/kdrl	6
MF	GO:0004708	MAP kinase kinase activity	2/326	15/17745	0.0301746	0.41508	0.393451	sbk3/si:ch211-171h4.3	2
MF	GO:0044325	transmembrane transporter binding	3/326	38/17745	0.0322784	0.41508	0.393451	pacs2/scn4bb/si:ch211-225p5.8	3
MF	GO:0005501	retinoid binding	2/326	16/17745	0.0340737	0.41508	0.393451	crabp1b/rbp4	2
MF	GO:0019203	carbohydrate phosphatase activity	2/326	16/17745	0.0340737	0.41508	0.393451	pfkfb2b/pfkfb4a	2
MF	GO:0019840	isoprenoid binding	2/326	16/17745	0.0340737	0.41508	0.393451	crabp1b/rbp4	2
MF	GO:0050308	sugar-phosphatase activity	2/326	16/17745	0.0340737	0.41508	0.393451	pfkfb2b/pfkfb4a	2
MF	GO:0045296	cadherin binding	3/326	40/17745	0.0368119	0.435246	0.412566	cdh5/ctnnal1/ptprb	3
MF	GO:0008308	voltage-gated anion channel activity	2/326	17/17745	0.0381568	0.438258	0.415422	clcn1b/zgc:56235	2
MF	GO:0005253	anion channel activity	4/326	70/17745	0.0398266	0.444544	0.42138	ano5a/clcn1b/ttyh2/zgc:56235	4
MF	GO:0008374	O-acyltransferase activity	3/326	42/17745	0.0416535	0.444544	0.42138	gstk2/cpt1ab/crata	3
MF	GO:0008237	metallopeptidase activity	7/326	174/17745	0.0420215	0.444544	0.42138	agtpbp1/metap1/npsn/adamts3/mmp15a/cpa6/cpm	7
MF	GO:0030414	peptidase inhibitor activity	6/326	139/17745	0.0434396	0.447762	0.424431	c3a.4/col6a4a/cst14b.2/spink4/timp4.2/anos1b	6
MF	GO:0042626	ATPase-coupled transmembrane transporter activity	5/326	106/17745	0.0458847	0.461141	0.437112	atp1a1a.3/abcc8/atp6v1aa/abcb6a/atp2a2a	5
MF	GO:0004675	transmembrane receptor protein serine/threonine kinase activity	2/326	20/17745	0.0514305	0.469888	0.445403	tgfbr3/bmpr1bb	2
MF	GO:0005344	oxygen carrier activity	2/326	20/17745	0.0514305	0.469888	0.445403	cygb1/mb	2
MF	GO:0019825	oxygen binding	2/326	20/17745	0.0514305	0.469888	0.445403	cygb1/mb	2
MF	GO:0030374	nuclear receptor coactivator activity	2/326	20/17745	0.0514305	0.469888	0.445403	ppargc1b/ppargc1a	2
MF	GO:0061134	peptidase regulator activity	6/326	147/17745	0.054305	0.480444	0.455409	c3a.4/col6a4a/cst14b.2/spink4/timp4.2/anos1b	6
MF	GO:0016810	hydrolase activity, acting on carbon-nitrogen (but not peptide) bonds	5/326	112/17745	0.0556972	0.480444	0.455409	gch2/acy3.2/padi2/apobec2b/gls2a	5
MF	GO:0015301	anion:anion antiporter activity	2/326	21/17745	0.0561713	0.480444	0.455409	slc4a2a/slc25a5	2
MF	GO:0019955	cytokine binding	4/326	79/17745	0.0575553	0.482026	0.456908	tgfbr3/ackr4b/ackr3b/crlf1b	4
MF	GO:0017080	sodium channel regulator activity	2/326	22/17745	0.0610582	0.49619	0.470334	scn4bb/si:ch211-225p5.8	2
MF	GO:0005518	collagen binding	2/326	23/17745	0.0660842	0.49619	0.470334	ddr2a/sparc	2
MF	GO:0019957	C-C chemokine binding	2/326	23/17745	0.0660842	0.49619	0.470334	ackr4b/ackr3b	2
MF	GO:0005125	cytokine activity	6/326	156/17745	0.0683322	0.49619	0.470334	ccl44/inhbaa/ndp/wnt10b/clcf1/ccl25b	6
MF	GO:0015662	P-type ion transporter activity	2/326	24/17745	0.0712425	0.49619	0.470334	atp1a1a.3/atp2a2a	2
MF	GO:0016493	C-C chemokine receptor activity	2/326	24/17745	0.0712425	0.49619	0.470334	ackr4b/ackr3b	2
MF	GO:0050840	extracellular matrix binding	2/326	24/17745	0.0712425	0.49619	0.470334	sparc/thbs1a	2
MF	GO:0140323	solute:anion antiporter activity	2/326	24/17745	0.0712425	0.49619	0.470334	slc4a2a/slc25a5	2
MF	GO:0140358	P-type transmembrane transporter activity	2/326	24/17745	0.0712425	0.49619	0.470334	atp1a1a.3/atp2a2a	2
MF	GO:0030546	signaling receptor activator activity	12/326	408/17745	0.0747202	0.49619	0.470334	mdka/ccl44/inhbaa/ndp/pdgfbb/wnt10b/clcf1/epgn/igf2a/adipoqb/ccl25b/edn3b	12
MF	GO:0048018	receptor ligand activity	12/326	408/17745	0.0747202	0.49619	0.470334	mdka/ccl44/inhbaa/ndp/pdgfbb/wnt10b/clcf1/epgn/igf2a/adipoqb/ccl25b/edn3b	12
MF	GO:0015267	channel activity	14/326	497/17745	0.0758022	0.49619	0.470334	ano5a/apnl/kcnma1a/trpn1/clcn1b/gja5b/si:ch211-225p5.8/cacna1sa/kcna4/ttyh2/atp6v1aa/kcnf1a/ryr1a/zgc:56235	14
MF	GO:0022803	passive transmembrane transporter activity	14/326	497/17745	0.0758022	0.49619	0.470334	ano5a/apnl/kcnma1a/trpn1/clcn1b/gja5b/si:ch211-225p5.8/cacna1sa/kcna4/ttyh2/atp6v1aa/kcnf1a/ryr1a/zgc:56235	14
MF	GO:0051018	protein kinase A binding	2/326	25/17745	0.0765267	0.49619	0.470334	wasf3b/akap12a	2
MF	GO:0003707	steroid hormone receptor activity	2/326	26/17745	0.0819305	0.522795	0.495553	rxrga/esrra	2
MF	GO:0030545	signaling receptor regulator activity	12/326	419/17745	0.0868669	0.530396	0.502759	mdka/ccl44/inhbaa/ndp/pdgfbb/wnt10b/clcf1/epgn/igf2a/adipoqb/ccl25b/edn3b	12
MF	GO:0019956	chemokine binding	2/326	27/17745	0.0874476	0.530396	0.502759	ackr4b/ackr3b	2
MF	GO:0033293	monocarboxylic acid binding	2/326	27/17745	0.0874476	0.530396	0.502759	fabp1b.2/crabp1b	2
MF	GO:0004866	endopeptidase inhibitor activity	5/326	130/17745	0.0917968	0.530396	0.502759	c3a.4/col6a4a/cst14b.2/spink4/timp4.2	5
MF	GO:0140104	molecular carrier activity	3/326	59/17745	0.0943551	0.530396	0.502759	cygb1/emc2/mb	3
MF	GO:0015085	calcium ion transmembrane transporter activity	5/326	132/17745	0.0964087	0.530396	0.502759	slc8a4b/trpn1/cacna1sa/atp2a2a/ryr1a	5
MF	GO:0015103	inorganic anion transmembrane transporter activity	5/326	133/17745	0.0987582	0.530396	0.502759	ano5a/clcn1b/slc4a2a/ttyh2/zgc:56235	5
MF	GO:0001637	G protein-coupled chemoattractant receptor activity	2/326	29/17745	0.0987984	0.530396	0.502759	ackr4b/ackr3b	2
MF	GO:0004950	chemokine receptor activity	2/326	29/17745	0.0987984	0.530396	0.502759	ackr4b/ackr3b	2
MF	GO:0017147	Wnt-protein binding	2/326	29/17745	0.0987984	0.530396	0.502759	sfrp5/sfrp2	2
MF	GO:0048020	CCR chemokine receptor binding	2/326	29/17745	0.0987984	0.530396	0.502759	ccl44/ccl25b	2
MF	GO:0061135	endopeptidase regulator activity	5/326	134/17745	0.101136	0.530396	0.502759	c3a.4/col6a4a/cst14b.2/spink4/timp4.2	5
MF	GO:0042578	phosphoric ester hydrolase activity	11/326	388/17745	0.103484	0.530396	0.502759	smpd3/pde4ca/mtmr11/pald1b/ssh2b/pfkfb2b/pfkfb4a/plce1/pptc7a/nt5e/ptprb	11
MF	GO:0003774	cytoskeletal motor activity	5/326	135/17745	0.103543	0.530396	0.502759	myhz1.1/kif21a/myh7ba/kif26ab/myo1ca	5
MF	GO:0008083	growth factor activity	5/326	135/17745	0.103543	0.530396	0.502759	mdka/inhbaa/pdgfbb/epgn/igf2a	5
MF	GO:1901618	organic hydroxy compound transmembrane transporter activity	2/326	30/17745	0.104621	0.530396	0.502759	rbp4/slc16a1b	2
MF	GO:0005216	ion channel activity	12/326	437/17745	0.109252	0.530396	0.502759	ano5a/kcnma1a/trpn1/clcn1b/si:ch211-225p5.8/cacna1sa/kcna4/ttyh2/atp6v1aa/kcnf1a/ryr1a/zgc:56235	12
MF	GO:0022839	ion gated channel activity	2/326	31/17745	0.110534	0.530396	0.502759	kcnma1a/ttyh2	2
MF	GO:0005254	chloride channel activity	3/326	64/17745	0.113331	0.530396	0.502759	ano5a/clcn1b/ttyh2	3
MF	GO:0005520	insulin-like growth factor binding	2/326	32/17745	0.116532	0.530396	0.502759	igfbp2b/igfbp7	2
MF	GO:0022836	gated channel activity	10/326	357/17745	0.123515	0.530396	0.502759	kcnma1a/trpn1/clcn1b/si:ch211-225p5.8/cacna1sa/kcna4/ttyh2/kcnf1a/ryr1a/zgc:56235	10
MF	GO:0019888	protein phosphatase regulator activity	3/326	69/17745	0.133615	0.530396	0.502759	ppp2r3a/ppp3r1b/rcan2	3
MF	GO:0016814	hydrolase activity, acting on carbon-nitrogen (but not peptide) bonds, in cyclic amidines	2/326	35/17745	0.134988	0.530396	0.502759	gch2/apobec2b	2
MF	GO:0004879	nuclear receptor activity	3/326	71/17745	0.142059	0.530396	0.502759	rxrga/esrra/nr2f6b	3
MF	GO:0098531	ligand-activated transcription factor activity	3/326	71/17745	0.142059	0.530396	0.502759	rxrga/esrra/nr2f6b	3
MF	GO:0015297	antiporter activity	3/326	72/17745	0.146346	0.530396	0.502759	slc8a4b/slc4a2a/slc25a5	3
MF	GO:0046332	SMAD binding	2/326	37/17745	0.14763	0.530396	0.502759	smad3b/bmpr1bb	2
MF	GO:0005516	calmodulin binding	4/326	111/17745	0.147804	0.530396	0.502759	slc8a4b/marcksl1a/akap12a/ryr1a	4
MF	GO:0071949	FAD binding	2/326	39/17745	0.160499	0.530396	0.502759	aox5/prodha	2
MF	GO:0015399	primary active transmembrane transporter activity	5/326	157/17745	0.16319	0.530396	0.502759	atp1a1a.3/abcc8/atp6v1aa/abcb6a/atp2a2a	5
MF	GO:0022804	active transmembrane transporter activity	10/326	380/17745	0.163462	0.530396	0.502759	slc8a4b/atp1a1a.3/slc4a2a/abcc8/slc16a2/atp6v1aa/abcb6a/atp2a2a/slc16a1b/slc25a5	10
MF	GO:0004553	hydrolase activity, hydrolyzing O-glycosyl compounds	4/326	116/17745	0.165154	0.530396	0.502759	lyz/fuca1.1/ache/chia.4	4
MF	GO:0048029	monosaccharide binding	2/326	40/17745	0.167009	0.530396	0.502759	hk1/pfkmb	2
MF	GO:0019208	phosphatase regulator activity	3/326	77/17745	0.168384	0.530396	0.502759	ppp2r3a/ppp3r1b/rcan2	3
MF	GO:0005244	voltage-gated ion channel activity	6/326	202/17745	0.168685	0.530396	0.502759	clcn1b/si:ch211-225p5.8/cacna1sa/kcna4/kcnf1a/zgc:56235	6
MF	GO:0004767	sphingomyelin phosphodiesterase activity	1/326	10/17745	0.169286	0.530396	0.502759	smpd3	1
MF	GO:0005160	transforming growth factor beta receptor binding	1/326	10/17745	0.169286	0.530396	0.502759	tgfbr3	1
MF	GO:0008191	metalloendopeptidase inhibitor activity	1/326	10/17745	0.169286	0.530396	0.502759	timp4.2	1
MF	GO:0008307	structural constituent of muscle	1/326	10/17745	0.169286	0.530396	0.502759	pleca	1
MF	GO:0008519	ammonium transmembrane transporter activity	1/326	10/17745	0.169286	0.530396	0.502759	rhbg	1
MF	GO:0016842	amidine-lyase activity	1/326	10/17745	0.169286	0.530396	0.502759	chac1	1
MF	GO:0016857	racemase and epimerase activity, acting on carbohydrates and derivatives	1/326	10/17745	0.169286	0.530396	0.502759	dse	1
MF	GO:0016868	intramolecular transferase activity, phosphotransferases	1/326	10/17745	0.169286	0.530396	0.502759	bpgm	1
MF	GO:0071933	Arp2/3 complex binding	1/326	10/17745	0.169286	0.530396	0.502759	wasf3b	1
MF	GO:0016791	phosphatase activity	8/326	293/17745	0.172849	0.530396	0.502759	mtmr11/pald1b/ssh2b/pfkfb2b/pfkfb4a/pptc7a/nt5e/ptprb	8
MF	GO:0003755	peptidyl-prolyl cis-trans isomerase activity	2/326	42/17745	0.180159	0.530396	0.502759	fkbp1b/fkbp11	2
MF	GO:0015932	nucleobase-containing compound transmembrane transporter activity	2/326	42/17745	0.180159	0.530396	0.502759	slc29a1a/slc25a5	2
MF	GO:1901505	carbohydrate derivative transmembrane transporter activity	2/326	42/17745	0.180159	0.530396	0.502759	slc29a1a/slc25a5	2
MF	GO:0022832	voltage-gated channel activity	6/326	207/17745	0.182155	0.530396	0.502759	clcn1b/si:ch211-225p5.8/cacna1sa/kcna4/kcnf1a/zgc:56235	6
MF	GO:0004303	estradiol 17-beta-dehydrogenase activity	1/326	11/17745	0.184556	0.530396	0.502759	si:dkey-238o13.4	1
MF	GO:0004382	guanosine-diphosphatase activity	1/326	11/17745	0.184556	0.530396	0.502759	entpd5b	1
MF	GO:0004690	cyclic nucleotide-dependent protein kinase activity	1/326	11/17745	0.184556	0.530396	0.502759	prkg1b	1
MF	GO:0005347	ATP transmembrane transporter activity	1/326	11/17745	0.184556	0.530396	0.502759	slc25a5	1
MF	GO:0008061	chitin binding	1/326	11/17745	0.184556	0.530396	0.502759	chia.4	1
MF	GO:0015269	calcium-activated potassium channel activity	1/326	11/17745	0.184556	0.530396	0.502759	kcnma1a	1
MF	GO:0034237	protein kinase A regulatory subunit binding	1/326	11/17745	0.184556	0.530396	0.502759	wasf3b	1
MF	GO:0045134	uridine-diphosphatase activity	1/326	11/17745	0.184556	0.530396	0.502759	entpd5b	1
MF	GO:0046933	proton-transporting ATP synthase activity, rotational mechanism	1/326	11/17745	0.184556	0.530396	0.502759	atp6v1aa	1
MF	GO:0070411	I-SMAD binding	1/326	11/17745	0.184556	0.530396	0.502759	smad3b	1
MF	GO:1901338	catecholamine binding	1/326	11/17745	0.184556	0.530396	0.502759	adrb2a	1
MF	GO:0022829	wide pore channel activity	2/326	43/17745	0.186792	0.530396	0.502759	gja5b/zgc:56235	2
MF	GO:0003810	protein-glutamine gamma-glutamyltransferase activity	1/326	12/17745	0.199546	0.530396	0.502759	tgm2a	1
MF	GO:0005005	transmembrane-ephrin receptor activity	1/326	12/17745	0.199546	0.530396	0.502759	ephb2b	1
MF	GO:0005247	voltage-gated chloride channel activity	1/326	12/17745	0.199546	0.530396	0.502759	clcn1b	1
MF	GO:0005504	fatty acid binding	1/326	12/17745	0.199546	0.530396	0.502759	fabp1b.2	1
MF	GO:0008200	ion channel inhibitor activity	1/326	12/17745	0.199546	0.530396	0.502759	si:ch211-225p5.8	1
MF	GO:0008253	5'-nucleotidase activity	1/326	12/17745	0.199546	0.530396	0.502759	nt5e	1
MF	GO:0009678	pyrophosphate hydrolysis-driven proton transmembrane transporter activity	1/326	12/17745	0.199546	0.530396	0.502759	atp6v1aa	1
MF	GO:0016248	channel inhibitor activity	1/326	12/17745	0.199546	0.530396	0.502759	si:ch211-225p5.8	1
MF	GO:0016661	oxidoreductase activity, acting on other nitrogenous compounds as donors	1/326	12/17745	0.199546	0.530396	0.502759	cygb1	1
MF	GO:0019894	kinesin binding	1/326	12/17745	0.199546	0.530396	0.502759	ktn1	1
MF	GO:0042625	ATPase-coupled ion transmembrane transporter activity	1/326	12/17745	0.199546	0.530396	0.502759	atp6v1aa	1
MF	GO:0044769	ATPase activity, coupled to transmembrane movement of ions, rotational mechanism	1/326	12/17745	0.199546	0.530396	0.502759	atp6v1aa	1
[truncated: 266 more rows]

## Sheet: mRNA_KEGG
ID	Description	GeneRatio	BgRatio	pvalue	p.adjust	qvalue	geneID	Count
dre04261	Adrenergic signaling in cardiomyocytes	16/121	244/6953	4.29236e-06	0.000403482	0.000370498	slc8a4b/actc1a/atp1a1a.3/atp1b3b/calm3a/ppp2r3a/scn4bb/si:ch211-225p5.8/adrb2a/atp1b1a/cacna1sa/atp2a2a/LOC100329813/tnnc1b/tnnt2e/tpm3	16
dre04260	Cardiac muscle contraction	11/121	145/6953	3.9748e-05	0.00186815	0.00171544	slc8a4b/actc1a/atp1a1a.3/atp1b3b/atp1b1a/cacna1sa/atp2a2a/LOC100329813/tnnc1b/tnnt2e/tpm3	11
dre04510	Focal adhesion	15/121	278/6953	8.65735e-05	0.00218601	0.00200731	col6a4a/lama5/zgc:172270/col6a1/col6a2/flnca/itga11b/pdgfbb/pxna/thbs1a/thbs3a/thbs4a/itga9/pdgfra/kdrl	15
dre04512	ECM-receptor interaction	9/121	107/6953	9.30218e-05	0.00218601	0.00200731	col6a4a/lama5/col6a1/col6a2/itga11b/thbs1a/thbs3a/thbs4a/itga9	9
dre04020	Calcium signaling pathway	16/121	377/6953	0.000772758	0.0145279	0.0133403	slc8a4b/calm3a/ppp3r1b/adrb2a/cacna1sa/pdgfbb/si:dkey-163m14.2/pde1ca/pdgfra/plce1/atp2a2a/kdrl/ryr1a/slc25a5/tnnc1b/zgc:56235	16
dre04920	Adipocytokine signaling pathway	6/121	96/6953	0.00636202	0.0996717	0.0915238	prkag2b/rxrga/adipoqb/cpt1ab/irs1/ppargc1a	6
dre00051	Fructose and mannose metabolism	4/121	45/6953	0.0075006	0.100722	0.0924886	pfkfb2b/pfkfb4a/hk1/pfkmb	4
dre04218	Cellular senescence	8/121	200/6953	0.0229747	0.269952	0.247884	si:ch211-202f3.3/calm3a/hipk3b/mycb/ppp3r1b/smad3b/slc25a5/zgc:56235	8
dre00500	Starch and sucrose metabolism	3/121	38/6953	0.0278684	0.291069	0.267275	gyg2/hk1/pygmb	3
dre04340	Hedgehog signaling pathway	4/121	69/6953	0.0317031	0.298009	0.273648	lrp2a/csnk1da/cdon/hhatlb	4
dre04310	Wnt signaling pathway	8/121	220/6953	0.0375487	0.32087	0.29464	ctnnbip1/sfrp5/mycb/ppp3r1b/smad3b/wnt10b/rspo3/sfrp2	8
dre00260	Glycine, serine and threonine metabolism	3/121	47/6953	0.0479044	0.375251	0.344576	bhmt/bpgm/tdh2	3
dre04540	Gap junction	5/121	132/6953	0.0797568	0.54845	0.503616	csnk1da/lpar1/pdgfbb/pdgfra/prkg1b	5
dre04810	Regulation of actin cytoskeleton	9/121	308/6953	0.0875423	0.54845	0.503616	enah/itga11b/lpar1/pdgfbb/pxna/si:dkey-163m14.2/ssh2b/itga9/pdgfra	9
dre04350	TGF-beta signaling pathway	5/121	137/6953	0.0901157	0.54845	0.503616	mycb/smad3b/inhbaa/thbs1a/bmpr1bb	5
dre04910	Insulin signaling pathway	6/121	180/6953	0.0933533	0.54845	0.503616	calm3a/prkag2b/hk1/irs1/ppargc1a/pygmb	6
dre00330	Arginine and proline metabolism	3/121	68/6953	0.114496	0.580003	0.53259	prodha/aoc1/zgc:172076	3
dre00052	Galactose metabolism	2/121	34/6953	0.117636	0.580003	0.53259	hk1/pfkmb	2
dre04371	Apelin signaling pathway	6/121	193/6953	0.119594	0.580003	0.53259	slc8a4b/calm3a/prkag2b/smad3b/ppargc1a/ryr1a	6
dre01040	Biosynthesis of unsaturated fatty acids	2/121	35/6953	0.123405	0.580003	0.53259	tecra/tecrl2b	2
dre04520	Adherens junction	4/121	118/6953	0.149568	0.626735	0.575502	smad3b/wasf3b/si:ch211-222f23.6/ptprb	4
dre01212	Fatty acid metabolism	3/121	78/6953	0.154063	0.626735	0.575502	tecra/tecrl2b/cpt1ab	3
dre00470	D-Amino acid metabolism	1/121	10/6953	0.161107	0.626735	0.575502	gls2a	1
dre00062	Fatty acid elongation	2/121	42/6953	0.165461	0.626735	0.575502	tecra/tecrl2b	2
dre00010	Glycolysis / Gluconeogenesis	3/121	81/6953	0.166685	0.626735	0.575502	bpgm/hk1/pfkmb	3
dre04060	Cytokine-cytokine receptor interaction	6/121	221/6953	0.186878	0.631687	0.580049	inhbaa/ackr4b/clcf1/ackr3b/bmpr1bb/ccl25b	6
dre00130	Ubiquinone and other terpenoid-quinone biosynthesis	1/121	12/6953	0.190094	0.631687	0.580049	coq3	1
dre00760	Nicotinate and nicotinamide metabolism	2/121	46/6953	0.190488	0.631687	0.580049	aox5/nt5e	2
dre04270	Vascular smooth muscle contraction	5/121	177/6953	0.194882	0.631687	0.580049	kcnma1a/calm3a/cacna1sa/edn3b/prkg1b	5
dre02010	ABC transporters	2/121	49/6953	0.209575	0.656667	0.602986	abcc8/abcb6a	2
dre03320	PPAR signaling pathway	3/121	94/6953	0.224411	0.680472	0.624845	rxrga/adipoqb/cpt1ab	3
dre00380	Tryptophan metabolism	2/121	53/6953	0.235302	0.689159	0.632823	aox5/aoc1	2
dre04144	Endocytosis	8/121	341/6953	0.241939	0.689159	0.632823	grk5/LOC100151196/zgc:172270/smad3b/ehd2b/si:ch211-204c21.1/stam/pdgfra	8
dre00910	Nitrogen metabolism	1/121	21/6953	0.308718	0.840558	0.771845	ca4a	1
dre00520	Amino sugar and nucleotide sugar metabolism	2/121	65/6953	0.312974	0.840558	0.771845	chia.4/hk1	2
dre04070	Phosphatidylinositol signaling system	3/121	118/6953	0.338001	0.874693	0.80319	calm3a/plce1/ppip5k1a	3
dre00511	Other glycan degradation	1/121	24/6953	0.344294	0.874693	0.80319	fuca1.1	1
dre00340	Histidine metabolism	1/121	26/6953	0.366997	0.892413	0.819461	aoc1	1
dre00600	Sphingolipid metabolism	2/121	74/6953	0.370256	0.892413	0.819461	smpd3/cers4b	2
dre00532	Glycosaminoglycan biosynthesis - chondroitin sulfate / dermatan sulfate	1/121	29/6953	0.399597	0.898127	0.824708	dse	1
dre04145	Phagosome	4/121	185/6953	0.402841	0.898127	0.824708	thbs1a/thbs3a/thbs4a/atp6v1aa	4
dre04370	VEGF signaling pathway	2/121	81/6953	0.413514	0.898127	0.824708	ppp3r1b/pxna	2
dre04010	MAPK signaling pathway	8/121	409/6953	0.41938	0.898127	0.824708	mycb/ppp3r1b/cacna1sa/flnca/pdgfbb/igf2a/pdgfra/kdrl	8
dre00220	Arginine biosynthesis	1/121	31/6953	0.4204	0.898127	0.824708	gls2a	1
dre00030	Pentose phosphate pathway	1/121	33/6953	0.440487	0.900542	0.826925	pfkmb	1
dre04217	Necroptosis	4/121	196/6953	0.446046	0.900542	0.826925	si:ch211-202f3.3/pygmb/slc25a5/zgc:56235	4
dre00790	Folate biosynthesis	1/121	34/6953	0.450271	0.900542	0.826925	gch2	1
dre00830	Retinol metabolism	2/121	93/6953	0.484057	0.913804	0.839103	aox5/rdh10a	2
dre00350	Tyrosine metabolism	1/121	39/6953	0.4967	0.913804	0.839103	aox5	1
dre00512	Mucin type O-glycan biosynthesis	1/121	39/6953	0.4967	0.913804	0.839103	galnt16	1
dre00601	Glycosphingolipid biosynthesis - lacto and neolacto series	1/121	39/6953	0.4967	0.913804	0.839103	b3gnt5a	1
dre03022	Basal transcription factors	1/121	40/6953	0.505508	0.913804	0.839103	gtf2a1l	1
dre01250	Biosynthesis of nucleotide sugars	1/121	45/6953	0.547307	0.931276	0.855147	hk1	1
dre04672	Intestinal immune network for IgA production	1/121	45/6953	0.547307	0.931276	0.855147	ccl25b	1
dre00250	Alanine, aspartate and glutamate metabolism	1/121	49/6953	0.578208	0.931276	0.855147	gls2a	1
dre04744	Phototransduction	1/121	49/6953	0.578208	0.931276	0.855147	calm3a	1
dre04068	FoxO signaling pathway	3/121	181/6953	0.614885	0.931276	0.855147	prkag2b/smad3b/irs1	3
dre04514	Cell adhesion molecules	3/121	183/6953	0.622367	0.931276	0.855147	cdh5/itga9/si:ch211-222f23.6	3
dre00071	Fatty acid degradation	1/121	56/6953	0.627332	0.931276	0.855147	cpt1ab	1
dre00270	Cysteine and methionine metabolism	1/121	58/6953	0.640294	0.931276	0.855147	bhmt	1
dre00280	Valine, leucine and isoleucine degradation	1/121	59/6953	0.646607	0.931276	0.855147	aox5	1
dre00514	Other types of O-glycan biosynthesis	1/121	60/6953	0.652809	0.931276	0.855147	galnt16	1
dre04625	C-type lectin receptor signaling pathway	2/121	129/6953	0.661599	0.931276	0.855147	calm3a/ppp3r1b	2
dre04216	Ferroptosis	1/121	62/6953	0.664892	0.931276	0.855147	zgc:56235	1
dre04912	GnRH signaling pathway	2/121	132/6953	0.673965	0.931276	0.855147	calm3a/cacna1sa	2
dre01200	Carbon metabolism	2/121	134/6953	0.682006	0.931276	0.855147	hk1/pfkmb	2
dre00240	Pyrimidine metabolism	1/121	69/6953	0.70399	0.931276	0.855147	nt5e	1
dre00480	Glutathione metabolism	1/121	69/6953	0.70399	0.931276	0.855147	chac1	1
dre04150	mTOR signaling pathway	3/121	208/6953	0.70752	0.931276	0.855147	wnt10b/atp6v1aa/irs1	3
dre00982	Drug metabolism - cytochrome P450	1/121	72/6953	0.719329	0.931276	0.855147	aox5	1
dre04916	Melanogenesis	2/121	147/6953	0.730415	0.931276	0.855147	calm3a/wnt10b	2
dre00190	Oxidative phosphorylation	2/121	148/6953	0.733869	0.931276	0.855147	atp6v1aa/ndufa8	2
dre04114	Oocyte meiosis	2/121	151/6953	0.74401	0.931276	0.855147	calm3a/ppp3r1b	2
dre04110	Cell cycle	2/121	154/6953	0.753822	0.931276	0.855147	mycb/smad3b	2
dre03018	RNA degradation	1/121	86/6953	0.781109	0.931276	0.855147	pfkmb	1
dre04115	p53 signaling pathway	1/121	88/6953	0.788756	0.931276	0.855147	thbs1a	1
dre00230	Purine metabolism	2/121	166/6953	0.789913	0.931276	0.855147	pde1ca/nt5e	2
dre01230	Biosynthesis of amino acids	1/121	92/6953	0.803263	0.931276	0.855147	pfkmb	1
dre04137	Mitophagy - animal	1/121	94/6953	0.810142	0.931276	0.855147	rhot1a	1
dre00562	Inositol phosphate metabolism	1/121	96/6953	0.816782	0.931276	0.855147	plce1	1
dre03015	mRNA surveillance pathway	1/121	99/6953	0.826312	0.931276	0.855147	ppp2r3a	1
dre04146	Peroxisome	1/121	101/6953	0.832391	0.931276	0.855147	crata	1
dre04142	Lysosome	2/121	184/6953	0.835377	0.931276	0.855147	fuca1.1/scarb2b	2
dre01232	Nucleotide metabolism	1/121	110/6953	0.857237	0.931276	0.855147	nt5e	1
dre03013	Nucleocytoplasmic transport	1/121	110/6953	0.857237	0.931276	0.855147	si:dkey-37o8.1	1
dre04012	ErbB signaling pathway	1/121	110/6953	0.857237	0.931276	0.855147	mycb	1
dre00564	Glycerophospholipid metabolism	1/121	112/6953	0.862241	0.931276	0.855147	ache	1
dre01240	Biosynthesis of cofactors	2/121	202/6953	0.871833	0.931276	0.855147	gch2/coq3	2
dre05132	Salmonella infection	3/121	332/6953	0.93366	0.972649	0.893138	mycb/flnca/wasf3b	3
dre04530	Tight junction	2/121	249/6953	0.935008	0.972649	0.893138	prkag2b/rab13	2
dre04621	NOD-like receptor signaling pathway	1/121	173/6953	0.953842	0.972649	0.893138	zgc:56235	1
dre04140	Autophagy - animal	1/121	200/6953	0.971642	0.972649	0.893138	irs1	1
dre04210	Apoptosis	1/121	201/6953	0.97215	0.972649	0.893138	si:ch211-202f3.3	1
dre04141	Protein processing in endoplasmic reticulum	1/121	202/6953	0.972649	0.972649	0.893138	si:ch211-202f3.3	1

## Sheet: lncRNA_GO
ONTOLOGY	ID	Description	GeneRatio	BgRatio	pvalue	p.adjust	qvalue	geneID	Count
BP	GO:0030198	extracellular matrix organization	21/336	176/18042	1.48924e-11	9.00513e-09	8.26068e-09	col6a4a/colq/loxl4/col10a1a/col17a1a/efemp2a/adamts3/col27a1b/loxl3a/mmp15a/postna/postnb/sulf1/col16a1/col5a2a/dpt/loxl2b/lum/plce1/scara3/has2	21
BP	GO:0043062	extracellular structure organization	21/336	176/18042	1.48924e-11	9.00513e-09	8.26068e-09	col6a4a/colq/loxl4/col10a1a/col17a1a/efemp2a/adamts3/col27a1b/loxl3a/mmp15a/postna/postnb/sulf1/col16a1/col5a2a/dpt/loxl2b/lum/plce1/scara3/has2	21
BP	GO:0045229	external encapsulating structure organization	21/336	177/18042	1.66146e-11	9.00513e-09	8.26068e-09	col6a4a/colq/loxl4/col10a1a/col17a1a/efemp2a/adamts3/col27a1b/loxl3a/mmp15a/postna/postnb/sulf1/col16a1/col5a2a/dpt/loxl2b/lum/plce1/scara3/has2	21
BP	GO:0061061	muscle structure development	28/336	380/18042	6.5558e-10	2.66493e-07	2.44462e-07	col6a4a/si:dkeyp-69b9.3/fhod3b/ache/actn3a/ppp2r3a/rbfox1l/six1b/col6a1/col6a2/myh7ba/pleca/postnb/pxna/synpo2lb/cdon/col15a1a/dnajb6b/igf2a/apobec2b/mbnl2/mybpc3/ppargc1a/pygmb/ryr1a/si:dkey-238i5.2/tnnt2e/tpm3	28
BP	GO:0007517	muscle organ development	17/336	195/18042	1.51665e-07	4.93214e-05	4.5244e-05	col6a4a/rbfox1l/six1b/col6a1/col6a2/pleca/postnb/pxna/synpo2lb/col15a1a/dnajb6b/apobec2b/mbnl2/mybpc3/ppargc1a/pygmb/ryr1a	17
BP	GO:0060538	skeletal muscle organ development	13/336	144/18042	3.02619e-06	0.000820099	0.000752301	rbfox1l/six1b/col6a1/pleca/postnb/pxna/synpo2lb/col15a1a/dnajb6b/apobec2b/ppargc1a/pygmb/ryr1a	13
BP	GO:0042692	muscle cell differentiation	17/336	259/18042	7.72409e-06	0.00176122	0.00161562	si:dkeyp-69b9.3/fhod3b/ache/actn3a/ppp2r3a/rbfox1l/six1b/col6a2/myh7ba/dnajb6b/igf2a/mbnl2/pygmb/ryr1a/si:dkey-238i5.2/tnnt2e/tpm3	17
BP	GO:0055001	muscle cell development	15/336	208/18042	8.66529e-06	0.00176122	0.00161562	fhod3b/ache/actn3a/ppp2r3a/rbfox1l/six1b/col6a2/myh7ba/dnajb6b/mbnl2/pygmb/ryr1a/si:dkey-238i5.2/tnnt2e/tpm3	15
BP	GO:0007519	skeletal muscle tissue development	11/336	131/18042	3.44607e-05	0.0062259	0.0057112	rbfox1l/six1b/col6a1/pleca/pxna/synpo2lb/col15a1a/dnajb6b/ppargc1a/pygmb/ryr1a	11
BP	GO:0006936	muscle contraction	10/336	123/18042	0.000102447	0.0162643	0.0149197	scn4bb/si:ch211-225p5.8/adrb2a/sulf1/edn3b/ryr1a/tnnc1b/tnni1c/tnnt2e/tpm3	10
BP	GO:0060537	muscle tissue development	14/336	230/18042	0.000110029	0.0162643	0.0149197	mybpc2b/fhod3b/rbfox1l/six1b/col6a1/pleca/pxna/synpo2lb/col15a1a/dnajb6b/mybpc3/ppargc1a/pygmb/ryr1a	14
BP	GO:0048514	blood vessel morphogenesis	20/336	421/18042	0.000131966	0.0178814	0.0164032	cfi/lpar1/mb/pdcd10b/pdgfbb/rab13/sulf1/tgfbr3/thbs1a/tie1/cdh5/hlx1/igf2a/loxl2b/ptprbl/rspo3/ackr3b/igfbp7/kdrl/ptprb	20
BP	GO:0030199	collagen fibril organization	5/336	28/18042	0.000150229	0.0187902	0.0172368	loxl4/loxl3a/dpt/loxl2b/lum	5
BP	GO:0003012	muscle system process	10/336	130/18042	0.000162244	0.0188435	0.0172857	scn4bb/si:ch211-225p5.8/adrb2a/sulf1/edn3b/ryr1a/tnnc1b/tnni1c/tnnt2e/tpm3	10
BP	GO:0006883	cellular sodium ion homeostasis	4/336	16/18042	0.000180133	0.0195265	0.0179122	atp1a1a.3/atp1b3b/atp1b1a/atp6v1aa	4
BP	GO:0001568	blood vessel development	21/336	473/18042	0.000228327	0.0232038	0.0212855	cfi/lpar1/mb/pdcd10b/pdgfbb/rab13/sulf1/tgfbr3/thbs1a/tie1/cdh5/hlx1/igf2a/loxl2b/ptprbl/rspo3/ackr3b/has2/igfbp7/kdrl/ptprb	21
BP	GO:0014706	striated muscle tissue development	13/336	221/18042	0.000268888	0.0257183	0.0235922	fhod3b/rbfox1l/six1b/col6a1/pleca/pxna/synpo2lb/col15a1a/dnajb6b/mybpc3/ppargc1a/pygmb/ryr1a	13
BP	GO:0042327	positive regulation of phosphorylation	13/336	230/18042	0.000394844	0.0356676	0.032719	fmr1/ddr2a/ephb2b/inhbaa/pdcd10b/pdgfbb/tie1/clcf1/epgn/igf2a/pdgfra/crlf1b/kdrl	13
BP	GO:0010562	positive regulation of phosphorus metabolic process	13/336	240/18042	0.000590483	0.0480063	0.0440376	fmr1/ddr2a/ephb2b/inhbaa/pdcd10b/pdgfbb/tie1/clcf1/epgn/igf2a/pdgfra/crlf1b/kdrl	13
BP	GO:0045937	positive regulation of phosphate metabolic process	13/336	240/18042	0.000590483	0.0480063	0.0440376	fmr1/ddr2a/ephb2b/inhbaa/pdcd10b/pdgfbb/tie1/clcf1/epgn/igf2a/pdgfra/crlf1b/kdrl	13
BP	GO:0018158	protein oxidation	3/336	10/18042	0.000697045	0.0539712	0.0495094	loxl4/loxl3a/loxl2b	3
BP	GO:0051347	positive regulation of transferase activity	9/336	131/18042	0.000782617	0.0559686	0.0513417	ddr2a/ephb2b/pdcd10b/pdgfbb/tie1/epgn/igf2a/pdgfra/kdrl	9
BP	GO:0001525	angiogenesis	16/336	345/18042	0.000791684	0.0559686	0.0513417	lpar1/pdcd10b/pdgfbb/rab13/tgfbr3/thbs1a/tie1/cdh5/hlx1/igf2a/loxl2b/rspo3/ackr3b/igfbp7/kdrl/ptprb	16
BP	GO:0051216	cartilage development	10/336	163/18042	0.000978882	0.0663193	0.0608367	runx2a/fmr1/lpar1/marcksl1a/sparc/sulf1/and1/esrra/loxl2b/crispld2	10
BP	GO:0019725	cellular homeostasis	17/336	388/18042	0.00102765	0.0668382	0.0613127	slc8a4b/atp1a1a.3/slc4a2a/zgc:172270/atp1b3b/atp1b1a/flnca/lpar1/si:dkey-163m14.2/ackr4b/atp6v1aa/ackr3b/atp2a2a/edn3b/hk1/rhot1a/ryr1a	17
BP	GO:0033674	positive regulation of kinase activity	8/336	114/18042	0.00132435	0.0794545	0.072886	ddr2a/ephb2b/pdcd10b/pdgfbb/tie1/epgn/pdgfra/kdrl	8
BP	GO:0061448	connective tissue development	10/336	170/18042	0.00134603	0.0794545	0.072886	runx2a/fmr1/lpar1/marcksl1a/sparc/sulf1/and1/esrra/loxl2b/crispld2	10
BP	GO:0055082	cellular chemical homeostasis	15/336	330/18042	0.0013965	0.0794545	0.072886	slc8a4b/atp1a1a.3/slc4a2a/zgc:172270/atp1b3b/atp1b1a/lpar1/si:dkey-163m14.2/ackr4b/atp6v1aa/ackr3b/atp2a2a/edn3b/hk1/ryr1a	15
BP	GO:0030177	positive regulation of Wnt signaling pathway	6/336	66/18042	0.00141709	0.0794545	0.072886	grk5/sfrp5/csnk1da/gpc5b/sulf1/rspo3	6
BP	GO:0006575	cellular modified amino acid metabolic process	8/336	116/18042	0.00148075	0.0802566	0.0736218	gch2/bhmt/chac1/gdap1/gstk2/cpt1ab/crata/zgc:172076	8
BP	GO:0055080	cation homeostasis	16/336	369/18042	0.00159338	0.0809812	0.0742865	rhbg/slc8a4b/atp1a1a.3/slc4a2a/zgc:172270/atp1b3b/atp1b1a/lpar1/si:dkey-163m14.2/ackr4b/atp6v1aa/ackr3b/atp2a2a/edn3b/ryr1a/zgc:172271	16
BP	GO:0060021	roof of mouth development	3/336	13/18042	0.00159373	0.0809812	0.0742865	loxl3a/pdgfra/crispld2	3
BP	GO:0006875	cellular metal ion homeostasis	13/336	269/18042	0.00167096	0.0823327	0.0755263	slc8a4b/atp1a1a.3/zgc:172270/atp1b3b/atp1b1a/lpar1/si:dkey-163m14.2/ackr4b/atp6v1aa/ackr3b/atp2a2a/edn3b/ryr1a	13
BP	GO:0055078	sodium ion homeostasis	4/336	29/18042	0.00194249	0.0858019	0.0787087	atp1a1a.3/atp1b3b/atp1b1a/atp6v1aa	4
BP	GO:0030003	cellular cation homeostasis	14/336	308/18042	0.00199448	0.0858019	0.0787087	slc8a4b/atp1a1a.3/slc4a2a/zgc:172270/atp1b3b/atp1b1a/lpar1/si:dkey-163m14.2/ackr4b/atp6v1aa/ackr3b/atp2a2a/edn3b/ryr1a	14
BP	GO:0006577	amino-acid betaine metabolic process	3/336	14/18042	0.00200055	0.0858019	0.0787087	bhmt/cpt1ab/crata	3
BP	GO:0061300	cerebellum vasculature development	3/336	14/18042	0.00200055	0.0858019	0.0787087	smpd3/cdh5/pdgfra	3
BP	GO:0048878	chemical homeostasis	19/336	486/18042	0.00200521	0.0858019	0.0787087	angptl3/rhbg/slc8a4b/atp1a1a.3/slc4a2a/zgc:172270/atp1b3b/atp1b1a/lpar1/si:dkey-163m14.2/ackr4b/atp6v1aa/ackr3b/atp2a2a/edn3b/has2/hk1/ryr1a/zgc:172271	19
BP	GO:0098771	inorganic ion homeostasis	16/336	379/18042	0.00208778	0.0870442	0.0798483	rhbg/slc8a4b/atp1a1a.3/slc4a2a/zgc:172270/atp1b3b/atp1b1a/lpar1/si:dkey-163m14.2/ackr4b/atp6v1aa/ackr3b/atp2a2a/edn3b/ryr1a/zgc:172271	16
BP	GO:0001945	lymph vessel development	6/336	72/18042	0.00222052	0.0895035	0.0821043	lpar1/lyve1a/svep1/itga9/cpt1ab/kdrl	6
BP	GO:0006873	cellular ion homeostasis	14/336	314/18042	0.00237996	0.0895035	0.0821043	slc8a4b/atp1a1a.3/slc4a2a/zgc:172270/atp1b3b/atp1b1a/lpar1/si:dkey-163m14.2/ackr4b/atp6v1aa/ackr3b/atp2a2a/edn3b/ryr1a	14
BP	GO:0009952	anterior/posterior pattern specification	12/336	248/18042	0.00246332	0.0895035	0.0821043	hoxb3a/hoxb4a/fmr1/hoxb7a/myhz1.1/pcdh10b/pxna/sulf1/wnt10b/igf2a/rspo3/has2	12
BP	GO:0030007	cellular potassium ion homeostasis	3/336	15/18042	0.00246641	0.0895035	0.0821043	atp1a1a.3/atp1b3b/atp1b1a	3
BP	GO:0036376	sodium ion export across plasma membrane	3/336	15/18042	0.00246641	0.0895035	0.0821043	atp1a1a.3/atp1b3b/atp1b1a	3
BP	GO:0061053	somite development	9/336	155/18042	0.00252546	0.0895035	0.0821043	myhz1.1/loxl3a/pcdh10b/pxna/sulf1/tgfbr3/thbs3a/igf2a/has2	9
BP	GO:0036303	lymph vessel morphogenesis	5/336	51/18042	0.00253208	0.0895035	0.0821043	lpar1/lyve1a/svep1/itga9/kdrl	5
BP	GO:0050801	ion homeostasis	16/336	395/18042	0.003142	0.1087	0.0997136	rhbg/slc8a4b/atp1a1a.3/slc4a2a/zgc:172270/atp1b3b/atp1b1a/lpar1/si:dkey-163m14.2/ackr4b/atp6v1aa/ackr3b/atp2a2a/edn3b/ryr1a/zgc:172271	16
BP	GO:0055065	metal ion homeostasis	14/336	326/18042	0.00333627	0.113016	0.103673	slc8a4b/atp1a1a.3/zgc:172270/atp1b3b/atp1b1a/lpar1/si:dkey-163m14.2/ackr4b/atp6v1aa/ackr3b/atp2a2a/edn3b/ryr1a/zgc:172271	14
BP	GO:0042325	regulation of phosphorylation	15/336	363/18042	0.00347641	0.11536	0.105823	fmr1/prkag2b/ddr2a/ephb2b/inhbaa/pdcd10b/pdgfbb/tie1/clcf1/epgn/igf2a/pdgfra/crlf1b/kdrl/ptprb	15
BP	GO:0009967	positive regulation of signal transduction	17/336	438/18042	0.00365184	0.11714	0.107456	grk5/sfrp5/csnk1da/gpc5b/ccl44/inhbaa/loxl3a/pdcd10b/pdgfbb/sh3rf1/si:dkey-163m14.2/sulf1/epgn/igf2a/rspo3/akap12a/ccl25b	17
BP	GO:0003015	heart process	9/336	164/18042	0.00368043	0.11714	0.107456	grk5/rbfox1l/scn4bb/si:ch211-225p5.8/adrb2a/atp2a2a/mybpc3/tnnc1b/tnni1c	9
BP	GO:0002040	sprouting angiogenesis	8/336	135/18042	0.00381458	0.11714	0.107456	tgfbr3/cdh5/hlx1/igf2a/loxl2b/rspo3/igfbp7/kdrl	8
BP	GO:0018108	peptidyl-tyrosine phosphorylation	5/336	56/18042	0.00381823	0.11714	0.107456	clcf1/epgn/igf2a/crlf1b/kdrl	5
BP	GO:0001501	skeletal system development	15/336	369/18042	0.00404461	0.121788	0.11172	hoxb3a/hoxb4a/runx2a/fmr1/rtn4b/col27a1b/lpar1/marcksl1a/sparc/sulf1/and1/esrra/loxl2b/pdgfra/crispld2	15
BP	GO:0030004	cellular monovalent inorganic cation homeostasis	5/336	57/18042	0.00412278	0.121884	0.111808	atp1a1a.3/slc4a2a/atp1b3b/atp1b1a/atp6v1aa	5
BP	GO:0002027	regulation of heart rate	3/336	18/18042	0.0042442	0.121954	0.111872	si:ch211-225p5.8/adrb2a/mybpc3	3
BP	GO:0001837	epithelial to mesenchymal transition	4/336	36/18042	0.00435015	0.121954	0.111872	fmr1/pdgfbb/tgfbr3/loxl2b	4
BP	GO:0050731	positive regulation of peptidyl-tyrosine phosphorylation	4/336	36/18042	0.00435015	0.121954	0.111872	clcf1/epgn/igf2a/crlf1b	4
BP	GO:0007229	integrin-mediated signaling pathway	5/336	58/18042	0.00444429	0.122482	0.112356	lama5/itga11b/loxl3a/itga9/itgbl1	5
BP	GO:0055067	monovalent inorganic cation homeostasis	6/336	83/18042	0.0045264	0.122665	0.112525	rhbg/atp1a1a.3/slc4a2a/atp1b3b/atp1b1a/atp6v1aa	6
BP	GO:0018212	peptidyl-tyrosine modification	5/336	59/18042	0.00478326	0.127471	0.116933	clcf1/epgn/igf2a/crlf1b/kdrl	5
BP	GO:0051146	striated muscle cell differentiation	10/336	203/18042	0.00486051	0.127471	0.116933	fhod3b/ache/ppp2r3a/rbfox1l/six1b/dnajb6b/pygmb/ryr1a/tnnt2e/tpm3	10
BP	GO:0086001	cardiac muscle cell action potential	3/336	19/18042	0.00497117	0.128303	0.117697	scn4bb/si:ch211-225p5.8/atp1b1a	3
BP	GO:0050673	epithelial cell proliferation	5/336	60/18042	0.00514018	0.130593	0.119797	angptl3/pdgfbb/igf2a/loxl2b/abcb6a	5
BP	GO:0051338	regulation of transferase activity	11/336	239/18042	0.00533939	0.133567	0.122525	prkag2b/ddr2a/ephb2b/pdcd10b/pdgfbb/tie1/epgn/igf2a/pdgfra/kdrl/ptprb	11
BP	GO:0006874	cellular calcium ion homeostasis	10/336	207/18042	0.00556279	0.133997	0.12292	slc8a4b/zgc:172270/lpar1/si:dkey-163m14.2/ackr4b/atp6v1aa/ackr3b/atp2a2a/edn3b/ryr1a	10
BP	GO:0044057	regulation of system process	8/336	144/18042	0.00561676	0.133997	0.12292	grk5/si:ch211-225p5.8/adrb2a/atp2a2a/edn3b/mybpc3/tnnc1b/tnnt2e	8
BP	GO:0008283	cell population proliferation	16/336	420/18042	0.00564267	0.133997	0.12292	adgrg1/angptl3/tmem119a/mycb/six1b/inhbaa/nes/pdgfbb/sh3rf1/tbx3a/epgn/igf2a/igfbp2b/loxl2b/abcb6a/ccl25b	16
BP	GO:0009154	purine ribonucleotide catabolic process	3/336	20/18042	0.00576865	0.133997	0.12292	pde4ca/nudt4a/nt5e	3
BP	GO:0032231	regulation of actin filament bundle assembly	3/336	20/18042	0.00576865	0.133997	0.12292	fhod3b/pdgfbb/synpo2lb	3
BP	GO:0006941	striated muscle contraction	5/336	62/18042	0.0059099	0.135345	0.124156	scn4bb/si:ch211-225p5.8/ryr1a/tnnc1b/tnni1c	5
BP	GO:0030111	regulation of Wnt signaling pathway	9/336	177/18042	0.00603699	0.136335	0.125065	grk5/ctnnbip1/sfrp5/csnk1da/gpc5b/si:ch211-204c21.1/sulf1/rspo3/sfrp2	9
BP	GO:0009261	ribonucleotide catabolic process	3/336	21/18042	0.00663836	0.147863	0.135639	pde4ca/nudt4a/nt5e	3
BP	GO:0043549	regulation of kinase activity	10/336	216/18042	0.00743267	0.156052	0.143151	prkag2b/ddr2a/ephb2b/pdcd10b/pdgfbb/tie1/epgn/pdgfra/kdrl/ptprb	10
BP	GO:0055074	calcium ion homeostasis	10/336	216/18042	0.00743267	0.156052	0.143151	slc8a4b/zgc:172270/lpar1/si:dkey-163m14.2/ackr4b/atp6v1aa/ackr3b/atp2a2a/edn3b/ryr1a	10
BP	GO:0030239	myofibril assembly	6/336	92/18042	0.00744568	0.156052	0.143151	fhod3b/ache/ppp2r3a/dnajb6b/tnnt2e/tpm3	6
BP	GO:1903522	regulation of blood circulation	6/336	92/18042	0.00744568	0.156052	0.143151	grk5/si:ch211-225p5.8/adrb2a/atp2a2a/edn3b/mybpc3	6
BP	GO:0006195	purine nucleotide catabolic process	3/336	22/18042	0.00758186	0.156052	0.143151	pde4ca/nudt4a/nt5e	3
BP	GO:0140115	export across plasma membrane	3/336	22/18042	0.00758186	0.156052	0.143151	atp1a1a.3/atp1b3b/atp1b1a	3
BP	GO:0072503	cellular divalent inorganic cation homeostasis	10/336	222/18042	0.00892671	0.181435	0.166436	slc8a4b/zgc:172270/lpar1/si:dkey-163m14.2/ackr4b/atp6v1aa/ackr3b/atp2a2a/edn3b/ryr1a	10
BP	GO:0019220	regulation of phosphate metabolic process	15/336	405/18042	0.00925138	0.183448	0.168282	fmr1/prkag2b/ddr2a/ephb2b/inhbaa/pdcd10b/pdgfbb/tie1/clcf1/epgn/igf2a/pdgfra/crlf1b/kdrl/ptprb	15
BP	GO:0051174	regulation of phosphorus metabolic process	15/336	405/18042	0.00925138	0.183448	0.168282	fmr1/prkag2b/ddr2a/ephb2b/inhbaa/pdcd10b/pdgfbb/tie1/clcf1/epgn/igf2a/pdgfra/crlf1b/kdrl/ptprb	15
BP	GO:1901292	nucleoside phosphate catabolic process	4/336	45/18042	0.00965687	0.186616	0.171188	pde4ca/entpd5b/nudt4a/nt5e	4
BP	GO:0070839	metal ion export	3/336	24/18042	0.00969561	0.186616	0.171188	atp1a1a.3/atp1b3b/atp1b1a	3
BP	GO:0010647	positive regulation of cell communication	17/336	485/18042	0.00975545	0.186616	0.171188	grk5/sfrp5/csnk1da/gpc5b/ccl44/inhbaa/loxl3a/pdcd10b/pdgfbb/sh3rf1/si:dkey-163m14.2/sulf1/epgn/igf2a/rspo3/akap12a/ccl25b	17
BP	GO:0023056	positive regulation of signaling	17/336	486/18042	0.00994278	0.187988	0.172447	grk5/sfrp5/csnk1da/gpc5b/ccl44/inhbaa/loxl3a/pdcd10b/pdgfbb/sh3rf1/si:dkey-163m14.2/sulf1/epgn/igf2a/rspo3/akap12a/ccl25b	17
BP	GO:0060047	heart contraction	8/336	160/18042	0.0103364	0.19223	0.176338	grk5/scn4bb/si:ch211-225p5.8/adrb2a/atp2a2a/mybpc3/tnnc1b/tnni1c	8
BP	GO:0044093	positive regulation of molecular function	15/336	411/18042	0.0104887	0.19223	0.176338	ccl44/ddr2a/ephb2b/pdcd10b/pdgfbb/tie1/epgn/igf2a/pdgfra/ppargc1b/apobec2b/ccl25b/edn3b/kdrl/ppargc1a	15
BP	GO:0003013	circulatory system process	11/336	264/18042	0.0108745	0.19223	0.176338	grk5/rbfox1l/scn4bb/si:ch211-225p5.8/adrb2a/sulf1/atp2a2a/edn3b/mybpc3/tnnc1b/tnni1c	11
BP	GO:0008016	regulation of heart contraction	5/336	72/18042	0.0109998	0.19223	0.176338	grk5/si:ch211-225p5.8/adrb2a/atp2a2a/mybpc3	5
BP	GO:0010927	cellular component assembly involved in morphogenesis	6/336	100/18042	0.0110105	0.19223	0.176338	fhod3b/ache/ppp2r3a/dnajb6b/tnnt2e/tpm3	6
BP	GO:0019318	hexose metabolic process	6/336	100/18042	0.0110105	0.19223	0.176338	fuca1.1/pfkfb2b/pfkfb4a/hk1/pdk1/pfkmb	6
BP	GO:0001946	lymphangiogenesis	4/336	47/18042	0.0112312	0.19223	0.176338	lpar1/lyve1a/itga9/kdrl	4
BP	GO:0050730	regulation of peptidyl-tyrosine phosphorylation	4/336	47/18042	0.0112312	0.19223	0.176338	clcf1/epgn/igf2a/crlf1b	4
BP	GO:0060048	cardiac muscle contraction	4/336	47/18042	0.0112312	0.19223	0.176338	scn4bb/si:ch211-225p5.8/tnnc1b/tnni1c	4
BP	GO:0055002	striated muscle cell development	6/336	101/18042	0.0115281	0.195258	0.179116	fhod3b/ache/ppp2r3a/dnajb6b/tnnt2e/tpm3	6
BP	GO:0001934	positive regulation of protein phosphorylation	8/336	164/18042	0.011876	0.197044	0.180755	fmr1/inhbaa/pdcd10b/pdgfbb/clcf1/epgn/igf2a/crlf1b	8
BP	GO:0008284	positive regulation of cell population proliferation	7/336	132/18042	0.011876	0.197044	0.180755	tmem119a/mycb/nes/pdgfbb/tbx3a/epgn/igf2a	7
BP	GO:0021675	nerve development	5/336	74/18042	0.0122915	0.201879	0.185189	adgrg1/alcamb/rtn4b/nes/sulf1	5
BP	GO:0072507	divalent inorganic cation homeostasis	10/336	235/18042	0.012945	0.210485	0.193085	slc8a4b/zgc:172270/lpar1/si:dkey-163m14.2/ackr4b/atp6v1aa/ackr3b/atp2a2a/edn3b/ryr1a	10
BP	GO:0042127	regulation of cell population proliferation	12/336	310/18042	0.0137601	0.220404	0.202184	adgrg1/tmem119a/mycb/six1b/nes/pdgfbb/sh3rf1/tbx3a/epgn/igf2a/igfbp2b/ccl25b	12
BP	GO:0031099	regeneration	9/336	203/18042	0.0140609	0.220404	0.202184	mdka/col10a1a/mycb/rtn4b/inhbaa/pdgfbb/clcf1/apobec2b/has2	9
BP	GO:0048008	platelet-derived growth factor receptor signaling pathway	2/336	10/18042	0.0140972	0.220404	0.202184	pdgfbb/pdgfra	2
BP	GO:0072576	liver morphogenesis	2/336	10/18042	0.0140972	0.220404	0.202184	angptl3/sfrp5	2
BP	GO:0001756	somitogenesis	6/336	106/18042	0.0143759	0.222621	0.204217	myhz1.1/pcdh10b/pxna/sulf1/igf2a/has2	6
BP	GO:0042246	tissue regeneration	7/336	138/18042	0.0148732	0.22815	0.209289	mdka/col10a1a/mycb/inhbaa/pdgfbb/apobec2b/has2	7
BP	GO:0016055	Wnt signaling pathway	11/336	278/18042	0.0154763	0.232029	0.212847	grk5/ctnnbip1/sfrp5/csnk1da/gpc5b/ndp/si:ch211-204c21.1/sulf1/wnt10b/rspo3/sfrp2	11
BP	GO:0198738	cell-cell signaling by wnt	11/336	278/18042	0.0154763	0.232029	0.212847	grk5/ctnnbip1/sfrp5/csnk1da/gpc5b/ndp/si:ch211-204c21.1/sulf1/wnt10b/rspo3/sfrp2	11
BP	GO:0005996	monosaccharide metabolic process	6/336	108/18042	0.015641	0.232029	0.212847	fuca1.1/pfkfb2b/pfkfb4a/hk1/pdk1/pfkmb	6
BP	GO:0050905	neuromuscular process	4/336	52/18042	0.0158615	0.232029	0.212847	agtpbp1/ryr1a/tnnc1b/tnni1c	4
BP	GO:0030900	forebrain development	7/336	140/18042	0.0159823	0.232029	0.212847	alcamb/agtpbp1/sfrp5/rtn4b/six1b/igsf10/pcdh10b	7
BP	GO:0031032	actomyosin structure organization	7/336	140/18042	0.0159823	0.232029	0.212847	fhod3b/ache/ppp2r3a/pdgfbb/dnajb6b/tnnt2e/tpm3	7
BP	GO:0048562	embryonic organ morphogenesis	15/336	433/18042	0.0161762	0.232557	0.213332	hoxb3a/hoxb4a/sfrp5/sox4b/ppp2r3a/rtn4b/bbs5/col27a1b/sparc/tbx3a/lum/pdgfra/atp2a2a/crispld2/has2	15
BP	GO:0031076	embryonic camera-type eye development	4/336	53/18042	0.0169113	0.232557	0.213332	sfrp5/sox4b/nes/lum	4
BP	GO:0006000	fructose metabolic process	2/336	11/18042	0.0170199	0.232557	0.213332	pfkfb2b/pfkfb4a	2
BP	GO:0016203	muscle attachment	2/336	11/18042	0.0170199	0.232557	0.213332	postnb/dnajb6b	2
BP	GO:0032836	glomerular basement membrane development	2/336	11/18042	0.0170199	0.232557	0.213332	sulf1/plce1	2
BP	GO:0042531	positive regulation of tyrosine phosphorylation of STAT protein	2/336	11/18042	0.0170199	0.232557	0.213332	clcf1/crlf1b	2
BP	GO:0043367	CD4-positive, alpha-beta T cell differentiation	2/336	11/18042	0.0170199	0.232557	0.213332	loxl3a/sh3rf1	2
BP	GO:0003009	skeletal muscle contraction	3/336	30/18042	0.0179208	0.238847	0.219101	ryr1a/tnnc1b/tnni1c	3
BP	GO:0055075	potassium ion homeostasis	3/336	30/18042	0.0179208	0.238847	0.219101	atp1a1a.3/atp1b3b/atp1b1a	3
BP	GO:0072523	purine-containing compound catabolic process	3/336	30/18042	0.0179208	0.238847	0.219101	pde4ca/nudt4a/nt5e	3
BP	GO:0001667	ameboidal-type cell migration	10/336	248/18042	0.0181935	0.240509	0.220626	cthrc1a/gja5b/arl6ip1/radil/pxna/rab13/esrra/loxl2b/pdgfra/has2	10
BP	GO:0006935	chemotaxis	14/336	402/18042	0.0189761	0.246654	0.226263	alcamb/enah/lama5/rtn4b/ccl44/ephb2b/ntn2/rab13/ackr4b/ccdc80l1/pdgfra/ackr3b/bsg/ccl25b	14
BP	GO:1905114	cell surface receptor signaling pathway involved in cell-cell signaling	11/336	288/18042	0.0195666	0.246654	0.226263	grk5/ctnnbip1/sfrp5/csnk1da/gpc5b/ndp/si:ch211-204c21.1/sulf1/wnt10b/rspo3/sfrp2	11
BP	GO:0003159	morphogenesis of an endothelium	2/336	12/18042	0.0201752	0.246654	0.226263	cdh5/ptprbl	2
BP	GO:0007260	tyrosine phosphorylation of STAT protein	2/336	12/18042	0.0201752	0.246654	0.226263	clcf1/crlf1b	2
BP	GO:0009437	carnitine metabolic process	2/336	12/18042	0.0201752	0.246654	0.226263	cpt1ab/crata	2
BP	GO:0042509	regulation of tyrosine phosphorylation of STAT protein	2/336	12/18042	0.0201752	0.246654	0.226263	clcf1/crlf1b	2
BP	GO:0061154	endothelial tube morphogenesis	2/336	12/18042	0.0201752	0.246654	0.226263	cdh5/ptprbl	2
BP	GO:0072554	blood vessel lumenization	2/336	12/18042	0.0201752	0.246654	0.226263	cdh5/ptprbl	2
BP	GO:0086002	cardiac muscle cell action potential involved in contraction	2/336	12/18042	0.0201752	0.246654	0.226263	scn4bb/si:ch211-225p5.8	2
BP	GO:2000514	regulation of CD4-positive, alpha-beta T cell activation	2/336	12/18042	0.0201752	0.246654	0.226263	loxl3a/sh3rf1	2
BP	GO:0006939	smooth muscle contraction	3/336	32/18042	0.0213068	0.258543	0.237169	adrb2a/sulf1/edn3b	3
BP	GO:0060562	epithelial tube morphogenesis	10/336	255/18042	0.021597	0.260124	0.23862	mdka/ppp2r3a/bbs5/sparc/tbx3a/cdh5/ptprbl/atp2a2a/has2/igfbp7	10
BP	GO:0002062	chondrocyte differentiation	3/336	33/18042	0.0231217	0.269326	0.247061	runx2a/sulf1/loxl2b	3
BP	GO:0009166	nucleotide catabolic process	3/336	33/18042	0.0231217	0.269326	0.247061	pde4ca/nudt4a/nt5e	3
BP	GO:0050879	multicellular organismal movement	3/336	33/18042	0.0231217	0.269326	0.247061	ryr1a/tnnc1b/tnni1c	3
BP	GO:0050881	musculoskeletal movement	3/336	33/18042	0.0231217	0.269326	0.247061	ryr1a/tnnc1b/tnni1c	3
BP	GO:0008015	blood circulation	10/336	258/18042	0.0231892	0.269326	0.247061	grk5/scn4bb/si:ch211-225p5.8/adrb2a/sulf1/atp2a2a/edn3b/mybpc3/tnnc1b/tnni1c	10
BP	GO:0045580	regulation of T cell differentiation	2/336	13/18042	0.0235537	0.271619	0.249164	loxl3a/sh3rf1	2
BP	GO:0035725	sodium ion transmembrane transport	6/336	119/18042	0.0239921	0.274371	0.251689	slc8a4b/atp1a1a.3/atp1b3b/scn4bb/si:ch211-225p5.8/atp1b1a	6
BP	GO:0003002	regionalization	14/336	415/18042	0.0241298	0.274371	0.251689	hoxb3a/hoxb4a/fmr1/hoxb7a/myhz1.1/pcdh10b/pxna/sulf1/wnt10b/igf2a/rspo3/bmpr1bb/has2/ryr1a	14
BP	GO:0051480	regulation of cytosolic calcium ion concentration	7/336	154/18042	0.0254319	0.287168	0.263428	slc8a4b/zgc:172270/lpar1/si:dkey-163m14.2/ackr4b/ackr3b/ryr1a	7
BP	GO:0042330	taxis	14/336	419/18042	0.0259082	0.289886	0.265922	alcamb/enah/lama5/rtn4b/ccl44/ephb2b/ntn2/rab13/ackr4b/ccdc80l1/pdgfra/ackr3b/bsg/ccl25b	14
BP	GO:0034330	cell junction organization	10/336	263/18042	0.0260292	0.289886	0.265922	sncga/ache/pdgfbb/pleca/rab13/sdk2b/cdh5/pdzrn3b/ppfibp1a/tmem108	10
BP	GO:0046632	alpha-beta T cell differentiation	2/336	14/18042	0.0271459	0.294261	0.269935	loxl3a/sh3rf1	2
BP	GO:0060384	innervation	2/336	14/18042	0.0271459	0.294261	0.269935	alcamb/sulf1	2
BP	GO:0086003	cardiac muscle cell contraction	2/336	14/18042	0.0271459	0.294261	0.269935	scn4bb/si:ch211-225p5.8	2
BP	GO:2000177	regulation of neural precursor cell proliferation	2/336	14/18042	0.0271459	0.294261	0.269935	adgrg1/nes	2
BP	GO:0030178	negative regulation of Wnt signaling pathway	5/336	91/18042	0.0275607	0.295789	0.271336	ctnnbip1/sfrp5/si:ch211-204c21.1/rspo3/sfrp2	5
BP	GO:0035282	segmentation	6/336	123/18042	0.0276506	0.295789	0.271336	myhz1.1/pcdh10b/pxna/sulf1/igf2a/has2	6
BP	GO:0060485	mesenchyme development	9/336	229/18042	0.0281203	0.298316	0.273654	actc1a/fmr1/arl6ip1/radil/pcdh10b/pdgfbb/tgfbr3/loxl2b/pdgfra	9
BP	GO:0043085	positive regulation of catalytic activity	12/336	344/18042	0.0282538	0.298316	0.273654	ccl44/ddr2a/ephb2b/pdcd10b/pdgfbb/tie1/epgn/igf2a/pdgfra/ccl25b/edn3b/kdrl	12
BP	GO:0007204	positive regulation of cytosolic calcium ion concentration	6/336	125/18042	0.0296108	0.309697	0.284094	slc8a4b/lpar1/si:dkey-163m14.2/ackr4b/ackr3b/ryr1a	6
BP	GO:0090090	negative regulation of canonical Wnt signaling pathway	4/336	63/18042	0.0298092	0.309697	0.284094	sfrp5/si:ch211-204c21.1/rspo3/sfrp2	4
BP	GO:0046434	organophosphate catabolic process	5/336	93/18042	0.0299031	0.309697	0.284094	angptl3/pde4ca/entpd5b/nudt4a/nt5e	5
BP	GO:0060828	regulation of canonical Wnt signaling pathway	6/336	126/18042	0.0306243	0.310573	0.284898	sfrp5/csnk1da/gpc5b/si:ch211-204c21.1/rspo3/sfrp2	6
BP	GO:0022612	gland morphogenesis	2/336	15/18042	0.0309427	0.310573	0.284898	angptl3/sfrp5	2
BP	GO:0033617	mitochondrial cytochrome c oxidase assembly	2/336	15/18042	0.0309427	0.310573	0.284898	coa3b/cox16	2
BP	GO:0048885	neuromast deposition	2/336	15/18042	0.0309427	0.310573	0.284898	sulf1/anos1b	2
BP	GO:0051492	regulation of stress fiber assembly	2/336	15/18042	0.0309427	0.310573	0.284898	fhod3b/pdgfbb	2
BP	GO:0007528	neuromuscular junction development	3/336	37/18042	0.0311939	0.310784	0.285092	ache/pdzrn3b/ppfibp1a	3
BP	GO:0007160	cell-matrix adhesion	4/336	64/18042	0.031346	0.310784	0.285092	si:ch73-329n5.6/si:ch73-181m17.1/pxna/itgbl1	4
BP	GO:0006937	regulation of muscle contraction	3/336	38/18042	0.0334138	0.328352	0.301207	adrb2a/tnnc1b/tnnt2e	3
BP	GO:0048925	lateral line system development	6/336	129/18042	0.0337999	0.328352	0.301207	adgrg1/rtn4b/sulf1/rspo3/ackr3b/anos1b	6
BP	GO:0043410	positive regulation of MAPK cascade	6/336	130/18042	0.034904	0.328352	0.301207	ccl44/pdcd10b/pdgfbb/sh3rf1/igf2a/ccl25b	6
BP	GO:0008535	respiratory chain complex IV assembly	2/336	16/18042	0.0349354	0.328352	0.301207	coa3b/cox16	2
BP	GO:0030878	thyroid gland development	2/336	16/18042	0.0349354	0.328352	0.301207	slc16a2/kdrl	2
BP	GO:0032233	positive regulation of actin filament bundle assembly	2/336	16/18042	0.0349354	0.328352	0.301207	pdgfbb/synpo2lb	2
BP	GO:0032526	response to retinoic acid	2/336	16/18042	0.0349354	0.328352	0.301207	rxrga/rbp4	2
BP	GO:0035710	CD4-positive, alpha-beta T cell activation	2/336	16/18042	0.0349354	0.328352	0.301207	loxl3a/sh3rf1	2
BP	GO:0070252	actin-mediated cell contraction	2/336	16/18042	0.0349354	0.328352	0.301207	scn4bb/si:ch211-225p5.8	2
BP	GO:0001932	regulation of protein phosphorylation	10/336	277/18042	0.0352945	0.329821	0.302554	fmr1/prkag2b/inhbaa/pdcd10b/pdgfbb/clcf1/epgn/igf2a/crlf1b/ptprb	10
BP	GO:0010631	epithelial cell migration	4/336	67/18042	0.0362317	0.332841	0.305325	gja5b/pxna/rab13/loxl2b	4
BP	GO:0014904	myotube cell development	4/336	67/18042	0.0362317	0.332841	0.305325	rbfox1l/six1b/pygmb/ryr1a	4
BP	GO:0048741	skeletal muscle fiber development	4/336	67/18042	0.0362317	0.332841	0.305325	rbfox1l/six1b/pygmb/ryr1a	4
BP	GO:0003007	heart morphogenesis	9/336	241/18042	0.0371469	0.339331	0.311279	actc1a/ppp2r3a/bbs5/pdcd10b/tbx3a/pdgfra/atp2a2a/has2/mybpc3	9
BP	GO:0007422	peripheral nervous system development	4/336	68/18042	0.0379524	0.344752	0.316251	adgrg1/rtn4b/six1b/slc16a2	4
BP	GO:0051495	positive regulation of cytoskeleton organization	5/336	100/18042	0.0390694	0.34566	0.317085	nes/pdgfbb/synpo2lb/wasf3b/zgc:154093	5
BP	GO:0006536	glutamate metabolic process	2/336	17/18042	0.0391153	0.34566	0.317085	prodha/gls2a	2
BP	GO:0042573	retinoic acid metabolic process	2/336	17/18042	0.0391153	0.34566	0.317085	crabp1b/rdh10a	2
BP	GO:0043406	positive regulation of MAP kinase activity	2/336	17/18042	0.0391153	0.34566	0.317085	pdcd10b/pdgfbb	2
BP	GO:1903036	positive regulation of response to wounding	2/336	17/18042	0.0391153	0.34566	0.317085	si:dkey-163m14.2/clcf1	2
BP	GO:0030282	bone mineralization	3/336	41/18042	0.0405513	0.354497	0.325191	tmem119a/col27a1b/omd	3
BP	GO:0045214	sarcomere organization	3/336	41/18042	0.0405513	0.354497	0.325191	fhod3b/ppp2r3a/tnnt2e	3
BP	GO:0002009	morphogenesis of an epithelium	15/336	492/18042	0.0430678	0.366736	0.336418	mdka/cthrc1a/lama5/sfrp5/sox4b/ppp2r3a/bbs5/sparc/tbx3a/cdh5/pdgfra/ptprbl/atp2a2a/has2/igfbp7	15
BP	GO:0006096	glycolytic process	3/336	42/18042	0.0430878	0.366736	0.336418	bpgm/hk1/pfkmb	3
BP	GO:0090132	epithelium migration	4/336	71/18042	0.0433915	0.366736	0.336418	gja5b/pxna/rab13/loxl2b	4
BP	GO:0036302	atrioventricular canal development	2/336	18/18042	0.0434742	0.366736	0.336418	actc1a/has2	2
BP	GO:0045619	regulation of lymphocyte differentiation	2/336	18/18042	0.0434742	0.366736	0.336418	loxl3a/sh3rf1	2
BP	GO:0046634	regulation of alpha-beta T cell activation	2/336	18/18042	0.0434742	0.366736	0.336418	loxl3a/sh3rf1	2
BP	GO:0048762	mesenchymal cell differentiation	7/336	173/18042	0.0435301	0.366736	0.336418	fmr1/arl6ip1/radil/pdgfbb/tgfbr3/loxl2b/pdgfra	7
BP	GO:0007169	transmembrane receptor protein tyrosine kinase signaling pathway	11/336	329/18042	0.0449003	0.371556	0.34084	ddr2a/ephb2b/pdgfbb/sulf1/tie1/epgn/igf2a/igfbp2b/pdgfra/irs1/kdrl	11
BP	GO:1901136	carbohydrate derivative catabolic process	5/336	104/18042	0.0449971	0.371556	0.34084	fuca1.1/pde4ca/nudt4a/chia.4/nt5e	5
BP	GO:0016052	carbohydrate catabolic process	4/336	72/18042	0.0452969	0.371556	0.34084	bpgm/hk1/pfkmb/pygmb	4
BP	GO:0030903	notochord development	4/336	72/18042	0.0452969	0.371556	0.34084	col27a1b/col15a1a/igf2a/znf219	4
BP	GO:0006757	ATP generation from ADP	3/336	43/18042	0.0457019	0.371556	0.34084	bpgm/hk1/pfkmb	3
BP	GO:0030217	T cell differentiation	3/336	43/18042	0.0457019	0.371556	0.34084	agtpbp1/loxl3a/sh3rf1	3
BP	GO:0090257	regulation of muscle system process	3/336	43/18042	0.0457019	0.371556	0.34084	adrb2a/tnnc1b/tnnt2e	3
BP	GO:0035050	embryonic heart tube development	7/336	176/18042	0.0469913	0.375262	0.344239	ppp2r3a/bbs5/tbx3a/pdgfra/atp2a2a/has2/kdrl	7
BP	GO:0007178	transmembrane receptor protein serine/threonine kinase signaling pathway	8/336	214/18042	0.047561	0.375262	0.344239	fstl3/sfrp5/smad3b/inhbaa/pxna/tgfbr3/bmpr1bb/has2	8
BP	GO:0031401	positive regulation of protein modification process	8/336	214/18042	0.047561	0.375262	0.344239	fmr1/inhbaa/pdcd10b/pdgfbb/clcf1/epgn/igf2a/crlf1b	8
BP	GO:0098662	inorganic cation transmembrane transport	15/336	499/18042	0.0476353	0.375262	0.344239	kcnma1a/rhbg/slc8a4b/trpn1/atp1a1a.3/atp1b3b/scn4bb/si:ch211-225p5.8/atp1b1a/cacna1sa/kcna4/atp6v1aa/atp2a2a/kcnf1a/ryr1a	15
BP	GO:0006743	ubiquinone metabolic process	2/336	19/18042	0.048004	0.375262	0.344239	coq9/coq3	2
BP	GO:0006744	ubiquinone biosynthetic process	2/336	19/18042	0.048004	0.375262	0.344239	coq9/coq3	2
BP	GO:0015671	oxygen transport	2/336	19/18042	0.048004	0.375262	0.344239	cygb1/mb	2
BP	GO:1901663	quinone biosynthetic process	2/336	19/18042	0.048004	0.375262	0.344239	coq9/coq3	2
BP	GO:0048596	embryonic camera-type eye morphogenesis	3/336	44/18042	0.0483928	0.376491	0.345367	sfrp5/sox4b/lum	3
BP	GO:0001508	action potential	3/336	45/18042	0.0511596	0.392309	0.359877	scn4bb/si:ch211-225p5.8/atp1b1a	3
BP	GO:0030048	actin filament-based movement	3/336	45/18042	0.0511596	0.392309	0.359877	scn4bb/si:ch211-225p5.8/myo1ca	3
BP	GO:0035567	non-canonical Wnt signaling pathway	3/336	45/18042	0.0511596	0.392309	0.359877	sfrp5/rspo3/sfrp2	3
BP	GO:0043473	pigmentation	6/336	143/18042	0.0513911	0.392309	0.359877	gch2/gja5b/adrb2a/bbs5/sulf1/edn3b	6
BP	GO:0042761	very long-chain fatty acid biosynthetic process	2/336	20/18042	0.0526968	0.395525	0.362827	tecra/tecrl2b	2
BP	GO:0110020	regulation of actomyosin structure organization	2/336	20/18042	0.0526968	0.395525	0.362827	fhod3b/pdgfbb	2
BP	GO:0050808	synapse organization	6/336	144/18042	0.0528266	0.395525	0.362827	sncga/ache/sdk2b/pdzrn3b/ppfibp1a/tmem108	6
BP	GO:0031589	cell-substrate adhesion	5/336	109/18042	0.0531228	0.395525	0.362827	si:ch73-329n5.6/si:ch73-181m17.1/radil/pxna/itgbl1	5
BP	GO:0007224	smoothened signaling pathway	4/336	76/18042	0.0533787	0.395525	0.362827	sox4b/sulf1/cdon/ryr1a	4
BP	GO:0009132	nucleoside diphosphate metabolic process	4/336	76/18042	0.0533787	0.395525	0.362827	entpd5b/bpgm/hk1/pfkmb	4
BP	GO:0001764	neuron migration	3/336	46/18042	0.0540016	0.395525	0.362827	igsf10/sh3rf1/ackr3b	3
BP	GO:0006749	glutathione metabolic process	3/336	46/18042	0.0540016	0.395525	0.362827	chac1/gdap1/gstk2	3
BP	GO:0034754	cellular hormone metabolic process	3/336	46/18042	0.0540016	0.395525	0.362827	crabp1b/rdh10a/si:dkey-238o13.4	3
BP	GO:0048592	eye morphogenesis	8/336	221/18042	0.0554354	0.400247	0.367158	agtpbp1/sfrp5/sox4b/arl6ip1/bbs5/sdk2b/lum/abcb6a	8
BP	GO:0046031	ADP metabolic process	3/336	47/18042	0.0569177	0.400247	0.367158	bpgm/hk1/pfkmb	3
BP	GO:0060070	canonical Wnt signaling pathway	7/336	184/18042	0.057063	0.400247	0.367158	sfrp5/csnk1da/gpc5b/si:ch211-204c21.1/wnt10b/rspo3/sfrp2	7
BP	GO:0003044	regulation of systemic arterial blood pressure mediated by a chemical signal	2/336	21/18042	0.0575451	0.400247	0.367158	adrb2a/edn3b	2
BP	GO:0030500	regulation of bone mineralization	2/336	21/18042	0.0575451	0.400247	0.367158	tmem119a/omd	2
BP	GO:0061386	closure of optic fissure	2/336	21/18042	0.0575451	0.400247	0.367158	sfrp5/sox4b	2
BP	GO:0070167	regulation of biomineral tissue development	2/336	21/18042	0.0575451	0.400247	0.367158	tmem119a/omd	2
BP	GO:0070654	sensory epithelium regeneration	2/336	21/18042	0.0575451	0.400247	0.367158	mdka/apobec2b	2
BP	GO:0110149	regulation of biomineralization	2/336	21/18042	0.0575451	0.400247	0.367158	tmem119a/omd	2
BP	GO:1901661	quinone metabolic process	2/336	21/18042	0.0575451	0.400247	0.367158	coq9/coq3	2
BP	GO:1990399	epithelium regeneration	2/336	21/18042	0.0575451	0.400247	0.367158	mdka/apobec2b	2
BP	GO:0098609	cell-cell adhesion	12/336	385/18042	0.0576001	0.400247	0.367158	lama5/loxl3a/pcdh10b/sdk2b/si:ch211-186j3.6/svep1/tie1/cdh5/igf2a/pdgfra/si:ch211-222f23.6/bsg	12
BP	GO:0009135	purine nucleoside diphosphate metabolic process	3/336	48/18042	0.0599071	0.404273	0.370852	bpgm/hk1/pfkmb	3
BP	GO:0009179	purine ribonucleoside diphosphate metabolic process	3/336	48/18042	0.0599071	0.404273	0.370852	bpgm/hk1/pfkmb	3
BP	GO:0045860	positive regulation of protein kinase activity	3/336	48/18042	0.0599071	0.404273	0.370852	pdcd10b/pdgfbb/epgn	3
BP	GO:0048066	developmental pigmentation	4/336	79/18042	0.0599199	0.404273	0.370852	gch2/gja5b/sulf1/edn3b	4
BP	GO:0048884	neuromast development	4/336	79/18042	0.0599199	0.404273	0.370852	rtn4b/sulf1/rspo3/anos1b	4
BP	GO:0048915	posterior lateral line system development	4/336	79/18042	0.0599199	0.404273	0.370852	adgrg1/rspo3/ackr3b/anos1b	4
BP	GO:0090130	tissue migration	4/336	79/18042	0.0599199	0.404273	0.370852	gja5b/pxna/rab13/loxl2b	4
BP	GO:0010638	positive regulation of organelle organization	6/336	149/18042	0.0603681	0.405614	0.372082	nes/pdgfbb/synpo2lb/wasf3b/zgc:154093/epgn	6
BP	GO:0048882	lateral line development	5/336	114/18042	0.0620476	0.406769	0.373142	rtn4b/sulf1/rspo3/ackr3b/anos1b	5
BP	GO:0030038	contractile actin filament bundle assembly	2/336	22/18042	0.0625414	0.406769	0.373142	fhod3b/pdgfbb	2
BP	GO:0042219	cellular modified amino acid catabolic process	2/336	22/18042	0.0625414	0.406769	0.373142	bhmt/chac1	2
BP	GO:0043149	stress fiber assembly	2/336	22/18042	0.0625414	0.406769	0.373142	fhod3b/pdgfbb	2
BP	GO:0045103	intermediate filament-based process	2/336	22/18042	0.0625414	0.406769	0.373142	nes/pleca	2
BP	GO:0045104	intermediate filament cytoskeleton organization	2/336	22/18042	0.0625414	0.406769	0.373142	nes/pleca	2
BP	GO:0045879	negative regulation of smoothened signaling pathway	2/336	22/18042	0.0625414	0.406769	0.373142	sox4b/cdon	2
BP	GO:0050679	positive regulation of epithelial cell proliferation	2/336	22/18042	0.0625414	0.406769	0.373142	pdgfbb/igf2a	2
BP	GO:0000165	MAPK cascade	8/336	227/18042	0.0628106	0.406893	0.373255	sbk3/si:ch211-171h4.3/ccl44/pdcd10b/pdgfbb/sh3rf1/igf2a/ccl25b	8
BP	GO:0006813	potassium ion transport	7/336	189/18042	0.0639882	0.412876	0.378744	kcnma1a/atp1a1a.3/atp1b3b/abcc8/atp1b1a/kcna4/kcnf1a	7
BP	GO:0048881	mechanosensory lateral line system development	4/336	82/18042	0.0668668	0.428192	0.392794	adgrg1/rspo3/ackr3b/anos1b	4
BP	GO:0009065	glutamine family amino acid catabolic process	2/336	23/18042	0.0676786	0.428192	0.392794	prodha/gls2a	2
BP	GO:0015669	gas transport	2/336	23/18042	0.0676786	0.428192	0.392794	cygb1/mb	2
BP	GO:0034332	adherens junction organization	2/336	23/18042	0.0676786	0.428192	0.392794	pdgfbb/cdh5	2
BP	GO:0045995	regulation of embryonic development	2/336	23/18042	0.0676786	0.428192	0.392794	lama5/rspo3	2
BP	GO:0072657	protein localization to membrane	8/336	231/18042	0.0680526	0.42889	0.393433	tspan5a/arl6ip1/gpc5b/pacs2/ehd2b/emc2/rab13/golga7ba	8
BP	GO:0009185	ribonucleoside diphosphate metabolic process	3/336	51/18042	0.0693047	0.430112	0.394555	bpgm/hk1/pfkmb	3
BP	GO:0031214	biomineral tissue development	3/336	51/18042	0.0693047	0.430112	0.394555	tmem119a/col27a1b/omd	3
BP	GO:0043542	endothelial cell migration	3/336	51/18042	0.0693047	0.430112	0.394555	pxna/rab13/loxl2b	3
BP	GO:0110148	biomineralization	3/336	51/18042	0.0693047	0.430112	0.394555	tmem119a/col27a1b/omd	3
BP	GO:2000026	regulation of multicellular organismal development	12/336	398/18042	0.0700828	0.433288	0.397468	tmem119a/lama5/loxl3a/lrp1aa/omd/sh3rf1/thbs1a/tie1/cdh5/esrra/loxl2b/rspo3	12
BP	GO:0014902	myotube differentiation	4/336	84/18042	0.0717202	0.440953	0.4045	rbfox1l/six1b/pygmb/ryr1a	4
BP	GO:0032869	cellular response to insulin stimulus	3/336	52/18042	0.0725767	0.440953	0.4045	rab13/igf2a/irs1	3
BP	GO:0002072	optic cup morphogenesis involved in camera-type eye development	2/336	24/18042	0.0729498	0.440953	0.4045	sfrp5/sox4b	2
BP	GO:0014037	Schwann cell differentiation	2/336	24/18042	0.0729498	0.440953	0.4045	adgrg1/slc16a2	2
BP	GO:0061035	regulation of cartilage development	2/336	24/18042	0.0729498	0.440953	0.4045	esrra/loxl2b	2
BP	GO:0071902	positive regulation of protein serine/threonine kinase activity	2/336	24/18042	0.0729498	0.440953	0.4045	pdcd10b/pdgfbb	2
BP	GO:0000381	regulation of alternative mRNA splicing, via spliceosome	3/336	53/18042	0.0759166	0.457187	0.419391	fmr1/rbfox1l/mbnl2	3
BP	GO:0035270	endocrine system development	5/336	122/18042	0.0779786	0.463252	0.424955	sox4b/bhmt/six1b/slc16a2/kdrl	5
BP	GO:0060326	cell chemotaxis	5/336	122/18042	0.0779786	0.463252	0.424955	ccl44/rab13/ackr4b/ackr3b/ccl25b	5
BP	GO:0017004	cytochrome complex assembly	2/336	25/18042	0.0783482	0.463252	0.424955	coa3b/cox16	2
BP	GO:0018107	peptidyl-threonine phosphorylation	2/336	25/18042	0.0783482	0.463252	0.424955	dyrk4/hipk3b	2
BP	GO:0046631	alpha-beta T cell activation	2/336	25/18042	0.0783482	0.463252	0.424955	loxl3a/sh3rf1	2
BP	GO:0048048	embryonic eye morphogenesis	3/336	54/18042	0.0793233	0.465656	0.42716	sfrp5/sox4b/lum	3
BP	GO:0050684	regulation of mRNA processing	4/336	87/18042	0.0793276	0.465656	0.42716	fmr1/rbfox1l/si:ch211-220i18.4/mbnl2	4
BP	GO:0072006	nephron development	4/336	88/18042	0.0819493	0.475851	0.436513	sulf1/myo1ca/plce1/ppargc1a	4
BP	GO:0098659	inorganic cation import across plasma membrane	4/336	88/18042	0.0819493	0.475851	0.436513	slc8a4b/atp1a1a.3/atp1b3b/atp1b1a	4
BP	GO:0099587	inorganic ion import across plasma membrane	4/336	88/18042	0.0819493	0.475851	0.436513	slc8a4b/atp1a1a.3/atp1b3b/atp1b1a	4
BP	GO:0006090	pyruvate metabolic process	3/336	55/18042	0.0827955	0.475851	0.436513	bpgm/hk1/pfkmb	3
BP	GO:0006814	sodium ion transport	6/336	162/18042	0.0828204	0.475851	0.436513	slc8a4b/atp1a1a.3/atp1b3b/scn4bb/si:ch211-225p5.8/atp1b1a	6
BP	GO:0110053	regulation of actin filament organization	6/336	162/18042	0.0828204	0.475851	0.436513	fhod3b/pdgfbb/ssh2b/synpo2lb/wasf3b/zgc:154093	6
BP	GO:0018210	peptidyl-threonine modification	2/336	26/18042	0.0838673	0.476812	0.437394	dyrk4/hipk3b	2
BP	GO:0030278	regulation of ossification	2/336	26/18042	0.0838673	0.476812	0.437394	tmem119a/omd	2
BP	GO:0042181	ketone biosynthetic process	2/336	26/18042	0.0838673	0.476812	0.437394	coq9/coq3	2
BP	GO:1902533	positive regulation of intracellular signal transduction	8/336	243/18042	0.0853513	0.482247	0.44238	ccl44/pdcd10b/pdgfbb/sh3rf1/si:dkey-163m14.2/igf2a/akap12a/ccl25b	8
BP	GO:0001570	vasculogenesis	3/336	56/18042	0.086332	0.482247	0.44238	mb/sulf1/ackr3b	3
BP	GO:0021532	neural tube patterning	3/336	56/18042	0.086332	0.482247	0.44238	fmr1/wnt10b/ryr1a	3
BP	GO:0021545	cranial nerve development	3/336	56/18042	0.086332	0.482247	0.44238	adgrg1/rtn4b/nes	3
BP	GO:0032787	monocarboxylic acid metabolic process	9/336	285/18042	0.086418	0.482247	0.44238	tecra/tecrl2b/crabp1b/rdh10a/si:dkey-238o13.4/bpgm/cpt1ab/hk1/pfkmb	9
BP	GO:0005975	carbohydrate metabolic process	11/336	370/18042	0.0867851	0.482247	0.44238	fuca1.1/bpgm/chia.4/gyg2/pfkfb2b/pfkfb4a/has2/hk1/pdk1/pfkmb/pygmb	11
BP	GO:0140694	non-membrane-bounded organelle assembly	8/336	244/18042	0.0868994	0.482247	0.44238	fhod3b/ache/csnk1da/ppp2r3a/ccdc69/dnajb6b/tnnt2e/tpm3	8
BP	GO:0032868	response to insulin	3/336	57/18042	0.0899316	0.497377	0.456259	rab13/igf2a/irs1	3
BP	GO:0071805	potassium ion transmembrane transport	6/336	166/18042	0.0905485	0.499091	0.457831	kcnma1a/atp1a1a.3/atp1b3b/atp1b1a/kcna4/kcnf1a	6
BP	GO:0007015	actin filament organization	10/336	332/18042	0.0931338	0.511607	0.469312	enah/fhod3b/marcksl1a/pdgfbb/ssh2b/synpo2lb/wasf3b/zgc:154093/myo1ca/tpm3	10
BP	GO:0051017	actin filament bundle assembly	3/336	58/18042	0.093593	0.512398	0.470038	fhod3b/pdgfbb/synpo2lb	3
BP	GO:0043010	camera-type eye development	13/336	464/18042	0.0948808	0.512795	0.470402	sfrp5/sox4b/arl6ip1/cfi/rtn4b/six1b/bbs5/marcksl1a/ndp/nes/sdk2b/lum/abcb6a	13
BP	GO:0051130	positive regulation of cellular component organization	8/336	249/18042	0.094885	0.512795	0.470402	nes/pdgfbb/si:ch211-204c21.1/synpo2lb/wasf3b/zgc:154093/clcf1/epgn	8
BP	GO:0000038	very long-chain fatty acid metabolic process	2/336	28/18042	0.0952424	0.512795	0.470402	tecra/tecrl2b	2
BP	GO:0003073	regulation of systemic arterial blood pressure	2/336	28/18042	0.0952424	0.512795	0.470402	adrb2a/edn3b	2
BP	GO:0030866	cortical actin cytoskeleton organization	2/336	28/18042	0.0952424	0.512795	0.470402	fhod3b/rab13	2
BP	GO:0048589	developmental growth	11/336	377/18042	0.0957542	0.513849	0.471369	mdka/col10a1a/cthrc1a/mycb/inhbaa/pdgfbb/cdh5/igfbp2b/tmem108/apobec2b/has2	11
BP	GO:0120032	regulation of plasma membrane bounded cell projection assembly	3/336	59/18042	0.0973149	0.520507	0.477477	fmr1/zgc:154093/zgc:56235	3
BP	GO:0001503	ossification	4/336	94/18042	0.0985543	0.522852	0.479628	runx2a/tmem119a/col27a1b/omd	4
BP	GO:0072659	protein localization to plasma membrane	4/336	94/18042	0.0985543	0.522852	0.479628	tspan5a/pacs2/ehd2b/rab13	4
BP	GO:0040007	growth	12/336	423/18042	0.098718	0.522852	0.479628	mdka/col10a1a/cthrc1a/mycb/inhbaa/pdgfbb/cdh5/igfbp2b/tmem108/apobec2b/has2/igfbp7	12
BP	GO:0008286	insulin receptor signaling pathway	2/336	29/18042	0.101086	0.525183	0.481766	igf2a/irs1	2
BP	GO:0031103	axon regeneration	2/336	29/18042	0.101086	0.525183	0.481766	rtn4b/clcf1	2
BP	GO:0042398	cellular modified amino acid biosynthetic process	2/336	29/18042	0.101086	0.525183	0.481766	gch2/zgc:172076	2
BP	GO:0006165	nucleoside diphosphate phosphorylation	3/336	60/18042	0.101096	0.525183	0.481766	bpgm/hk1/pfkmb	3
BP	GO:0050931	pigment cell differentiation	3/336	60/18042	0.101096	0.525183	0.481766	gch2/gja5b/edn3b	3
BP	GO:0060491	regulation of cell projection assembly	3/336	60/18042	0.101096	0.525183	0.481766	fmr1/zgc:154093/zgc:56235	3
BP	GO:0098739	import across plasma membrane	4/336	95/18042	0.101464	0.525414	0.481978	slc8a4b/atp1a1a.3/atp1b3b/atp1b1a	4
BP	GO:0007156	homophilic cell adhesion via plasma membrane adhesion molecules	6/336	172/18042	0.102848	0.529891	0.486085	pcdh10b/sdk2b/si:ch211-186j3.6/cdh5/si:ch211-222f23.6/bsg	6
BP	GO:0001947	heart looping	5/336	133/18042	0.103112	0.529891	0.486085	ppp2r3a/bbs5/tbx3a/atp2a2a/has2	5
BP	GO:0031399	regulation of protein modification process	11/336	383/18042	0.10387	0.529891	0.486085	fmr1/prkag2b/inhbaa/pdcd10b/pdgfbb/clcf1/epgn/igf2a/crlf1b/hhatlb/ptprb	11
BP	GO:1901342	regulation of vasculature development	4/336	96/18042	0.104412	0.529891	0.486085	lrp1aa/thbs1a/tie1/cdh5	4
BP	GO:0019722	calcium-mediated signaling	3/336	61/18042	0.104935	0.529891	0.486085	rcan2/ackr4b/ackr3b	3
BP	GO:0030098	lymphocyte differentiation	3/336	61/18042	0.104935	0.529891	0.486085	agtpbp1/loxl3a/sh3rf1	3
BP	GO:0046939	nucleotide phosphorylation	3/336	61/18042	0.104935	0.529891	0.486085	bpgm/hk1/pfkmb	3
BP	GO:1990573	potassium ion import across plasma membrane	3/336	61/18042	0.104935	0.529891	0.486085	atp1a1a.3/atp1b3b/atp1b1a	3
BP	GO:0002548	monocyte chemotaxis	2/336	30/18042	0.107027	0.530565	0.486703	ccl44/ccl25b	2
BP	GO:0035088	establishment or maintenance of apical/basal cell polarity	2/336	30/18042	0.107027	0.530565	0.486703	atp1b1a/ptprbl	2
BP	GO:0048247	lymphocyte chemotaxis	2/336	30/18042	0.107027	0.530565	0.486703	ccl44/ccl25b	2
BP	GO:0051482	positive regulation of cytosolic calcium ion concentration involved in phospholipase C-activating G protein-coupled signaling pathway	2/336	30/18042	0.107027	0.530565	0.486703	lpar1/si:dkey-163m14.2	2
BP	GO:0061245	establishment or maintenance of bipolar cell polarity	2/336	30/18042	0.107027	0.530565	0.486703	atp1b1a/ptprbl	2
BP	GO:1901264	carbohydrate derivative transport	2/336	30/18042	0.107027	0.530565	0.486703	slc29a1a/slc25a5	2
BP	GO:0032835	glomerulus development	3/336	62/18042	0.108831	0.53624	0.491909	sulf1/myo1ca/plce1	3
BP	GO:0044264	cellular polysaccharide metabolic process	3/336	62/18042	0.108831	0.53624	0.491909	gyg2/has2/pygmb	3
BP	GO:0000380	alternative mRNA splicing, via spliceosome	3/336	63/18042	0.112782	0.539484	0.494885	fmr1/rbfox1l/mbnl2	3
BP	GO:0005976	polysaccharide metabolic process	3/336	63/18042	0.112782	0.539484	0.494885	gyg2/has2/pygmb	3
BP	GO:0007179	transforming growth factor beta receptor signaling pathway	3/336	63/18042	0.112782	0.539484	0.494885	smad3b/pxna/tgfbr3	3
BP	GO:0042445	hormone metabolic process	3/336	63/18042	0.112782	0.539484	0.494885	crabp1b/rdh10a/si:dkey-238o13.4	3
BP	GO:0061572	actin filament bundle organization	3/336	63/18042	0.112782	0.539484	0.494885	fhod3b/pdgfbb/synpo2lb	3
BP	GO:0001763	morphogenesis of a branching structure	2/336	31/18042	0.113058	0.539484	0.494885	fmr1/igfbp7	2
BP	GO:0048678	response to axon injury	2/336	31/18042	0.113058	0.539484	0.494885	rtn4b/clcf1	2
BP	GO:1902105	regulation of leukocyte differentiation	2/336	31/18042	0.113058	0.539484	0.494885	loxl3a/sh3rf1	2
BP	GO:0030509	BMP signaling pathway	5/336	137/18042	0.113139	0.539484	0.494885	fstl3/sfrp5/smad3b/bmpr1bb/has2	5
BP	GO:0071772	response to BMP	5/336	137/18042	0.113139	0.539484	0.494885	fstl3/sfrp5/smad3b/bmpr1bb/has2	5
BP	GO:0071773	cellular response to BMP stimulus	5/336	137/18042	0.113139	0.539484	0.494885	fstl3/sfrp5/smad3b/bmpr1bb/has2	5
BP	GO:1902905	positive regulation of supramolecular fiber organization	4/336	99/18042	0.113489	0.53957	0.494964	pdgfbb/synpo2lb/wasf3b/zgc:154093	4
BP	GO:0048593	camera-type eye morphogenesis	6/336	178/18042	0.115976	0.548189	0.502871	sfrp5/sox4b/arl6ip1/sdk2b/lum/abcb6a	6
BP	GO:0051241	negative regulation of multicellular organismal process	6/336	178/18042	0.115976	0.548189	0.502871	adrb2a/loxl3a/thbs1a/cdh5/loxl2b/rspo3	6
BP	GO:0071559	response to transforming growth factor beta	3/336	64/18042	0.116787	0.548832	0.503461	smad3b/pxna/tgfbr3	3
BP	GO:0071560	cellular response to transforming growth factor beta stimulus	3/336	64/18042	0.116787	0.548832	0.503461	smad3b/pxna/tgfbr3	3
BP	GO:0016525	negative regulation of angiogenesis	2/336	32/18042	0.119175	0.554634	0.508783	thbs1a/cdh5	2
BP	GO:0043405	regulation of MAP kinase activity	2/336	32/18042	0.119175	0.554634	0.508783	pdcd10b/pdgfbb	2
BP	GO:2000181	negative regulation of blood vessel morphogenesis	2/336	32/18042	0.119175	0.554634	0.508783	thbs1a/cdh5	2
BP	GO:0090596	sensory organ morphogenesis	9/336	306/18042	0.119425	0.554634	0.508783	agtpbp1/sfrp5/sox4b/arl6ip1/bbs5/sdk2b/sparc/lum/abcb6a	9
BP	GO:0007626	locomotory behavior	4/336	101/18042	0.119727	0.554634	0.508783	col6a1/flnca/pleca/dnajb6b	4
BP	GO:0016331	morphogenesis of embryonic epithelium	3/336	65/18042	0.120845	0.55664	0.510622	mdka/sfrp5/sox4b	3
BP	GO:0070374	positive regulation of ERK1 and ERK2 cascade	3/336	65/18042	0.120845	0.55664	0.510622	ccl44/pdgfbb/ccl25b	3
BP	GO:0007411	axon guidance	8/336	264/18042	0.121255	0.55695	0.510907	alcamb/enah/lama5/rtn4b/ephb2b/ntn2/ccdc80l1/bsg	8
BP	GO:0048738	cardiac muscle tissue development	4/336	102/18042	0.122901	0.562427	0.515931	fhod3b/rbfox1l/synpo2lb/mybpc3	4
BP	GO:0097485	neuron projection guidance	8/336	265/18042	0.123139	0.562427	0.515931	alcamb/enah/lama5/rtn4b/ephb2b/ntn2/ccdc80l1/bsg	8
BP	GO:0045859	regulation of protein kinase activity	5/336	141/18042	0.123616	0.563022	0.516477	prkag2b/pdcd10b/pdgfbb/epgn/ptprb	5
BP	GO:0048916	posterior lateral line development	3/336	66/18042	0.124954	0.564693	0.51801	rspo3/ackr3b/anos1b	3
BP	GO:0009066	aspartate family amino acid metabolic process	2/336	33/18042	0.125372	0.564693	0.51801	bhmt/tdh2	2
BP	GO:0050678	regulation of epithelial cell proliferation	2/336	33/18042	0.125372	0.564693	0.51801	pdgfbb/igf2a	2
BP	GO:1901343	negative regulation of vasculature development	2/336	33/18042	0.125372	0.564693	0.51801	thbs1a/cdh5	2
BP	GO:0046034	ATP metabolic process	5/336	143/18042	0.129017	0.579425	0.531524	atp6v1aa/bpgm/hk1/ndufa8/pfkmb	5
BP	GO:0010817	regulation of hormone levels	4/336	104/18042	0.129355	0.579425	0.531524	crabp1b/rdh10a/si:dkey-238o13.4/slc16a2	4
BP	GO:0006826	iron ion transport	2/336	34/18042	0.131644	0.580089	0.532133	abcb6a/zgc:172271	2
BP	GO:0031102	neuron projection regeneration	2/336	34/18042	0.131644	0.580089	0.532133	rtn4b/clcf1	2
BP	GO:0048919	posterior lateral line neuromast development	2/336	34/18042	0.131644	0.580089	0.532133	rspo3/anos1b	2
BP	GO:0060900	embryonic camera-type eye formation	2/336	34/18042	0.131644	0.580089	0.532133	sfrp5/sox4b	2
BP	GO:0071347	cellular response to interleukin-1	2/336	34/18042	0.131644	0.580089	0.532133	ccl44/ccl25b	2
BP	GO:2000649	regulation of sodium ion transmembrane transporter activity	2/336	34/18042	0.131644	0.580089	0.532133	scn4bb/si:ch211-225p5.8	2
BP	GO:1901606	alpha-amino acid catabolic process	3/336	68/18042	0.13332	0.582381	0.534236	prodha/tdh2/gls2a	3
BP	GO:1903131	mononuclear cell differentiation	3/336	68/18042	0.13332	0.582381	0.534236	agtpbp1/loxl3a/sh3rf1	3
BP	GO:1902903	regulation of supramolecular fiber organization	6/336	186/18042	0.134717	0.582381	0.534236	fhod3b/pdgfbb/ssh2b/synpo2lb/wasf3b/zgc:154093	6
BP	GO:0030705	cytoskeleton-dependent intracellular transport	4/336	106/18042	0.135947	0.582381	0.534236	lca5/myo1ca/tmem108/rhot1a	4
BP	GO:0071346	cellular response to interferon-gamma	2/336	35/18042	0.137986	0.582381	0.534236	ccl44/ccl25b	2
BP	GO:1902305	regulation of sodium ion transmembrane transport	2/336	35/18042	0.137986	0.582381	0.534236	scn4bb/si:ch211-225p5.8	2
BP	GO:0003143	embryonic heart tube morphogenesis	5/336	147/18042	0.140136	0.582381	0.534236	ppp2r3a/bbs5/tbx3a/atp2a2a/has2	5
BP	GO:0050863	regulation of T cell activation	3/336	70/18042	0.141875	0.582381	0.534236	loxl3a/sh3rf1/igf2a	3
BP	GO:0021915	neural tube development	4/336	108/18042	0.142673	0.582381	0.534236	mdka/fmr1/wnt10b/ryr1a	4
BP	GO:0098657	import into cell	4/336	108/18042	0.142673	0.582381	0.534236	slc8a4b/atp1a1a.3/atp1b3b/atp1b1a	4
BP	GO:0034341	response to interferon-gamma	2/336	36/18042	0.144394	0.582381	0.534236	ccl44/ccl25b	2
BP	GO:0085029	extracellular matrix assembly	2/336	36/18042	0.144394	0.582381	0.534236	efemp2a/has2	2
BP	GO:0097553	calcium ion transmembrane import into cytosol	2/336	36/18042	0.144394	0.582381	0.534236	slc8a4b/ryr1a	2
BP	GO:1903034	regulation of response to wounding	2/336	36/18042	0.144394	0.582381	0.534236	si:dkey-163m14.2/clcf1	2
BP	GO:0051093	negative regulation of developmental process	6/336	190/18042	0.144594	0.582381	0.534236	loxl3a/thbs1a/cdh5/igfbp2b/loxl2b/rspo3	6
BP	GO:1990778	protein localization to cell periphery	4/336	109/18042	0.146084	0.582381	0.534236	tspan5a/pacs2/ehd2b/rab13	4
BP	GO:0051668	localization within membrane	8/336	278/18042	0.149006	0.582381	0.534236	tspan5a/arl6ip1/gpc5b/pacs2/ehd2b/emc2/rab13/golga7ba	8
BP	GO:0010970	transport along microtubule	3/336	72/18042	0.150608	0.582381	0.534236	lca5/tmem108/rhot1a	3
BP	GO:0071375	cellular response to peptide hormone stimulus	3/336	72/18042	0.150608	0.582381	0.534236	rab13/igf2a/irs1	3
BP	GO:1901653	cellular response to peptide	3/336	72/18042	0.150608	0.582381	0.534236	rab13/igf2a/irs1	3
BP	GO:0001935	endothelial cell proliferation	2/336	37/18042	0.150862	0.582381	0.534236	igf2a/loxl2b	2
BP	GO:0042129	regulation of T cell proliferation	2/336	37/18042	0.150862	0.582381	0.534236	sh3rf1/igf2a	2
BP	GO:0048645	animal organ formation	2/336	37/18042	0.150862	0.582381	0.534236	bbs5/pdgfra	2
BP	GO:0032270	positive regulation of cellular protein metabolic process	9/336	324/18042	0.152461	0.582381	0.534236	fmr1/csnk1da/inhbaa/pdcd10b/pdgfbb/clcf1/epgn/igf2a/crlf1b	9
BP	GO:0070588	calcium ion transmembrane transport	5/336	152/18042	0.154599	0.582381	0.534236	slc8a4b/trpn1/cacna1sa/atp2a2a/ryr1a	5
BP	GO:0001822	kidney development	6/336	194/18042	0.154792	0.582381	0.534236	six2a/bbs5/sulf1/myo1ca/plce1/ppargc1a	6
BP	GO:0043408	regulation of MAPK cascade	6/336	194/18042	0.154792	0.582381	0.534236	ccl44/pdcd10b/pdgfbb/sh3rf1/igf2a/ccl25b	6
BP	GO:0072001	renal system development	6/336	194/18042	0.154792	0.582381	0.534236	six2a/bbs5/sulf1/myo1ca/plce1/ppargc1a	6
BP	GO:0042180	cellular ketone metabolic process	3/336	73/18042	0.155038	0.582381	0.534236	coq9/coq3/cpt1ab	3
BP	GO:0007259	receptor signaling pathway via JAK-STAT	2/336	38/18042	0.157387	0.582381	0.534236	clcf1/crlf1b	2
BP	GO:0032456	endocytic recycling	2/336	38/18042	0.157387	0.582381	0.534236	ehd2b/rab13	2
BP	GO:0060402	calcium ion transport into cytosol	2/336	38/18042	0.157387	0.582381	0.534236	slc8a4b/ryr1a	2
BP	GO:0061351	neural precursor cell proliferation	2/336	38/18042	0.157387	0.582381	0.534236	adgrg1/nes	2
BP	GO:0070555	response to interleukin-1	2/336	38/18042	0.157387	0.582381	0.534236	ccl44/ccl25b	2
BP	GO:0097696	receptor signaling pathway via STAT	2/336	38/18042	0.157387	0.582381	0.534236	clcf1/crlf1b	2
BP	GO:0046395	carboxylic acid catabolic process	5/336	153/18042	0.157564	0.582381	0.534236	prodha/crabp1b/tdh2/cpt1ab/gls2a	5
BP	GO:0048024	regulation of mRNA splicing, via spliceosome	3/336	74/18042	0.159508	0.582381	0.534236	fmr1/rbfox1l/mbnl2	3
BP	GO:0090092	regulation of transmembrane receptor protein serine/threonine kinase signaling pathway	5/336	154/18042	0.160552	0.582381	0.534236	fstl3/sfrp5/inhbaa/tgfbr3/has2	5
BP	GO:0016054	organic acid catabolic process	5/336	155/18042	0.163563	0.582381	0.534236	prodha/crabp1b/tdh2/cpt1ab/gls2a	5
BP	GO:0001523	retinoid metabolic process	2/336	39/18042	0.163964	0.582381	0.534236	crabp1b/rdh10a	2
BP	GO:0042098	T cell proliferation	2/336	39/18042	0.163964	0.582381	0.534236	sh3rf1/igf2a	2
BP	GO:0055013	cardiac muscle cell development	2/336	39/18042	0.163964	0.582381	0.534236	fhod3b/rbfox1l	2
BP	GO:1903510	mucopolysaccharide metabolic process	2/336	39/18042	0.163964	0.582381	0.534236	dse/has2	2
BP	GO:0001666	response to hypoxia	3/336	75/18042	0.164017	0.582381	0.534236	mb/loxl2b/irs1	3
BP	GO:0001655	urogenital system development	6/336	198/18042	0.165299	0.582381	0.534236	six2a/bbs5/sulf1/myo1ca/plce1/ppargc1a	6
BP	GO:0048812	neuron projection morphogenesis	12/336	468/18042	0.165596	0.582381	0.534236	alcamb/col6a4a/enah/fmr1/lama5/rtn4b/col6a2/ephb2b/ntn2/ccdc80l1/tmem108/bsg	12
BP	GO:0120039	plasma membrane bounded cell projection morphogenesis	12/336	469/18042	0.167296	0.582381	0.534236	alcamb/col6a4a/enah/fmr1/lama5/rtn4b/col6a2/ephb2b/ntn2/ccdc80l1/tmem108/bsg	12
BP	GO:0006022	aminoglycan metabolic process	3/336	76/18042	0.168563	0.582381	0.534236	dse/chia.4/has2	3
BP	GO:0036293	response to decreased oxygen levels	3/336	76/18042	0.168563	0.582381	0.534236	mb/loxl2b/irs1	3
BP	GO:0070372	regulation of ERK1 and ERK2 cascade	3/336	76/18042	0.168563	0.582381	0.534236	ccl44/pdgfbb/ccl25b	3
BP	GO:0002028	regulation of sodium ion transport	2/336	40/18042	0.170589	0.582381	0.534236	scn4bb/si:ch211-225p5.8	2
BP	GO:0003014	renal system process	2/336	40/18042	0.170589	0.582381	0.534236	lrp2a/has2	2
BP	GO:0008589	regulation of smoothened signaling pathway	2/336	40/18042	0.170589	0.582381	0.534236	sox4b/cdon	2
BP	GO:0016101	diterpenoid metabolic process	2/336	40/18042	0.170589	0.582381	0.534236	crabp1b/rdh10a	2
BP	GO:0018345	protein palmitoylation	2/336	40/18042	0.170589	0.582381	0.534236	golga7ba/hhatlb	2
BP	GO:0034446	substrate adhesion-dependent cell spreading	2/336	40/18042	0.170589	0.582381	0.534236	radil/pxna	2
BP	GO:0061077	chaperone-mediated protein folding	2/336	40/18042	0.170589	0.582381	0.534236	fkbp1b/dnajb6b	2
BP	GO:0070098	chemokine-mediated signaling pathway	2/336	40/18042	0.170589	0.582381	0.534236	ccl44/ccl25b	2
BP	GO:0042110	T cell activation	4/336	116/18042	0.170815	0.582381	0.534236	agtpbp1/loxl3a/sh3rf1/igf2a	4
BP	GO:0002138	retinoic acid biosynthetic process	1/336	10/18042	0.171415	0.582381	0.534236	rdh10a	1
BP	GO:0002294	CD4-positive, alpha-beta T cell differentiation involved in immune response	1/336	10/18042	0.171415	0.582381	0.534236	loxl3a	1
BP	GO:0003229	ventricular cardiac muscle tissue development	1/336	10/18042	0.171415	0.582381	0.534236	mybpc3	1
BP	GO:0006729	tetrahydrobiopterin biosynthetic process	1/336	10/18042	0.171415	0.582381	0.534236	gch2	1
BP	GO:0006751	glutathione catabolic process	1/336	10/18042	0.171415	0.582381	0.534236	chac1	1
BP	GO:0006940	regulation of smooth muscle contraction	1/336	10/18042	0.171415	0.582381	0.534236	adrb2a	1
BP	GO:0007176	regulation of epidermal growth factor-activated receptor activity	1/336	10/18042	0.171415	0.582381	0.534236	epgn	1
BP	GO:0008300	isoprenoid catabolic process	1/336	10/18042	0.171415	0.582381	0.534236	crabp1b	1
BP	GO:0009086	methionine biosynthetic process	1/336	10/18042	0.171415	0.582381	0.534236	bhmt	1
BP	GO:0010717	regulation of epithelial to mesenchymal transition	1/336	10/18042	0.171415	0.582381	0.534236	loxl2b	1
BP	GO:0015696	ammonium transport	1/336	10/18042	0.171415	0.582381	0.534236	rhbg	1
BP	GO:0021692	cerebellar Purkinje cell layer morphogenesis	1/336	10/18042	0.171415	0.582381	0.534236	agtpbp1	1
BP	GO:0030323	respiratory tube development	1/336	10/18042	0.171415	0.582381	0.534236	loxl3a	1
BP	GO:0030324	lung development	1/336	10/18042	0.171415	0.582381	0.534236	loxl3a	1
BP	GO:0032926	negative regulation of activin receptor signaling pathway	1/336	10/18042	0.171415	0.582381	0.534236	fstl3	1
BP	GO:0034643	establishment of mitochondrion localization, microtubule-mediated	1/336	10/18042	0.171415	0.582381	0.534236	rhot1a	1
BP	GO:0042093	T-helper cell differentiation	1/336	10/18042	0.171415	0.582381	0.534236	loxl3a	1
BP	GO:0043243	positive regulation of protein-containing complex disassembly	1/336	10/18042	0.171415	0.582381	0.534236	nes	1
BP	GO:0043567	regulation of insulin-like growth factor receptor signaling pathway	1/336	10/18042	0.171415	0.582381	0.534236	igfbp2b	1
BP	GO:0045667	regulation of osteoblast differentiation	1/336	10/18042	0.171415	0.582381	0.534236	tmem119a	1
BP	GO:0046146	tetrahydrobiopterin metabolic process	1/336	10/18042	0.171415	0.582381	0.534236	gch2	1
BP	GO:0046365	monosaccharide catabolic process	1/336	10/18042	0.171415	0.582381	0.534236	pfkmb	1
BP	GO:0046626	regulation of insulin receptor signaling pathway	1/336	10/18042	0.171415	0.582381	0.534236	igf2a	1
BP	GO:0046661	male sex differentiation	1/336	10/18042	0.171415	0.582381	0.534236	lhfpl2a	1
BP	GO:0047497	mitochondrion transport along microtubule	1/336	10/18042	0.171415	0.582381	0.534236	rhot1a	1
BP	GO:0048339	paraxial mesoderm development	1/336	10/18042	0.171415	0.582381	0.534236	pcdh10b	1
BP	GO:0048895	lateral line nerve glial cell differentiation	1/336	10/18042	0.171415	0.582381	0.534236	adgrg1	1
BP	GO:0048937	lateral line nerve glial cell development	1/336	10/18042	0.171415	0.582381	0.534236	adgrg1	1
BP	GO:0051255	spindle midzone assembly	1/336	10/18042	0.171415	0.582381	0.534236	ccdc69	1
BP	GO:0051353	positive regulation of oxidoreductase activity	1/336	10/18042	0.171415	0.582381	0.534236	edn3b	1
BP	GO:0051654	establishment of mitochondrion localization	1/336	10/18042	0.171415	0.582381	0.534236	rhot1a	1
BP	GO:0086009	membrane repolarization	1/336	10/18042	0.171415	0.582381	0.534236	scn4bb	1
BP	GO:1901072	glucosamine-containing compound catabolic process	1/336	10/18042	0.171415	0.582381	0.534236	chia.4	1
BP	GO:0070482	response to oxygen levels	3/336	77/18042	0.173147	0.582381	0.534236	mb/loxl2b/irs1	3
BP	GO:0048858	cell projection morphogenesis	12/336	473/18042	0.174181	0.582381	0.534236	alcamb/col6a4a/enah/fmr1/lama5/rtn4b/col6a2/ephb2b/ntn2/ccdc80l1/tmem108/bsg	12
BP	GO:0009611	response to wounding	5/336	159/18042	0.17583	0.582381	0.534236	rtn4b/pdgfbb/pleca/si:dkey-163m14.2/clcf1	5
BP	GO:0048706	embryonic skeletal system development	6/336	202/18042	0.1761	0.582381	0.534236	hoxb3a/hoxb4a/rtn4b/sulf1/pdgfra/crispld2	6
BP	GO:0098742	cell-cell adhesion via plasma-membrane adhesion molecules	6/336	202/18042	0.1761	0.582381	0.534236	pcdh10b/sdk2b/si:ch211-186j3.6/cdh5/si:ch211-222f23.6/bsg	6
BP	GO:0032944	regulation of mononuclear cell proliferation	2/336	41/18042	0.177258	0.582381	0.534236	sh3rf1/igf2a	2
BP	GO:0050670	regulation of lymphocyte proliferation	2/336	41/18042	0.177258	0.582381	0.534236	sh3rf1/igf2a	2
BP	GO:0070663	regulation of leukocyte proliferation	2/336	41/18042	0.177258	0.582381	0.534236	sh3rf1/igf2a	2
BP	GO:0070371	ERK1 and ERK2 cascade	3/336	78/18042	0.177765	0.582381	0.534236	ccl44/pdgfbb/ccl25b	3
BP	GO:0005977	glycogen metabolic process	2/336	42/18042	0.183966	0.582381	0.534236	gyg2/pygmb	2
BP	GO:0006073	cellular glucan metabolic process	2/336	42/18042	0.183966	0.582381	0.534236	gyg2/pygmb	2
BP	GO:0030318	melanocyte differentiation	2/336	42/18042	0.183966	0.582381	0.534236	gja5b/edn3b	2
BP	GO:0030336	negative regulation of cell migration	2/336	42/18042	0.183966	0.582381	0.534236	sulf1/anos1b	2
BP	GO:0044042	glucan metabolic process	2/336	42/18042	0.183966	0.582381	0.534236	gyg2/pygmb	2
BP	GO:0055006	cardiac cell development	2/336	42/18042	0.183966	0.582381	0.534236	fhod3b/rbfox1l	2
BP	GO:1901214	regulation of neuron death	2/336	42/18042	0.183966	0.582381	0.534236	sncga/clu	2
BP	GO:1990868	response to chemokine	2/336	42/18042	0.183966	0.582381	0.534236	ccl44/ccl25b	2
BP	GO:1990869	cellular response to chemokine	2/336	42/18042	0.183966	0.582381	0.534236	ccl44/ccl25b	2
BP	GO:0032990	cell part morphogenesis	12/336	480/18042	0.186558	0.582381	0.534236	alcamb/col6a4a/enah/fmr1/lama5/rtn4b/col6a2/ephb2b/ntn2/ccdc80l1/tmem108/bsg	12
BP	GO:0002063	chondrocyte development	1/336	11/18042	0.186854	0.582381	0.534236	sulf1	1
BP	GO:0006002	fructose 6-phosphate metabolic process	1/336	11/18042	0.186854	0.582381	0.534236	pfkmb	1
BP	GO:0008156	negative regulation of DNA replication	1/336	11/18042	0.186854	0.582381	0.534236	igfbp2b	1
BP	GO:0008210	estrogen metabolic process	1/336	11/18042	0.186854	0.582381	0.534236	si:dkey-238o13.4	1
BP	GO:0009134	nucleoside diphosphate catabolic process	1/336	11/18042	0.186854	0.582381	0.534236	entpd5b	1
BP	GO:0009214	cyclic nucleotide catabolic process	1/336	11/18042	0.186854	0.582381	0.534236	pde4ca	1
BP	GO:0010517	regulation of phospholipase activity	1/336	11/18042	0.186854	0.582381	0.534236	angptl3	1
BP	GO:0016102	diterpenoid biosynthetic process	1/336	11/18042	0.186854	0.582381	0.534236	rdh10a	1
BP	GO:0016553	base conversion or substitution editing	1/336	11/18042	0.186854	0.582381	0.534236	apobec2b	1
BP	GO:0021513	spinal cord dorsal/ventral patterning	1/336	11/18042	0.186854	0.582381	0.534236	sulf1	1
BP	GO:0021533	cell differentiation in hindbrain	1/336	11/18042	0.186854	0.582381	0.534236	agtpbp1	1
BP	GO:0021680	cerebellar Purkinje cell layer development	1/336	11/18042	0.186854	0.582381	0.534236	agtpbp1	1
BP	GO:0021697	cerebellar cortex formation	1/336	11/18042	0.186854	0.582381	0.534236	agtpbp1	1
BP	GO:0035335	peptidyl-tyrosine dephosphorylation	1/336	11/18042	0.186854	0.582381	0.534236	ptprb	1
BP	GO:0043650	dicarboxylic acid biosynthetic process	1/336	11/18042	0.186854	0.582381	0.534236	gls2a	1
BP	GO:0045444	fat cell differentiation	1/336	11/18042	0.186854	0.582381	0.534236	tmem120b	1
BP	GO:0045663	positive regulation of myoblast differentiation	1/336	11/18042	0.186854	0.582381	0.534236	cdon	1
BP	GO:0045776	negative regulation of blood pressure	1/336	11/18042	0.186854	0.582381	0.534236	adrb2a	1
BP	GO:0046902	regulation of mitochondrial membrane permeability	1/336	11/18042	0.186854	0.582381	0.534236	rhot1a	1
BP	GO:0048679	regulation of axon regeneration	1/336	11/18042	0.186854	0.582381	0.534236	clcf1	1
BP	GO:0048922	posterior lateral line neuromast deposition	1/336	11/18042	0.186854	0.582381	0.534236	anos1b	1
BP	GO:0051127	positive regulation of actin nucleation	1/336	11/18042	0.186854	0.582381	0.534236	wasf3b	1
BP	GO:0051496	positive regulation of stress fiber assembly	1/336	11/18042	0.186854	0.582381	0.534236	pdgfbb	1
BP	GO:0055090	acylglycerol homeostasis	1/336	11/18042	0.186854	0.582381	0.534236	angptl3	1
BP	GO:0060323	head morphogenesis	1/336	11/18042	0.186854	0.582381	0.534236	crispld2	1
BP	GO:0060324	face development	1/336	11/18042	0.186854	0.582381	0.534236	crispld2	1
BP	GO:0070328	triglyceride homeostasis	1/336	11/18042	0.186854	0.582381	0.534236	angptl3	1
BP	GO:0070570	regulation of neuron projection regeneration	1/336	11/18042	0.186854	0.582381	0.534236	clcf1	1
BP	GO:0071816	tail-anchored membrane protein insertion into ER membrane	1/336	11/18042	0.186854	0.582381	0.534236	emc2	1
BP	GO:0072132	mesenchyme morphogenesis	1/336	11/18042	0.186854	0.582381	0.534236	actc1a	1
BP	GO:0097324	melanocyte migration	1/336	11/18042	0.186854	0.582381	0.534236	gja5b	1
BP	GO:1902106	negative regulation of leukocyte differentiation	1/336	11/18042	0.186854	0.582381	0.534236	loxl3a	1
BP	GO:2000515	negative regulation of CD4-positive, alpha-beta T cell activation	1/336	11/18042	0.186854	0.582381	0.534236	loxl3a	1
BP	GO:2000601	positive regulation of Arp2/3 complex-mediated actin nucleation	1/336	11/18042	0.186854	0.582381	0.534236	wasf3b	1
BP	GO:0090287	regulation of cellular response to growth factor stimulus	5/336	163/18042	0.188434	0.582381	0.534236	fstl3/sfrp5/sulf1/tgfbr3/has2	5
BP	GO:0051271	negative regulation of cellular component movement	2/336	43/18042	0.190711	0.582381	0.534236	sulf1/anos1b	2
BP	GO:0071356	cellular response to tumor necrosis factor	2/336	43/18042	0.190711	0.582381	0.534236	ccl44/ccl25b	2
BP	GO:0072676	lymphocyte migration	2/336	43/18042	0.190711	0.582381	0.534236	ccl44/ccl25b	2
BP	GO:2000146	negative regulation of cell motility	2/336	43/18042	0.190711	0.582381	0.534236	sulf1/anos1b	2
BP	GO:0042074	cell migration involved in gastrulation	3/336	81/18042	0.191816	0.582381	0.534236	cthrc1a/esrra/has2	3
BP	GO:0051247	positive regulation of protein metabolic process	9/336	345/18042	0.196045	0.582381	0.534236	fmr1/csnk1da/inhbaa/pdcd10b/pdgfbb/clcf1/epgn/igf2a/crlf1b	9
BP	GO:0006721	terpenoid metabolic process	2/336	44/18042	0.197488	0.582381	0.534236	crabp1b/rdh10a	2
BP	GO:0032943	mononuclear cell proliferation	2/336	44/18042	0.197488	0.582381	0.534236	sh3rf1/igf2a	2
BP	GO:0043648	dicarboxylic acid metabolic process	2/336	44/18042	0.197488	0.582381	0.534236	prodha/gls2a	2
BP	GO:0046651	lymphocyte proliferation	2/336	44/18042	0.197488	0.582381	0.534236	sh3rf1/igf2a	2
BP	GO:0070661	leukocyte proliferation	2/336	44/18042	0.197488	0.582381	0.534236	sh3rf1/igf2a	2
BP	GO:0090263	positive regulation of canonical Wnt signaling pathway	2/336	44/18042	0.197488	0.582381	0.534236	csnk1da/gpc5b	2
BP	GO:0061564	axon development	11/336	439/18042	0.197762	0.582381	0.534236	alcamb/col6a4a/enah/lama5/rtn4b/col6a2/ephb2b/ntn2/ccdc80l1/clcf1/bsg	11
BP	GO:0071363	cellular response to growth factor stimulus	8/336	300/18042	0.198158	0.582381	0.534236	fstl3/sfrp5/smad3b/pxna/sulf1/tgfbr3/bmpr1bb/has2	8
BP	GO:0070848	response to growth factor	8/336	301/18042	0.200537	0.582381	0.534236	fstl3/sfrp5/smad3b/pxna/sulf1/tgfbr3/bmpr1bb/has2	8
BP	GO:0031101	fin regeneration	3/336	83/18042	0.201334	0.582381	0.534236	col10a1a/inhbaa/has2	3
BP	GO:0002287	alpha-beta T cell activation involved in immune response	1/336	12/18042	0.202007	0.582381	0.534236	loxl3a	1
BP	GO:0002292	T cell differentiation involved in immune response	1/336	12/18042	0.202007	0.582381	0.534236	loxl3a	1
BP	GO:0002293	alpha-beta T cell differentiation involved in immune response	1/336	12/18042	0.202007	0.582381	0.534236	loxl3a	1
BP	GO:0002698	negative regulation of immune effector process	1/336	12/18042	0.202007	0.582381	0.534236	loxl3a	1
BP	GO:0003313	heart rudiment development	1/336	12/18042	0.202007	0.582381	0.534236	pdgfra	1
BP	GO:0006353	DNA-templated transcription, termination	1/336	12/18042	0.202007	0.582381	0.534236	mterf2	1
BP	GO:0006555	methionine metabolic process	1/336	12/18042	0.202007	0.582381	0.534236	bhmt	1
BP	GO:0006734	NADH metabolic process	1/336	12/18042	0.202007	0.582381	0.534236	pfkmb	1
BP	GO:0008053	mitochondrial fusion	1/336	12/18042	0.202007	0.582381	0.534236	gdap1	1
BP	GO:0015701	bicarbonate transport	1/336	12/18042	0.202007	0.582381	0.534236	slc4a2a	1
BP	GO:0016339	calcium-dependent cell-cell adhesion via plasma membrane cell adhesion molecules	1/336	12/18042	0.202007	0.582381	0.534236	cdh5	1
BP	GO:0019674	NAD metabolic process	1/336	12/18042	0.202007	0.582381	0.534236	pfkmb	1
BP	GO:0030534	adult behavior	1/336	12/18042	0.202007	0.582381	0.534236	gja5b	1
BP	GO:0033077	T cell differentiation in thymus	1/336	12/18042	0.202007	0.582381	0.534236	agtpbp1	1
BP	GO:0035701	hematopoietic stem cell migration	1/336	12/18042	0.202007	0.582381	0.534236	ccl25b	1
BP	GO:0042572	retinol metabolic process	1/336	12/18042	0.202007	0.582381	0.534236	rdh10a	1
BP	GO:0045840	positive regulation of mitotic nuclear division	1/336	12/18042	0.202007	0.582381	0.534236	epgn	1
BP	GO:0046348	amino sugar catabolic process	1/336	12/18042	0.202007	0.582381	0.534236	chia.4	1
BP	GO:0046633	alpha-beta T cell proliferation	1/336	12/18042	0.202007	0.582381	0.534236	sh3rf1	1
BP	GO:0046640	regulation of alpha-beta T cell proliferation	1/336	12/18042	0.202007	0.582381	0.534236	sh3rf1	1
BP	GO:0048918	posterior lateral line nerve development	1/336	12/18042	0.202007	0.582381	0.534236	adgrg1	1
BP	GO:0050994	regulation of lipid catabolic process	1/336	12/18042	0.202007	0.582381	0.534236	cpt1ab	1
BP	GO:0051098	regulation of binding	1/336	12/18042	0.202007	0.582381	0.534236	apobec2b	1
BP	GO:0051145	smooth muscle cell differentiation	1/336	12/18042	0.202007	0.582381	0.534236	si:dkeyp-69b9.3	1
BP	GO:0051341	regulation of oxidoreductase activity	1/336	12/18042	0.202007	0.582381	0.534236	edn3b	1
BP	GO:0051785	positive regulation of nuclear division	1/336	12/18042	0.202007	0.582381	0.534236	epgn	1
BP	GO:0060191	regulation of lipase activity	1/336	12/18042	0.202007	0.582381	0.534236	angptl3	1
BP	GO:0061548	ganglion development	1/336	12/18042	0.202007	0.582381	0.534236	ryr1a	1
BP	GO:0098703	calcium ion import across plasma membrane	1/336	12/18042	0.202007	0.582381	0.534236	slc8a4b	1
BP	GO:1902656	calcium ion import into cytosol	1/336	12/18042	0.202007	0.582381	0.534236	slc8a4b	1
BP	GO:1903707	negative regulation of hemopoiesis	1/336	12/18042	0.202007	0.582381	0.534236	loxl3a	1
BP	GO:2000053	regulation of Wnt signaling pathway involved in dorsal/ventral axis specification	1/336	12/18042	0.202007	0.582381	0.534236	rspo3	1
BP	GO:2000223	regulation of BMP signaling pathway involved in heart jogging	1/336	12/18042	0.202007	0.582381	0.534236	has2	1
BP	GO:0003205	cardiac chamber development	2/336	45/18042	0.204294	0.586893	0.538375	tbx3a/mybpc3	2
BP	GO:0006112	energy reserve metabolic process	2/336	45/18042	0.204294	0.586893	0.538375	gyg2/pygmb	2
BP	GO:0021510	spinal cord development	3/336	84/18042	0.206134	0.591137	0.542268	loxl3a/slc16a2/sulf1	3
BP	GO:0044262	cellular carbohydrate metabolic process	4/336	126/18042	0.208409	0.596606	0.547285	gyg2/has2/pdk1/pygmb	4
BP	GO:0021536	diencephalon development	3/336	85/18042	0.210961	0.599755	0.550174	six1b/igsf10/pcdh10b	3
BP	GO:0071900	regulation of protein serine/threonine kinase activity	3/336	85/18042	0.210961	0.599755	0.550174	prkag2b/pdcd10b/pdgfbb	3
BP	GO:0019932	second-messenger-mediated signaling	3/336	86/18042	0.215812	0.599755	0.550174	rcan2/ackr4b/ackr3b	3
BP	GO:0043434	response to peptide hormone	3/336	86/18042	0.215812	0.599755	0.550174	rab13/igf2a/irs1	3
BP	GO:0001678	cellular glucose homeostasis	1/336	13/18042	0.216878	0.599755	0.550174	hk1	1
BP	GO:0001990	regulation of systemic arterial blood pressure by hormone	1/336	13/18042	0.216878	0.599755	0.550174	edn3b	1
BP	GO:0006560	proline metabolic process	1/336	13/18042	0.216878	0.599755	0.550174	prodha	1
BP	GO:0006833	water transport	1/336	13/18042	0.216878	0.599755	0.550174	has2	1
BP	GO:0016556	mRNA modification	1/336	13/18042	0.216878	0.599755	0.550174	fmr1	1
BP	GO:0018149	peptide cross-linking	1/336	13/18042	0.216878	0.599755	0.550174	tgm2a	1
BP	GO:0043162	ubiquitin-dependent protein catabolic process via the multivesicular body sorting pathway	1/336	13/18042	0.216878	0.599755	0.550174	stam	1
BP	GO:0046545	development of primary female sexual characteristics	1/336	13/18042	0.216878	0.599755	0.550174	lhfpl2a	1
BP	GO:0046688	response to copper ion	1/336	13/18042	0.216878	0.599755	0.550174	nt5e	1
BP	GO:0051865	protein autoubiquitination	1/336	13/18042	0.216878	0.599755	0.550174	sh3rf1	1
BP	GO:0080111	DNA demethylation	1/336	13/18042	0.216878	0.599755	0.550174	apobec2b	1
BP	GO:0090303	positive regulation of wound healing	1/336	13/18042	0.216878	0.599755	0.550174	si:dkey-163m14.2	1
BP	GO:0090559	regulation of membrane permeability	1/336	13/18042	0.216878	0.599755	0.550174	rhot1a	1
BP	GO:0097164	ammonium ion metabolic process	1/336	13/18042	0.216878	0.599755	0.550174	ache	1
BP	GO:0021903	rostrocaudal neural tube patterning	2/336	47/18042	0.217979	0.599755	0.550174	fmr1/wnt10b	2
BP	GO:0060401	cytosolic calcium ion transport	2/336	47/18042	0.217979	0.599755	0.550174	slc8a4b/ryr1a	2
BP	GO:0045944	positive regulation of transcription by RNA polymerase II	8/336	309/18042	0.219979	0.599755	0.550174	si:dkeyp-69b9.3/sox4b/mycb/rxrga/thrap3a/igf2a/ppargc1b/ppargc1a	8
BP	GO:0006821	chloride transport	3/336	87/18042	0.220686	0.599755	0.550174	ano5a/clcn1b/ttyh2	3
BP	GO:0010038	response to metal ion	3/336	87/18042	0.220686	0.599755	0.550174	syt4/cygb1/nt5e	3
BP	GO:0030510	regulation of BMP signaling pathway	3/336	87/18042	0.220686	0.599755	0.550174	fstl3/sfrp5/has2	3
BP	GO:1901652	response to peptide	3/336	87/18042	0.220686	0.599755	0.550174	rab13/igf2a/irs1	3
BP	GO:0033692	cellular polysaccharide biosynthetic process	2/336	48/18042	0.224852	0.599755	0.550174	gyg2/has2	2
BP	GO:0009063	cellular amino acid catabolic process	3/336	88/18042	0.225583	0.599755	0.550174	prodha/tdh2/gls2a	3
BP	GO:0044282	small molecule catabolic process	6/336	220/18042	0.227943	0.599755	0.550174	prodha/crabp1b/tdh2/cpt1ab/gls2a/pfkmb	6
BP	GO:0044087	regulation of cellular component biogenesis	8/336	313/18042	0.229957	0.599755	0.550174	fhod3b/fmr1/pdgfbb/ssh2b/synpo2lb/wasf3b/zgc:154093/zgc:56235	8
BP	GO:0045765	regulation of angiogenesis	3/336	89/18042	0.230501	0.599755	0.550174	thbs1a/tie1/cdh5	3
BP	GO:0032956	regulation of actin cytoskeleton organization	6/336	221/18042	0.23096	0.599755	0.550174	fhod3b/pdgfbb/ssh2b/synpo2lb/wasf3b/zgc:154093	6
BP	GO:0000097	sulfur amino acid biosynthetic process	1/336	14/18042	0.231473	0.599755	0.550174	bhmt	1
BP	GO:0001938	positive regulation of endothelial cell proliferation	1/336	14/18042	0.231473	0.599755	0.550174	igf2a	1
BP	GO:0003154	BMP signaling pathway involved in determination of left/right symmetry	1/336	14/18042	0.231473	0.599755	0.550174	has2	1
BP	GO:0003260	cardioblast migration	1/336	14/18042	0.231473	0.599755	0.550174	pdgfra	1
BP	GO:0003303	BMP signaling pathway involved in heart jogging	1/336	14/18042	0.231473	0.599755	0.550174	has2	1
BP	GO:0006684	sphingomyelin metabolic process	1/336	14/18042	0.231473	0.599755	0.550174	smpd3	1
BP	GO:0007044	cell-substrate junction assembly	1/336	14/18042	0.231473	0.599755	0.550174	pleca	1
BP	GO:0010454	negative regulation of cell fate commitment	1/336	14/18042	0.231473	0.599755	0.550174	loxl3a	1
BP	GO:0021884	forebrain neuron development	1/336	14/18042	0.231473	0.599755	0.550174	igsf10	1
BP	GO:0030204	chondroitin sulfate metabolic process	1/336	14/18042	0.231473	0.599755	0.550174	dse	1
BP	GO:0032330	regulation of chondrocyte differentiation	1/336	14/18042	0.231473	0.599755	0.550174	loxl2b	1
BP	GO:0035141	medial fin morphogenesis	1/336	14/18042	0.231473	0.599755	0.550174	lama5	1
BP	GO:0035510	DNA dealkylation	1/336	14/18042	0.231473	0.599755	0.550174	apobec2b	1
BP	GO:0040037	negative regulation of fibroblast growth factor receptor signaling pathway	1/336	14/18042	0.231473	0.599755	0.550174	sulf1	1
BP	GO:0042559	pteridine-containing compound biosynthetic process	1/336	14/18042	0.231473	0.599755	0.550174	gch2	1
BP	GO:0044273	sulfur compound catabolic process	1/336	14/18042	0.231473	0.599755	0.550174	chac1	1
BP	GO:0045661	regulation of myoblast differentiation	1/336	14/18042	0.231473	0.599755	0.550174	cdon	1
BP	GO:0048251	elastic fiber assembly	1/336	14/18042	0.231473	0.599755	0.550174	efemp2a	1
BP	GO:0048892	lateral line nerve development	1/336	14/18042	0.231473	0.599755	0.550174	adgrg1	1
BP	GO:0060975	cardioblast migration to the midline involved in heart field formation	1/336	14/18042	0.231473	0.599755	0.550174	pdgfra	1
BP	GO:0070593	dendrite self-avoidance	1/336	14/18042	0.231473	0.599755	0.550174	bsg	1
BP	GO:0071425	hematopoietic stem cell proliferation	1/336	14/18042	0.231473	0.599755	0.550174	ccl25b	1
BP	GO:0097306	cellular response to alcohol	1/336	14/18042	0.231473	0.599755	0.550174	ache	1
BP	GO:0150115	cell-substrate junction organization	1/336	14/18042	0.231473	0.599755	0.550174	pleca	1
BP	GO:0000271	polysaccharide biosynthetic process	2/336	49/18042	0.23174	0.599755	0.550174	gyg2/has2	2
BP	GO:0045787	positive regulation of cell cycle	2/336	49/18042	0.23174	0.599755	0.550174	mdka/epgn	2
BP	GO:0051091	positive regulation of DNA-binding transcription factor activity	2/336	49/18042	0.23174	0.599755	0.550174	ppargc1b/ppargc1a	2
BP	GO:0060395	SMAD protein signal transduction	2/336	49/18042	0.23174	0.599755	0.550174	smad3b/inhbaa	2
BP	GO:0071674	mononuclear cell migration	2/336	49/18042	0.23174	0.599755	0.550174	ccl44/ccl25b	2
BP	GO:0002244	hematopoietic progenitor cell differentiation	4/336	132/18042	0.232009	0.599755	0.550174	mycb/hlx1/pdgfra/kdrl	4
BP	GO:0044283	small molecule biosynthetic process	8/336	314/18042	0.232476	0.60001	0.550407	gch2/bhmt/tecra/tecrl2b/rdh10a/coq9/coq3/gls2a	8
BP	GO:0007409	axonogenesis	10/336	409/18042	0.233686	0.602177	0.552395	alcamb/col6a4a/enah/lama5/rtn4b/col6a2/ephb2b/ntn2/ccdc80l1/bsg	10
BP	GO:0046394	carboxylic acid biosynthetic process	5/336	177/18042	0.234865	0.604258	0.554304	bhmt/tecra/tecrl2b/rdh10a/gls2a	5
BP	GO:0048871	multicellular organismal homeostasis	3/336	90/18042	0.235438	0.604636	0.554651	sulf1/lca5/has2	3
BP	GO:0007018	microtubule-based movement	6/336	223/18042	0.237032	0.604636	0.554651	kif21a/ktn1/kif26ab/lca5/tmem108/rhot1a	6
BP	GO:0009612	response to mechanical stimulus	2/336	50/18042	0.238642	0.604636	0.554651	kcnma1a/trpn1	2
BP	GO:0021954	central nervous system neuron development	2/336	50/18042	0.238642	0.604636	0.554651	ephb2b/igsf10	2
BP	GO:0034612	response to tumor necrosis factor	2/336	50/18042	0.238642	0.604636	0.554651	ccl44/ccl25b	2
BP	GO:1903706	regulation of hemopoiesis	2/336	50/18042	0.238642	0.604636	0.554651	loxl3a/sh3rf1	2
BP	GO:0006820	anion transport	7/336	270/18042	0.239497	0.604636	0.554651	ano5a/clcn1b/slc4a2a/ttyh2/slc16a1b/slc25a5/zgc:56235	7
BP	GO:0006091	generation of precursor metabolites and energy	6/336	224/18042	0.240087	0.604636	0.554651	bpgm/gyg2/hk1/ndufa8/pfkmb/pygmb	6
BP	GO:0032970	regulation of actin filament-based process	6/336	224/18042	0.240087	0.604636	0.554651	fhod3b/pdgfbb/ssh2b/synpo2lb/wasf3b/zgc:154093	6
BP	GO:0033043	regulation of organelle organization	11/336	460/18042	0.240404	0.604636	0.554651	fhod3b/nes/pdcd10b/pdgfbb/ssh2b/synpo2lb/wasf3b/zgc:154093/epgn/rhot1a/zgc:56235	11
BP	GO:0006816	calcium ion transport	5/336	179/18042	0.241751	0.604636	0.554651	slc8a4b/trpn1/cacna1sa/atp2a2a/ryr1a	5
BP	GO:0016053	organic acid biosynthetic process	5/336	179/18042	0.241751	0.604636	0.554651	bhmt/tecra/tecrl2b/rdh10a/gls2a	5
BP	GO:0033108	mitochondrial respiratory chain complex assembly	2/336	51/18042	0.245554	0.604636	0.554651	coa3b/cox16	2
BP	GO:0002819	regulation of adaptive immune response	1/336	15/18042	0.245796	0.604636	0.554651	loxl3a	1
BP	GO:0002822	regulation of adaptive immune response based on somatic recombination of immune receptors built from immunoglobulin superfamily domains	1/336	15/18042	0.245796	0.604636	0.554651	loxl3a	1
BP	GO:0008078	mesodermal cell migration	1/336	15/18042	0.245796	0.604636	0.554651	has2	1
BP	GO:0008354	germ cell migration	1/336	15/18042	0.245796	0.604636	0.554651	ackr3b	1
BP	GO:0009068	aspartate family amino acid catabolic process	1/336	15/18042	0.245796	0.604636	0.554651	tdh2	1
BP	GO:0021511	spinal cord patterning	1/336	15/18042	0.245796	0.604636	0.554651	sulf1	1
BP	GO:0030193	regulation of blood coagulation	1/336	15/18042	0.245796	0.604636	0.554651	si:dkey-163m14.2	1
BP	GO:0030388	fructose 1,6-bisphosphate metabolic process	1/336	15/18042	0.245796	0.604636	0.554651	pfkmb	1
BP	GO:0034109	homotypic cell-cell adhesion	1/336	15/18042	0.245796	0.604636	0.554651	pdgfra	1
BP	GO:0042044	fluid transport	1/336	15/18042	0.245796	0.604636	0.554651	has2	1
BP	GO:0046686	response to cadmium ion	1/336	15/18042	0.245796	0.604636	0.554651	cygb1	1
BP	GO:0048009	insulin-like growth factor receptor signaling pathway	1/336	15/18042	0.245796	0.604636	0.554651	igfbp2b	1
BP	GO:0051489	regulation of filopodium assembly	1/336	15/18042	0.245796	0.604636	0.554651	fmr1	1
BP	GO:0061312	BMP signaling pathway involved in heart development	1/336	15/18042	0.245796	0.604636	0.554651	has2	1
BP	GO:0061337	cardiac conduction	1/336	15/18042	0.245796	0.604636	0.554651	si:ch211-225p5.8	1
BP	GO:1900046	regulation of hemostasis	1/336	15/18042	0.245796	0.604636	0.554651	si:dkey-163m14.2	1
BP	GO:0007005	mitochondrion organization	6/336	226/18042	0.246231	0.60479	0.554792	agtpbp1/gdap1/coa3b/cox16/ppargc1a/rhot1a	6
BP	GO:0048704	embryonic skeletal system morphogenesis	5/336	181/18042	0.248691	0.609913	0.559492	hoxb3a/hoxb4a/rtn4b/pdgfra/crispld2	5
BP	GO:0006898	receptor-mediated endocytosis	3/336	93/18042	0.250356	0.613071	0.562389	lrp2a/lrp1aa/si:ch211-204c21.1	3
BP	GO:0044089	positive regulation of cellular component biogenesis	4/336	138/18042	0.256223	0.614131	0.563361	pdgfbb/synpo2lb/wasf3b/zgc:154093	4
BP	GO:0048483	autonomic nervous system development	2/336	53/18042	0.259396	0.614131	0.563361	rtn4b/ryr1a	2
BP	GO:0055007	cardiac muscle cell differentiation	2/336	53/18042	0.259396	0.614131	0.563361	fhod3b/rbfox1l	2
BP	GO:0070997	neuron death	2/336	53/18042	0.259396	0.614131	0.563361	sncga/clu	2
BP	GO:0007214	gamma-aminobutyric acid signaling pathway	1/336	16/18042	0.259854	0.614131	0.563361	gpr156	1
BP	GO:0009067	aspartate family amino acid biosynthetic process	1/336	16/18042	0.259854	0.614131	0.563361	bhmt	1
BP	GO:0010669	epithelial structure maintenance	1/336	16/18042	0.259854	0.614131	0.563361	sulf1	1
BP	GO:0016114	terpenoid biosynthetic process	1/336	16/18042	0.259854	0.614131	0.563361	rdh10a	1
BP	GO:0021696	cerebellar cortex morphogenesis	1/336	16/18042	0.259854	0.614131	0.563361	agtpbp1	1
BP	GO:0021984	adenohypophysis development	1/336	16/18042	0.259854	0.614131	0.563361	six1b	1
BP	GO:0021999	neural plate anterior/posterior regionalization	1/336	16/18042	0.259854	0.614131	0.563361	rspo3	1
BP	GO:0032925	regulation of activin receptor signaling pathway	1/336	16/18042	0.259854	0.614131	0.563361	fstl3	1
BP	GO:0044332	Wnt signaling pathway involved in dorsal/ventral axis specification	1/336	16/18042	0.259854	0.614131	0.563361	rspo3	1
BP	GO:0045445	myoblast differentiation	1/336	16/18042	0.259854	0.614131	0.563361	cdon	1
BP	GO:0045471	response to ethanol	1/336	16/18042	0.259854	0.614131	0.563361	ache	1
BP	GO:0046636	negative regulation of alpha-beta T cell activation	1/336	16/18042	0.259854	0.614131	0.563361	loxl3a	1
BP	GO:0046653	tetrahydrofolate metabolic process	1/336	16/18042	0.259854	0.614131	0.563361	gch2	1
BP	GO:0046660	female sex differentiation	1/336	16/18042	0.259854	0.614131	0.563361	lhfpl2a	1
BP	GO:0050890	cognition	1/336	16/18042	0.259854	0.614131	0.563361	fmr1	1
BP	GO:0060030	dorsal convergence	1/336	16/18042	0.259854	0.614131	0.563361	has2	1
BP	GO:0060232	delamination	1/336	16/18042	0.259854	0.614131	0.563361	cdh5	1
BP	GO:1901658	glycosyl compound catabolic process	1/336	16/18042	0.259854	0.614131	0.563361	fuca1.1	1
BP	GO:1905897	regulation of response to endoplasmic reticulum stress	1/336	16/18042	0.259854	0.614131	0.563361	dnajb6b	1
BP	GO:2000050	regulation of non-canonical Wnt signaling pathway	1/336	16/18042	0.259854	0.614131	0.563361	rspo3	1
BP	GO:0055123	digestive system development	4/336	140/18042	0.264408	0.622314	0.570867	sfrp5/bhmt/six1b/mb	4
BP	GO:0008045	motor neuron axon guidance	2/336	54/18042	0.266322	0.622314	0.570867	rtn4b/ntn2	2
BP	GO:0022408	negative regulation of cell-cell adhesion	2/336	54/18042	0.266322	0.622314	0.570867	loxl3a/cdh5	2
BP	GO:0048709	oligodendrocyte differentiation	2/336	54/18042	0.266322	0.622314	0.570867	adgrg1/slc16a2	2
BP	GO:1901605	alpha-amino acid metabolic process	4/336	141/18042	0.268519	0.622314	0.570867	prodha/bhmt/tdh2/gls2a	4
BP	GO:0007610	behavior	5/336	187/18042	0.269803	0.622314	0.570867	gja5b/col6a1/flnca/pleca/dnajb6b	5
BP	GO:0009150	purine ribonucleotide metabolic process	6/336	234/18042	0.271238	0.622314	0.570867	pde4ca/nudt4a/bpgm/hk1/nt5e/pfkmb	6
BP	GO:1901607	alpha-amino acid biosynthetic process	2/336	55/18042	0.273248	0.622314	0.570867	bhmt/gls2a	2
BP	GO:0000266	mitochondrial fission	1/336	17/18042	0.27365	0.622314	0.570867	gdap1	1
BP	GO:0001757	somite specification	1/336	17/18042	0.27365	0.622314	0.570867	myhz1.1	1
BP	GO:0003181	atrioventricular valve morphogenesis	1/336	17/18042	0.27365	0.622314	0.570867	has2	1
BP	GO:0006613	cotranslational protein targeting to membrane	1/336	17/18042	0.27365	0.622314	0.570867	arl6ip1	1
BP	GO:0006775	fat-soluble vitamin metabolic process	1/336	17/18042	0.27365	0.622314	0.570867	crabp1b	1
BP	GO:0014068	positive regulation of phosphatidylinositol 3-kinase signaling	1/336	17/18042	0.27365	0.622314	0.570867	pdgfbb	1
BP	GO:0014823	response to activity	1/336	17/18042	0.27365	0.622314	0.570867	mb	1
BP	GO:0019217	regulation of fatty acid metabolic process	1/336	17/18042	0.27365	0.622314	0.570867	cpt1ab	1
BP	GO:0019835	cytolysis	1/336	17/18042	0.27365	0.622314	0.570867	apnl	1
BP	GO:0021554	optic nerve development	1/336	17/18042	0.27365	0.622314	0.570867	rtn4b	1
BP	GO:0022011	myelination in peripheral nervous system	1/336	17/18042	0.27365	0.622314	0.570867	adgrg1	1
BP	GO:0030212	hyaluronan metabolic process	1/336	17/18042	0.27365	0.622314	0.570867	has2	1
BP	GO:0032511	late endosome to vacuole transport via multivesicular body sorting pathway	1/336	17/18042	0.27365	0.622314	0.570867	stam	1
BP	GO:0034312	diol biosynthetic process	1/336	17/18042	0.27365	0.622314	0.570867	gch2	1
BP	GO:0045048	protein insertion into ER membrane	1/336	17/18042	0.27365	0.622314	0.570867	emc2	1
BP	GO:0050886	endocrine process	1/336	17/18042	0.27365	0.622314	0.570867	edn3b	1
BP	GO:0051646	mitochondrion localization	1/336	17/18042	0.27365	0.622314	0.570867	rhot1a	1
BP	GO:0055003	cardiac myofibril assembly	1/336	17/18042	0.27365	0.622314	0.570867	fhod3b	1
BP	GO:0060974	cell migration involved in heart formation	1/336	17/18042	0.27365	0.622314	0.570867	pdgfra	1
BP	GO:0045861	negative regulation of proteolysis	3/336	98/18042	0.275507	0.623919	0.57234	spink4/chac1/timp4.2	3
BP	GO:0048284	organelle fusion	3/336	98/18042	0.275507	0.623919	0.57234	syt4/gdap1/rab13	3
BP	GO:0060249	anatomical structure homeostasis	3/336	98/18042	0.275507	0.623919	0.57234	flnca/sulf1/lca5	3
BP	GO:0009968	negative regulation of signal transduction	10/336	428/18042	0.276965	0.62635	0.57457	fstl3/ctnnbip1/sfrp5/sox4b/chac1/si:ch211-204c21.1/sulf1/cdon/rspo3/sfrp2	10
BP	GO:0030203	glycosaminoglycan metabolic process	2/336	56/18042	0.280171	0.627648	0.57576	dse/has2	2
BP	GO:0034637	cellular carbohydrate biosynthetic process	2/336	56/18042	0.280171	0.627648	0.57576	gyg2/has2	2
BP	GO:0061371	determination of heart left/right asymmetry	5/336	190/18042	0.280504	0.627648	0.57576	ppp2r3a/bbs5/tbx3a/atp2a2a/has2	5
BP	GO:0002011	morphogenesis of an epithelial sheet	3/336	99/18042	0.28057	0.627648	0.57576	cthrc1a/sfrp5/sox4b	3
BP	GO:0022407	regulation of cell-cell adhesion	3/336	99/18042	0.28057	0.627648	0.57576	loxl3a/cdh5/igf2a	3
BP	GO:0048565	digestive tract development	3/336	99/18042	0.28057	0.627648	0.57576	sfrp5/six1b/mb	3
BP	GO:0080135	regulation of cellular response to stress	4/336	145/18042	0.28507	0.627648	0.57576	fmr1/sh3rf1/clcf1/dnajb6b	4
BP	GO:0001755	neural crest cell migration	3/336	100/18042	0.285641	0.627648	0.57576	arl6ip1/radil/pdgfra	3
BP	GO:0046530	photoreceptor cell differentiation	3/336	100/18042	0.285641	0.627648	0.57576	agtpbp1/bbs5/lca5	3
BP	GO:0008217	regulation of blood pressure	2/336	57/18042	0.287088	0.627648	0.57576	adrb2a/edn3b	2
BP	GO:0009064	glutamine family amino acid metabolic process	2/336	57/18042	0.287088	0.627648	0.57576	prodha/gls2a	2
BP	GO:1903037	regulation of leukocyte cell-cell adhesion	2/336	57/18042	0.287088	0.627648	0.57576	loxl3a/igf2a	2
BP	GO:0001569	branching involved in blood vessel morphogenesis	1/336	18/18042	0.287189	0.627648	0.57576	igfbp7	1
BP	GO:0002286	T cell activation involved in immune response	1/336	18/18042	0.287189	0.627648	0.57576	loxl3a	1
BP	GO:0003208	cardiac ventricle morphogenesis	1/336	18/18042	0.287189	0.627648	0.57576	mybpc3	1
BP	GO:0007379	segment specification	1/336	18/18042	0.287189	0.627648	0.57576	myhz1.1	1
BP	GO:0010171	body morphogenesis	1/336	18/18042	0.287189	0.627648	0.57576	crispld2	1
BP	GO:0018195	peptidyl-arginine modification	1/336	18/18042	0.287189	0.627648	0.57576	padi2	1
BP	GO:0021695	cerebellar cortex development	1/336	18/18042	0.287189	0.627648	0.57576	agtpbp1	1
BP	GO:0031365	N-terminal protein amino acid modification	1/336	18/18042	0.287189	0.627648	0.57576	hhatlb	1
BP	GO:0034315	regulation of Arp2/3 complex-mediated actin nucleation	1/336	18/18042	0.287189	0.627648	0.57576	wasf3b	1
BP	GO:0042102	positive regulation of T cell proliferation	1/336	18/18042	0.287189	0.627648	0.57576	igf2a	1
BP	GO:0042149	cellular response to glucose starvation	1/336	18/18042	0.287189	0.627648	0.57576	prkag2b	1
BP	GO:0050818	regulation of coagulation	1/336	18/18042	0.287189	0.627648	0.57576	si:dkey-163m14.2	1
BP	GO:0055008	cardiac muscle tissue morphogenesis	1/336	18/18042	0.287189	0.627648	0.57576	mybpc3	1
BP	GO:0030865	cortical cytoskeleton organization	2/336	58/18042	0.293999	0.632483	0.580196	fhod3b/rab13	2
BP	GO:0035150	regulation of tube size	2/336	58/18042	0.293999	0.632483	0.580196	adrb2a/edn3b	2
BP	GO:0035296	regulation of tube diameter	2/336	58/18042	0.293999	0.632483	0.580196	adrb2a/edn3b	2
BP	GO:0097746	blood vessel diameter maintenance	2/336	58/18042	0.293999	0.632483	0.580196	adrb2a/edn3b	2
BP	GO:0033333	fin development	3/336	102/18042	0.295806	0.632483	0.580196	lama5/and1/hoxa13a	3
BP	GO:0099111	microtubule-based transport	3/336	102/18042	0.295806	0.632483	0.580196	lca5/tmem108/rhot1a	3
BP	GO:0044270	cellular nitrogen compound catabolic process	6/336	243/18042	0.300066	0.632483	0.580196	fmr1/pde4ca/bhmt/entpd5b/nudt4a/nt5e	6
BP	GO:0003179	heart valve morphogenesis	1/336	19/18042	0.300478	0.632483	0.580196	has2	1
BP	GO:0006760	folic acid-containing compound metabolic process	1/336	19/18042	0.300478	0.632483	0.580196	gch2	1
BP	GO:0009084	glutamine family amino acid biosynthetic process	1/336	19/18042	0.300478	0.632483	0.580196	gls2a	1
BP	GO:0009749	response to glucose	1/336	19/18042	0.300478	0.632483	0.580196	ache	1
BP	GO:0014029	neural crest formation	1/336	19/18042	0.300478	0.632483	0.580196	fmr1	1
BP	GO:0014066	regulation of phosphatidylinositol 3-kinase signaling	1/336	19/18042	0.300478	0.632483	0.580196	pdgfbb	1
BP	GO:0021983	pituitary gland development	1/336	19/18042	0.300478	0.632483	0.580196	six1b	1
BP	GO:0032292	peripheral nervous system axon ensheathment	1/336	19/18042	0.300478	0.632483	0.580196	adgrg1	1
BP	GO:0033338	medial fin development	1/336	19/18042	0.300478	0.632483	0.580196	lama5	1
BP	GO:0042133	neurotransmitter metabolic process	1/336	19/18042	0.300478	0.632483	0.580196	ache	1
BP	GO:0044275	cellular carbohydrate catabolic process	1/336	19/18042	0.300478	0.632483	0.580196	pygmb	1
BP	GO:0046033	AMP metabolic process	1/336	19/18042	0.300478	0.632483	0.580196	nt5e	1
BP	GO:0048844	artery morphogenesis	1/336	19/18042	0.300478	0.632483	0.580196	kdrl	1
BP	GO:0060897	neural plate regionalization	1/336	19/18042	0.300478	0.632483	0.580196	rspo3	1
BP	GO:0061097	regulation of protein tyrosine kinase activity	1/336	19/18042	0.300478	0.632483	0.580196	epgn	1
BP	GO:0070828	heterochromatin organization	1/336	19/18042	0.300478	0.632483	0.580196	loxl2b	1
BP	GO:0042060	wound healing	3/336	103/18042	0.300897	0.632483	0.580196	pdgfbb/pleca/si:dkey-163m14.2	3
BP	GO:0051225	spindle assembly	2/336	59/18042	0.3009	0.632483	0.580196	csnk1da/ccdc69	2
BP	GO:0072329	monocarboxylic acid catabolic process	2/336	59/18042	0.3009	0.632483	0.580196	crabp1b/cpt1ab	2
BP	GO:0030155	regulation of cell adhesion	4/336	149/18042	0.301767	0.632483	0.580196	lama5/loxl3a/cdh5/igf2a	4
BP	GO:0007266	Rho protein signal transduction	3/336	104/18042	0.305992	0.632483	0.580196	si:dkey-163m14.2/zgc:154093/ctnnal1	3
BP	GO:0045216	cell-cell junction organization	3/336	104/18042	0.305992	0.632483	0.580196	pdgfbb/rab13/cdh5	3
BP	GO:0006029	proteoglycan metabolic process	2/336	60/18042	0.30779	0.632483	0.580196	dse/sulf1	2
BP	GO:0006720	isoprenoid metabolic process	2/336	60/18042	0.30779	0.632483	0.580196	crabp1b/rdh10a	2
BP	GO:0090100	positive regulation of transmembrane receptor protein serine/threonine kinase signaling pathway	2/336	60/18042	0.30779	0.632483	0.580196	sfrp5/inhbaa	2
BP	GO:0006897	endocytosis	7/336	294/18042	0.308582	0.632483	0.580196	lrp2a/sncga/gtf2a1l/ehd2b/lrp1aa/si:ch211-204c21.1/vldlr	7
BP	GO:0014033	neural crest cell differentiation	4/336	151/18042	0.310158	0.632483	0.580196	fmr1/arl6ip1/radil/pdgfra	4
BP	GO:0008544	epidermis development	3/336	105/18042	0.311091	0.632483	0.580196	col17a1a/atp1b1a/svep1	3
BP	GO:0072330	monocarboxylic acid biosynthetic process	3/336	105/18042	0.311091	0.632483	0.580196	tecra/tecrl2b/rdh10a	3
BP	GO:0010648	negative regulation of cell communication	10/336	443/18042	0.312701	0.632483	0.580196	fstl3/ctnnbip1/sfrp5/sox4b/chac1/si:ch211-204c21.1/sulf1/cdon/rspo3/sfrp2	10
BP	GO:0023057	negative regulation of signaling	10/336	443/18042	0.312701	0.632483	0.580196	fstl3/ctnnbip1/sfrp5/sox4b/chac1/si:ch211-204c21.1/sulf1/cdon/rspo3/sfrp2	10
BP	GO:0000096	sulfur amino acid metabolic process	1/336	20/18042	0.313519	0.632483	0.580196	bhmt	1
BP	GO:0001936	regulation of endothelial cell proliferation	1/336	20/18042	0.313519	0.632483	0.580196	igf2a	1
BP	GO:0008637	apoptotic mitochondrial changes	1/336	20/18042	0.313519	0.632483	0.580196	rhot1a	1
BP	GO:0009743	response to carbohydrate	1/336	20/18042	0.313519	0.632483	0.580196	ache	1
BP	GO:0009746	response to hexose	1/336	20/18042	0.313519	0.632483	0.580196	ache	1
BP	GO:0014855	striated muscle cell proliferation	1/336	20/18042	0.313519	0.632483	0.580196	six1b	1
BP	GO:0019827	stem cell population maintenance	1/336	20/18042	0.313519	0.632483	0.580196	loxl2b	1
BP	GO:0030574	collagen catabolic process	1/336	20/18042	0.313519	0.632483	0.580196	mmp15a	1
BP	GO:0032946	positive regulation of mononuclear cell proliferation	1/336	20/18042	0.313519	0.632483	0.580196	igf2a	1
BP	GO:0034284	response to monosaccharide	1/336	20/18042	0.313519	0.632483	0.580196	ache	1
BP	GO:0034311	diol metabolic process	1/336	20/18042	0.313519	0.632483	0.580196	gch2	1
BP	GO:0045137	development of primary sexual characteristics	1/336	20/18042	0.313519	0.632483	0.580196	lhfpl2a	1
BP	GO:0046330	positive regulation of JNK cascade	1/336	20/18042	0.313519	0.632483	0.580196	sh3rf1	1
BP	GO:0048752	semicircular canal morphogenesis	1/336	20/18042	0.313519	0.632483	0.580196	sparc	1
BP	GO:0048771	tissue remodeling	1/336	20/18042	0.313519	0.632483	0.580196	rspo3	1
BP	GO:0050671	positive regulation of lymphocyte proliferation	1/336	20/18042	0.313519	0.632483	0.580196	igf2a	1
BP	GO:0050974	detection of mechanical stimulus involved in sensory perception	1/336	20/18042	0.313519	0.632483	0.580196	trpn1	1
BP	GO:0051125	regulation of actin nucleation	1/336	20/18042	0.313519	0.632483	0.580196	wasf3b	1
BP	GO:0051147	regulation of muscle cell differentiation	1/336	20/18042	0.313519	0.632483	0.580196	igf2a	1
BP	GO:0051156	glucose 6-phosphate metabolic process	1/336	20/18042	0.313519	0.632483	0.580196	hk1	1
BP	GO:0060896	neural plate pattern specification	1/336	20/18042	0.313519	0.632483	0.580196	rspo3	1
BP	GO:0070665	positive regulation of leukocyte proliferation	1/336	20/18042	0.313519	0.632483	0.580196	igf2a	1
BP	GO:0072089	stem cell proliferation	1/336	20/18042	0.313519	0.632483	0.580196	ccl25b	1
BP	GO:1902017	regulation of cilium assembly	1/336	20/18042	0.313519	0.632483	0.580196	zgc:56235	1
BP	GO:0008652	cellular amino acid biosynthetic process	2/336	61/18042	0.314666	0.634012	0.581598	bhmt/gls2a	2
BP	GO:0006163	purine nucleotide metabolic process	6/336	248/18042	0.31633	0.636574	0.583949	pde4ca/nudt4a/bpgm/hk1/nt5e/pfkmb	6
BP	GO:0043484	regulation of RNA splicing	3/336	107/18042	0.321295	0.636965	0.584307	fmr1/rbfox1l/mbnl2	3
BP	GO:0003158	endothelium development	2/336	62/18042	0.321528	0.636965	0.584307	cdh5/ptprbl	2
BP	GO:0007159	leukocyte cell-cell adhesion	2/336	62/18042	0.321528	0.636965	0.584307	loxl3a/igf2a	2
BP	GO:0003318	cell migration to the midline involved in heart development	1/336	21/18042	0.326317	0.636965	0.584307	pdgfra	1
BP	GO:0003323	type B pancreatic cell development	1/336	21/18042	0.326317	0.636965	0.584307	bhmt	1
BP	GO:0006120	mitochondrial electron transport, NADH to ubiquinone	1/336	21/18042	0.326317	0.636965	0.584307	ndufa8	1
BP	GO:0006541	glutamine metabolic process	1/336	21/18042	0.326317	0.636965	0.584307	gls2a	1
BP	GO:0010821	regulation of mitochondrion organization	1/336	21/18042	0.326317	0.636965	0.584307	rhot1a	1
BP	GO:0014866	skeletal myofibril assembly	1/336	21/18042	0.326317	0.636965	0.584307	tpm3	1
BP	GO:0018200	peptidyl-glutamic acid modification	1/336	21/18042	0.326317	0.636965	0.584307	agtpbp1	1
BP	GO:0019915	lipid storage	1/336	21/18042	0.326317	0.636965	0.584307	bscl2l	1
BP	GO:0021952	central nervous system projection neuron axonogenesis	1/336	21/18042	0.326317	0.636965	0.584307	ephb2b	1
BP	GO:0030050	vesicle transport along actin filament	1/336	21/18042	0.326317	0.636965	0.584307	myo1ca	1
BP	GO:0030513	positive regulation of BMP signaling pathway	1/336	21/18042	0.326317	0.636965	0.584307	sfrp5	1
BP	GO:0033627	cell adhesion mediated by integrin	1/336	21/18042	0.326317	0.636965	0.584307	itgbl1	1
BP	GO:0042058	regulation of epidermal growth factor receptor signaling pathway	1/336	21/18042	0.326317	0.636965	0.584307	epgn	1
BP	GO:0043171	peptide catabolic process	1/336	21/18042	0.326317	0.636965	0.584307	chac1	1
BP	GO:0045931	positive regulation of mitotic cell cycle	1/336	21/18042	0.326317	0.636965	0.584307	mdka	1
BP	GO:0046058	cAMP metabolic process	1/336	21/18042	0.326317	0.636965	0.584307	pde4ca	1
BP	GO:0048934	peripheral nervous system neuron differentiation	1/336	21/18042	0.326317	0.636965	0.584307	six1b	1
BP	GO:0048935	peripheral nervous system neuron development	1/336	21/18042	0.326317	0.636965	0.584307	six1b	1
BP	GO:0060034	notochord cell differentiation	1/336	21/18042	0.326317	0.636965	0.584307	col15a1a	1
BP	GO:0071456	cellular response to hypoxia	1/336	21/18042	0.326317	0.636965	0.584307	irs1	1
BP	GO:0099515	actin filament-based transport	1/336	21/18042	0.326317	0.636965	0.584307	myo1ca	1
BP	GO:1901071	glucosamine-containing compound metabolic process	1/336	21/18042	0.326317	0.636965	0.584307	chia.4	1
BP	GO:0009259	ribonucleotide metabolic process	6/336	252/18042	0.329439	0.642106	0.589023	pde4ca/nudt4a/bpgm/hk1/nt5e/pfkmb	6
BP	GO:0048667	cell morphogenesis involved in neuron differentiation	10/336	450/18042	0.329741	0.642106	0.589023	alcamb/col6a4a/enah/lama5/rtn4b/col6a2/ephb2b/ntn2/ccdc80l1/bsg	10
BP	GO:0010035	response to inorganic substance	3/336	110/18042	0.336603	0.648254	0.594663	syt4/cygb1/nt5e	3
BP	GO:0048736	appendage development	3/336	110/18042	0.336603	0.648254	0.594663	lama5/and1/hoxa13a	3
BP	GO:0048705	skeletal system morphogenesis	5/336	206/18042	0.338719	0.648254	0.594663	hoxb3a/hoxb4a/rtn4b/pdgfra/crispld2	5
BP	GO:0036294	cellular response to decreased oxygen levels	1/336	22/18042	0.338878	0.648254	0.594663	irs1	1
BP	GO:0042632	cholesterol homeostasis	1/336	22/18042	0.338878	0.648254	0.594663	angptl3	1
BP	GO:0048570	notochord morphogenesis	1/336	22/18042	0.338878	0.648254	0.594663	col27a1b	1
BP	GO:0048702	embryonic neurocranium morphogenesis	1/336	22/18042	0.338878	0.648254	0.594663	pdgfra	1
BP	GO:0055092	sterol homeostasis	1/336	22/18042	0.338878	0.648254	0.594663	angptl3	1
BP	GO:0060029	convergent extension involved in organogenesis	1/336	22/18042	0.338878	0.648254	0.594663	pdgfra	1
BP	GO:0060415	muscle tissue morphogenesis	1/336	22/18042	0.338878	0.648254	0.594663	mybpc3	1
BP	GO:0060541	respiratory system development	1/336	22/18042	0.338878	0.648254	0.594663	loxl3a	1
BP	GO:0061041	regulation of wound healing	1/336	22/18042	0.338878	0.648254	0.594663	si:dkey-163m14.2	1
BP	GO:0098727	maintenance of cell number	1/336	22/18042	0.338878	0.648254	0.594663	loxl2b	1
BP	GO:0098930	axonal transport	1/336	22/18042	0.338878	0.648254	0.594663	tmem108	1
BP	GO:1901184	regulation of ERBB signaling pathway	1/336	22/18042	0.338878	0.648254	0.594663	epgn	1
BP	GO:0001754	eye photoreceptor cell differentiation	2/336	65/18042	0.342002	0.653461	0.599439	agtpbp1/bbs5	2
BP	GO:0048732	gland development	6/336	256/18042	0.342617	0.653868	0.599813	angptl3/sfrp5/six1b/slc16a2/kdrl/rbp4	6
BP	GO:0051493	regulation of cytoskeleton organization	7/336	306/18042	0.344523	0.656734	0.602442	fhod3b/nes/pdgfbb/ssh2b/synpo2lb/wasf3b/zgc:154093	7
BP	GO:0098876	vesicle-mediated transport to the plasma membrane	2/336	66/18042	0.348785	0.657903	0.603514	ehd2b/rab13	2
BP	GO:0019693	ribose phosphate metabolic process	6/336	258/18042	0.349227	0.657903	0.603514	pde4ca/nudt4a/bpgm/hk1/nt5e/pfkmb	6
BP	GO:0002068	glandular epithelial cell development	1/336	23/18042	0.351205	0.657903	0.603514	bhmt	1
BP	GO:0002285	lymphocyte activation involved in immune response	1/336	23/18042	0.351205	0.657903	0.603514	loxl3a	1
BP	GO:0006026	aminoglycan catabolic process	1/336	23/18042	0.351205	0.657903	0.603514	chia.4	1
BP	GO:0014044	Schwann cell development	1/336	23/18042	0.351205	0.657903	0.603514	adgrg1	1
BP	GO:0021537	telencephalon development	1/336	23/18042	0.351205	0.657903	0.603514	agtpbp1	1
BP	GO:0021587	cerebellum morphogenesis	1/336	23/18042	0.351205	0.657903	0.603514	agtpbp1	1
BP	GO:0032474	otolith morphogenesis	1/336	23/18042	0.351205	0.657903	0.603514	sparc	1
BP	GO:0032874	positive regulation of stress-activated MAPK cascade	1/336	23/18042	0.351205	0.657903	0.603514	sh3rf1	1
BP	GO:0046847	filopodium assembly	1/336	23/18042	0.351205	0.657903	0.603514	fmr1	1
BP	GO:0048644	muscle organ morphogenesis	1/336	23/18042	0.351205	0.657903	0.603514	mybpc3	1
BP	GO:0048754	branching morphogenesis of an epithelial tube	1/336	23/18042	0.351205	0.657903	0.603514	igfbp7	1
BP	GO:0070304	positive regulation of stress-activated protein kinase signaling cascade	1/336	23/18042	0.351205	0.657903	0.603514	sh3rf1	1
BP	GO:0071453	cellular response to oxygen levels	1/336	23/18042	0.351205	0.657903	0.603514	irs1	1
BP	GO:0006612	protein targeting to membrane	2/336	67/18042	0.355544	0.662975	0.608167	arl6ip1/golga7ba	2
BP	GO:0007162	negative regulation of cell adhesion	2/336	67/18042	0.355544	0.662975	0.608167	loxl3a/cdh5	2
BP	GO:0051090	regulation of DNA-binding transcription factor activity	2/336	67/18042	0.355544	0.662975	0.608167	ppargc1b/ppargc1a	2
BP	GO:0072175	epithelial tube formation	2/336	67/18042	0.355544	0.662975	0.608167	mdka/sparc	2
BP	GO:1903311	regulation of mRNA metabolic process	4/336	162/18042	0.356594	0.663377	0.608536	fmr1/rbfox1l/si:ch211-220i18.4/mbnl2	4
BP	GO:0006839	mitochondrial transport	3/336	114/18042	0.356983	0.663377	0.608536	gdap1/rhot1a/slc25a5	3
BP	GO:0051249	regulation of lymphocyte activation	3/336	114/18042	0.356983	0.663377	0.608536	loxl3a/sh3rf1/igf2a	3
BP	GO:0034329	cell junction assembly	4/336	163/18042	0.360824	0.665988	0.610931	pleca/rab13/sdk2b/cdh5	4
BP	GO:0007200	phospholipase C-activating G protein-coupled receptor signaling pathway	2/336	68/18042	0.362278	0.665988	0.610931	lpar1/si:dkey-163m14.2	2
BP	GO:0030593	neutrophil chemotaxis	2/336	68/18042	0.362278	0.665988	0.610931	ccl44/ccl25b	2
BP	GO:0000413	protein peptidyl-prolyl isomerization	1/336	24/18042	0.363303	0.665988	0.610931	fkbp1b	1
BP	GO:0000959	mitochondrial RNA metabolic process	1/336	24/18042	0.363303	0.665988	0.610931	mterf2	1
BP	GO:0002066	columnar/cuboidal epithelial cell development	1/336	24/18042	0.363303	0.665988	0.610931	bhmt	1
BP	GO:0010976	positive regulation of neuron projection development	1/336	24/18042	0.363303	0.665988	0.610931	clcf1	1
BP	GO:0019229	regulation of vasoconstriction	1/336	24/18042	0.363303	0.665988	0.610931	edn3b	1
BP	GO:0021879	forebrain neuron differentiation	1/336	24/18042	0.363303	0.665988	0.610931	igsf10	1
BP	GO:0050654	chondroitin sulfate proteoglycan metabolic process	1/336	24/18042	0.363303	0.665988	0.610931	dse	1
BP	GO:0050777	negative regulation of immune response	1/336	24/18042	0.363303	0.665988	0.610931	loxl3a	1
BP	GO:0051209	release of sequestered calcium ion into cytosol	1/336	24/18042	0.363303	0.665988	0.610931	ryr1a	1
BP	GO:0007163	establishment or maintenance of cell polarity	3/336	116/18042	0.367144	0.671515	0.616001	atp1b1a/cdh5/ptprbl	3
BP	GO:0015698	inorganic anion transport	3/336	116/18042	0.367144	0.671515	0.616001	ano5a/clcn1b/ttyh2	3
BP	GO:0034655	nucleobase-containing compound catabolic process	5/336	214/18042	0.36823	0.672744	0.617128	fmr1/pde4ca/entpd5b/nudt4a/nt5e	5
BP	GO:0007009	plasma membrane organization	2/336	69/18042	0.368985	0.673367	0.6177	adgrg1/zgc:172270	2
BP	GO:0006790	sulfur compound metabolic process	5/336	215/18042	0.371925	0.676316	0.620405	bhmt/chac1/gdap1/gstk2/dse	5
BP	GO:0051346	negative regulation of hydrolase activity	3/336	117/18042	0.372215	0.676316	0.620405	angptl3/spink4/timp4.2	3
BP	GO:0001649	osteoblast differentiation	1/336	25/18042	0.375176	0.676316	0.620405	tmem119a	1
BP	GO:0007157	heterophilic cell-cell adhesion via plasma membrane cell adhesion molecules	1/336	25/18042	0.375176	0.676316	0.620405	si:ch211-222f23.6	1
BP	GO:0014046	dopamine secretion	1/336	25/18042	0.375176	0.676316	0.620405	syt4	1
BP	GO:0014059	regulation of dopamine secretion	1/336	25/18042	0.375176	0.676316	0.620405	syt4	1
BP	GO:0035845	photoreceptor cell outer segment organization	1/336	25/18042	0.375176	0.676316	0.620405	lca5	1
BP	GO:0043588	skin development	1/336	25/18042	0.375176	0.676316	0.620405	atp1b1a	1
BP	GO:0045324	late endosome to vacuole transport	1/336	25/18042	0.375176	0.676316	0.620405	stam	1
BP	GO:0045746	negative regulation of Notch signaling pathway	1/336	25/18042	0.375176	0.676316	0.620405	chac1	1
BP	GO:0072114	pronephros morphogenesis	1/336	25/18042	0.375176	0.676316	0.620405	bbs5	1
BP	GO:0021953	central nervous system neuron differentiation	3/336	118/18042	0.377278	0.676653	0.620714	agtpbp1/ephb2b/igsf10	3
BP	GO:0043269	regulation of ion transport	6/336	267/18042	0.379081	0.676653	0.620714	syt4/scn4bb/si:ch211-225p5.8/cacna1sa/kcna4/kcnf1a	6
BP	GO:0001894	tissue homeostasis	2/336	71/18042	0.382316	0.676653	0.620714	sulf1/lca5	2
BP	GO:0019751	polyol metabolic process	2/336	71/18042	0.382316	0.676653	0.620714	gch2/nudt4a	2
BP	GO:0035051	cardiocyte differentiation	2/336	71/18042	0.382316	0.676653	0.620714	fhod3b/rbfox1l	2
BP	GO:0018105	peptidyl-serine phosphorylation	3/336	119/18042	0.382332	0.676653	0.620714	csnk1da/dyrk4/hipk3b	3
BP	GO:0090150	establishment of protein localization to membrane	3/336	119/18042	0.382332	0.676653	0.620714	arl6ip1/emc2/golga7ba	3
BP	GO:0006066	alcohol metabolic process	4/336	169/18042	0.386175	0.676653	0.620714	gch2/nudt4a/rdh10a/vldlr	4
BP	GO:0003171	atrioventricular valve development	1/336	26/18042	0.386829	0.676653	0.620714	has2	1
BP	GO:0003231	cardiac ventricle development	1/336	26/18042	0.386829	0.676653	0.620714	mybpc3	1
BP	GO:0006275	regulation of DNA replication	1/336	26/18042	0.386829	0.676653	0.620714	igfbp2b	1
BP	GO:0009950	dorsal/ventral axis specification	1/336	26/18042	0.386829	0.676653	0.620714	rspo3	1
BP	GO:0010453	regulation of cell fate commitment	1/336	26/18042	0.386829	0.676653	0.620714	loxl3a	1
BP	GO:0021955	central nervous system neuron axonogenesis	1/336	26/18042	0.386829	0.676653	0.620714	ephb2b	1
BP	GO:0032509	endosome transport via multivesicular body sorting pathway	1/336	26/18042	0.386829	0.676653	0.620714	stam	1
BP	GO:0034308	primary alcohol metabolic process	1/336	26/18042	0.386829	0.676653	0.620714	rdh10a	1
BP	GO:0048857	neural nucleus development	1/336	26/18042	0.386829	0.676653	0.620714	ackr3b	1
BP	GO:0051208	sequestering of calcium ion	1/336	26/18042	0.386829	0.676653	0.620714	ryr1a	1
BP	GO:0051282	regulation of sequestering of calcium ion	1/336	26/18042	0.386829	0.676653	0.620714	ryr1a	1
BP	GO:0051283	negative regulation of sequestering of calcium ion	1/336	26/18042	0.386829	0.676653	0.620714	ryr1a	1
BP	GO:0051781	positive regulation of cell division	1/336	26/18042	0.386829	0.676653	0.620714	mdka	1
BP	GO:0061138	morphogenesis of a branching epithelium	1/336	26/18042	0.386829	0.676653	0.620714	igfbp7	1
BP	GO:0071880	adenylate cyclase-activating adrenergic receptor signaling pathway	1/336	26/18042	0.386829	0.676653	0.620714	adrb2a	1
BP	GO:0071985	multivesicular body sorting pathway	1/336	26/18042	0.386829	0.676653	0.620714	stam	1
BP	GO:0072080	nephron tubule development	1/336	26/18042	0.386829	0.676653	0.620714	ppargc1a	1
BP	GO:0097305	response to alcohol	1/336	26/18042	0.386829	0.676653	0.620714	ache	1
BP	GO:1905515	non-motile cilium assembly	1/336	26/18042	0.386829	0.676653	0.620714	csnk1da	1
BP	GO:0002521	leukocyte differentiation	3/336	120/18042	0.387378	0.676653	0.620714	agtpbp1/loxl3a/sh3rf1	3
BP	GO:0006006	glucose metabolic process	2/336	72/18042	0.388936	0.676653	0.620714	pdk1/pfkmb	2
BP	GO:0008154	actin polymerization or depolymerization	4/336	171/18042	0.394602	0.676653	0.620714	enah/ssh2b/wasf3b/zgc:154093	4
BP	GO:0030838	positive regulation of actin filament polymerization	2/336	73/18042	0.395524	0.676653	0.620714	wasf3b/zgc:154093	2
BP	GO:0035148	tube formation	2/336	73/18042	0.395524	0.676653	0.620714	mdka/sparc	2
BP	GO:0040013	negative regulation of locomotion	2/336	73/18042	0.395524	0.676653	0.620714	sulf1/anos1b	2
BP	GO:0062012	regulation of small molecule metabolic process	2/336	73/18042	0.395524	0.676653	0.620714	cpt1ab/pdk1	2
BP	GO:0072521	purine-containing compound metabolic process	6/336	272/18042	0.395697	0.676653	0.620714	pde4ca/nudt4a/bpgm/hk1/nt5e/pfkmb	6
BP	GO:0001738	morphogenesis of a polarized epithelium	1/336	27/18042	0.398265	0.676653	0.620714	lama5	1
BP	GO:0008088	axo-dendritic transport	1/336	27/18042	0.398265	0.676653	0.620714	tmem108	1
BP	GO:0015872	dopamine transport	1/336	27/18042	0.398265	0.676653	0.620714	syt4	1
BP	GO:0018230	peptidyl-L-cysteine S-palmitoylation	1/336	27/18042	0.398265	0.676653	0.620714	golga7ba	1
BP	GO:0018231	peptidyl-S-diacylglycerol-L-cysteine biosynthetic process from peptidyl-cysteine	1/336	27/18042	0.398265	0.676653	0.620714	golga7ba	1
BP	GO:0021854	hypothalamus development	1/336	27/18042	0.398265	0.676653	0.620714	igsf10	1
BP	GO:0021872	forebrain generation of neurons	1/336	27/18042	0.398265	0.676653	0.620714	igsf10	1
BP	GO:0030916	otic vesicle formation	1/336	27/18042	0.398265	0.676653	0.620714	sparc	1
BP	GO:0033002	muscle cell proliferation	1/336	27/18042	0.398265	0.676653	0.620714	six1b	1
BP	GO:0042073	intraciliary transport	1/336	27/18042	0.398265	0.676653	0.620714	lca5	1
BP	GO:0048920	posterior lateral line neuromast primordium migration	1/336	27/18042	0.398265	0.676653	0.620714	ackr3b	1
BP	GO:0050432	catecholamine secretion	1/336	27/18042	0.398265	0.676653	0.620714	syt4	1
BP	GO:0050433	regulation of catecholamine secretion	1/336	27/18042	0.398265	0.676653	0.620714	syt4	1
BP	GO:0050982	detection of mechanical stimulus	1/336	27/18042	0.398265	0.676653	0.620714	trpn1	1
BP	GO:0060536	cartilage morphogenesis	1/336	27/18042	0.398265	0.676653	0.620714	crispld2	1
BP	GO:0060872	semicircular canal development	1/336	27/18042	0.398265	0.676653	0.620714	sparc	1
BP	GO:0061311	cell surface receptor signaling pathway involved in heart development	1/336	27/18042	0.398265	0.676653	0.620714	has2	1
BP	GO:0061326	renal tubule development	1/336	27/18042	0.398265	0.676653	0.620714	ppargc1a	1
BP	GO:0120034	positive regulation of plasma membrane bounded cell projection assembly	1/336	27/18042	0.398265	0.676653	0.620714	zgc:154093	1
BP	GO:0051240	positive regulation of multicellular organismal process	5/336	223/18042	0.401459	0.676653	0.620714	tmem119a/si:dkey-163m14.2/sulf1/tie1/loxl2b	5
BP	GO:0031018	endocrine pancreas development	2/336	74/18042	0.402081	0.676653	0.620714	sox4b/bhmt	2
BP	GO:0002694	regulation of leukocyte activation	3/336	123/18042	0.402452	0.676653	0.620714	loxl3a/sh3rf1/igf2a	3
BP	GO:0060042	retina morphogenesis in camera-type eye	3/336	123/18042	0.402452	0.676653	0.620714	sfrp5/arl6ip1/sdk2b	3
BP	GO:0044242	cellular lipid catabolic process	3/336	124/18042	0.407454	0.676653	0.620714	angptl3/crabp1b/cpt1ab	3
BP	GO:0003018	vascular process in circulatory system	2/336	75/18042	0.408603	0.676653	0.620714	adrb2a/edn3b	2
BP	GO:0042461	photoreceptor cell development	2/336	75/18042	0.408603	0.676653	0.620714	bbs5/lca5	2
BP	GO:0060041	retina development in camera-type eye	6/336	276/18042	0.408979	0.676653	0.620714	sfrp5/arl6ip1/cfi/marcksl1a/ndp/sdk2b	6
BP	GO:0003206	cardiac chamber morphogenesis	1/336	28/18042	0.409488	0.676653	0.620714	mybpc3	1
BP	GO:0005978	glycogen biosynthetic process	1/336	28/18042	0.409488	0.676653	0.620714	gyg2	1
BP	GO:0006024	glycosaminoglycan biosynthetic process	1/336	28/18042	0.409488	0.676653	0.620714	has2	1
BP	GO:0009250	glucan biosynthetic process	1/336	28/18042	0.409488	0.676653	0.620714	gyg2	1
BP	GO:0010565	regulation of cellular ketone metabolic process	1/336	28/18042	0.409488	0.676653	0.620714	cpt1ab	1
BP	GO:0017015	regulation of transforming growth factor beta receptor signaling pathway	1/336	28/18042	0.409488	0.676653	0.620714	tgfbr3	1
BP	GO:0017158	regulation of calcium ion-dependent exocytosis	1/336	28/18042	0.409488	0.676653	0.620714	syt4	1
BP	GO:0021761	limbic system development	1/336	28/18042	0.409488	0.676653	0.620714	igsf10	1
BP	GO:0030201	heparan sulfate proteoglycan metabolic process	1/336	28/18042	0.409488	0.676653	0.620714	sulf1	1
BP	GO:0032402	melanosome transport	1/336	28/18042	0.409488	0.676653	0.620714	bbs5	1
BP	GO:0044091	membrane biogenesis	1/336	28/18042	0.409488	0.676653	0.620714	zgc:172270	1
BP	GO:0045197	establishment or maintenance of epithelial cell apical/basal polarity	1/336	28/18042	0.409488	0.676653	0.620714	atp1b1a	1
BP	GO:0045494	photoreceptor cell maintenance	1/336	28/18042	0.409488	0.676653	0.620714	lca5	1
BP	GO:0048883	neuromast primordium migration	1/336	28/18042	0.409488	0.676653	0.620714	ackr3b	1
BP	GO:0051904	pigment granule transport	1/336	28/18042	0.409488	0.676653	0.620714	bbs5	1
BP	GO:0060973	cell migration involved in heart development	1/336	28/18042	0.409488	0.676653	0.620714	pdgfra	1
BP	GO:0071709	membrane assembly	1/336	28/18042	0.409488	0.676653	0.620714	zgc:172270	1
BP	GO:1903844	regulation of cellular response to transforming growth factor beta stimulus	1/336	28/18042	0.409488	0.676653	0.620714	tgfbr3	1
BP	GO:1905475	regulation of protein localization to membrane	1/336	28/18042	0.409488	0.676653	0.620714	gpc5b	1
BP	GO:2000243	positive regulation of reproductive process	1/336	28/18042	0.409488	0.676653	0.620714	lhfpl2a	1
BP	GO:0018209	peptidyl-serine modification	3/336	125/18042	0.412444	0.678779	0.622665	csnk1da/dyrk4/hipk3b	3
BP	GO:0050865	regulation of cell activation	3/336	125/18042	0.412444	0.678779	0.622665	loxl3a/sh3rf1/igf2a	3
BP	GO:0051604	protein maturation	3/336	125/18042	0.412444	0.678779	0.622665	tspan5a/chac1/cpm	3
BP	GO:0098656	anion transmembrane transport	3/336	125/18042	0.412444	0.678779	0.622665	ano5a/slc25a5/zgc:56235	3
BP	GO:0071621	granulocyte chemotaxis	2/336	76/18042	0.41509	0.679658	0.623471	ccl44/ccl25b	2
BP	GO:0030334	regulation of cell migration	5/336	227/18042	0.416179	0.679658	0.623471	lama5/pdgfbb/sulf1/anos1b/ccl25b	5
BP	GO:0006753	nucleoside phosphate metabolic process	7/336	330/18042	0.417482	0.679658	0.623471	pde4ca/entpd5b/nudt4a/bpgm/hk1/nt5e/pfkmb	7
BP	GO:0034765	regulation of ion transmembrane transport	5/336	228/18042	0.419851	0.679658	0.623471	scn4bb/si:ch211-225p5.8/cacna1sa/kcna4/kcnf1a	5
BP	GO:0051094	positive regulation of developmental process	5/336	228/18042	0.419851	0.679658	0.623471	tmem119a/tie1/cdon/clcf1/loxl2b	5
BP	GO:0006904	vesicle docking involved in exocytosis	1/336	29/18042	0.420502	0.679658	0.623471	rab13	1
BP	GO:0007173	epidermal growth factor receptor signaling pathway	1/336	29/18042	0.420502	0.679658	0.623471	epgn	1
BP	GO:0014003	oligodendrocyte development	1/336	29/18042	0.420502	0.679658	0.623471	adgrg1	1
BP	GO:0032401	establishment of melanosome localization	1/336	29/18042	0.420502	0.679658	0.623471	bbs5	1
BP	GO:0032924	activin receptor signaling pathway	1/336	29/18042	0.420502	0.679658	0.623471	fstl3	1
BP	GO:0032963	collagen metabolic process	1/336	29/18042	0.420502	0.679658	0.623471	mmp15a	1
BP	GO:0035025	positive regulation of Rho protein signal transduction	1/336	29/18042	0.420502	0.679658	0.623471	si:dkey-163m14.2	1
BP	GO:0042558	pteridine-containing compound metabolic process	1/336	29/18042	0.420502	0.679658	0.623471	gch2	1
BP	GO:0048333	mesodermal cell differentiation	1/336	29/18042	0.420502	0.679658	0.623471	lpar1	1
BP	GO:0051205	protein insertion into membrane	1/336	29/18042	0.420502	0.679658	0.623471	emc2	1
BP	GO:0051937	catecholamine transport	1/336	29/18042	0.420502	0.679658	0.623471	syt4	1
BP	GO:0060059	embryonic retina morphogenesis in camera-type eye	1/336	29/18042	0.420502	0.679658	0.623471	sfrp5	1
BP	GO:0072384	organelle transport along microtubule	1/336	29/18042	0.420502	0.679658	0.623471	rhot1a	1
BP	GO:0046649	lymphocyte activation	4/336	178/18042	0.423935	0.684526	0.627936	agtpbp1/loxl3a/sh3rf1/igf2a	4
BP	GO:0007189	adenylate cyclase-activating G protein-coupled receptor signaling pathway	3/336	128/18042	0.427332	0.688236	0.63134	adgrg1/adrb2a/lpar1	3
BP	GO:0016197	endosomal transport	3/336	128/18042	0.427332	0.688236	0.63134	ehd2b/rab13/stam	3
BP	GO:0000041	transition metal ion transport	2/336	78/18042	0.427957	0.688236	0.63134	abcb6a/zgc:172271	2
BP	GO:0008299	isoprenoid biosynthetic process	1/336	30/18042	0.431311	0.688236	0.63134	rdh10a	1
BP	GO:0009395	phospholipid catabolic process	1/336	30/18042	0.431311	0.688236	0.63134	angptl3	1
BP	GO:0040036	regulation of fibroblast growth factor receptor signaling pathway	1/336	30/18042	0.431311	0.688236	0.63134	sulf1	1
BP	GO:0046328	regulation of JNK cascade	1/336	30/18042	0.431311	0.688236	0.63134	sh3rf1	1
BP	GO:0048010	vascular endothelial growth factor receptor signaling pathway	1/336	30/18042	0.431311	0.688236	0.63134	kdrl	1
BP	GO:0051952	regulation of amine transport	1/336	30/18042	0.431311	0.688236	0.63134	syt4	1
BP	GO:0060914	heart formation	1/336	30/18042	0.431311	0.688236	0.63134	pdgfra	1
BP	GO:0071391	cellular response to estrogen stimulus	1/336	30/18042	0.431311	0.688236	0.63134	fkbp11	1
BP	GO:0071875	adrenergic receptor signaling pathway	1/336	30/18042	0.431311	0.688236	0.63134	adrb2a	1
BP	GO:0016042	lipid catabolic process	4/336	180/18042	0.432255	0.689066	0.632101	angptl3/crabp1b/plce1/cpt1ab	4
BP	GO:0017157	regulation of exocytosis	2/336	79/18042	0.434335	0.691703	0.63452	syt4/rab13	2
BP	GO:0006631	fatty acid metabolic process	4/336	182/18042	0.440543	0.695607	0.638101	tecra/tecrl2b/si:dkey-238o13.4/cpt1ab	4
BP	GO:0006497	protein lipidation	2/336	80/18042	0.440674	0.695607	0.638101	golga7ba/hhatlb	2
BP	GO:0006906	vesicle fusion	2/336	80/18042	0.440674	0.695607	0.638101	syt4/rab13	2
BP	GO:0050878	regulation of body fluid levels	2/336	80/18042	0.440674	0.695607	0.638101	si:dkey-163m14.2/has2	2
BP	GO:0015837	amine transport	1/336	31/18042	0.44192	0.695607	0.638101	syt4	1
BP	GO:0018198	peptidyl-cysteine modification	1/336	31/18042	0.44192	0.695607	0.638101	golga7ba	1
BP	GO:0032400	melanosome localization	1/336	31/18042	0.44192	0.695607	0.638101	bbs5	1
BP	GO:0038127	ERBB signaling pathway	1/336	31/18042	0.44192	0.695607	0.638101	epgn	1
BP	GO:0050868	negative regulation of T cell activation	1/336	31/18042	0.44192	0.695607	0.638101	loxl3a	1
BP	GO:0060037	pharyngeal system development	1/336	31/18042	0.44192	0.695607	0.638101	sparc	1
BP	GO:1903038	negative regulation of leukocyte cell-cell adhesion	1/336	31/18042	0.44192	0.695607	0.638101	loxl3a	1
BP	GO:2001022	positive regulation of response to DNA damage stimulus	1/336	31/18042	0.44192	0.695607	0.638101	fmr1	1
BP	GO:0140352	export from cell	6/336	287/18042	0.445337	0.700307	0.642413	syt4/sytl3/atp1a1a.3/atp1b3b/atp1b1a/rab13	6
BP	GO:1902600	proton transmembrane transport	2/336	81/18042	0.446975	0.702204	0.644153	atp1a1a.3/atp6v1aa	2
BP	GO:0034762	regulation of transmembrane transport	5/336	236/18042	0.449062	0.703206	0.645072	scn4bb/si:ch211-225p5.8/cacna1sa/kcna4/kcnf1a	5
BP	GO:0030902	hindbrain development	3/336	133/18042	0.451839	0.703206	0.645072	agtpbp1/irx1b/has2	3
BP	GO:0003309	type B pancreatic cell differentiation	1/336	32/18042	0.452331	0.703206	0.645072	bhmt	1
BP	GO:0007548	sex differentiation	1/336	32/18042	0.452331	0.703206	0.645072	lhfpl2a	1
BP	GO:0010906	regulation of glucose metabolic process	1/336	32/18042	0.452331	0.703206	0.645072	pdk1	1
BP	GO:0035138	pectoral fin morphogenesis	1/336	32/18042	0.452331	0.703206	0.645072	lama5	1
BP	GO:0046856	phosphatidylinositol dephosphorylation	1/336	32/18042	0.452331	0.703206	0.645072	mtmr11	1
BP	GO:0051905	establishment of pigment granule localization	1/336	32/18042	0.452331	0.703206	0.645072	bbs5	1
BP	GO:0045165	cell fate commitment	4/336	185/18042	0.452908	0.703206	0.645072	fmr1/loxl3a/tbx3a/wnt10b	4
BP	GO:0007043	cell-cell junction assembly	2/336	82/18042	0.453235	0.703206	0.645072	rab13/cdh5	2
BP	GO:0032273	positive regulation of protein polymerization	2/336	82/18042	0.453235	0.703206	0.645072	wasf3b/zgc:154093	2
BP	GO:0042158	lipoprotein biosynthetic process	2/336	82/18042	0.453235	0.703206	0.645072	golga7ba/hhatlb	2
BP	GO:0090174	organelle membrane fusion	2/336	82/18042	0.453235	0.703206	0.645072	syt4/rab13	2
BP	GO:0001841	neural tube formation	1/336	33/18042	0.462548	0.711546	0.652722	mdka	1
BP	GO:0001895	retina homeostasis	1/336	33/18042	0.462548	0.711546	0.652722	lca5	1
BP	GO:0003170	heart valve development	1/336	33/18042	0.462548	0.711546	0.652722	has2	1
BP	GO:0006367	transcription initiation from RNA polymerase II promoter	1/336	33/18042	0.462548	0.711546	0.652722	gtf2a1l	1
BP	GO:0009126	purine nucleoside monophosphate metabolic process	1/336	33/18042	0.462548	0.711546	0.652722	nt5e	1
BP	GO:0009167	purine ribonucleoside monophosphate metabolic process	1/336	33/18042	0.462548	0.711546	0.652722	nt5e	1
BP	GO:0015844	monoamine transport	1/336	33/18042	0.462548	0.711546	0.652722	syt4	1
BP	GO:0045766	positive regulation of angiogenesis	1/336	33/18042	0.462548	0.711546	0.652722	tie1	1
BP	GO:1904018	positive regulation of vasculature development	1/336	33/18042	0.462548	0.711546	0.652722	tie1	1
BP	GO:0046700	heterocycle catabolic process	5/336	240/18042	0.46353	0.712382	0.65349	fmr1/pde4ca/entpd5b/nudt4a/nt5e	5
BP	GO:0032269	negative regulation of cellular protein metabolic process	6/336	293/18042	0.464987	0.712919	0.653982	spink4/fmr1/chac1/timp4.2/hhatlb/ptprb	6
BP	GO:0032870	cellular response to hormone stimulus	4/336	188/18042	0.465184	0.712919	0.653982	fkbp11/rab13/igf2a/irs1	4
BP	GO:0006633	fatty acid biosynthetic process	2/336	84/18042	0.465633	0.712919	0.653982	tecra/tecrl2b	2
BP	GO:0031346	positive regulation of cell projection organization	2/336	84/18042	0.465633	0.712919	0.653982	zgc:154093/clcf1	2
BP	GO:0043086	negative regulation of catalytic activity	4/336	189/18042	0.469254	0.716131	0.656928	angptl3/spink4/timp4.2/ptprb	4
BP	GO:0014031	mesenchymal cell development	3/336	137/18042	0.471132	0.716131	0.656928	arl6ip1/radil/pdgfra	3
BP	GO:0014032	neural crest cell development	3/336	137/18042	0.471132	0.716131	0.656928	arl6ip1/radil/pdgfra	3
BP	GO:0048864	stem cell development	3/336	137/18042	0.471132	0.716131	0.656928	arl6ip1/radil/pdgfra	3
BP	GO:0031334	positive regulation of protein-containing complex assembly	2/336	85/18042	0.47177	0.716131	0.656928	wasf3b/zgc:154093	2
BP	GO:0006040	amino sugar metabolic process	1/336	34/18042	0.472576	0.716131	0.656928	chia.4	1
BP	GO:0034314	Arp2/3 complex-mediated actin nucleation	1/336	34/18042	0.472576	0.716131	0.656928	wasf3b	1
BP	GO:0043627	response to estrogen	1/336	34/18042	0.472576	0.716131	0.656928	fkbp11	1
BP	GO:0043647	inositol phosphate metabolic process	1/336	34/18042	0.472576	0.716131	0.656928	nudt4a	1
BP	GO:0051250	negative regulation of lymphocyte activation	1/336	34/18042	0.472576	0.716131	0.656928	loxl3a	1
BP	GO:0071600	otic vesicle morphogenesis	1/336	34/18042	0.472576	0.716131	0.656928	sparc	1
BP	GO:0015850	organic hydroxy compound transport	2/336	86/18042	0.477864	0.716356	0.657135	syt4/rbp4	2
BP	GO:0016485	protein processing	2/336	86/18042	0.477864	0.716356	0.657135	chac1/cpm	2
BP	GO:0051235	maintenance of location	2/336	86/18042	0.477864	0.716356	0.657135	bscl2l/ryr1a	2
BP	GO:0060627	regulation of vesicle-mediated transport	3/336	139/18042	0.480664	0.716356	0.657135	syt4/rab13/si:ch211-204c21.1	3
BP	GO:2000145	regulation of cell motility	5/336	245/18042	0.481455	0.716356	0.657135	lama5/pdgfbb/sulf1/anos1b/ccl25b	5
BP	GO:0000245	spliceosomal complex assembly	1/336	35/18042	0.482417	0.716356	0.657135	si:ch211-220i18.4	1
BP	GO:0002067	glandular epithelial cell differentiation	1/336	35/18042	0.482417	0.716356	0.657135	bhmt	1
BP	GO:0006635	fatty acid beta-oxidation	1/336	35/18042	0.482417	0.716356	0.657135	cpt1ab	1
BP	GO:0010675	regulation of cellular carbohydrate metabolic process	1/336	35/18042	0.482417	0.716356	0.657135	pdk1	1
BP	GO:0032436	positive regulation of proteasomal ubiquitin-dependent protein catabolic process	1/336	35/18042	0.482417	0.716356	0.657135	csnk1da	1
BP	GO:0035883	enteroendocrine cell differentiation	1/336	35/18042	0.482417	0.716356	0.657135	bhmt	1
BP	GO:0042752	regulation of circadian rhythm	1/336	35/18042	0.482417	0.716356	0.657135	csnk1da	1
BP	GO:0044728	DNA methylation or demethylation	1/336	35/18042	0.482417	0.716356	0.657135	apobec2b	1
BP	GO:0046579	positive regulation of Ras protein signal transduction	1/336	35/18042	0.482417	0.716356	0.657135	si:dkey-163m14.2	1
BP	GO:0048384	retinoic acid receptor signaling pathway	1/336	35/18042	0.482417	0.716356	0.657135	rxrga	1
BP	GO:0048488	synaptic vesicle endocytosis	1/336	35/18042	0.482417	0.716356	0.657135	sncga	1
BP	GO:0048546	digestive tract morphogenesis	1/336	35/18042	0.482417	0.716356	0.657135	sfrp5	1
BP	GO:0051057	positive regulation of small GTPase mediated signal transduction	1/336	35/18042	0.482417	0.716356	0.657135	si:dkey-163m14.2	1
BP	GO:0051875	pigment granule localization	1/336	35/18042	0.482417	0.716356	0.657135	bbs5	1
BP	GO:0060993	kidney morphogenesis	1/336	35/18042	0.482417	0.716356	0.657135	bbs5	1
BP	GO:0071277	cellular response to calcium ion	1/336	35/18042	0.482417	0.716356	0.657135	syt4	1
BP	GO:0140238	presynaptic endocytosis	1/336	35/18042	0.482417	0.716356	0.657135	sncga	1
BP	GO:0061025	membrane fusion	2/336	88/18042	0.489923	0.722181	0.662478	syt4/rab13	2
BP	GO:0071695	anatomical structure maturation	2/336	88/18042	0.489923	0.722181	0.662478	lyz/cdh5	2
BP	GO:1990266	neutrophil migration	2/336	88/18042	0.489923	0.722181	0.662478	ccl44/ccl25b	2
BP	GO:0015711	organic anion transport	3/336	141/18042	0.490114	0.722181	0.662478	slc4a2a/slc16a1b/slc25a5	3
BP	GO:0051248	negative regulation of protein metabolic process	6/336	301/18042	0.490897	0.722181	0.662478	spink4/fmr1/chac1/timp4.2/hhatlb/ptprb	6
BP	GO:0001838	embryonic epithelial tube formation	1/336	36/18042	0.492075	0.722181	0.662478	mdka	1
BP	GO:0002695	negative regulation of leukocyte activation	1/336	36/18042	0.492075	0.722181	0.662478	loxl3a	1
BP	GO:0014065	phosphatidylinositol 3-kinase signaling	1/336	36/18042	0.492075	0.722181	0.662478	pdgfbb	1
BP	GO:0050866	negative regulation of cell activation	1/336	36/18042	0.492075	0.722181	0.662478	loxl3a	1
BP	GO:0070988	demethylation	1/336	36/18042	0.492075	0.722181	0.662478	apobec2b	1
BP	GO:1901532	regulation of hematopoietic progenitor cell differentiation	1/336	36/18042	0.492075	0.722181	0.662478	pdgfra	1
BP	GO:2000060	positive regulation of ubiquitin-dependent protein catabolic process	1/336	36/18042	0.492075	0.722181	0.662478	csnk1da	1
BP	GO:0080134	regulation of response to stress	5/336	248/18042	0.492113	0.722181	0.662478	fmr1/sh3rf1/si:dkey-163m14.2/clcf1/dnajb6b	5
BP	GO:0030833	regulation of actin filament polymerization	3/336	142/18042	0.494808	0.722708	0.662962	ssh2b/wasf3b/zgc:154093	3
BP	GO:0045893	positive regulation of transcription, DNA-templated	9/336	463/18042	0.49556	0.722708	0.662962	runx2a/si:dkeyp-69b9.3/sox4b/mycb/rxrga/thrap3a/igf2a/ppargc1b/ppargc1a	9
BP	GO:1902680	positive regulation of RNA biosynthetic process	9/336	463/18042	0.49556	0.722708	0.662962	runx2a/si:dkeyp-69b9.3/sox4b/mycb/rxrga/thrap3a/igf2a/ppargc1b/ppargc1a	9
BP	GO:1903508	positive regulation of nucleic acid-templated transcription	9/336	463/18042	0.49556	0.722708	0.662962	runx2a/si:dkeyp-69b9.3/sox4b/mycb/rxrga/thrap3a/igf2a/ppargc1b/ppargc1a	9
BP	GO:0000122	negative regulation of transcription by RNA polymerase II	4/336	196/18042	0.497415	0.722708	0.662962	mycb/loxl2b/nr2f6b/hoxa13a	4
BP	GO:0006605	protein targeting	3/336	143/18042	0.49948	0.722708	0.662962	arl6ip1/gdap1/golga7ba	3
BP	GO:0002366	leukocyte activation involved in immune response	1/336	37/18042	0.501553	0.722708	0.662962	loxl3a	1
BP	GO:0006109	regulation of carbohydrate metabolic process	1/336	37/18042	0.501553	0.722708	0.662962	pdk1	1
BP	GO:0006304	DNA modification	1/336	37/18042	0.501553	0.722708	0.662962	apobec2b	1
BP	GO:0021575	hindbrain morphogenesis	1/336	37/18042	0.501553	0.722708	0.662962	agtpbp1	1
BP	GO:0032103	positive regulation of response to external stimulus	1/336	37/18042	0.501553	0.722708	0.662962	clcf1	1
BP	GO:0032872	regulation of stress-activated MAPK cascade	1/336	37/18042	0.501553	0.722708	0.662962	sh3rf1	1
BP	GO:0033500	carbohydrate homeostasis	1/336	37/18042	0.501553	0.722708	0.662962	hk1	1
BP	GO:0042593	glucose homeostasis	1/336	37/18042	0.501553	0.722708	0.662962	hk1	1
BP	GO:0045727	positive regulation of translation	1/336	37/18042	0.501553	0.722708	0.662962	fmr1	1
BP	GO:0060028	convergent extension involved in axis elongation	1/336	37/18042	0.501553	0.722708	0.662962	cthrc1a	1
BP	GO:0060840	artery development	1/336	37/18042	0.501553	0.722708	0.662962	kdrl	1
BP	GO:0070302	regulation of stress-activated protein kinase signaling cascade	1/336	37/18042	0.501553	0.722708	0.662962	sh3rf1	1
BP	GO:1901800	positive regulation of proteasomal protein catabolic process	1/336	37/18042	0.501553	0.722708	0.662962	csnk1da	1
BP	GO:0010466	negative regulation of peptidase activity	2/336	90/18042	0.501806	0.722708	0.662962	spink4/timp4.2	2
BP	GO:0051260	protein homooligomerization	2/336	90/18042	0.501806	0.722708	0.662962	kcna4/kcnf1a	2
BP	GO:0071417	cellular response to organonitrogen compound	3/336	144/18042	0.50413	0.725412	0.665443	rab13/igf2a/irs1	3
BP	GO:0008064	regulation of actin polymerization or depolymerization	3/336	145/18042	0.508758	0.727957	0.667777	ssh2b/wasf3b/zgc:154093	3
BP	GO:0030832	regulation of actin filament length	3/336	145/18042	0.508758	0.727957	0.667777	ssh2b/wasf3b/zgc:154093	3
BP	GO:0002263	cell activation involved in immune response	1/336	38/18042	0.510854	0.727957	0.667777	loxl3a	1
BP	GO:0006626	protein targeting to mitochondrion	1/336	38/18042	0.510854	0.727957	0.667777	gdap1	1
BP	GO:0010862	positive regulation of pathway-restricted SMAD protein phosphorylation	1/336	38/18042	0.510854	0.727957	0.667777	inhbaa	1
BP	GO:0018208	peptidyl-proline modification	1/336	38/18042	0.510854	0.727957	0.667777	fkbp1b	1
BP	GO:0051453	regulation of intracellular pH	1/336	38/18042	0.510854	0.727957	0.667777	slc4a2a	1
BP	GO:0051592	response to calcium ion	1/336	38/18042	0.510854	0.727957	0.667777	syt4	1
BP	GO:0099173	postsynapse organization	1/336	38/18042	0.510854	0.727957	0.667777	tmem108	1
BP	GO:1903052	positive regulation of proteolysis involved in cellular protein catabolic process	1/336	38/18042	0.510854	0.727957	0.667777	csnk1da	1
BP	GO:1903364	positive regulation of cellular protein catabolic process	1/336	38/18042	0.510854	0.727957	0.667777	csnk1da	1
BP	GO:0006954	inflammatory response	4/336	200/18042	0.513219	0.727957	0.667777	ccl44/loxl3a/thbs1a/ccl25b	4
BP	GO:0030162	regulation of proteolysis	4/336	200/18042	0.513219	0.727957	0.667777	spink4/chac1/csnk1da/timp4.2	4
BP	GO:0019221	cytokine-mediated signaling pathway	3/336	146/18042	0.513364	0.727957	0.667777	ccl44/ccl25b/crlf1b	3
BP	GO:0045597	positive regulation of cell differentiation	3/336	146/18042	0.513364	0.727957	0.667777	tmem119a/cdon/loxl2b	3
BP	GO:0032412	regulation of ion transmembrane transporter activity	2/336	92/18042	0.51351	0.727957	0.667777	scn4bb/si:ch211-225p5.8	2
BP	GO:0032880	regulation of protein localization	2/336	92/18042	0.51351	0.727957	0.667777	gpc5b/pxna	2
BP	GO:0045595	regulation of cell differentiation	8/336	417/18042	0.516207	0.731143	0.6707	runx2a/tmem119a/loxl3a/sh3rf1/cdon/igf2a/loxl2b/pdgfra	8
BP	GO:0008038	neuron recognition	1/336	39/18042	0.519983	0.732663	0.672093	bsg	1
BP	GO:0017156	calcium-ion regulated exocytosis	1/336	39/18042	0.519983	0.732663	0.672093	syt4	1
BP	GO:0034250	positive regulation of cellular amide metabolic process	1/336	39/18042	0.519983	0.732663	0.672093	fmr1	1
BP	GO:0042310	vasoconstriction	1/336	39/18042	0.519983	0.732663	0.672093	edn3b	1
BP	GO:0050870	positive regulation of T cell activation	1/336	39/18042	0.519983	0.732663	0.672093	igf2a	1
BP	GO:1903039	positive regulation of leukocyte cell-cell adhesion	1/336	39/18042	0.519983	0.732663	0.672093	igf2a	1
BP	GO:0019439	aromatic compound catabolic process	5/336	257/18042	0.523584	0.736352	0.675478	fmr1/pde4ca/entpd5b/nudt4a/nt5e	5
BP	GO:0007051	spindle organization	2/336	94/18042	0.525031	0.736352	0.675478	csnk1da/ccdc69	2
BP	GO:0010959	regulation of metal ion transport	2/336	94/18042	0.525031	0.736352	0.675478	scn4bb/si:ch211-225p5.8	2
BP	GO:0040012	regulation of locomotion	5/336	258/18042	0.52703	0.736352	0.675478	lama5/pdgfbb/sulf1/anos1b/ccl25b	5
BP	GO:0051270	regulation of cellular component movement	5/336	258/18042	0.52703	0.736352	0.675478	lama5/pdgfbb/sulf1/anos1b/ccl25b	5
BP	GO:0002697	regulation of immune effector process	1/336	40/18042	0.528942	0.736352	0.675478	loxl3a	1
BP	GO:0006766	vitamin metabolic process	1/336	40/18042	0.528942	0.736352	0.675478	crabp1b	1
BP	GO:0007006	mitochondrial membrane organization	1/336	40/18042	0.528942	0.736352	0.675478	rhot1a	1
BP	GO:0007254	JNK cascade	1/336	40/18042	0.528942	0.736352	0.675478	sh3rf1	1
BP	GO:0036465	synaptic vesicle recycling	1/336	40/18042	0.528942	0.736352	0.675478	sncga	1
BP	GO:0048484	enteric nervous system development	1/336	40/18042	0.528942	0.736352	0.675478	ryr1a	1
BP	GO:0070509	calcium ion import	1/336	40/18042	0.528942	0.736352	0.675478	slc8a4b	1
BP	GO:0072666	establishment of protein localization to vacuole	1/336	40/18042	0.528942	0.736352	0.675478	stam	1
BP	GO:1903305	regulation of regulated secretory pathway	1/336	40/18042	0.528942	0.736352	0.675478	syt4	1
BP	GO:0022898	regulation of transmembrane transporter activity	2/336	95/18042	0.530723	0.738199	0.677173	scn4bb/si:ch211-225p5.8	2
BP	GO:0033993	response to lipid	3/336	150/18042	0.531553	0.738723	0.677653	fabp1b.2/rxrga/rbp4	3
BP	GO:0120035	regulation of plasma membrane bounded cell projection organization	4/336	205/18042	0.532649	0.739614	0.67847	fmr1/zgc:154093/clcf1/zgc:56235	4
BP	GO:0016051	carbohydrate biosynthetic process	2/336	96/18042	0.536368	0.739726	0.678573	gyg2/has2	2
BP	GO:0030595	leukocyte chemotaxis	2/336	96/18042	0.536368	0.739726	0.678573	ccl44/ccl25b	2
BP	GO:0032409	regulation of transporter activity	2/336	96/18042	0.536368	0.739726	0.678573	scn4bb/si:ch211-225p5.8	2
BP	GO:0097530	granulocyte migration	2/336	96/18042	0.536368	0.739726	0.678573	ccl44/ccl25b	2
BP	GO:0045321	leukocyte activation	4/336	206/18042	0.536489	0.739726	0.678573	agtpbp1/loxl3a/sh3rf1/igf2a	4
BP	GO:0006023	aminoglycan biosynthetic process	1/336	41/18042	0.537734	0.739726	0.678573	has2	1
BP	GO:0030100	regulation of endocytosis	1/336	41/18042	0.537734	0.739726	0.678573	si:ch211-204c21.1	1
BP	GO:0030641	regulation of cellular pH	1/336	41/18042	0.537734	0.739726	0.678573	slc4a2a	1
BP	GO:0030917	midbrain-hindbrain boundary development	1/336	41/18042	0.537734	0.739726	0.678573	wnt10b	1
BP	GO:0046173	polyol biosynthetic process	1/336	41/18042	0.537734	0.739726	0.678573	gch2	1
BP	GO:0071248	cellular response to metal ion	1/336	41/18042	0.537734	0.739726	0.678573	syt4	1
BP	GO:0031344	regulation of cell projection organization	4/336	207/18042	0.540314	0.742646	0.681252	fmr1/zgc:154093/clcf1/zgc:56235	4
BP	GO:0009117	nucleotide metabolic process	6/336	317/18042	0.541387	0.743493	0.682029	pde4ca/nudt4a/bpgm/hk1/nt5e/pfkmb	6
BP	GO:0032271	regulation of protein polymerization	3/336	153/18042	0.544943	0.745916	0.684251	ssh2b/wasf3b/zgc:154093	3
BP	GO:0071345	cellular response to cytokine stimulus	3/336	153/18042	0.544943	0.745916	0.684251	ccl44/ccl25b/crlf1b	3
BP	GO:0009914	hormone transport	1/336	42/18042	0.546363	0.745916	0.684251	slc16a2	1
BP	GO:0022409	positive regulation of cell-cell adhesion	1/336	42/18042	0.546363	0.745916	0.684251	igf2a	1
BP	GO:0060393	regulation of pathway-restricted SMAD protein phosphorylation	1/336	42/18042	0.546363	0.745916	0.684251	inhbaa	1
BP	GO:0071241	cellular response to inorganic substance	1/336	42/18042	0.546363	0.745916	0.684251	syt4	1
BP	GO:0120254	olefinic compound metabolic process	1/336	42/18042	0.546363	0.745916	0.684251	rdh10a	1
BP	GO:0021700	developmental maturation	2/336	98/18042	0.547517	0.746865	0.685121	lyz/cdh5	2
BP	GO:0009953	dorsal/ventral pattern formation	3/336	154/18042	0.549357	0.748119	0.686272	sulf1/rspo3/bmpr1bb	3
BP	GO:0030041	actin filament polymerization	3/336	154/18042	0.549357	0.748119	0.686272	ssh2b/wasf3b/zgc:154093	3
BP	GO:0001889	liver development	3/336	155/18042	0.553745	0.748676	0.686783	angptl3/sfrp5/rbp4	3
BP	GO:0002065	columnar/cuboidal epithelial cell differentiation	1/336	43/18042	0.55483	0.748676	0.686783	bhmt	1
BP	GO:0006885	regulation of pH	1/336	43/18042	0.55483	0.748676	0.686783	slc4a2a	1
BP	GO:0007088	regulation of mitotic nuclear division	1/336	43/18042	0.55483	0.748676	0.686783	epgn	1
BP	GO:0007338	single fertilization	1/336	43/18042	0.55483	0.748676	0.686783	lhfpl2a	1
BP	GO:0009187	cyclic nucleotide metabolic process	1/336	43/18042	0.55483	0.748676	0.686783	pde4ca	1
BP	GO:0021549	cerebellum development	1/336	43/18042	0.55483	0.748676	0.686783	agtpbp1	1
BP	GO:0035637	multicellular organismal signaling	1/336	43/18042	0.55483	0.748676	0.686783	si:ch211-225p5.8	1
BP	GO:0070585	protein localization to mitochondrion	1/336	43/18042	0.55483	0.748676	0.686783	gdap1	1
BP	GO:0072655	establishment of protein localization to mitochondrion	1/336	43/18042	0.55483	0.748676	0.686783	gdap1	1
BP	GO:0099518	vesicle cytoskeletal trafficking	1/336	43/18042	0.55483	0.748676	0.686783	myo1ca	1
BP	GO:0007369	gastrulation	5/336	267/18042	0.557531	0.751697	0.689554	cthrc1a/bbs5/lpar1/esrra/has2	5
BP	GO:1901699	cellular response to nitrogen compound	3/336	156/18042	0.558108	0.751851	0.689696	rab13/igf2a/irs1	3
BP	GO:0001819	positive regulation of cytokine production	1/336	44/18042	0.563141	0.754878	0.692472	sulf1	1
BP	GO:0006730	one-carbon metabolic process	1/336	44/18042	0.563141	0.754878	0.692472	ca4a	1
BP	GO:0019395	fatty acid oxidation	1/336	44/18042	0.563141	0.754878	0.692472	cpt1ab	1
BP	GO:0019646	aerobic electron transport chain	1/336	44/18042	0.563141	0.754878	0.692472	ndufa8	1
BP	GO:0050803	regulation of synapse structure or activity	1/336	44/18042	0.563141	0.754878	0.692472	ache	1
BP	GO:0090068	positive regulation of cell cycle process	1/336	44/18042	0.563141	0.754878	0.692472	epgn	1
BP	GO:2000113	negative regulation of cellular macromolecule biosynthetic process	8/336	437/18042	0.569548	0.760793	0.697898	fmr1/mycb/six1b/igfbp2b/loxl2b/nr2f6b/hhatlb/hoxa13a	8
BP	GO:1901361	organic cyclic compound catabolic process	5/336	271/18042	0.570774	0.760793	0.697898	fmr1/pde4ca/entpd5b/nudt4a/nt5e	5
BP	GO:0061008	hepaticobiliary system development	3/336	159/18042	0.571043	0.760793	0.697898	angptl3/sfrp5/rbp4	3
BP	GO:0003146	heart jogging	1/336	45/18042	0.571296	0.760793	0.697898	has2	1
BP	GO:0009566	fertilization	1/336	45/18042	0.571296	0.760793	0.697898	lhfpl2a	1
BP	GO:0031290	retinal ganglion cell axon guidance	1/336	45/18042	0.571296	0.760793	0.697898	alcamb	1
BP	GO:0042775	mitochondrial ATP synthesis coupled electron transport	1/336	45/18042	0.571296	0.760793	0.697898	ndufa8	1
BP	GO:0048640	negative regulation of developmental growth	1/336	45/18042	0.571296	0.760793	0.697898	igfbp2b	1
BP	GO:0010558	negative regulation of macromolecule biosynthetic process	8/336	438/18042	0.572148	0.761304	0.698367	fmr1/mycb/six1b/igfbp2b/loxl2b/nr2f6b/hhatlb/hoxa13a	8
BP	GO:0015931	nucleobase-containing compound transport	2/336	103/18042	0.574563	0.763267	0.700168	slc29a1a/slc25a5	2
BP	GO:0031667	response to nutrient levels	2/336	103/18042	0.574563	0.763267	0.700168	nucb2a/prkag2b	2
BP	GO:0042391	regulation of membrane potential	3/336	160/18042	0.575303	0.763626	0.700498	scn4bb/si:ch211-225p5.8/atp1b1a	3
BP	GO:0006520	cellular amino acid metabolic process	4/336	217/18042	0.577646	0.765496	0.702212	prodha/bhmt/tdh2/gls2a	4
BP	GO:0010469	regulation of signaling receptor activity	1/336	46/18042	0.5793	0.765496	0.702212	epgn	1
BP	GO:0042462	eye photoreceptor cell development	1/336	46/18042	0.5793	0.765496	0.702212	bbs5	1
BP	GO:0051783	regulation of nuclear division	1/336	46/18042	0.5793	0.765496	0.702212	epgn	1
BP	GO:0060389	pathway-restricted SMAD protein phosphorylation	1/336	46/18042	0.5793	0.765496	0.702212	inhbaa	1
BP	GO:0060026	convergent extension	3/336	161/18042	0.579536	0.765496	0.702212	cthrc1a/pdgfra/has2	3
BP	GO:0016049	cell growth	3/336	162/18042	0.583742	0.769889	0.706243	cdh5/tmem108/igfbp7	3
BP	GO:0007368	determination of left/right symmetry	5/336	275/18042	0.583809	0.769889	0.706243	ppp2r3a/bbs5/tbx3a/atp2a2a/has2	5
BP	GO:0009991	response to extracellular stimulus	2/336	105/18042	0.585047	0.770272	0.706594	nucb2a/prkag2b	2
BP	GO:0031400	negative regulation of protein modification process	2/336	105/18042	0.585047	0.770272	0.706594	hhatlb/ptprb	2
BP	GO:0006414	translational elongation	1/336	47/18042	0.587155	0.771174	0.707422	si:dkey-37o8.1	1
BP	GO:0009161	ribonucleoside monophosphate metabolic process	1/336	47/18042	0.587155	0.771174	0.707422	nt5e	1
BP	GO:0032434	regulation of proteasomal ubiquitin-dependent protein catabolic process	1/336	47/18042	0.587155	0.771174	0.707422	csnk1da	1
BP	GO:0015980	energy derivation by oxidation of organic compounds	3/336	163/18042	0.587922	0.771559	0.707774	gyg2/ndufa8/pygmb	3
BP	GO:0006665	sphingolipid metabolic process	2/336	106/18042	0.590217	0.772974	0.709072	smpd3/cers4b	2
BP	GO:1904062	regulation of cation transmembrane transport	2/336	106/18042	0.590217	0.772974	0.709072	scn4bb/si:ch211-225p5.8	2
BP	GO:0010842	retina layer formation	1/336	48/18042	0.594864	0.772974	0.709072	sdk2b	1
BP	GO:0030010	establishment of cell polarity	1/336	48/18042	0.594864	0.772974	0.709072	cdh5	1
BP	GO:0043297	apical junction assembly	1/336	48/18042	0.594864	0.772974	0.709072	rab13	1
BP	GO:0046839	phospholipid dephosphorylation	1/336	48/18042	0.594864	0.772974	0.709072	mtmr11	1
BP	GO:0070830	bicellular tight junction assembly	1/336	48/18042	0.594864	0.772974	0.709072	rab13	1
BP	GO:0072665	protein localization to vacuole	1/336	48/18042	0.594864	0.772974	0.709072	stam	1
BP	GO:2000241	regulation of reproductive process	1/336	48/18042	0.594864	0.772974	0.709072	lhfpl2a	1
BP	GO:0055086	nucleobase-containing small molecule metabolic process	7/336	391/18042	0.595072	0.772974	0.709072	pde4ca/entpd5b/nudt4a/bpgm/hk1/nt5e/pfkmb	7
BP	GO:0000375	RNA splicing, via transesterification reactions	4/336	222/18042	0.595656	0.772974	0.709072	fmr1/rbfox1l/si:ch211-220i18.4/mbnl2	4
BP	GO:0000377	RNA splicing, via transesterification reactions with bulged adenosine as nucleophile	4/336	222/18042	0.595656	0.772974	0.709072	fmr1/rbfox1l/si:ch211-220i18.4/mbnl2	4
BP	GO:0000398	mRNA splicing, via spliceosome	4/336	222/18042	0.595656	0.772974	0.709072	fmr1/rbfox1l/si:ch211-220i18.4/mbnl2	4
BP	GO:0044092	negative regulation of molecular function	4/336	222/18042	0.595656	0.772974	0.709072	angptl3/spink4/timp4.2/ptprb	4
BP	GO:0048701	embryonic cranial skeleton morphogenesis	3/336	165/18042	0.596201	0.773064	0.709155	rtn4b/pdgfra/crispld2	3
BP	GO:0003407	neural retina development	2/336	108/18042	0.600414	0.777287	0.713029	marcksl1a/sdk2b	2
BP	GO:0007498	mesoderm development	2/336	108/18042	0.600414	0.777287	0.713029	lpar1/pcdh10b	2
BP	GO:0042773	ATP synthesis coupled electron transport	1/336	49/18042	0.602429	0.777876	0.71357	ndufa8	1
BP	GO:2000058	regulation of ubiquitin-dependent protein catabolic process	1/336	49/18042	0.602429	0.777876	0.71357	csnk1da	1
BP	GO:1901615	organic hydroxy compound metabolic process	4/336	224/18042	0.602731	0.777876	0.71357	gch2/nudt4a/rdh10a/vldlr	4
BP	GO:0031327	negative regulation of cellular biosynthetic process	8/336	450/18042	0.602782	0.777876	0.71357	fmr1/mycb/six1b/igfbp2b/loxl2b/nr2f6b/hhatlb/hoxa13a	8
BP	GO:0051259	protein complex oligomerization	2/336	109/18042	0.60544	0.780068	0.71558	kcna4/kcnf1a	2
BP	GO:0051650	establishment of vesicle localization	2/336	109/18042	0.60544	0.780068	0.71558	bbs5/myo1ca	2
BP	GO:0001707	mesoderm formation	1/336	50/18042	0.609853	0.780804	0.716255	lpar1	1
BP	GO:0006986	response to unfolded protein	1/336	50/18042	0.609853	0.780804	0.716255	chac1	1
BP	GO:0009308	amine metabolic process	1/336	50/18042	0.609853	0.780804	0.716255	aoc1	1
BP	GO:0015718	monocarboxylic acid transport	1/336	50/18042	0.609853	0.780804	0.716255	slc16a1b	1
BP	GO:0031098	stress-activated protein kinase signaling cascade	1/336	50/18042	0.609853	0.780804	0.716255	sh3rf1	1
BP	GO:0051403	stress-activated MAPK cascade	1/336	50/18042	0.609853	0.780804	0.716255	sh3rf1	1
BP	GO:0055072	iron ion homeostasis	1/336	50/18042	0.609853	0.780804	0.716255	zgc:172271	1
BP	GO:1902476	chloride transmembrane transport	1/336	50/18042	0.609853	0.780804	0.716255	ano5a	1
BP	GO:0048703	embryonic viscerocranium morphogenesis	2/336	110/18042	0.610419	0.780913	0.716355	rtn4b/crispld2	2
BP	GO:0009890	negative regulation of biosynthetic process	8/336	454/18042	0.612748	0.783276	0.718523	fmr1/mycb/six1b/igfbp2b/loxl2b/nr2f6b/hhatlb/hoxa13a	8
BP	GO:0097529	myeloid leukocyte migration	2/336	111/18042	0.615349	0.783347	0.718588	ccl44/ccl25b	2
BP	GO:0003401	axis elongation	1/336	51/18042	0.617139	0.783347	0.718588	cthrc1a	1
BP	GO:0006469	negative regulation of protein kinase activity	1/336	51/18042	0.617139	0.783347	0.718588	ptprb	1
BP	GO:0009062	fatty acid catabolic process	1/336	51/18042	0.617139	0.783347	0.718588	cpt1ab	1
BP	GO:0009123	nucleoside monophosphate metabolic process	1/336	51/18042	0.617139	0.783347	0.718588	nt5e	1
BP	GO:0034440	lipid oxidation	1/336	51/18042	0.617139	0.783347	0.718588	cpt1ab	1
BP	GO:0045010	actin nucleation	1/336	51/18042	0.617139	0.783347	0.718588	wasf3b	1
BP	GO:0120192	tight junction assembly	1/336	51/18042	0.617139	0.783347	0.718588	rab13	1
BP	GO:0120193	tight junction organization	1/336	51/18042	0.617139	0.783347	0.718588	rab13	1
BP	GO:0048278	vesicle docking	1/336	52/18042	0.624289	0.790326	0.72499	rab13	1
BP	GO:0055113	epiboly involved in gastrulation with mouth forming second	1/336	52/18042	0.624289	0.790326	0.72499	cthrc1a	1
BP	GO:0140029	exocytic process	1/336	52/18042	0.624289	0.790326	0.72499	rab13	1
BP	GO:0042157	lipoprotein metabolic process	2/336	113/18042	0.625067	0.790326	0.72499	golga7ba/hhatlb	2
BP	GO:0051648	vesicle localization	2/336	113/18042	0.625067	0.790326	0.72499	bbs5/myo1ca	2
BP	GO:0001775	cell activation	4/336	231/18042	0.626899	0.791825	0.726365	agtpbp1/loxl3a/sh3rf1/igf2a	4
BP	GO:0043254	regulation of protein-containing complex assembly	3/336	173/18042	0.628219	0.791825	0.726365	ssh2b/wasf3b/zgc:154093	3
BP	GO:0007029	endoplasmic reticulum organization	1/336	53/18042	0.631306	0.791825	0.726365	emc2	1
BP	GO:0048015	phosphatidylinositol-mediated signaling	1/336	53/18042	0.631306	0.791825	0.726365	pdgfbb	1
BP	GO:0048840	otolith development	1/336	53/18042	0.631306	0.791825	0.726365	sparc	1
BP	GO:0061136	regulation of proteasomal protein catabolic process	1/336	53/18042	0.631306	0.791825	0.726365	csnk1da	1
BP	GO:0071599	otic vesicle development	1/336	53/18042	0.631306	0.791825	0.726365	sparc	1
BP	GO:1901657	glycosyl compound metabolic process	1/336	53/18042	0.631306	0.791825	0.726365	fuca1.1	1
BP	GO:1902115	regulation of organelle assembly	1/336	53/18042	0.631306	0.791825	0.726365	zgc:56235	1
BP	GO:1903827	regulation of cellular protein localization	1/336	53/18042	0.631306	0.791825	0.726365	gpc5b	1
BP	GO:0006470	protein dephosphorylation	3/336	174/18042	0.632096	0.791825	0.726365	ppp2r3a/ssh2b/ptprb	3
BP	GO:0018205	peptidyl-lysine modification	3/336	174/18042	0.632096	0.791825	0.726365	loxl4/loxl3a/loxl2b	3
BP	GO:0008202	steroid metabolic process	2/336	115/18042	0.634594	0.79335	0.727764	si:dkey-238o13.4/vldlr	2
BP	GO:0008380	RNA splicing	5/336	292/18042	0.636731	0.79335	0.727764	fmr1/rbfox1l/si:ch211-220i18.4/thrap3a/mbnl2	5
BP	GO:0009725	response to hormone	4/336	234/18042	0.636966	0.79335	0.727764	fkbp11/rab13/igf2a/irs1	4
BP	GO:0006352	DNA-templated transcription, initiation	1/336	54/18042	0.638193	0.79335	0.727764	gtf2a1l	1
BP	GO:0007605	sensory perception of sound	1/336	54/18042	0.638193	0.79335	0.727764	trpn1	1
BP	GO:0033059	cellular pigmentation	1/336	54/18042	0.638193	0.79335	0.727764	bbs5	1
BP	GO:0033673	negative regulation of kinase activity	1/336	54/18042	0.638193	0.79335	0.727764	ptprb	1
BP	GO:0045664	regulation of neuron differentiation	1/336	54/18042	0.638193	0.79335	0.727764	cdon	1
BP	GO:0045926	negative regulation of growth	1/336	54/18042	0.638193	0.79335	0.727764	igfbp2b	1
BP	GO:0140053	mitochondrial gene expression	1/336	54/18042	0.638193	0.79335	0.727764	mterf2	1
BP	GO:0034097	response to cytokine	3/336	177/18042	0.64356	0.79809	0.732112	ccl44/ccl25b/crlf1b	3
BP	GO:0001708	cell fate specification	2/336	117/18042	0.64393	0.79809	0.732112	fmr1/tbx3a	2
BP	GO:0022412	cellular process involved in reproduction in multicellular organism	2/336	117/18042	0.64393	0.79809	0.732112	ackr3b/bmpr1bb	2
BP	GO:0051049	regulation of transport	8/336	467/18042	0.644216	0.79809	0.732112	syt4/scn4bb/si:ch211-225p5.8/cacna1sa/kcna4/rab13/si:ch211-204c21.1/kcnf1a	8
BP	GO:0055088	lipid homeostasis	1/336	55/18042	0.644951	0.79809	0.732112	angptl3	1
BP	GO:1903050	regulation of proteolysis involved in cellular protein catabolic process	1/336	55/18042	0.644951	0.79809	0.732112	csnk1da	1
BP	GO:1901700	response to oxygen-containing compound	6/336	354/18042	0.648647	0.802025	0.735721	ache/rab13/rxrga/igf2a/irs1/rbp4	6
BP	GO:0120031	plasma membrane bounded cell projection assembly	6/336	355/18042	0.651328	0.802025	0.735721	fmr1/csnk1da/bbs5/ehd2b/zgc:154093/zgc:56235	6
BP	GO:0016358	dendrite development	1/336	56/18042	0.651583	0.802025	0.735721	ntn2	1
BP	GO:0045785	positive regulation of cell adhesion	1/336	56/18042	0.651583	0.802025	0.735721	igf2a	1
BP	GO:0051302	regulation of cell division	1/336	56/18042	0.651583	0.802025	0.735721	mdka	1
BP	GO:0072009	nephron epithelium development	1/336	56/18042	0.651583	0.802025	0.735721	ppargc1a	1
BP	GO:1903362	regulation of cellular protein catabolic process	1/336	56/18042	0.651583	0.802025	0.735721	csnk1da	1
BP	GO:1901701	cellular response to oxygen-containing compound	4/336	239/18042	0.653352	0.803593	0.73716	ache/rab13/igf2a/irs1	4
BP	GO:0010256	endomembrane system organization	4/336	240/18042	0.656569	0.806374	0.739711	adgrg1/zgc:172270/emc2/pdcd10b	4
BP	GO:0043543	protein acylation	2/336	120/18042	0.657582	0.806374	0.739711	golga7ba/hhatlb	2
BP	GO:0009267	cellular response to starvation	1/336	57/18042	0.658092	0.806374	0.739711	prkag2b	1
BP	GO:0021515	cell differentiation in spinal cord	1/336	57/18042	0.658092	0.806374	0.739711	slc16a2	1
BP	GO:0048017	inositol lipid-mediated signaling	1/336	57/18042	0.658092	0.806374	0.739711	pdgfbb	1
BP	GO:0009451	RNA modification	2/336	121/18042	0.662038	0.809322	0.742415	fmr1/apobec2b	2
BP	GO:0008593	regulation of Notch signaling pathway	1/336	58/18042	0.66448	0.809322	0.742415	chac1	1
BP	GO:0030837	negative regulation of actin filament polymerization	1/336	58/18042	0.66448	0.809322	0.742415	ssh2b	1
BP	GO:0032272	negative regulation of protein polymerization	1/336	58/18042	0.66448	0.809322	0.742415	ssh2b	1
BP	GO:0048332	mesoderm morphogenesis	1/336	58/18042	0.66448	0.809322	0.742415	lpar1	1
BP	GO:0051348	negative regulation of transferase activity	1/336	58/18042	0.66448	0.809322	0.742415	ptprb	1
BP	GO:0060348	bone development	1/336	58/18042	0.66448	0.809322	0.742415	sulf1	1
BP	GO:1901879	regulation of protein depolymerization	1/336	58/18042	0.66448	0.809322	0.742415	nes	1
BP	GO:0032101	regulation of response to external stimulus	3/336	183/18042	0.665727	0.809627	0.742696	nucb2a/si:dkey-163m14.2/clcf1	3
BP	GO:0043087	regulation of GTPase activity	3/336	183/18042	0.665727	0.809627	0.742696	ccl44/arhgap12b/ccl25b	3
BP	GO:0009799	specification of symmetry	5/336	303/18042	0.668689	0.810883	0.743847	ppp2r3a/bbs5/tbx3a/atp2a2a/has2	5
BP	GO:0009855	determination of bilateral symmetry	5/336	303/18042	0.668689	0.810883	0.743847	ppp2r3a/bbs5/tbx3a/atp2a2a/has2	5
BP	GO:0051258	protein polymerization	3/336	184/18042	0.669322	0.810883	0.743847	ssh2b/wasf3b/zgc:154093	3
BP	GO:0022037	metencephalon development	1/336	59/18042	0.670748	0.810883	0.743847	agtpbp1	1
BP	GO:0030522	intracellular receptor signaling pathway	1/336	59/18042	0.670748	0.810883	0.743847	rxrga	1
BP	GO:0033334	fin morphogenesis	1/336	59/18042	0.670748	0.810883	0.743847	lama5	1
BP	GO:0045732	positive regulation of protein catabolic process	1/336	59/18042	0.670748	0.810883	0.743847	csnk1da	1
BP	GO:0060215	primitive hemopoiesis	1/336	59/18042	0.670748	0.810883	0.743847	lpar1	1
BP	GO:0051336	regulation of hydrolase activity	6/336	363/18042	0.672319	0.812178	0.745035	angptl3/spink4/timp4.2/ccl44/arhgap12b/ccl25b	6
BP	GO:0006887	exocytosis	3/336	185/18042	0.67289	0.812263	0.745114	syt4/sytl3/rab13	3
BP	GO:0060560	developmental growth involved in morphogenesis	3/336	187/18042	0.679939	0.82013	0.75233	cthrc1a/cdh5/tmem108	3
BP	GO:0048863	stem cell differentiation	4/336	248/18042	0.681583	0.82013	0.75233	fmr1/arl6ip1/radil/pdgfra	4
BP	GO:0090066	regulation of anatomical structure size	5/336	308/18042	0.682593	0.82013	0.75233	adrb2a/ssh2b/wasf3b/zgc:154093/edn3b	5
BP	GO:0022406	membrane docking	1/336	61/18042	0.682938	0.82013	0.75233	rab13	1
BP	GO:0060216	definitive hemopoiesis	1/336	61/18042	0.682938	0.82013	0.75233	mycb	1
BP	GO:0090288	negative regulation of cellular response to growth factor stimulus	1/336	61/18042	0.682938	0.82013	0.75233	sulf1	1
BP	GO:0140056	organelle localization by membrane tethering	1/336	61/18042	0.682938	0.82013	0.75233	rab13	1
BP	GO:0010243	response to organonitrogen compound	4/336	249/18042	0.684618	0.821542	0.753625	ache/rab13/igf2a/irs1	4
BP	GO:0001702	gastrulation with mouth forming second	1/336	62/18042	0.688862	0.823596	0.755509	cthrc1a	1
BP	GO:0007416	synapse assembly	1/336	62/18042	0.688862	0.823596	0.755509	sdk2b	1
BP	GO:0022904	respiratory electron transport chain	1/336	62/18042	0.688862	0.823596	0.755509	ndufa8	1
BP	GO:0035107	appendage morphogenesis	1/336	62/18042	0.688862	0.823596	0.755509	lama5	1
BP	GO:0051651	maintenance of location in cell	1/336	62/18042	0.688862	0.823596	0.755509	ryr1a	1
BP	GO:0019953	sexual reproduction	3/336	190/18042	0.690302	0.824711	0.756532	lhfpl2a/ackr3b/bmpr1bb	3
BP	GO:0009880	embryonic pattern specification	1/336	63/18042	0.694677	0.828112	0.759652	myhz1.1	1
BP	GO:0031669	cellular response to nutrient levels	1/336	63/18042	0.694677	0.828112	0.759652	prkag2b	1
BP	GO:0050954	sensory perception of mechanical stimulus	1/336	63/18042	0.694677	0.828112	0.759652	trpn1	1
BP	GO:0006457	protein folding	2/336	129/18042	0.69603	0.829117	0.760574	fkbp1b/dnajb6b	2
BP	GO:0051656	establishment of organelle localization	3/336	192/18042	0.69707	0.829476	0.760903	bbs5/myo1ca/rhot1a	3
BP	GO:0016311	dephosphorylation	4/336	254/18042	0.699492	0.829476	0.760903	ppp2r3a/mtmr11/ssh2b/ptprb	4
BP	GO:0007596	blood coagulation	1/336	64/18042	0.700383	0.829476	0.760903	si:dkey-163m14.2	1
BP	GO:0035023	regulation of Rho protein signal transduction	1/336	64/18042	0.700383	0.829476	0.760903	si:dkey-163m14.2	1
BP	GO:0090101	negative regulation of transmembrane receptor protein serine/threonine kinase signaling pathway	1/336	64/18042	0.700383	0.829476	0.760903	fstl3	1
BP	GO:0007188	adenylate cyclase-modulating G protein-coupled receptor signaling pathway	3/336	193/18042	0.700412	0.829476	0.760903	adgrg1/adrb2a/lpar1	3
BP	GO:0044703	multi-organism reproductive process	3/336	193/18042	0.700412	0.829476	0.760903	lhfpl2a/ackr3b/bmpr1bb	3
BP	GO:0051704	multi-organism process	3/336	193/18042	0.700412	0.829476	0.760903	lhfpl2a/ackr3b/bmpr1bb	3
BP	GO:0044782	cilium organization	5/336	315/18042	0.701395	0.830035	0.761416	csnk1da/bbs5/ehd2b/lca5/zgc:56235	5
BP	GO:0030258	lipid modification	2/336	131/18042	0.704074	0.831229	0.762512	mtmr11/cpt1ab	2
BP	GO:0002683	negative regulation of immune system process	1/336	65/18042	0.705982	0.831229	0.762512	loxl3a	1
BP	GO:0007599	hemostasis	1/336	65/18042	0.705982	0.831229	0.762512	si:dkey-163m14.2	1
BP	GO:0008203	cholesterol metabolic process	1/336	65/18042	0.705982	0.831229	0.762512	vldlr	1
BP	GO:0031668	cellular response to extracellular stimulus	1/336	65/18042	0.705982	0.831229	0.762512	prkag2b	1
BP	GO:0033339	pectoral fin development	1/336	65/18042	0.705982	0.831229	0.762512	lama5	1
BP	GO:0035966	response to topologically incorrect protein	1/336	65/18042	0.705982	0.831229	0.762512	chac1	1
BP	GO:0022900	electron transport chain	1/336	66/18042	0.711478	0.834618	0.765621	ndufa8	1
BP	GO:0031333	negative regulation of protein-containing complex assembly	1/336	66/18042	0.711478	0.834618	0.765621	ssh2b	1
BP	GO:0098661	inorganic anion transmembrane transport	1/336	66/18042	0.711478	0.834618	0.765621	ano5a	1
BP	GO:2001020	regulation of response to DNA damage stimulus	1/336	66/18042	0.711478	0.834618	0.765621	fmr1	1
BP	GO:0048793	pronephros development	2/336	133/18042	0.711941	0.834618	0.765621	six2a/bbs5	2
BP	GO:0052547	regulation of peptidase activity	2/336	133/18042	0.711941	0.834618	0.765621	spink4/timp4.2	2
BP	GO:1903530	regulation of secretion by cell	2/336	134/18042	0.715808	0.837981	0.768705	syt4/rab13	2
BP	GO:0050817	coagulation	1/336	67/18042	0.716871	0.837981	0.768705	si:dkey-163m14.2	1
BP	GO:0071496	cellular response to external stimulus	1/336	67/18042	0.716871	0.837981	0.768705	prkag2b	1
BP	GO:0072073	kidney epithelium development	1/336	67/18042	0.716871	0.837981	0.768705	ppargc1a	1
BP	GO:0030031	cell projection assembly	6/336	382/18042	0.718866	0.839399	0.770006	fmr1/csnk1da/bbs5/ehd2b/zgc:154093/zgc:56235	6
BP	GO:0010001	glial cell differentiation	2/336	135/18042	0.719632	0.839399	0.770006	adgrg1/slc16a2	2
BP	GO:0043547	positive regulation of GTPase activity	2/336	135/18042	0.719632	0.839399	0.770006	ccl44/ccl25b	2
BP	GO:0001933	negative regulation of protein phosphorylation	1/336	68/18042	0.722163	0.840542	0.771055	ptprb	1
BP	GO:0019216	regulation of lipid metabolic process	1/336	68/18042	0.722163	0.840542	0.771055	cpt1ab	1
BP	GO:0042594	response to starvation	1/336	68/18042	0.722163	0.840542	0.771055	prkag2b	1
BP	GO:0045892	negative regulation of transcription, DNA-templated	5/336	324/18042	0.724419	0.842366	0.772728	mycb/six1b/loxl2b/nr2f6b/hoxa13a	5
BP	GO:0061024	membrane organization	6/336	385/18042	0.725781	0.842366	0.772728	adgrg1/syt4/zgc:172270/emc2/rab13/rhot1a	6
BP	GO:1902679	negative regulation of RNA biosynthetic process	5/336	325/18042	0.726897	0.842366	0.772728	mycb/six1b/loxl2b/nr2f6b/hoxa13a	5
BP	GO:1903507	negative regulation of nucleic acid-templated transcription	5/336	325/18042	0.726897	0.842366	0.772728	mycb/six1b/loxl2b/nr2f6b/hoxa13a	5
BP	GO:0009306	protein secretion	1/336	69/18042	0.727357	0.842366	0.772728	rab13	1
BP	GO:0035592	establishment of protein localization to extracellular region	1/336	69/18042	0.727357	0.842366	0.772728	rab13	1
[truncated: 862 more rows]

## Sheet: lncRNA_KEGG
ID	Description	GeneRatio	BgRatio	pvalue	p.adjust	qvalue	geneID	Count
[truncated: 94 more rows]

[truncated: 2 more sheets: miRNA_GO, miRNA_KEGG]
